# Supplementary material for: Epigenetic regulation of cell state by H2AFY governs immunogenicity in high-risk neuroblastoma
Source: J Clin Invest. 2024 Sep 10;134(21):e175310. doi: 10.1172/JCI175310 (PMC11527455; doi:10.1172/JCI175310)
Supplement: Supplemental data set 1 [file jci-134-175310-s042.xlsx]

## Sheet: Donor 1
sgRNA	Gene	CON_R1	Lymph_R1	Nivo_R1
DPEP3_3	DPEP3	598.1838604251832	545.4951108185342	622.9233321269568
FIBP_3	FIBP	1056.5325326990248	813.472836165	907.7913103499934
YAP1_2	YAP1	532.7054786717772	430.15194748170575	411.9767912909106
GAGE2A_3	GAGE2A	1730.1830026027096	1796.0578291020415	1665.0353030947745
CEND1_4	CEND1	179.7880990517248	290.5260129160714	148.74435571772486
SNAPC5_2	SNAPC5	946.6620277229707	627.8830846305544	903.2839056312745
POLR3E_3	POLR3E	451.68985379044443	519.4778559305278	531.8737568088343
LEUTX_2	LEUTX	1195.2579177698	1126.547136650677	1189.9548457417989
RNF113B_1	RNF113B	661.4426360174567	646.9624048817591	585.0611324897177
TMEM8B_1	TMEM8B	244.15667772456453	228.08460118485607	337.15387296017633
LIF_2	LIF	733.5798362542598	846.4280256898081	726.5936406574923
IRX5_2	IRX5	1069.8501696658193	1157.7678425162846	1149.3882032733284
ACBD3_1	ACBD3	1124.2305206135632	1029.416051735453	969.092014524571
TAAR8_2	TAAR8	1361.7283798547305	1272.2437640235128	1332.3888348533171
TKTL1_2	TKTL1	1269.6147241677356	1064.1057249194616	1263.8762831287893
UCP2_2	UCP2	772.4229440740769	967.841881833838	773.4706497321692
MRGPRD_3	MRGPRD	724.7014116097303	804.8004178689979	812.2343303131521
ADH1A_4	ADH1A	1391.6930630300178	1315.6058555035236	1234.1274119852444
AP1S3_3	AP1S3	1124.2305206135632	1195.926483018694	1390.9850961966633
UBXN10_1	UBXN10	765.7641255906797	1108.3350582290725	1074.565284942594
EXOSC5_2	EXOSC5	1811.1986274840424	1593.990482805192	1544.236856633107
MYL2_2	MYL2	1467.1596725085196	1417.0731495667485	1156.6000508232787
RNASE3_2	RNASE3	1092.0462312771433	977.3815419594404	972.6979382995461
SLC45A4_1	SLC45A4	708.0543654012372	770.1107446849893	761.7513974635
IRF2BP2_4	IRF2BP2	1049.8737142156276	916.6746138874254	1152.0926461045597
BCKDK_3	BCKDK	625.9289374393381	778.7831629809915	643.6573938330639
HOXD10_3	HOXD10	771.3131409935107	756.2348754113859	733.8054882074426
C17orf78_3	C17orf78	1286.2617703762287	1341.62311039153	1351.3199346719366
RAB25_2	RAB25	680.3092883870821	659.9710323257623	696.8447695139473
CXCR4_4	CXCR4	995.4933632678836	1181.1833719154904	1286.413306722384
KRTAP13-2_1	KRTAP13-2	910.038526064286	1045.0264046682569	984.4171905682153
FOXD4L3_3	FOXD4L3	675.8700760648173	680.7848362361674	697.7462504576911
DSC2_3	DSC2	1069.8501696658193	926.2142740130278	978.1068239620089
THG1L_1	THG1L	1181.9402808030056	1239.2885744987047	1350.4184537281928
JAKMIP1_3	JAKMIP1	1117.571702130166	1083.1850451706664	1157.5015317670225
CON099_1	CON099	1807.8692182423438	1606.1318684195949	1390.0836152529196
CSPG4_3	CSPG4	713.6033808040681	512.539921293726	547.1989328524787
OR1L4_4	OR1L4	1982.1083018912377	2077.0441818925106	2060.785437398297
SUMO2_1	SUMO2	469.44670307950366	402.40020893449895	371.41014882244025
NSA2_2	NSA2	602.623072747448	672.1124179401653	740.1158548136491
GOLPH3L_4	GOLPH3L	726.9210177708626	862.9056204522121	1143.0778366671218
MPO_2	MPO	493.8623708519601	506.4692284865245	499.42044283405795
CIDEC_4	CIDEC	1016.5796217986415	973.0453328114393	978.1068239620089
CON100_3	CON100	819.0346734578575	791.7917904249947	677.012188751584
RBFOX2_1	RBFOX2	679.199485306516	761.4383263889872	653.5736842142455
ITGB3_4	ITGB3	890.0620706140944	1040.6901955202559	1123.2452559047586
MIOS_4	MIOS	1635.8497407545824	1515.0714763115725	1362.137705996862
FAM199X_4	FAM199X	1962.131846441046	1773.509541532436	1970.6373430239182
N4BP3_4	N4BP3	1079.838397390915	1123.078169332276	981.7127477369839
CKAP4_3	CKAP4	876.7444336473	838.6228492234062	756.3425118010373
CLTCL1_1	CLTCL1	918.9169507088156	879.3832152146163	1073.6638039988502
CHPT1_4	CHPT1	582.6466172972563	688.5900127025693	653.5736842142455
RASGRP3_1	RASGRP3	1116.4618990495997	929.6832413314286	961.8801669746207
NPIPA5_2	NPIPA5	657.0034236951918	603.6003134017484	609.4011179708
SULT1E1_4	SULT1E1	897.8306921780578	927.9487576722281	805.9239637069455
AURKAIP1_3	AURKAIP1	742.4582608987895	617.4761826753518	636.4455462831136
BEND3_3	BEND3	1045.4345018933627	1006.0005223362474	843.7861633441846
SLC44A2_3	SLC44A2	1205.246145494896	1143.8919732426812	1178.2355934731295
DERL2_1	DERL2	1194.1481146892338	1462.1697247059594	1571.2812849454206
SLC26A11_4	SLC26A11	610.3916943114114	534.2209670337313	476.8834192404633
DRAXIN_1	DRAXIN	1372.8264106603924	1286.9868751267165	1308.9503303159786
ACAT2_3	ACAT2	1064.3011542629881	1118.741960184275	1040.30900908033
PLD4_1	PLD4	890.0620706140944	801.3314505505971	869.0276297690107
LRRC61_1	LRRC61	1474.9282940724831	1614.804286715597	1551.4487041830573
ZSWIM1_3	ZSWIM1	1470.4890817502182	1639.9542997740032	1723.6315644381207
MYCT1_2	MYCT1	1207.4657516560283	1158.635084345885	1062.8460326739248
CEP57_4	CEP57	962.1992708508975	921.0108230354265	1097.1023085361887
NPHS1_3	NPHS1	1138.6579606609237	914.9401302282249	941.1461052685136
TREX1_3	TREX1	1370.60680449926	1579.2473717019882	1317.9651397534165
FST_4	FST	1203.0265393337634	1088.3884961482677	933.0327767748195
PRODH_4	PRODH	719.1523962068992	579.3175421729425	924.9194482811254
CPSF4L_1	CPSF4L	905.5993137420212	1063.2384830898613	845.5891252316721
MBL2_3	MBL2	660.3328329368904	653.0330976889605	712.1699455575917
HLA-B_4	HLA-B	1653.6065900436417	1638.2198161148028	1656.0204936573366
THUMPD3_2	THUMPD3	1469.379278669652	1605.2646265899948	1515.3894664333059
MAML2_2	MAML2	270.7919516581534	246.29667960646057	337.15387296017633
NPAS1_2	NPAS1	878.9640398084324	672.1124179401653	714.874388388823
MPP4_2	MPP4	1105.3638682439378	1192.4575157002932	1092.5949038174697
SPATA16_1	SPATA16	1200.806933172631	1260.1023784091099	1409.014715071539
GPI_3	GPI	1620.3124976266556	1618.273254033998	1638.8923557262046
C1orf174_3	C1orf174	1517.1008111339988	1389.3214110195415	1492.852442839711
TXN2_4	TXN2	546.0231156385717	630.4848101193551	681.519593470303
CON176_1	CON176	1646.9477715602445	1757.031946770032	1720.0256406631456
SI_3	SI	1412.7793215607758	1337.2869012435287	1372.9554773217876
MICALL1_1	MICALL1	1291.8107857790596	1371.109332597937	1290.9207114411029
CHFR_4	CHFR	820.1444765384236	874.179764237015	660.7855317641959
EPHX2_2	EPHX2	666.9916514202877	741.4917643081823	643.6573938330639
BZW1_1	BZW1	733.5798362542598	878.515973385016	706.7610598951289
TFDP2_3	TFDP2	1521.5400234562635	1339.0213849027293	1642.49827950118
CMTM7_2	CMTM7	1069.8501696658193	1159.502326175485	1154.7970889357912
EPHA1_2	EPHA1	2279.53552748298	2905.2601291607143	2467.353343026745
LCN8_2	LCN8	1188.5990992864029	1007.7350059954478	930.3283339435882
SUV420H1_3	SUV420H1	664.7720452591553	508.203712145725	542.6915281337598
EXOSC8_4	EXOSC8	483.8741431268643	451.8329932217111	412.87827223465445
KCTD9_3	KCTD9	886.7326613723958	1030.2832935650533	811.3328493694082
KLF4_1	KLF4	976.6267108982581	1057.16779028266	1040.30900908033
MAP2K7_2	MAP2K7	908.9287229837198	837.755607393806	814.0372922006396
CHAT_4	CHAT	1224.1127978645213	1036.353986372255	1156.6000508232787
GJB3_1	GJB3	751.336685543319	509.07095397532515	683.3225553577905
UBXN2B_2	UBXN2B	775.7523533157755	783.1193721289925	796.0076733257639
PROSER3_3	PROSER3	767.9837317518121	760.571084559387	807.7269255944332
PTPN5_1	PTPN5	1056.5325326990248	1162.1040516642856	1395.4925009153822
DTX1_2	DTX1	714.7131838846344	749.2969407745842	803.2195208757141
POLG2_4	POLG2	621.4897251170734	633.9537774377559	671.6033030891213
ACP2_4	ACP2	759.1053071072824	796.1279995729957	776.1750925634005
DDX25_3	DDX25	1621.422300707222	1363.3041561315351	1594.719789482759
ITGB8_4	ITGB8	1615.8732853043907	1530.6818292443763	1522.6013139832562
ERCC6L_2	ERCC6L	979.9561201399567	1049.362613816258	1022.2793902054544
CON118_1	CON118	1134.218748338659	1214.1385614402984	1335.9947586282922
CA4_1	CA4	1376.155819902091	1305.198953548321	1110.6245226923456
ZNF330_2	ZNF330	848.9993566331449	1026.8143262466524	981.7127477369839
PKNOX1_4	PKNOX1	1231.8814194284848	1426.6128096923508	1393.6895390278946
AIFM2_2	AIFM2	1782.3437473893212	2177.6442341261354	1825.4989110811687
OR10P1_2	OR10P1	773.5327471546432	763.1728100481877	800.5150780444828
OR10J5_1	OR10J5	1199.697130092065	1273.9782476827133	1088.9889800424946
MALL_3	MALL	706.944562320671	828.2159472682036	731.1010453762112
DCAF8L1_2	DCAF8L1	1895.5436616070738	1750.0940121332303	1952.6077241490425
MYLK_3	MYLK	1928.83775402406	1648.6267180700054	1967.932900192687
AGAP9_4	AGAP9	294.0978163500437	296.5967057232729	349.77460617258936
C5orf49_1	C5orf49	943.3326184812721	1067.5746922378626	891.5646533626053
PDCD4_2	PDCD4	781.3013687186066	683.386561724968	710.3669836701041
JAM3_1	JAM3	1466.0498694279534	1450.0283390915565	1548.744261351826
RHOBTB2_2	RHOBTB2	1629.1909222711852	1718.8733062676226	1571.2812849454206
HNRNPCL3_3	HNRNPCL3	770.2033379129446	1169.0419863010875	822.1506206943337
SLC30A6_2	SLC30A6	654.7838175340595	718.9434767385768	717.5788312200544
ADRB3_3	ADRB3	1309.567635068119	1163.8385353234862	1261.171840297558
VPREB1_3	VPREB1	1512.661598811734	1324.2782737995256	1402.7043484653325
ERBB3_1	ERBB3	965.5286800925961	1230.6161562027025	1147.5852413858408
NMRK1_2	NMRK1	1100.9246559216729	1077.1143523634648	1107.9200798611141
ASB12_4	ASB12	1271.834330328868	1405.7990057819457	1280.1029401161775
MOG_2	MOG	1429.4263677692688	1460.435241046759	1501.867252277149
FANCB_3	FANCB	1619.2026945460893	1561.0352932803837	1628.0745844012793
GTF2F1_4	GTF2F1	881.1836459695647	820.4107708018017	830.2639491880278
HAL_1	HAL	1372.8264106603924	1216.740286929099	1354.024377503168
TMEM257_2	TMEM257	1127.5599298552618	1006.8677641658476	995.2349618931408
SLC19A3_4	SLC19A3	713.6033808040681	826.4814636090032	658.0810889329645
KBTBD12_2	KBTBD12	817.9248703772912	817.8090453130011	862.7172631628041
MT1HL1_3	MT1HL1	746.8974732210543	768.376261025789	701.3521742326662
AZU1_3	AZU1	807.9366426521954	811.7383525057996	973.59941924329
LMAN1L_4	LMAN1L	489.4231585296953	370.31226123929105	457.95231942184375
RNH1_2	RNH1	1189.7089023669691	1180.31613008589	999.7423666118598
GPR3_1	GPR3	1258.5166933620735	1153.4316333682837	1151.191165160816
FAM218A_1	FAM218A	1067.6305635046867	1042.4246791794562	1047.5208566302804
RGN_4	RGN	967.7482862537286	941.8246269458316	967.2890526370834
TM4SF20_3	TM4SF20	1276.2735426511329	1407.533489441146	1452.2858003712408
CEACAM16_3	CEACAM16	1969.9004680050093	1893.1889140172655	2177.0764791412453
CKMT2_2	CKMT2	863.4267966805055	836.0211237346056	902.3824246875307
BTNL9_1	BTNL9	684.7485007093469	684.2538035545682	739.2143738699053
C14orf177_4	C14orf177	598.1838604251832	593.1934114465458	584.1596515459739
NPFFR1_2	NPFFR1	1345.0813336462375	1197.6609666778945	1080.8756515488005
CEACAM8_1	CEACAM8	741.3484578182232	831.6849145866045	704.0566170638976
LRRC23_1	LRRC23	1207.4657516560283	968.7091236634382	1195.3637314042614
SEPHS1_3	SEPHS1	739.1288516570909	745.8279734561834	786.0913829445823
LRP10_3	LRP10	1078.7285943103489	1114.405751036274	1216.0977931103687
KRTAP7-1_4	KRTAP7-1	900.0502983391902	986.9212020850426	917.7076007311751
RBP5_1	RBP5	897.8306921780578	989.5229275738433	998.8408856681159
TRIP4_4	TRIP4	1330.6538935988767	1104.8660909106716	1284.6103448348965
SPA17_4	SPA17	1442.7440047360633	1242.7575418171054	1354.925858446912
LRCH4_4	LRCH4	2049.806289805776	2051.8941688341047	2153.637974603907
IQCF3_1	IQCF3	2924.3311172919434	2947.7549788111246	3167.8040363156674
DHRS3_2	DHRS3	1050.9835172961937	916.6746138874254	1173.7281887544107
LAGE3_1	LAGE3	433.93300450138514	405.0019344232996	463.3612050843065
CD300LG_2	CD300LG	488.31335544912906	400.66572527529854	384.0308820348532
TSSK4_2	TSSK4	599.2936635057494	498.6640520201226	657.1796079892207
TSTD2_4	TSTD2	1622.532103787788	1477.7800776387633	1462.2020907524225
PCLO_2	PCLO	1948.8142094742516	1873.2423519364606	1971.538823967662
WHSC1_2	WHSC1	1467.1596725085196	1627.8129141596003	1521.6998330395124
IL4I1_2	IL4I1	1555.943918953816	1339.0213849027293	1356.7288203343994
SSBP3_2	SSBP3	427.274186017988	525.5485487377292	461.5582431968189
RBBP8NL_3	RBBP8NL	853.4385689554097	717.2089930793763	789.6973067195573
LIMK2_3	LIMK2	1424.987155447004	1225.4127052251013	1138.570431948403
SLC7A4_3	SLC7A4	945.5522246424046	870.710796918614	935.7372196060509
TNFSF8_1	TNFSF8	790.1797933631361	721.5452022273774	684.2240363015343
ANKRD22_1	ANKRD22	1137.5481575803576	1074.5126268746642	1126.8511796797336
SLC39A10_1	SLC39A10	1174.1716592390421	1052.8315811346588	1218.8022359416
SIX4_4	SIX4	853.4385689554097	988.6556857442431	832.9683920192591
TEN1_4	TEN1	307.41545331683807	373.7812285576919	431.80937205327393
ZNRF3_3	ZNRF3	955.5404523675003	1250.5627182835076	1298.1325589910532
VGLL2_1	VGLL2	1714.6457594747828	1824.6768094788486	1973.3417858551497
RPS15A_4	RPS15A	425.0545798568555	400.66572527529854	513.8441379339586
MRPL21_2	MRPL21	1491.5753402809762	1220.2092542475	1491.9509618959673
NDUFV1_1	NDUFV1	872.3052213250352	784.853855788193	636.4455462831136
CYP4F3_4	CYP4F3	1896.65346468764	1819.4733585012473	1988.666961898794
ZNF184_1	ZNF184	890.0620706140944	1033.7522608834543	986.2201524557029
HTR3A_4	HTR3A	967.7482862537286	1019.0091497802506	1077.2697277738255
TMEM161A_4	TMEM161A	529.3760694300786	659.9710323257623	497.6174809465704
MTPAP_1	MTPAP	925.5757691922129	942.6918687754318	801.4165589882266
SLC1A3_1	SLC1A3	1004.3717879124132	1055.4333066234594	978.1068239620089
ZNF134_1	ZNF134	1489.3557341198436	1608.7335939083955	1611.847927413891
ZNF776_1	ZNF776	1533.747857342492	1591.3887573163913	1545.1383375768507
RGS10_2	RGS10	1109.8030805662024	1047.6281301570575	1010.5601379367852
HACL1_2	HACL1	1372.8264106603924	1536.752522051578	1459.4976479211912
FAM120B_1	FAM120B	1688.010485541194	1860.2337244924574	2030.1350853110082
MED27_4	MED27	1535.9674635036242	1515.9387181411728	1419.8324863964644
NEFH_2	NEFH	1373.9362137409587	1360.7024306427345	1317.9651397534165
PSMC4_1	PSMC4	557.1211464442337	735.4210715009808	542.6915281337598
PDE8A_4	PDE8A	989.9443478650526	995.5936203810448	987.1216333994468
TMEM190_4	TMEM190	1145.316779144321	924.4797903538273	1117.8363702422957
SLCO2A1_3	SLCO2A1	1264.0657087649047	1548.0266658363805	1313.4577350346976
STYX_1	STYX	1405.0106999968123	1371.9765744275373	1235.0288929289882
ZRANB2_2	ZRANB2	756.8857009461501	715.4745094201759	622.9233321269568
THUMPD2_2	THUMPD2	1066.5207604241207	1150.829907879483	1233.2259310415006
TEX36_4	TEX36	1032.1168649265683	963.5056726858369	888.8602105313739
EMP1_4	EMP1	642.5759836478312	823.0124962906024	768.0617640697064
SSSCA1_1	SSSCA1	793.5092026048347	894.9935681474201	828.4609873005402
SEMG1_1	SEMG1	1272.9441334094342	1127.4143784802773	1112.4274845798332
ATRX_1	ATRX	624.819134358772	555.9020127737367	537.282642471297
ZFP64_2	ZFP64	1582.5791928874048	1545.4249403475799	1665.0353030947745
TMEM87B_4	TMEM87B	1750.1594580529013	1686.7853585724147	1762.3952450191034
SATL1_3	SATL1	1408.3401092385109	1340.7558685619297	1238.6348167039632
ZNF527_2	ZNF527	861.2071905193732	979.1160256186407	781.5839782258632
DNMBP_2	DNMBP	2583.6215715581193	2240.952887686951	2443.0133575456625
ZNF500_2	ZNF500	802.3876272493644	947.895319753033	835.6728348504905
CYFIP1_3	CYFIP1	1964.3514526021784	1910.5337506092696	2274.4364210655745
ORAI2_3	ORAI2	956.6502554480666	660.8382741553625	958.2742431996455
CON194_1	CON194	1876.6770092374484	1981.6475806364872	1830.0063157998875
IPO8_4	IPO8	577.0976018944253	529.8847578857303	654.4751651579893
TMEM132A_2	TMEM132A	974.4071047371258	796.1279995729957	972.6979382995461
APMAP_4	APMAP	1255.187284120375	1154.2988751978837	1072.7623230551064
FBXO27_3	FBXO27	500.5211893353573	483.05369908731876	478.6863811279509
MAL2_4	MAL2	1116.4618990495997	1233.2178816915032	1335.0932776845484
KCTD19_4	KCTD19	1221.893191703389	1027.6815680762527	1196.2652123480052
CFC1B_3	CFC1B	513.8388263021517	404.13469259369936	503.0263666090331
MID1_2	MID1	1460.5008540251224	1288.721358785917	1363.039186940606
ZNF500_4	ZNF500	1017.6894248792076	1162.971293493886	1043.0134519115616
RNF130_1	RNF130	2069.7827452559677	1886.2509793804638	2400.6437531897045
PCED1A_3	PCED1A	1272.9441334094342	1043.2919210090565	1134.9645081734277
FAM131A_1	FAM131A	1006.5913940735456	1067.5746922378626	941.1461052685136
TMEM237_1	TMEM237	769.0935348323783	856.8349276450107	960.9786860308769
ANAPC7_3	ANAPC7	1039.8854864905318	1146.4936987314818	1151.191165160816
CECR5_3	CECR5	1133.1089452580927	1121.3436856730757	1152.9941270483034
STMN2_1	STMN2	786.8503841214375	724.1469277161781	613.9085226895189
KIF26B_1	KIF26B	962.1992708508975	992.9918948922442	858.2098584440852
RHOB_1	RHOB	709.1641684818034	681.6520780657676	677.9136696953278
SPCS2_1	SPCS2	442.81142914591476	446.6295422441098	428.2034482782988
SYT13_3	SYT13	846.7797504720124	872.4452805778145	785.1899020008384
CCDC24_2	CCDC24	923.3561630310804	964.3729145154371	960.9786860308769
PPP2R5D_4	PPP2R5D	465.0074907572388	478.7174899393177	450.7404718718935
SNX16_3	SNX16	1967.680861843877	1842.888887900453	1843.5285299560444
ARHGAP35_4	ARHGAP35	1145.316779144321	1201.1299339962952	1292.7236733285904
PITX1_3	PITX1	712.493577723502	647.8296467113593	759.0469546322686
GALNT11_2	GALNT11	1205.246145494896	1151.697149709083	1198.068174235493
CCDC122_1	CCDC122	1416.1087308024744	1476.045593979563	1359.4332631656307
COA3_4	COA3	277.4507701415506	268.8449671760661	258.72503085446687
DNAAF2_1	DNAAF2	977.7365139788244	1056.3005484530597	926.722410168613
CON226_1	CON226	583.7564203778225	497.7968101905224	511.1396951027272
SLC25A35_3	SLC25A35	1658.0458023659064	1436.152469817953	1644.3012413886674
C7orf73_4	C7orf73	843.4503412303138	803.9331760393977	898.7765009125555
FGF17_4	FGF17	612.6113004725438	613.1399735273508	640.9529510018325
OLAH_1	OLAH	926.685572272779	850.7642348378092	810.4313684256645
TM6SF1_1	TM6SF1	1535.9674635036242	1540.2214893699786	1343.2066061782425
LRTOMT_1	LRTOMT	1292.920588859626	1343.3575940507303	1600.128675145222
C19orf52_2	C19orf52	726.9210177708626	731.95210418258	623.8248130707005
DEFB126_1	DEFB126	759.1053071072824	704.2003656353731	667.0958983704023
SCGB1D2_4	SCGB1D2	738.0190485765246	764.0400518777878	748.2291833073432
FUBP3_4	FUBP3	1054.3129265378923	962.6384308562367	852.8009727816225
FANCL_1	FANCL	1355.0695613713333	1189.8557902114926	1231.422969154013
GP2_4	GP2	1047.654108054495	1139.5557640946802	1078.1712087175692
PCSK4_3	PCSK4	1140.8775668220562	907.134953761823	775.2736116196568
SMEK1_4	SMEK1	807.9366426521954	813.472836165	910.4957531812248
BTG3_2	BTG3	1330.6538935988767	1418.8076332259488	1186.3489219668236
MAG_1	MAG	807.9366426521954	783.9866139585928	805.9239637069455
PTCHD1_2	PTCHD1	1089.8266251160107	1028.548809905853	997.9394047243721
RNASE6_1	RNASE6	2054.2455021280407	1931.3475545196748	1719.1241597194016
TGFBI_3	TGFBI	574.8779957332929	496.9295683609222	581.4552087147426
VGLL1_1	VGLL1	903.3797075808889	862.038378622612	1045.7178947427929
FAM13B_1	FAM13B	1481.5871125558804	1635.6180906260022	1469.4139383023728
LOC403312_1	LOC403312	1437.1949893332321	1320.8093064811248	1339.6006824032675
UPK3A_1	UPK3A	1203.0265393337634	1047.6281301570575	1197.166693291749
CPD_4	CPD	600.4034665863155	534.2209670337313	633.7411034518823
TNFRSF11B_2	TNFRSF11B	1385.0342445466206	1242.7575418171054	1595.6212704265029
HLA-DRA_4	HLA-DRA	1119.7913082912983	1110.0695418882729	1053.831223236487
LRRC2_3	LRRC2	844.5601443108801	799.5969668913966	816.741735031871
BDH2_1	BDH2	710.2739715623695	677.3158689177666	512.041176046471
DFNB59_3	DFNB59	1056.5325326990248	1184.6523392338913	1214.294831222881
ODC1_1	ODC1	1141.9873699026223	1134.352313117079	1053.831223236487
BLID_1	BLID	1457.1714447834238	1512.4697508227719	1466.7094954711413
NR3C1_1	NR3C1	1342.861727485105	1370.242090768337	1371.1525154342999
FGF2_2	FGF2	933.3443907561763	986.0539602554425	1172.826707810667
ARL2_3	ARL2	311.8546656391029	246.29667960646057	241.5968929233349
BRINP2_1	BRINP2	527.1564632689461	683.386561724968	560.7211470086355
ZNF385D_1	ZNF385D	1232.9912225090509	1286.9868751267165	1207.9844646166746
LOXHD1_3	LOXHD1	1159.7442191916816	1138.6885222650799	1287.3147876661278
KRTAP10-1_2	KRTAP10-1	1181.9402808030056	1181.1833719154904	1350.4184537281928
LOC388813_1	LOC388813	1925.5083447823613	1972.9751623404852	1996.780290392488
FSTL4_1	FSTL4	640.3563774866989	751.8986662633848	662.5884936516834
GATA1_1	GATA1	1894.4338585265077	1757.031946770032	1680.360479138419
OR2AE1_1	OR2AE1	1531.5282511813593	1446.5593717731556	1630.7790272325105
AHNAK2_2	AHNAK2	853.4385689554097	862.038378622612	710.3669836701041
EPB41L3_2	EPB41L3	2347.233515397518	2678.0427698054586	2624.2110272381638
CAPN12_4	CAPN12	2214.057145729574	2362.366743830981	2051.770627960859
GGT6_2	GGT6	1070.9599727463853	1032.885019053854	979.0083049057527
AGRP_1	AGRP	1124.2305206135632	834.2866400754051	732.9040072636988
NT5C1B-RDH14_3	NT5C1B-RDH14	1360.6185767741642	1196.7937248482942	1129.5556225109651
GALNT2_2	GALNT2	1170.8422499973435	1294.7920515931185	1221.5066787728313
SLC6A6_2	SLC6A6	920.0267537893818	804.8004178689979	781.5839782258632
PDLIM7_4	PDLIM7	831.2425073440857	846.4280256898081	657.1796079892207
C1orf137_2	C1orf137	773.5327471546432	731.95210418258	749.130664251087
OR5T1_2	OR5T1	1092.0462312771433	921.0108230354265	1130.4571034547089
RCN1_3	RCN1	872.3052213250352	890.657358999419	730.1995644324675
ARID2_3	ARID2	934.4541938367424	822.1452544610022	977.205343018265
CON091_3	CON091	1602.5556483375963	1913.1354760980703	1662.3308602635432
MMP15_4	MMP15	139.8351881513415	136.15696724723347	82.9362468244284
HBG2_2	HBG2	1011.0306063958104	998.1953458698455	946.5549909309763
MAPKBP1_4	MAPKBP1	1099.8148528411066	1112.6712673770735	1103.4126751423953
SMARCC2_1	SMARCC2	741.3484578182232	814.3400779946003	691.4358838514846
SYS1_1	SYS1	1305.128422745854	1190.7230320410927	1190.8563266855426
GYG1_3	GYG1	883.4032521306972	933.1522086498294	1033.09716153038
IFT88_2	IFT88	1257.4068902815075	1337.2869012435287	1310.7532922034663
XG_2	XG	912.2581322254184	913.2056465690246	877.1409582627047
ANO8_2	ANO8	1217.453979381124	1169.0419863010875	1091.693422873726
SCRG1_2	SCRG1	1330.6538935988767	1356.3662214947335	1188.151883854311
SUMO1_3	SUMO1	809.0464457327616	828.2159472682036	990.7275571744219
PRMT2_3	PRMT2	488.31335544912906	487.3899082353198	670.7018221453775
SPR_3	SPR	774.6425502352093	689.4572545321695	686.0269981890219
INO80C_2	INO80C	1188.5990992864029	1169.0419863010875	1139.4719128921467
TXNDC11_2	TXNDC11	1952.1436187159502	1883.6492538916632	2049.9676660733717
KLRC3_1	KLRC3	1537.0772665841905	1574.9111625539872	1539.7294519143882
PTPN4_3	PTPN4	496.0819770130925	398.9312416160981	371.41014882244025
MSR1_1	MSR1	948.8816338841032	797.8624832321962	780.6824972821195
MAP3K3_3	MAP3K3	595.9642542640507	598.3968624241471	627.4307368456757
PRSS16_2	PRSS16	4828.753203543547	4289.378089202654	4661.557960099122
STRIP2_2	STRIP2	994.3835601873175	891.5246008290192	849.1950490066473
PHF21B_2	PHF21B	648.1249990506623	708.5365747833742	604.893713252081
PHKA2_4	PHKA2	1023.2384402820387	1052.8315811346588	839.2787586254657
UPF3A_4	UPF3A	302.9762409945733	324.3484442704798	325.43462069150706
RIPK4_3	RIPK4	1066.5207604241207	1243.6247836467057	1355.8273393906557
PRKAA1_1	PRKAA1	1179.7206746418733	1143.8919732426812	1177.3341125293857
UBB_2	UBB	1250.7480717981102	1045.0264046682569	1181.8415172481048
STAC2_2	STAC2	1147.5363853054535	1066.7074504082623	1263.8762831287893
PKN2_3	PKN2	499.4113862547911	524.681306908129	428.2034482782988
CDCA4_2	CDCA4	1381.704835304922	1350.295528687532	1268.3836878475083
SH2D1A_1	SH2D1A	1113.132489807901	1110.0695418882729	1130.4571034547089
TRIM49_3	TRIM49	1669.1438331715685	1760.5009140884329	1705.601945563245
GJA4_1	GJA4	739.1288516570909	653.9003395185608	706.7610598951289
TMEM86B_4	TMEM86B	1139.76776374149	1162.971293493886	1271.9896116224834
USPL1_3	USPL1	674.7602729842511	635.6882610969564	638.2485081706012
CHCHD6_4	CHCHD6	2680.174439567379	2173.308024978134	2976.6900762419846
PDZD2_1	PDZD2	715.8229869652006	757.1021172409861	716.6773502763107
PGM1_4	PGM1	769.0935348323783	700.7313983169723	1043.0134519115616
CON215_4	CON215	2229.5943888575007	2313.8012013733687	2168.9631506475516
SEMG1_4	SEMG1	712.493577723502	595.7951369353465	758.1454736885248
RPL23_4	RPL23	403.9683213260977	415.40883637850214	373.2131107099278
FAM69C_1	FAM69C	1383.9244414660545	1410.1352149299466	1668.6412268697497
ELAC1_4	ELAC1	669.2112575814201	696.3951891689712	754.5395499135496
CUZD1_1	CUZD1	946.6620277229707	987.7884439146429	915.9046388436875
TES_4	TES	1084.2776097131798	1179.44888825629	1053.831223236487
ADCY8_3	ADCY8	1188.5990992864029	1165.5730189826866	1134.063027229684
DAB2IP_1	DAB2IP	1001.0423786707146	1025.9470844170523	851.8994918378787
CYP2R1_3	CYP2R1	1426.0969585275702	1715.4043389492217	1671.345669700981
IQCF5_3	IQCF5	1092.0462312771433	1008.602247825048	1012.3630998242727
SLC44A4_2	SLC44A4	1123.1207175329969	1078.8488360226652	891.5646533626053
CD44_1	CD44	1926.6181478629276	1820.3406003308476	2071.6032087232225
ACKR1_2	ACKR1	1310.677438148685	1438.7541953067537	1414.4236007340016
SSC4D_4	SSC4D	629.2583466810368	566.3089147289393	608.4996370270562
NPHP4_1	NPHP4	1043.2148957322304	1201.1299339962952	1256.664435578839
KRTAP5-11_3	KRTAP5-11	713.6033808040681	910.6039210802239	837.475796737978
SLC27A1_4	SLC27A1	991.0541509456189	894.9935681474201	908.6927912937373
NIP7_1	NIP7	410.6271398094949	576.7158166841418	446.23306715317455
RIMBP2_2	RIMBP2	630.368149761603	851.6314766674094	621.1203702394693
SLC9A3_1	SLC9A3	1924.398541701795	1824.6768094788486	2001.287695111207
RPL26L1_3	RPL26L1	562.6701618470646	447.49678407371005	524.661909258884
PRKD1_3	PRKD1	831.2425073440857	872.4452805778145	933.0327767748195
BCHE_4	BCHE	865.646402841638	791.7917904249947	860.9143012753166
OR4F5_4	OR4F5	2196.3002964405146	1990.3199989324894	1854.3463012809698
PTCH1_4	PTCH1	999.9325755901484	803.0659342097974	884.352805812655
SPHKAP_2	SPHKAP	1597.0066329347653	1349.4282868579319	1381.9702867592255
ELOVL7_1	ELOVL7	1013.2502125569429	1023.3453589282516	1026.7867949241734
OSGEPL1_3	OSGEPL1	652.564211372927	651.2986140297602	525.5633902026278
DCANP1_4	DCANP1	623.7093312782058	643.4934375633583	624.7262940144443
DNAL1_3	DNAL1	512.7290232215855	549.8313199665351	614.8100036332627
COBL_3	COBL	692.5171222733103	507.33647031612475	541.7900471900159
GPR141_4	GPR141	1052.09332037676	998.1953458698455	951.9638765934391
MNT_1	MNT	530.4858725106448	625.2813591417538	580.5537277709988
NUP43_2	NUP43	1021.0188341209063	920.1435812058262	1013.2645807680166
CDAN1_2	CDAN1	888.9522675335281	787.4555812769936	725.6921597137485
DUSP5_1	DUSP5	1181.9402808030056	1309.535162696322	1265.6792450162768
KIAA1524_1	KIAA1524	904.489510661455	856.8349276450107	875.3379963752171
PLXNB2_3	PLXNB2	888.9522675335281	876.7814897258156	757.243992744781
HSPA12A_4	HSPA12A	1704.657531749687	1456.099031898758	1463.1035716961662
YES1_3	YES1	1013.2502125569429	1076.2471105338645	1189.053364798055
SYN1_4	SYN1	1822.2966582897045	1738.8198683484275	1958.0166098115053
C3orf33_1	C3orf33	1171.9520530779098	1122.210927502676	1074.565284942594
LTK_2	LTK	2462.653035776403	2175.909750466935	2401.5452341334485
UNC5B_3	UNC5B	1387.2538507077531	1440.4886789659543	1571.2812849454206
PDLIM7_1	PDLIM7	728.0308208514289	626.148600971354	718.4803121637982
DDIT3_3	DDIT3	794.619005685401	745.8279734561834	823.9535825818213
UBAP2_3	UBAP2	1247.4186625564116	1214.1385614402984	1303.541444653516
RASSF1_3	RASSF1	1523.759629617396	1329.4817247771268	1408.1132341277953
FAM53B_2	FAM53B	1633.63013459345	1740.554352007628	1581.1975753266024
ATN1_3	ATN1	531.595675591211	530.7519997153305	455.2478765906124
SMARCAL1_1	SMARCAL1	1310.677438148685	1357.2334633243338	1141.2748747796343
PROSER1_4	PROSER1	1375.046016821525	1623.4767050115993	1513.5865045458183
AP1M1_1	AP1M1	473.88591540176844	669.5106924513647	649.0662794955266
C6orf201_2	C6orf201	1208.5755547365945	1130.016103969078	1198.068174235493
NRF1_4	NRF1	522.7172509466814	550.6985617961354	426.40048639081124
LYST_1	LYST	1064.3011542629881	1032.885019053854	911.3972341249686
NUDT1_2	NUDT1	1307.3480289069864	1399.728312974744	1454.0887622587284
SGK1_2	SGK1	986.614938623354	1078.8488360226652	861.8157822190603
SUPT3H_3	SUPT3H	994.3835601873175	938.3556596274307	943.850548099745
PRAM1_3	PRAM1	873.4150244056013	979.1160256186407	943.850548099745
IDI1_4	IDI1	751.336685543319	616.6089408457516	806.8254446506893
AQP1_1	AQP1	1472.7086879113506	1498.5938815491684	1539.7294519143882
ZNF239_4	ZNF239	416.1761552123259	509.9381958049254	401.1590199659852
MGAT4B_1	MGAT4B	830.1327042635195	758.8366009001866	838.3772776817219
LENEP_1	LENEP	611.5014973919775	646.0951630521589	553.5092994586852
ERICH4_1	ERICH4	1621.422300707222	1561.902535109984	1468.512457358629
JAKMIP3_4	JAKMIP3	1218.5637824616904	1210.6695941218977	1218.8022359416
LRRC59_1	LRRC59	780.1915656380403	668.6434506217644	743.7217785886243
C2orf15_3	C2orf15	847.8895535525787	774.4469538329904	1065.550475505156
CTU1_1	CTU1	731.3602300931275	897.5952936362207	755.4410308572934
NUSAP1_1	NUSAP1	1196.3677208503664	1201.1299339962952	1197.166693291749
RNF146_2	RNF146	1873.3475999957498	1920.0734107348721	1628.976065345023
SEC22C_3	SEC22C	1237.4304348313158	1239.2885744987047	1395.4925009153822
ARHGAP12_4	ARHGAP12	1347.3009398073698	1393.6576201675427	1412.620638846514
OR4F21_2	OR4F21	674.7602729842511	680.7848362361674	633.7411034518823
IGFBP5_3	IGFBP5	1052.09332037676	1007.7350059954478	1020.4764283179668
ZNF212_3	ZNF212	1199.697130092065	1287.8541169563166	1178.2355934731295
PC_4	PC	597.0740573446169	603.6003134017484	573.3418802210485
GGNBP2_4	GGNBP2	861.2071905193732	861.1711367930118	802.3180399319704
FUZ_4	FUZ	1018.7992279597738	992.1246530626439	986.2201524557029
TRAPPC5_2	TRAPPC5	811.266051893894	704.2003656353731	668.89886025789
LGR5_2	LGR5	1106.4736713245038	1202.8644176554958	1153.8956079920472
TAB1_1	TAB1	1157.5246130305493	1414.4714240779479	1583.00053721409
KRTAP20-1_2	KRTAP20-1	1624.7517099489205	1539.3542475403785	1425.2413720589273
STXBP6_4	STXBP6	1528.1988419396607	1606.9991102491952	1532.5176043644378
C1orf141_3	C1orf141	1618.0928914655233	1611.3353193971961	1485.640595289761
HTRA3_2	HTRA3	1722.4143810387463	1938.2854891564766	1856.1492631684573
USP7_4	USP7	730.2504270125612	753.6331499225853	713.9729074450793
C19orf12_1	C19orf12	1049.8737142156276	1077.9815941930651	902.3824246875307
USP53_1	USP53	829.0229011829532	939.222901457031	902.3824246875307
RIBC1_4	RIBC1	1244.089253314713	1285.252391467516	1170.1222649794354
TMEM56_2	TMEM56	796.8386118465334	720.6779603977772	900.5794628000432
OR6C2_1	OR6C2	1262.9559056843384	1159.502326175485	1104.314156086139
BIN1_4	BIN1	801.2778241687981	715.4745094201759	783.3869401133509
LAP3_1	LAP3	729.140623931995	847.2952675194083	870.8305916564982
GMPPA_4	GMPPA	1226.3324040256537	1181.1833719154904	1395.4925009153822
C20orf85_4	C20orf85	916.6973445476832	1067.5746922378626	1089.8904609862384
SEMA3F_4	SEMA3F	2207.398327246177	1682.4491494244137	1828.2033539124
EIF2AK2_3	EIF2AK2	775.7523533157755	719.810718568177	827.5595063567964
USP20_3	USP20	1130.8893390969604	959.1694635378358	942.9490671560012
SCAI_2	SCAI	815.7052642161589	883.7194243626172	803.2195208757141
GML_3	GML	1008.8110002346781	847.2952675194083	847.3920871191598
TMEM97_2	TMEM97	710.2739715623695	702.4658819761727	845.5891252316721
MGAT4C_4	MGAT4C	1249.638268717544	1245.3592673059063	1299.9355208785407
ERC2_1	ERC2	1112.022686727335	1098.7953981034702	1184.545960079336
MAD2L1BP_4	MAD2L1BP	965.5286800925961	893.2590844882196	976.3038620745212
MLANA_1	MLANA	1048.7639111350613	1075.3798687042645	1207.0829836729308
CXCL6_2	CXCL6	1013.2502125569429	960.0367053674361	1265.6792450162768
EXD3_4	EXD3	1160.8540222722477	1123.078169332276	1160.2059745982538
ARHGAP22_2	ARHGAP22	439.4820199042162	514.2744049529265	458.8538003655876
COX6B2_2	COX6B2	2322.817847625062	2277.3770445301598	2362.7815535524655
FTSJ2_3	FTSJ2	920.0267537893818	1042.4246791794562	986.2201524557029
TMED3_2	TMED3	858.9875843582407	795.2607577433955	723.8891978262609
ASAH2_2	ASAH2	872.3052213250352	993.8591367218444	833.869872963003
KCTD8_2	KCTD8	1588.1282082902358	1829.0130186268498	1737.1537785942774
FAM20B_4	FAM20B	488.31335544912906	519.4778559305278	555.3122613461728
OR10G7_3	OR10G7	1620.3124976266556	1658.1663781956076	1564.9709183392142
MSX2_2	MSX2	1129.779536016394	890.657358999419	1010.5601379367852
FOXL2_2	FOXL2	1338.4225151628402	1471.709384831562	1315.2606969221852
SNRPD1_1	SNRPD1	207.53317606587987	189.92596068244669	231.68060254215325
NDUFB9_1	NDUFB9	526.04666018838	461.3726533473134	475.0804573529757
PRSS16_4	PRSS16	887.842464452962	780.5176466401919	869.0276297690107
PPP1R14A_1	PPP1R14A	487.2035523685629	586.2554768097441	658.9825698767082
C16orf92_1	C16orf92	834.5719165857843	926.2142740130278	825.7565444693089
BTNL8_1	BTNL8	1046.544304973929	1017.2746661210501	984.4171905682153
OR6K6_3	OR6K6	731.3602300931275	633.9537774377559	686.9284791327657
ARMCX5-GPRASP2_3	ARMCX5-GPRASP2	1005.4815909929795	1107.4678163994722	899.6779818562994
PKNOX1_3	PKNOX1	701.39554691784	672.9796597697655	802.3180399319704
GNG5_3	GNG5	744.6778670599218	607.9365225497495	539.9870853025284
SKAP1_4	SKAP1	487.2035523685629	372.04674489849145	405.6664246847041
TMEM38B_2	TMEM38B	1327.324484357178	1753.5629794516312	1628.0745844012793
DCAF8_1	DCAF8	668.1014545008538	721.5452022273774	781.5839782258632
PRKCB_3	PRKCB	1135.328551419225	1215.0058032698987	1098.0037894799325
ASIC4_1	ASIC4	1387.2538507077531	1133.4850712874786	1197.166693291749
PPAPDC1B_4	PPAPDC1B	739.1288516570909	713.7400257609755	768.9632450134503
IP6K2_2	IP6K2	850.109159713711	908.8694374210235	933.0327767748195
ICK_4	ICK	943.3326184812721	947.0280779234329	1069.1563992801314
KCNJ16_1	KCNJ16	1476.0380971530492	1651.228443558806	1518.0939092645372
NECAP1_1	NECAP1	918.9169507088156	889.7901171698188	988.0231143431905
KCNN3_2	KCNN3	1104.2540651633715	1149.0954242202824	998.8408856681159
CHRM1_2	CHRM1	1259.6264964426398	1245.3592673059063	1267.4822069037646
SPRY3_1	SPRY3	1655.826196204774	1587.05254816839	1537.9264900269006
PLEKHO1_1	PLEKHO1	1031.007061846002	1022.4781170986514	1059.2401088989498
MMP14_2	MMP14	1810.0888244034763	1581.8490971907888	1693.8826932945758
PPP1R14A_3	PPP1R14A	643.6857867283975	529.01751605613	645.4603557205514
CNBD1_1	CNBD1	1107.58347440507	1184.6523392338913	1228.7185263227816
SPATA31C1_1	SPATA31C1	1236.3206317507495	1010.3367314842484	1242.2407404789385
RAB2A_3	RAB2A	1214.1245701394255	1168.1747444714872	1119.6393321297835
GRHL1_4	GRHL1	1257.4068902815075	1261.8368620683102	1268.3836878475083
TACC1_2	TACC1	1062.0815481018558	1071.0436595562633	1045.7178947427929
ZNF408_3	ZNF408	1146.4265822248872	1075.3798687042645	1266.5807259600206
CDHR4_3	CDHR4	906.7091168225875	849.0297511786088	728.3966025449798
RAB7B_1	RAB7B	1225.2226009450876	1396.2593456563434	1308.0488493722348
ANXA2R_3	ANXA2R	439.4820199042162	513.4071631233262	549.90337568371
MAPKAPK2_1	MAPKAPK2	1251.8578748786763	1275.7127313419137	1482.9361524585295
FRMD4A_4	FRMD4A	969.967892414861	979.983267448241	928.5253720561005
SOX9_4	SOX9	1126.4501267746955	997.3281040402452	1031.2941996428922
FSBP_2	FSBP	685.8583037899132	722.4124440569776	681.519593470303
PLEKHO2_1	PLEKHO2	1472.7086879113506	1516.8059599707728	1580.2960943828584
P2RY4_4	P2RY4	1108.6932774856364	1063.2384830898613	991.6290381181657
TNFRSF11A_3	TNFRSF11A	1282.93236113453	1280.916182319515	1485.640595289761
SYAP1_2	SYAP1	1316.2264535515162	1389.3214110195415	1616.35533213261
NIPAL4_2	NIPAL4	740.238654737657	722.4124440569776	876.2394773189609
XAB2_3	XAB2	1011.0306063958104	1053.698822964259	955.5698003684141
GBF1_4	GBF1	440.59182298478237	430.15194748170575	527.3663520901154
DOCK6_3	DOCK6	948.8816338841032	1004.2660386770469	893.3676152500929
PABPC4_2	PABPC4	912.2581322254184	842.9590583714073	898.7765009125555
EPC1_2	EPC1	338.48993957269175	322.6139606112793	233.4835644296408
IGFBP5_1	IGFBP5	996.6031663484498	952.2315289010342	811.3328493694082
SERPINB7_2	SERPINB7	1409.4499123190772	1439.621437136354	1327.881430134598
IK_3	IK	765.7641255906797	748.429698944984	646.3618366642952
HECTD4_2	HECTD4	1094.2658374382756	1006.0005223362474	839.2787586254657
MTF2_2	MTF2	1518.2106142145649	1638.2198161148028	1574.8872087203958
SERP2_1	SERP2	795.7288087659672	751.0314244337847	821.24913975059
BET1_2	BET1	864.5365997610717	797.8624832321962	854.60393466911
PLA2G4B_1	PLA2G4B	592.6348450223521	658.2365486665618	738.3128929261616
PATL2_1	PATL2	1523.759629617396	1562.7697769395843	1688.473807632113
NTRK1_1	NTRK1	885.6228582918295	987.7884439146429	862.7172631628041
KMT2B_3	KMT2B	1170.8422499973435	1254.0316856019083	1306.2458874847473
PFN4_1	PFN4	948.8816338841032	1096.1936726146696	1013.2645807680166
GNAQ_2	GNAQ	905.5993137420212	751.0314244337847	721.1847549950296
LENG8_1	LENG8	1128.6697329358278	1081.4505615114658	1284.6103448348965
PAX3_2	PAX3	1622.532103787788	1789.9871362948402	1681.2619600821627
OR8D2_3	OR8D2	1248.5284656369777	1285.252391467516	1320.669582584648
CST9L_3	CST9L	1497.1243556838072	1549.761149495581	1490.1480000084798
GCH1_2	GCH1	711.3837746429358	725.0141695457783	595.8789038146432
LRG1_4	LRG1	796.8386118465334	849.8969930082089	918.6090816749189
SCAF8_2	SCAF8	1133.1089452580927	1051.0970974754584	1001.5453284993473
CYP27C1_3	CYP27C1	898.940495258624	877.6487315554158	1148.4867223295846
BBS12_1	BBS12	1193.0383116086678	1200.2626921666952	1261.171840297558
GPR21_2	GPR21	1468.269475589086	1455.2317900691578	1305.3444065410035
NT5C_4	NT5C	541.5839033163068	439.69160760730813	592.272980039668
CON098_1	CON098	757.9955040267163	1033.7522608834543	901.480943743787
FBXO16_4	FBXO16	1549.2851004704187	1179.44888825629	1348.6154918407053
CDKN1B_4	CDKN1B	630.368149761603	742.3590061377826	614.8100036332627
MYH9_1	MYH9	1050.9835172961937	1193.3247575298933	1281.0044210599212
SETD7_3	SETD7	1591.4576175319344	1325.1455156291258	1418.029524508977
KCTD3_4	KCTD3	595.9642542640507	555.0347709441364	563.4255898398668
RNASEL_2	RNASEL	1207.4657516560283	1312.1368881851226	1238.6348167039632
B3GNT6_4	B3GNT6	648.1249990506623	693.7934636801706	530.9722758650905
POLR3A_1	POLR3A	568.2191772498957	470.9123134729158	704.9580980076414
NKX2-4_4	NKX2-4	374.0036381508102	443.16057492570894	420.0901197846047
MLF2_2	MLF2	1102.0344590022391	907.134953761823	1101.6097132549075
FAT1_1	FAT1	1440.5243985749307	1489.9214632531664	1521.6998330395124
GABPA_3	GABPA	1180.8304777224394	1311.2696463555224	1410.8176769590266
HOXB3_2	HOXB3	1034.3364710877006	949.6298034122335	965.4860907495959
OR8J3_4	OR8J3	645.9053928895298	529.01751605613	716.6773502763107
ZC3H14_1	ZC3H14	1022.1286372014724	1000.7970713586461	997.0379237806284
UBA6_2	UBA6	1862.2495691900876	1987.7182734436888	1796.6515208813673
CD3D_2	CD3D	1255.187284120375	1223.678221565901	1214.294831222881
HIST1H2BE_1	HIST1H2BE	539.3642971551744	606.202038890549	675.2092268640964
ODF2L_1	ODF2L	837.9013258274829	772.7124701737899	889.7616914751177
SLC5A2_4	SLC5A2	1261.8461026037721	1413.6041822483476	1700.1930599007821
SLC4A5_3	SLC4A5	1012.1404094763767	989.5229275738433	988.0231143431905
APOC3_2	APOC3	1438.3047924137984	1486.4524959347655	1630.7790272325105
DLK2_3	DLK2	734.689639334826	811.7383525057996	883.4513248689112
CCNG1_1	CCNG1	810.1562488133278	834.2866400754051	841.0817205129532
RETNLB_2	RETNLB	1146.4265822248872	1225.4127052251013	1404.50731035282
GBP2_2	GBP2	595.9642542640507	711.1383002721749	596.780384758387
CD86_1	CD86	1147.5363853054535	1201.1299339962952	1195.3637314042614
HNRNPL_2	HNRNPL	1458.28124786399	1324.2782737995256	1427.9458148901585
FBXL5_3	FBXL5	1796.7711874366819	1613.9370448859968	1934.5781052741668
OR1M1_1	OR1M1	784.6307779603052	675.5813852585661	700.4506932889225
PRND_4	PRND	1065.4109573435544	1116.1402346954744	1163.811898373229
PTH_4	PTH	1218.5637824616904	1233.2178816915032	1427.0443339464148
NUDT22_1	NUDT22	823.4738857801223	968.7091236634382	951.0623956496952
MS4A7_3	MS4A7	1579.2497836457062	1387.5869273603412	1279.2014591724337
TMEM63A_3	TMEM63A	1688.010485541194	1609.6008357379958	1906.6321960181094
EFHC2_3	EFHC2	504.9604016576221	660.8382741553625	540.8885662462721
CREBBP_4	CREBBP	1075.3991850686502	1139.5557640946802	1065.550475505156
NOTCH1_1	NOTCH1	170.90967440719518	240.22598679925906	244.30133575456625
SLC35A4_1	SLC35A4	1333.9833028405753	1177.7144045970895	1282.8073829474088
ESRP1_3	ESRP1	420.61536753459075	380.7191631944936	377.7205154286467
WDFY1_3	WDFY1	875.6346305667338	821.2780126314019	838.3772776817219
PLA2G16_2	PLA2G16	1483.8067187170127	1348.5610450283316	1295.428116159822
PAQR4_2	PAQR4	902.2699045003226	789.1900649361941	656.2781270454769
GLOD5_2	GLOD5	2572.5235407524574	2195.85631254774	2285.2541923905
PAQR5_3	PAQR5	1190.8187054475352	1195.0592411890939	1149.3882032733284
CEP126_1	CEP126	775.7523533157755	735.4210715009808	772.5691687884254
LRP4_2	LRP4	973.2973016565595	1134.352313117079	814.0372922006396
IL19_2	IL19	824.5836888606884	774.4469538329904	897.8750199688118
KPRP_4	KPRP	973.2973016565595	986.0539602554425	1029.4912377554047
C2orf82_3	C2orf82	605.9524819891466	579.3175421729425	523.7604283151402
C15orf59_3	C15orf59	815.7052642161589	653.9003395185608	594.9774228708994
CFHR2_4	CFHR2	928.9051784339115	839.4900910530064	785.1899020008384
HS3ST3A1_2	HS3ST3A1	1198.5873270114987	1396.2593456563434	1274.6940544537147
NBEA_4	NBEA	884.5130552112633	855.9676858154105	847.3920871191598
SH2B3_3	SH2B3	558.2309495247998	585.3882349801439	453.4449147031248
PPAP2C_3	PPAP2C	1033.2266680071345	875.9142478962153	1082.678613436288
C7orf55-LUC7L2_1	C7orf55-LUC7L2	722.4818054485978	875.9142478962153	675.2092268640964
H2AFZ_2	H2AFZ	962.1992708508975	1019.8763916098508	1269.285168791252
SURF6_2	SURF6	613.72110355311	703.333123805773	714.874388388823
PARK7_3	PARK7	1095.375640518842	1136.0867967762792	985.3186715119591
C12orf49_2	C12orf49	906.7091168225875	754.5003917521855	797.8106352132514
CAPN5_4	CAPN5	1013.2502125569429	943.559110605032	818.5446969193586
PGPEP1L_1	PGPEP1L	773.5327471546432	724.1469277161781	708.5640217826166
LCNL1_3	LCNL1	1159.7442191916816	1105.7333327402719	986.2201524557029
C6_2	C6	1588.1282082902358	1532.4163129035767	1588.4094228765525
COL20A1_1	COL20A1	675.8700760648173	518.6106141009275	600.3863085333621
CDKN3_4	CDKN3	897.8306921780578	991.2574112330437	1056.5356660677182
SIM2_1	SIM2	1113.132489807901	1191.590273870693	1087.186018155007
ODF3B_2	ODF3B	753.5562917044515	923.6125485242271	814.0372922006396
TBL1X_2	TBL1X	1103.1442620828052	1053.698822964259	931.2298148873319
QSOX2_4	QSOX2	763.5445194295473	651.2986140297602	828.4609873005402
GNG3_3	GNG3	1457.1714447834238	1468.240417513161	1301.7384827660283
ANP32B_2	ANP32B	1419.438140044173	1306.9334372075214	1557.759070789264
DKC1_3	DKC1	804.6072334104967	873.3125224074147	688.7314410202532
KLF17_3	KLF17	961.0894677703313	977.3815419594404	828.4609873005402
PXMP2_1	PXMP2	1032.1168649265683	953.0987707306343	1007.8556951055538
RP1_2	RP1	1001.0423786707146	1030.2832935650533	973.59941924329
MACROD2_1	MACROD2	1168.6226438362112	1396.2593456563434	1353.1228965594241
LCN12_2	LCN12	1403.9008969162462	1562.7697769395843	1583.9020181578337
SMNDC1_2	SMNDC1	926.685572272779	851.6314766674094	942.0475862122573
GFPT1_2	GFPT1	1266.285314926037	1332.9506920955278	1193.560769516774
STAM2_4	STAM2	883.4032521306972	927.0815158426279	926.722410168613
C11orf87_4	C11orf87	987.7247417039202	852.4987184970096	890.6631724188616
DNTTIP2_2	DNTTIP2	992.163954026185	947.895319753033	961.8801669746207
RCCD1_2	RCCD1	546.0231156385717	508.203712145725	519.2530235964213
FGF17_2	FGF17	1616.983088384957	1671.1750056396108	1573.0842468329083
GPR152_4	GPR152	994.3835601873175	1046.7608883274575	903.2839056312745
GPX4_3	GPX4	695.8465315150089	685.9882872137687	723.8891978262609
B4GALT4_1	B4GALT4	683.6386976287807	705.9348492945736	724.7906787700047
TTC24_4	TTC24	462.78788459610644	427.5502219929051	422.79456261583607
UBP1_4	UBP1	325.1723026058973	320.01223512247867	338.0553539039201
PRR23A_4	PRR23A	1535.9674635036242	1563.6370187691844	1613.6508893013786
ASB5_1	ASB5	1580.3595867262723	1241.023058157905	1626.2716225137917
TGFA_1	TGFA	2036.4886528389816	2049.292443345304	2071.6032087232225
CCDC179_1	CCDC179	1190.8187054475352	1180.31613008589	1144.8807985546093
C12orf50_1	C12orf50	1022.1286372014724	940.9573851162313	981.7127477369839
PRKACG_1	PRKACG	1064.3011542629881	1043.2919210090565	1319.7681016409042
USP25_2	USP25	975.516907817692	993.8591367218444	1005.1512522743225
DHRS7_3	DHRS7	763.5445194295473	650.4313722001599	790.5987876633012
NME9_3	NME9	1160.8540222722477	1281.7834241491153	1163.811898373229
NEU4_2	NEU4	1436.085186252666	1217.6075287586993	1517.1924283207934
MAMDC2_1	MAMDC2	895.6110860169254	970.4436073226386	953.7668384809266
ZNF677_3	ZNF677	526.04666018838	600.9985879129478	576.0463230522798
BRI3_1	BRI3	1658.0458023659064	1449.1610972619562	1448.6798765962656
DFFB_1	DFFB	1131.9991421775264	1267.9075548755118	1091.693422873726
DGKQ_2	DGKQ	1515.9910080534326	1551.4956331547814	1519.896871152025
CON086_3	CON086	572.6583895721604	406.7364180825	480.48934301543846
BHMT2_2	BHMT2	1048.7639111350613	991.2574112330437	948.3579528184639
NMU_3	NMU	1501.563568006072	1489.9214632531664	1295.428116159822
CDC14B_2	CDC14B	619.270118955941	617.4761826753518	639.149989114345
ACKR1_4	ACKR1	882.293449050131	1041.5574373498562	1049.323818517768
FAM81B_2	FAM81B	1742.3908364889378	1564.5042605987846	1409.014715071539
FSTL3_1	FSTL3	1134.218748338659	1110.9367837178731	1087.186018155007
C11orf68_4	C11orf68	938.8934061590073	889.7901171698188	789.6973067195573
DHTKD1_4	DHTKD1	1057.642335779591	1011.2039733138487	879.8454010939361
PRAMEF8_3	PRAMEF8	760.2151101878487	726.7486532049787	677.9136696953278
PPRC1_4	PPRC1	512.7290232215855	416.2760782081024	475.98193829671953
USH1G_3	USH1G	603.7328758280141	428.41746382250534	448.03602904066213
PAPSS2_3	PAPSS2	1092.0462312771433	1170.7764699602878	1159.30449365451
EDF1_2	EDF1	1254.0774810398088	1138.6885222650799	1207.9844646166746
GOT1L1_1	GOT1L1	825.6934919412546	825.614221779403	701.3521742326662
ARF4_1	ARF4	1295.1401950207583	1123.9454111618763	1142.176355723378
CHD8_1	CHD8	745.7876701404881	896.7280518066204	705.8595789513852
ENDOV_2	ENDOV	551.5721310414026	435.355398459307	420.9916007283485
SPATA5_3	SPATA5	1392.802866110584	1366.773123449936	1248.5511070851448
CRK_3	CRK	961.0894677703313	988.6556857442431	988.9245952869343
MAP3K4_1	MAP3K4	997.712969429016	902.798744613822	993.4320000056532
RHOBTB3_1	RHOBTB3	1236.3206317507495	1230.6161562027025	1278.29997822869
MBD3L5_2	MBD3L5	369.56442582854544	309.6053331672761	318.2227731415568
VWA8_1	VWA8	2553.6568883828318	2513.266822181418	2558.4029183448674
UBE2R2_1	UBE2R2	839.011128908049	781.3848884697921	765.3573212384752
ZNF222_3	ZNF222	1027.6776526043034	960.9039471970362	796.0076733257639
ATP12A_2	ATP12A	2413.8217002314905	2625.1410181998453	2655.762860269196
GCLM_3	GCLM	635.917165164434	648.6968885409595	685.125517245278
SLC22A31_4	SLC22A31	792.3993995242686	729.3503786937794	763.5543593509875
KRT31_2	KRT31	594.8544511834846	606.202038890549	466.9671288592816
RPL36A_2	RPL36A	873.4150244056013	875.9142478962153	905.9883484625059
HMGB3_1	HMGB3	1228.5520101867862	1595.7249664643923	1474.8228239648354
C16orf13_2	C16orf13	1769.0261104225267	2173.308024978134	1667.739745926006
SORL1_3	SORL1	877.8542367278661	935.75393413863	908.6927912937373
CCL15_2	CCL15	472.7761123212023	498.6640520201226	584.1596515459739
OR52K1_1	OR52K1	1533.747857342492	1352.8972541763326	1232.3244500977569
CON156_4	CON156	1230.7716163479186	1221.9437379067003	1271.9896116224834
MRPL32_2	MRPL32	940.0032092395735	862.038378622612	777.9780544508882
PRH2_2	PRH2	1372.8264106603924	1177.7144045970895	1381.0688058154817
CCT2_1	CCT2	457.23886919327543	377.25019587609273	449.8389909281497
OPHN1_2	OPHN1	829.0229011829532	816.0745616538006	743.7217785886243
HLA-F_4	HLA-F	841.2307350691815	805.6676596985981	1016.8705045429917
USH1C_3	USH1C	682.5288945482146	667.7762087921642	758.1454736885248
PRSS54_3	PRSS54	825.6934919412546	798.7297250617963	642.7559128893201
CHMP2A_2	CHMP2A	764.6543225101135	559.3709800921375	679.7166315828154
OR52A1_1	OR52A1	1541.5164789064552	1506.3990580155703	1720.9271216068894
MRPL14_2	MRPL14	1442.7440047360633	1471.709384831562	1401.8028675215887
HIST2H2AA3_4	HIST2H2AA3	561.5603587664984	464.8416206657143	572.4403992773047
C1orf127_2	C1orf127	288.54880094721267	376.38295404649256	324.5331397477633
MYOZ2_4	MYOZ2	1853.371144545558	2050.159685174904	2108.563927416718
PCDHGC3_1	PCDHGC3	1134.218748338659	1023.3453589282516	1066.4519564488999
CCDC116_1	CCDC116	509.3996139798869	427.5502219929051	501.22340472154553
AADACL3_4	AADACL3	569.3289803304618	580.1847840025426	703.1551361201538
GAS2L3_1	GAS2L3	654.7838175340595	632.2192937785554	635.5440653393698
HIST1H2BD_1	HIST1H2BD	699.1759407567075	673.8469015993657	680.6181125265591
IL1RL1_4	IL1RL1	1531.5282511813593	1752.695737622031	1694.7841742383196
KRTAP4-3_1	KRTAP4-3	1207.4657516560283	1308.6679208667217	1470.3154192461166
KLF9_4	KLF9	264.1331331747562	247.16392143606078	256.0205880232355
RHOXF1_2	RHOXF1	1190.8187054475352	1070.1764177266632	1431.5517386651336
SLC7A2_4	SLC7A2	721.3720023680316	791.7917904249947	985.3186715119591
ACTC1_3	ACTC1	837.9013258274829	874.179764237015	1038.5060471928425
C1orf210_4	C1orf210	1464.9400663473873	1228.014430713902	1167.417822148204
SPRR2F_1	SPRR2F	1139.76776374149	1273.9782476827133	1207.0829836729308
EN1_3	EN1	673.6504699036849	689.4572545321695	543.5930090775036
BIRC2_1	BIRC2	1015.4698187180753	1143.8919732426812	1148.4867223295846
CDR1_2	CDR1	1966.5710587633107	1966.0372277036834	2020.2187949298266
DICER1_2	DICER1	730.2504270125612	810.0038688465992	672.504784032865
ITFG3_3	ITFG3	1021.0188341209063	1175.9799209378891	1160.2059745982538
KLHDC2_1	KLHDC2	1206.355948575462	1233.2178816915032	1228.7185263227816
ATP6V0A4_3	ATP6V0A4	676.9798791453835	702.4658819761727	838.3772776817219
TIAM1_1	TIAM1	873.4150244056013	1068.4419340674626	1027.6882758679171
CYB5D2_3	CYB5D2	591.525041941786	611.4054898681503	617.5144464644941
ZNF639_2	ZNF639	1011.0306063958104	929.6832413314286	746.4262214198556
ZNF221_2	ZNF221	1362.8381829352966	1476.045593979563	1305.3444065410035
FBXW5_2	FBXW5	1507.112583408903	1610.468077567596	1605.5375608076845
ADSS_4	ADSS	887.842464452962	995.5936203810448	942.0475862122573
FUBP3_1	FUBP3	1125.3403236941292	1135.2195549466792	1304.4429255972598
NUBP2_2	NUBP2	411.73694289006113	398.9312416160981	335.35091107268875
ASUN_2	ASUN	983.2855293816554	885.4539080218177	860.0128203315728
PTAFR_4	PTAFR	467.2270969183712	298.3311893824733	380.4249582598781
C8orf58_4	C8orf58	661.4426360174567	761.4383263889872	728.3966025449798
KLK11_3	KLK11	1189.7089023669691	1057.16779028266	1183.6444791355923
IKBKE_2	IKBKE	1323.9950751154795	1017.2746661210501	1184.545960079336
AGTR2_1	AGTR2	1830.0652798536678	2012.8682865020949	1955.312166980274
ERMARD_2	ERMARD	1933.2769663463248	1849.8268225372549	1686.6708457446255
PCMTD1_3	PCMTD1	556.0113433636675	574.9813330249414	549.0018947399662
MST1L_2	MST1L	981.065923220523	980.8505092778412	971.7964573558023
LSM4_2	LSM4	659.2230298563243	761.4383263889872	548.1004137962225
FHL3_3	FHL3	1005.4815909929795	806.5349015281984	1009.6586569930414
YTHDF1_1	YTHDF1	583.7564203778225	1569.707711576386	726.5936406574923
MRPS7_4	MRPS7	700.2857438372738	594.060653276146	634.642584395626
LYSMD3_4	LYSMD3	748.0072763016204	777.9159211513912	713.9729074450793
EEF1A2_2	EEF1A2	668.1014545008538	765.7745355369883	616.6129655207503
ABAT_2	ABAT	3068.60551776555	3212.2637368391897	2985.704885679422
BHLHE41_3	BHLHE41	1133.1089452580927	1170.7764699602878	1122.3437749610148
BRIX1_1	BRIX1	569.3289803304618	550.6985617961354	581.4552087147426
GGCT_4	GGCT	645.9053928895298	753.6331499225853	671.6033030891213
SEC61A2_1	SEC61A2	1449.4028232194605	1523.7438946075747	1206.181502729187
B3GALT6_2	B3GALT6	923.3561630310804	1025.9470844170523	1010.5601379367852
HTR3E_4	HTR3E	1214.1245701394255	1243.6247836467057	1333.2903157970609
OR5H2_2	OR5H2	1107.58347440507	1046.7608883274575	1158.4030127107662
ITPR2_1	ITPR2	1289.5911796179273	1319.9420646515246	1282.8073829474088
WFDC6_1	WFDC6	1154.1952037888507	1064.972966749062	1110.6245226923456
HNRNPCL3_2	HNRNPCL3	1021.0188341209063	930.5504831610288	1004.2497713305787
CDV3_1	CDV3	1117.571702130166	1267.9075548755118	1245.8466642539136
C1QC_3	C1QC	1852.261341464992	1893.1889140172655	1928.2677386679602
TUSC3_1	TUSC3	1650.2771808019431	1489.054221423566	1332.3888348533171
ZNF501_2	ZNF501	1544.8458881481538	1623.4767050115993	1774.1144972877728
ZNF831_2	ZNF831	1669.1438331715685	1624.3439468411993	1712.8137931131953
WIZ_4	WIZ	459.4584753544078	451.8329932217111	547.1989328524787
BAZ1A_1	BAZ1A	1016.5796217986415	937.4884177978305	1110.6245226923456
MECOM_4	MECOM	1377.2656229826573	1329.4817247771268	1575.7886896641396
SLC35G1_1	SLC35G1	927.7953753533453	940.0901432866311	807.7269255944332
EXOC3L4_2	EXOC3L4	628.1485436004706	810.0038688465992	853.7024537253662
PCDHGB3_4	PCDHGB3	850.109159713711	917.5418557170256	920.4120435624064
TEAD1_2	TEAD1	916.6973445476832	974.7798164706396	867.224667881523
IGSF22_3	IGSF22	477.21532464346706	634.8210192673561	506.6322903840083
PLS3_2	PLS3	1729.0731995221433	1667.7060383212101	1617.2568130763539
FAM187B_4	FAM187B	1237.4304348313158	1141.2902477538805	1278.29997822869
MGAM_3	MGAM	621.4897251170734	667.7762087921642	753.6380689698059
ZBTB1_3	ZBTB1	579.3172080555577	625.2813591417538	669.8003412016337
EFEMP2_4	EFEMP2	696.9563345955752	745.8279734561834	622.021851183213
ZDHHC22_4	ZDHHC22	1128.6697329358278	1280.916182319515	1059.2401088989498
HSPBP1_1	HSPBP1	1678.022257816098	1516.8059599707728	1312.5562540909539
DUS4L_3	DUS4L	812.3758549744603	937.4884177978305	860.0128203315728
LRP6_4	LRP6	683.6386976287807	753.6331499225853	620.2188892957254
GNAT3_1	GNAT3	1501.563568006072	1555.8318423027824	1451.384319427497
CASP1_3	CASP1	1666.9242270104362	1855.0302735148562	1750.6759927504343
FBXO38_4	FBXO38	957.7600585286327	901.9315027842217	1057.437147011462
RNASE1_1	RNASE1	1052.09332037676	936.6211759682303	1016.8705045429917
ALDH8A1_3	ALDH8A1	1050.9835172961937	1111.8040255474734	987.1216333994468
OSGEPL1_4	OSGEPL1	1005.4815909929795	1098.7953981034702	1068.2549183363876
PRR20B_1	PRR20B	1515.9910080534326	1517.6732018003731	1471.2169001898603
SOX9_1	SOX9	947.7718308035369	901.0642609546215	776.1750925634005
CYB5D1_1	CYB5D1	1246.3088594758453	1374.578299916338	1197.166693291749
IQUB_2	IQUB	1165.2932345945126	1237.5540908395042	1200.7726170667243
PYCRL_4	PYCRL	1217.453979381124	1126.547136650677	1210.6889074479059
ZFP36L2_4	ZFP36L2	197.54494834078403	248.03116326566098	193.8184029049142
GPLD1_3	GPLD1	1321.7754689543472	1237.5540908395042	1451.384319427497
FRAT1_3	FRAT1	748.0072763016204	531.6192415449307	563.4255898398668
ENDOU_3	ENDOU	701.39554691784	612.2727316977505	685.125517245278
HIVEP1_4	HIVEP1	1331.763696679443	1450.8955809211568	1479.3302286835544
AGAP3_3	AGAP3	730.2504270125612	889.7901171698188	776.1750925634005
RTN4_4	RTN4	967.7482862537286	907.134953761823	866.3231869377793
HEBP2_2	HEBP2	835.6817196663504	975.6470583002399	1103.4126751423953
CON227_1	CON227	1408.3401092385109	1254.0316856019083	1271.0881306787396
PSMD2_2	PSMD2	375.11344123137644	242.8277122880597	261.4294736856982
PRRT1_4	PRRT1	1510.4419926506016	1385.8524437011408	1549.6457422955698
BICD2_3	BICD2	755.7758978655838	671.245176110565	768.9632450134503
CTAG2_4	CTAG2	844.5601443108801	788.3228231065938	849.1950490066473
SRPK1_2	SRPK1	710.2739715623695	508.203712145725	615.7114845770064
DYNC1LI2_3	DYNC1LI2	991.0541509456189	1208.9351104626971	929.4268529998443
MORC2_1	MORC2	633.6975590033016	604.4675552313486	567.9329945585857
DIAPH1_3	DIAPH1	906.7091168225875	986.9212020850426	972.6979382995461
SYT15_2	SYT15	1009.9208033152443	908.8694374210235	920.4120435624064
RGS21_3	RGS21	1795.6613843561156	1641.6887834332038	1515.3894664333059
CCR2_1	CCR2	867.8660090027703	963.5056726858369	899.6779818562994
FAM193A_1	FAM193A	1064.3011542629881	1214.1385614402984	1079.072689661313
CRISPLD1_3	CRISPLD1	977.7365139788244	1058.9022739418604	1109.7230417486016
C19orf68_4	C19orf68	1184.159886964138	1124.8126529914766	1241.3392595351947
BUB3_1	BUB3	259.6939208524914	313.074300485677	303.79907804165623
MRPL40_2	MRPL40	381.77225971477367	542.8933853297335	673.4062649766089
SLC16A9_2	SLC16A9	834.5719165857843	829.0831890978038	870.8305916564982
DUSP4_1	DUSP4	1316.2264535515162	1400.5955548043444	1227.8170453790378
CNGB1_2	CNGB1	790.1797933631361	659.1037904961621	567.9329945585857
KRTAP1-5_1	KRTAP1-5	2478.19027890433	2564.4340901278306	2561.107361176099
MED6_3	MED6	413.9565490511935	465.7088624953145	437.2182577157367
PLEKHA7_3	PLEKHA7	1054.3129265378923	1260.1023784091099	1035.8016043616112
NOL10_4	NOL10	709.1641684818034	713.7400257609755	588.6670562646929
FAM43A_1	FAM43A	1126.4501267746955	1141.2902477538805	1092.5949038174697
BTBD1_2	BTBD1	1140.8775668220562	1114.405751036274	1134.063027229684
TBC1D15_1	TBC1D15	855.6581751165421	751.0314244337847	712.1699455575917
ITPRIPL1_1	ITPRIPL1	843.4503412303138	819.5435289722016	764.4558402947314
MYBPC3_2	MYBPC3	902.2699045003226	960.0367053674361	862.7172631628041
JUNB_2	JUNB	1028.7874556848697	986.0539602554425	1162.0089364857413
SGMS2_4	SGMS2	1520.4302203756974	1646.0249925812047	1456.7932050899597
LOC100996634_1	LOC100996634	1050.9835172961937	980.8505092778412	1005.1512522743225
CDSN_1	CDSN	1635.8497407545824	1365.9058816203358	1587.5079419328088
ZNF584_3	ZNF584	1184.159886964138	1050.2298556458582	1214.294831222881
BDP1_1	BDP1	703.6151530789724	770.9779865145896	766.2588021822189
C10orf2_2	C10orf2	860.0973874388069	810.8711106761994	813.1358112568959
CON082_1	CON082	1749.049654972335	1707.5991624828198	1778.6219020064916
CNTN3_4	CNTN3	370.6742289091116	550.6985617961354	472.37601452174437
CEP85L_2	CEP85L	1043.2148957322304	1012.0712151434489	1003.3482903868348
GATC_3	GATC	1843.3829168204622	1722.3422735860236	1906.6321960181094
MMGT1_2	MMGT1	715.8229869652006	862.038378622612	779.7810163383757
UNC13C_1	UNC13C	416.1761552123259	434.48815662970685	430.90789110953017
CSTF2_2	CSTF2	887.842464452962	901.9315027842217	850.0965299503911
SLC38A4_3	SLC38A4	769.0935348323783	657.3693068369616	760.8499165197562
GSDMB_1	GSDMB	1269.6147241677356	1239.2885744987047	1530.7146424769503
GAS8_1	GAS8	1730.1830026027096	1368.5076071091364	1354.024377503168
IVL_4	IVL	971.0776954954272	899.3297772954211	869.0276297690107
IFIT2_2	IFIT2	2069.7827452559677	2054.4958943229053	1806.567811262549
GSG2_2	GSG2	987.7247417039202	916.6746138874254	900.5794628000432
RCAN2_2	RCAN2	1663.5948177687376	1662.5025873436089	1597.4242323139904
HABP2_2	HABP2	958.8698616091989	909.7366792506236	948.3579528184639
HDGFL1_1	HDGFL1	1610.3242699015598	1892.3216721876652	1582.0990562703462
ZCRB1_1	ZCRB1	1141.9873699026223	1110.0695418882729	982.6142286807278
TXN2_1	TXN2	1584.7987990485371	1642.5560252628038	1777.7204210627478
NARS_1	NARS	1208.5755547365945	1280.916182319515	988.9245952869343
DNAJC24_1	DNAJC24	754.6660947850177	776.1814374921909	887.0572486438864
NUMB_2	NUMB	1399.4616845939813	1372.8438162571376	1418.9310054527207
PDPK1_2	PDPK1	731.3602300931275	680.7848362361674	749.130664251087
KRTAP5-2_3	KRTAP5-2	1351.7401521296347	1372.8438162571376	1341.403644290755
EML5_1	EML5	1574.8105713234413	1573.1766788947868	1531.616123420694
TNFRSF12A_3	TNFRSF12A	273.0115578192858	320.8794769520789	239.79393103584732
C16orf47_1	C16orf47	682.5288945482146	821.2780126314019	658.9825698767082
NEUROD2_3	NEUROD2	1355.0695613713333	1339.0213849027293	1305.3444065410035
TPST1_2	TPST1	1166.4030376750788	956.5677380490351	1112.4274845798332
MAP4_2	MAP4	516.0584324632841	672.1124179401653	705.8595789513852
NRN1_1	NRN1	1426.0969585275702	1284.385149637916	1409.9161960152828
RBBP5_3	RBBP5	708.0543654012372	815.2073198242005	659.8840508204521
CLEC14A_3	CLEC14A	883.4032521306972	908.0021955914233	1027.6882758679171
TCEAL5_3	TCEAL5	1262.9559056843384	1199.3954503370949	953.7668384809266
MAPKAPK5_2	MAPKAPK5	1301.7990135041555	1160.3695680050853	1291.8221923848466
KRT12_1	KRT12	1019.9090310403401	1132.6178294578785	1092.5949038174697
KMT2C_2	KMT2C	1068.740366585253	856.8349276450107	1332.3888348533171
AIMP1_1	AIMP1	1326.214681276612	1174.2454372786888	1339.6006824032675
LINS_3	LINS	906.7091168225875	937.4884177978305	1109.7230417486016
C11orf16_1	C11orf16	1155.3050068694167	1173.3781954490885	1299.034039934797
NHLRC2_2	NHLRC2	359.5761981034496	431.8864311409062	401.1590199659852
PKP3_3	PKP3	1388.3636537883192	1102.264365421871	1283.7088638911525
PKLR_2	PKLR	1058.7521388601572	1188.121306552292	1333.2903157970609
OLFML1_1	OLFML1	1468.269475589086	1199.3954503370949	1226.0140834915503
FITM2_4	FITM2	670.3210606619863	583.6537513209435	666.1944174266586
SCN4B_2	SCN4B	1225.2226009450876	1419.6748750555491	1425.2413720589273
LMO2_3	LMO2	612.6113004725438	635.6882610969564	544.4944900212473
EXOSC4_2	EXOSC4	831.2425073440857	783.1193721289925	600.3863085333621
CLEC10A_3	CLEC10A	1221.893191703389	1209.8023522922974	1416.2265626214894
PFDN6_3	PFDN6	4886.46296373299	4685.7076053299525	4868.898577160194
MARK4_2	MARK4	969.967892414861	958.3022217082356	953.7668384809266
ZNF121_2	ZNF121	1200.806933172631	1143.8919732426812	1147.5852413858408
ZNF154_4	ZNF154	2295.072770610907	1586.18530633879	1847.1344537310194
KIR2DS4_3	KIR2DS4	490.5329616102615	435.355398459307	420.0901197846047
NDUFAF6_4	NDUFAF6	1456.0616417028577	1447.4266136027559	1500.9657713334052
CRX_2	CRX	1140.8775668220562	1213.2713196106984	1287.3147876661278
ZFAND3_3	ZFAND3	1430.536170849835	1561.0352932803837	1489.246519064736
IL10RA_2	IL10RA	1296.2499981013245	1212.404077781098	1306.2458874847473
CALR3_4	CALR3	863.4267966805055	797.8624832321962	728.3966025449798
ARL5B_1	ARL5B	1138.6579606609237	1152.5643915386834	1205.280021785443
ZNF430_3	ZNF430	1357.2891675324656	1303.4644698891204	1374.7584392092751
PAPD5_4	PAPD5	661.4426360174567	597.5296205945469	578.7507658835112
TRIP11_2	TRIP11	1386.1440476271869	1737.085384689227	1706.5034265069887
C11orf21_4	C11orf21	1087.6070189548784	1143.8919732426812	961.8801669746207
TRIM50_1	TRIM50	1108.6932774856364	1140.4230059242805	1115.1319274110645
CD200R1_2	CD200R1	918.9169507088156	934.8866923090299	841.0817205129532
CPA4_1	CPA4	1531.5282511813593	1660.7681036844083	1557.759070789264
TARBP2_1	TARBP2	1248.5284656369777	1100.5298817626706	1284.6103448348965
GIF_1	GIF	964.41887701203	858.5694113042111	888.8602105313739
NDUFA4L2_3	NDUFA4L2	378.44285047307505	453.5674768809115	333.54794918520116
TRIM64C_4	TRIM64C	949.9914369646693	980.8505092778412	963.6831288621082
FGFBP2_4	FGFBP2	1197.4775239309324	1131.7505876282783	1141.2748747796343
ANO1_2	ANO1	1200.806933172631	1234.0851235211035	1000.6438475556035
CALY_2	CALY	1168.6226438362112	1112.6712673770735	1051.1267804052557
SPANXC_3	SPANXC	1747.939851891769	1970.3734368516846	1773.213016344029
MYCT1_1	MYCT1	1473.8184909919169	1260.1023784091099	1573.985727776652
SPATA32_3	SPATA32	742.4582608987895	572.3796075361407	627.4307368456757
DDX20_2	DDX20	1168.6226438362112	1242.7575418171054	1226.0140834915503
ZWINT_3	ZWINT	420.61536753459075	494.32784287212155	466.06564791553785
ULK1_1	ULK1	1017.6894248792076	942.6918687754318	1006.95421416181
DOK6_2	DOK6	943.3326184812721	902.798744613822	997.9394047243721
VDAC1_3	VDAC1	455.019263032143	543.7606271593337	462.4597241405627
CON035_1	CON035	1535.9674635036242	1449.1610972619562	1686.6708457446255
MNDA_2	MNDA	1628.0811191906191	1629.5473978188006	1474.8228239648354
SIRT5_1	SIRT5	942.2228154007059	820.4107708018017	940.2446243247698
ATL3_4	ATL3	681.4190914676483	644.3606793929584	562.524108896123
KRTAP19-6_4	KRTAP19-6	1259.6264964426398	1283.5179078083156	1282.8073829474088
PRCC_4	PRCC	491.6427646908277	435.355398459307	678.8151506390716
HPD_3	HPD	833.4621135052181	726.7486532049787	777.9780544508882
UBE2V1_1	UBE2V1	1156.414809949983	1049.362613816258	969.092014524571
RASSF7_2	RASSF7	941.1130123201397	886.3211498514179	818.5446969193586
MUC7_3	MUC7	1380.595032224356	1357.2334633243338	1470.3154192461166
SSTR3_1	SSTR3	1060.9717450212895	1059.7695157714606	1014.1660617117603
ARMC8_1	ARMC8	1639.179149996281	1569.707711576386	1649.71012705113
PPP2R5D_2	PPP2R5D	1173.061856158476	1184.6523392338913	1001.5453284993473
ZNF25_1	ZNF25	1066.5207604241207	1160.3695680050853	1137.6689510046592
ALG6_4	ALG6	868.9758120833366	964.3729145154371	786.992863888326
RDH10_3	RDH10	1107.58347440507	1183.785097404291	1109.7230417486016
TMIGD3_3	TMIGD3	1190.8187054475352	1053.698822964259	1200.7726170667243
DMXL1_1	DMXL1	1387.2538507077531	1390.1886528491418	1570.3798040016768
METTL1_4	METTL1	767.9837317518121	795.2607577433955	741.0173357573929
SLC38A4_2	SLC38A4	860.0973874388069	927.9487576722281	915.0031578999437
SYNE4_3	SYNE4	1034.3364710877006	994.7263785514446	886.1557677001426
BEND4_1	BEND4	1871.1279938346174	1446.5593717731556	1780.4248638939791
KIAA0368_4	KIAA0368	639.2465744061326	806.5349015281984	978.1068239620089
MED14_3	MED14	870.0856151639027	895.8608099770203	786.0913829445823
NAMPT_1	NAMPT	774.6425502352093	807.4021433577985	830.2639491880278
RCC1_1	RCC1	911.1483291448523	959.1694635378358	1098.0037894799325
ACER1_1	ACER1	945.5522246424046	1107.4678163994722	813.1358112568959
APOB_1	APOB	1567.0419497594778	1745.7578029852293	1517.1924283207934
TCF20_4	TCF20	691.4073191927441	561.9727055809382	759.0469546322686
CNKSR2_1	CNKSR2	1462.720460186255	1429.2145351811514	1392.7880580841509
OR13G1_4	OR13G1	1362.8381829352966	1220.2092542475	1244.043702366426
ANKRD31_2	ANKRD31	1184.159886964138	1182.0506137450907	1205.280021785443
BMP2_2	BMP2	692.5171222733103	692.9262218505704	750.0321451948307
ZDBF2_2	ZDBF2	868.9758120833366	890.657358999419	862.7172631628041
C9orf9_1	C9orf9	912.2581322254184	908.8694374210235	1040.30900908033
ARID1A_2	ARID1A	1225.2226009450876	1469.9749011723613	1207.0829836729308
SNTB2_1	SNTB2	564.889768008197	481.31921542811835	448.9375099844059
BTNL2_3	BTNL2	976.6267108982581	1029.416051735453	1065.550475505156
SLC22A8_4	SLC22A8	908.9287229837198	901.9315027842217	960.9786860308769
LOX_1	LOX	458.3486722738416	538.5571761817324	613.9085226895189
METAP1D_3	METAP1D	1219.6735855422564	954.8332543898348	1273.792573509971
MOB3B_3	MOB3B	1643.618362318546	1802.9957637388434	1674.0501125322123
CCDC6_3	CCDC6	144.27440047360633	130.9535162696322	148.74435571772486
VWCE_3	VWCE	1018.7992279597738	776.1814374921909	983.5157096244716
BTF3L4_2	BTF3L4	684.7485007093469	483.05369908731876	688.7314410202532
OXCT1_3	OXCT1	998.8227725095823	872.4452805778145	1115.1319274110645
IFT74_2	IFT74	854.548372035976	823.8797381202025	760.8499165197562
KIAA0020_3	KIAA0020	1351.7401521296347	1261.8368620683102	1222.408159716575
CCDC141_1	CCDC141	1114.2422928884673	1241.023058157905	1280.1029401161775
DCST1_4	DCST1	709.1641684818034	718.9434767385768	738.3128929261616
CFAP126_1	CFAP126	885.6228582918295	1136.0867967762792	920.4120435624064
ARHGAP44_3	ARHGAP44	1792.331975114417	1762.2353977476332	1733.5478548193023
CCDC175_4	CCDC175	807.9366426521954	738.0227969897815	969.092014524571
PIK3AP1_3	PIK3AP1	1277.3833457316991	1419.6748750555491	1255.7629546350952
C7orf33_3	C7orf33	1461.6106571056887	1413.6041822483476	1558.6605517330077
KLHL5_1	KLHL5	863.4267966805055	855.9676858154105	913.2001960124562
EXOC2_4	EXOC2	492.7525677713939	398.9312416160981	470.5730526342568
CTNNB1_1	CTNNB1	1170.8422499973435	1177.7144045970895	1107.9200798611141
DMTN_2	DMTN	916.6973445476832	1036.353986372255	940.2446243247698
CDK10_4	CDK10	855.6581751165421	870.710796918614	780.6824972821195
HMOX1_1	HMOX1	1482.6969156364464	1737.085384689227	1654.217531769849
TWF1_3	TWF1	716.9327900457668	757.1021172409861	951.0623956496952
LOC730159_3	LOC730159	329.61151492816214	337.35707171448297	364.1983012724899
OSER1_2	OSER1	817.9248703772912	763.1728100481877	784.2884210570946
GLT6D1_3	GLT6D1	623.7093312782058	685.1210453841685	661.6870127079396
CCDC172_4	CCDC172	1578.13998056514	1272.2437640235128	1246.7481451976573
UBE2G1_2	UBE2G1	1043.2148957322304	1140.4230059242805	1177.3341125293857
ACTR1B_2	ACTR1B	611.5014973919775	670.3779342809648	638.2485081706012
KRTAP12-2_2	KRTAP12-2	1634.7399376740163	1476.9128358091632	1648.8086461073863
PAXIP1_1	PAXIP1	1047.654108054495	890.657358999419	932.1312958310757
P4HA2_1	P4HA2	1034.3364710877006	1224.545463395501	1124.1467368485023
ARL13B_1	ARL13B	1089.8266251160107	967.841881833838	1026.7867949241734
PLEKHG2_1	PLEKHG2	1734.6222149249745	1719.740548097223	1540.630932858132
SLITRK1_4	SLITRK1	830.1327042635195	801.3314505505971	826.6580254130527
GALNT3_3	GALNT3	900.0502983391902	743.2262479673827	833.869872963003
AHSP_3	AHSP	1564.8223435983455	1698.9267441868178	1708.3063883944762
TMCC3_1	TMCC3	307.41545331683807	331.28637890728146	319.1242540853006
RASA1_1	RASA1	1032.1168649265683	1013.8056988026493	1093.4963847612137
TULP2_4	TULP2	1323.9950751154795	1294.7920515931185	1047.5208566302804
NDUFB2_3	NDUFB2	953.320846206368	937.4884177978305	899.6779818562994
CEACAM1_4	CEACAM1	1543.7360850675877	1388.4541691899415	1363.039186940606
CRISPLD1_2	CRISPLD1	791.2895964437024	705.0676074649733	832.0669110755153
CBX3_1	CBX3	1178.610871561307	1267.0403130459115	1356.7288203343994
TOP1_3	TOP1	1003.261984831847	858.5694113042111	1031.2941996428922
OR5H15_4	OR5H15	1015.4698187180753	904.5332282730224	992.5305190619094
KEL_3	KEL	903.3797075808889	939.222901457031	915.9046388436875
CCDC124_3	CCDC124	807.9366426521954	911.4711629098241	850.0965299503911
MYO7A_2	MYO7A	1298.4696042624569	1270.5092803643124	1170.1222649794354
CEP44_3	CEP44	660.3328329368904	541.158901670533	558.9181851211479
BTBD18_1	BTBD18	1209.6853578171606	1446.5593717731556	1468.512457358629
LRP3_1	LRP3	681.4190914676483	573.2468493657409	740.1158548136491
ROM1_4	ROM1	691.4073191927441	603.6003134017484	561.6226279523793
ATL1_2	ATL1	1383.9244414660545	1200.2626921666952	1299.034039934797
ASB17_1	ASB17	1167.512840755645	1324.2782737995256	1226.915564435294
COMP_2	COMP	1750.1594580529013	1756.1647049404319	1948.1003194303237
SSTR5_2	SSTR5	581.5368142166901	688.5900127025693	640.0514700580887
GIMAP1-GIMAP5_1	GIMAP1-GIMAP5	1696.8889101857235	1592.2559991459914	1665.0353030947745
FAN1_4	FAN1	903.3797075808889	1007.7350059954478	908.6927912937373
ERCC5_4	ERCC5	977.7365139788244	879.3832152146163	1022.2793902054544
CMTM2_1	CMTM2	973.2973016565595	890.657358999419	960.9786860308769
MSMB_1	MSMB	1359.508773693598	1439.621437136354	1292.7236733285904
RAC2_1	RAC2	1186.3794931252705	1249.6954764539073	1203.4770598979555
INAFM1_4	INAFM1	2261.7786781939208	2228.811502072548	1859.7551869434326
PPP6R1_1	PPP6R1	1315.11665047095	1433.5507443291524	1359.4332631656307
GABRG3_1	GABRG3	992.163954026185	1018.1419079506503	823.9535825818213
CCDC178_4	CCDC178	1075.3991850686502	1144.7592150722814	941.1461052685136
OAZ3_1	OAZ3	1449.4028232194605	1337.2869012435287	1400.901386577845
CXCL8_4	CXCL8	682.5288945482146	763.1728100481877	833.869872963003
TAS2R7_1	TAS2R7	1572.590965162309	1579.2473717019882	1456.7932050899597
CCDC30_4	CCDC30	841.2307350691815	825.614221779403	666.1944174266586
ZFP92_1	ZFP92	962.1992708508975	894.9935681474201	832.9683920192591
FASLG_1	FASLG	494.9721739325263	489.1243918945203	316.4198112540692
POLDIP3_1	POLDIP3	1604.7752544987288	1348.5610450283316	1326.9799491908543
CLEC6A_4	CLEC6A	1299.5794073430231	1153.4316333682837	1049.323818517768
PABPC4L_1	PABPC4L	942.2228154007059	1032.885019053854	878.0424392064485
PDCL2_2	PDCL2	1663.5948177687376	1618.273254033998	1541.5324138018757
COA6_3	COA6	1099.8148528411066	1090.122979807468	830.2639491880278
PTPRM_3	PTPRM	1176.3912654001747	1020.743633439451	988.0231143431905
STKLD1_3	STKLD1	1216.3441763005578	1130.883345798678	1151.191165160816
RBM27_1	RBM27	593.7446481029183	719.810718568177	701.3521742326662
PDGFA_3	PDGFA	897.8306921780578	721.5452022273774	952.8653575371828
PFN3_4	PFN3	497.19178009365874	584.5209931505437	652.6722032705018
ST13_1	ST13	695.8465315150089	770.1107446849893	802.3180399319704
MPP5_1	MPP5	827.913098102387	1069.309175897063	982.6142286807278
RAB41_4	RAB41	1167.512840755645	1263.5713457275108	1105.2156370298828
TEDDM1_1	TEDDM1	854.548372035976	615.7416990161514	636.4455462831136
ANKRD49_3	ANKRD49	731.3602300931275	622.6796336529532	645.4603557205514
C1QB_1	C1QB	318.51348412250013	269.7122090056663	242.4983738670787
IRF2BP1_3	IRF2BP1	880.0738428889986	893.2590844882196	1002.4468094430911
PTPRH_3	PTPRH	1254.0774810398088	1321.676548310725	1444.1724718775467
NEUROG2_3	NEUROG2	739.1288516570909	795.2607577433955	950.1609147059514
ATG10_4	ATG10	682.5288945482146	692.0589800209701	834.7713539067468
PRICKLE1_2	PRICKLE1	775.7523533157755	617.4761826753518	675.2092268640964
ACSL4_2	ACSL4	1300.6892104235892	1378.047267234739	1509.0790998270993
SF3B2_2	SF3B2	536.0348879134758	609.6710062089498	608.4996370270562
CA1_1	CA1	1957.6926341187811	1769.173332384435	1930.9721814991917
CASD1_4	CASD1	1049.8737142156276	1208.9351104626971	1159.30449365451
MEF2BNB_2	MEF2BNB	624.819134358772	511.6726794641258	339.8583157914077
TRIQK_2	TRIQK	1076.5089881492163	1074.5126268746642	1090.7919419299822
N4BP2L1_4	N4BP2L1	1338.4225151628402	1475.1783521499626	1390.0836152529196
MCM10_4	MCM10	1290.7009826984934	1573.1766788947868	1525.3057568144875
CIAPIN1_3	CIAPIN1	1875.567206156882	1852.4285480260555	1588.4094228765525
ELF4_1	ELF4	884.5130552112633	902.798744613822	922.2150054498941
CPNE5_1	CPNE5	814.5954611355926	921.8780648650267	936.6387005497946
FBXO34_2	FBXO34	871.1954182444689	1029.416051735453	835.6728348504905
GOLGA8A_4	GOLGA8A	1373.9362137409587	1252.297201942708	1345.911049009474
NFKBIL1_3	NFKBIL1	2190.751281037684	2331.146037965373	2154.539455547651
KDM2A_1	KDM2A	724.7014116097303	589.724444128145	859.1113393878289
TAP1_2	TAP1	1333.9833028405753	1332.9506920955278	1322.4725444721355
OR8K1_3	OR8K1	1316.2264535515162	1345.959319539531	1188.151883854311
KNOP1_3	KNOP1	873.4150244056013	1139.5557640946802	1053.831223236487
LSR_3	LSR	2103.076837672954	2253.094273301354	2428.589662445762
CON096_3	CON096	1369.4970014186938	1305.198953548321	1313.4577350346976
RAB28_4	RAB28	1300.6892104235892	1290.4558424451172	1323.3740254158793
STAT1_1	STAT1	1014.360015637509	1140.4230059242805	1072.7623230551064
VSTM1_1	VSTM1	1358.398970613032	1096.1936726146696	1173.7281887544107
CLIP3_2	CLIP3	893.391479855793	764.0400518777878	798.7121161569952
PDCD2L_1	PDCD2L	1371.7166075798264	1366.773123449936	1431.5517386651336
MFSD2A_2	MFSD2A	1007.7011971541118	960.9039471970362	831.1654301317716
SEL1L2_2	SEL1L2	847.8895535525787	846.4280256898081	773.4706497321692
B3GALT1_3	B3GALT1	481.6545369657319	528.1502742265299	531.8737568088343
BBX_3	BBX	2170.774825587492	1703.2629533348188	1912.0410816805722
OXR1_1	OXR1	551.5721310414026	479.5847317689179	536.3811615275532
POLR2K_3	POLR2K	1036.5560772488332	1042.4246791794562	905.0868675187621
TNFRSF13C_4	TNFRSF13C	817.9248703772912	855.9676858154105	878.9439201501923
GOLT1B_4	GOLT1B	1048.7639111350613	1189.8557902114926	1090.7919419299822
RAB10_2	RAB10	629.2583466810368	784.853855788193	814.0372922006396
GLDC_1	GLDC	1531.5282511813593	1664.2370710028092	1571.2812849454206
NOD1_3	NOD1	583.7564203778225	465.7088624953145	446.23306715317455
TMC4_2	TMC4	2186.3120687154187	2268.704626234158	2371.7963629899036
SEC14L4_1	SEC14L4	1553.7243127926833	1790.8543781244402	1685.7693648008817
CDADC1_1	CDADC1	569.3289803304618	693.7934636801706	813.1358112568959
TSPO2_2	TSPO2	1163.0736284333802	1158.635084345885	1240.4377785914508
HCLS1_1	HCLS1	1125.3403236941292	1053.698822964259	1097.1023085361887
GATM_1	GATM	1252.9676779592426	1133.4850712874786	1094.3978657049574
TMED8_1	TMED8	1555.943918953816	1725.8112409044243	1592.0153466515278
SCNN1D_2	SCNN1D	962.1992708508975	914.9401302282249	1080.8756515488005
IFNA10_1	IFNA10	1551.504706631551	1955.6303257484808	1739.8582214255089
ABHD6_3	ABHD6	1149.7559914665858	1169.9092281306876	1209.787426504162
HERC3_1	HERC3	1792.331975114417	1685.0508749132143	1887.70109619949
MEGF11_1	MEGF11	966.6384831731624	1006.0005223362474	907.7913103499934
HMMR_1	HMMR	1407.2303061579448	1630.414639648401	1400.901386577845
FAM174B_3	FAM174B	862.3169935999393	994.7263785514446	1021.3779092617107
PROSER1_2	PROSER1	1130.8893390969604	1074.5126268746642	1033.9986424741237
ODF3_3	ODF3	1042.105092651664	922.7453066946268	872.6335535439857
LGSN_4	LGSN	781.3013687186066	900.1970191250214	773.4706497321692
SPDYE4_2	SPDYE4	1595.896829854199	1567.1059860875853	1871.4744392121017
C15orf57_1	C15orf57	1035.4462741682669	1151.697149709083	1088.9889800424946
GGT7_1	GGT7	1167.512840755645	1216.740286929099	1318.8666206971602
RNF149_3	RNF149	1497.1243556838072	1618.273254033998	1794.8485589938798
EBF4_1	EBF4	1074.289381988084	1123.078169332276	1092.5949038174697
GRIA4_3	GRIA4	1168.6226438362112	1213.2713196106984	1172.826707810667
ZBED8_3	ZBED8	732.4700331736937	813.472836165	702.25365517641
C1orf115_1	C1orf115	822.364082699556	680.7848362361674	640.9529510018325
CDKL5_3	CDKL5	822.364082699556	751.0314244337847	849.1950490066473
PRDM15_4	PRDM15	819.0346734578575	769.2435028553891	700.4506932889225
S100A7A_4	S100A7A	1014.360015637509	901.0642609546215	867.224667881523
CNTROB_2	CNTROB	1490.46553720041	1320.8093064811248	1516.2909473770496
SLC20A2_1	SLC20A2	1139.76776374149	1155.166117027484	1180.940036304361
SLC5A4_1	SLC5A4	1375.046016821525	1329.4817247771268	1230.5214882102691
DNAJB11_3	DNAJB11	837.9013258274829	763.1728100481877	824.855063525565
SVIP_1	SVIP	1369.4970014186938	1440.4886789659543	1519.896871152025
PLAGL1_4	PLAGL1	1626.9713161100528	1703.2629533348188	1687.5723266883692
ZNF808_1	ZNF808	1660.265408527039	1344.2248358803306	1212.4918693353934
CD9_3	CD9	835.6817196663504	1009.4694896546482	818.5446969193586
BCKDHB_1	BCKDHB	935.5639969173087	934.8866923090299	987.1216333994468
OR10S1_1	OR10S1	1517.1008111339988	1645.1577507516045	1590.2123847640403
FAM192A_4	FAM192A	449.470247629312	529.8847578857303	439.92270054696803
IL7_4	IL7	472.7761123212023	352.1001828176866	482.29230490292605
LOC113230_4	LOC113230	841.2307350691815	790.9245485953944	883.4513248689112
PPIL4_3	PPIL4	675.8700760648173	666.908966962564	636.4455462831136
IFT122_2	IFT122	1018.7992279597738	875.0470060666152	732.9040072636988
CHRNA2_4	CHRNA2	1398.351881513415	1326.8799992883262	1167.417822148204
TMEM243_1	TMEM243	597.0740573446169	512.539921293726	431.80937205327393
KCNE4_1	KCNE4	521.6074478661152	396.32951612729744	469.671571690513
TMEM109_1	TMEM109	790.1797933631361	903.6659864434222	860.9143012753166
POTEC_1	POTEC	802.3876272493644	693.7934636801706	1012.3630998242727
LCE1A_4	LCE1A	789.06999028257	988.6556857442431	808.6284065381769
CMYA5_1	CMYA5	955.5404523675003	914.0728883986247	832.9683920192591
ANKRD11_2	ANKRD11	693.6269253538766	776.1814374921909	754.5395499135496
TEX22_2	TEX22	1103.1442620828052	1149.9626660498827	1137.6689510046592
ADH1A_3	ADH1A	1705.7673348302533	1566.238744257985	1674.951593475956
DAGLB_1	DAGLB	608.1720881502789	480.4519735985181	559.8196660648917
HIST1H2BA_3	HIST1H2BA	1122.0109144524306	978.2487837890405	1013.2645807680166
STT3A_1	STT3A	1068.740366585253	1100.5298817626706	1241.3392595351947
GMPR2_2	GMPR2	1507.112583408903	1613.0698030563967	1409.014715071539
RGMB_2	RGMB	1828.9554767731017	1586.18530633879	1567.6753611704455
DFNB31_3	DFNB31	441.7016260653486	412.8071108897015	311.91240653535027
FGFBP1_2	FGFBP1	1028.7874556848697	933.1522086498294	1047.5208566302804
JPH3_4	JPH3	458.3486722738416	523.8140650785288	624.7262940144443
LZTS2_4	LZTS2	521.6074478661152	489.1243918945203	585.0611324897177
ULK3_3	ULK3	668.1014545008538	689.4572545321695	658.9825698767082
R3HDM1_3	R3HDM1	928.9051784339115	768.376261025789	978.1068239620089
SHROOM3_2	SHROOM3	2263.998284355053	2064.902796278108	2034.6424900297272
ZNF589_1	ZNF589	1054.3129265378923	947.895319753033	1172.826707810667
FAM217A_4	FAM217A	1865.5789784317863	1943.488940134078	1713.715274056939
MAGEA1_2	MAGEA1	1722.4143810387463	1704.130195164419	1883.193691480771
UQCRC2_4	UQCRC2	786.8503841214375	787.4555812769936	854.60393466911
SLC24A5_1	SLC24A5	1168.6226438362112	1151.697149709083	987.1216333994468
TMC4_4	TMC4	628.1485436004706	651.2986140297602	701.3521742326662
S100A10_2	S100A10	1473.8184909919169	1352.0300123467325	1586.606460989065
SHC3_4	SHC3	1015.4698187180753	1018.1419079506503	1001.5453284993473
PKP2_2	PKP2	575.9877988138591	732.8193460121802	615.7114845770064
DCBLD1_3	DCBLD1	1510.4419926506016	1558.433567791583	1742.5626642567402
ZNF804B_3	ZNF804B	1351.7401521296347	960.0367053674361	1171.0237459231791
GARS_3	GARS	1027.6776526043034	719.810718568177	723.8891978262609
GATA4_2	GATA4	1186.3794931252705	1066.7074504082623	993.4320000056532
CYP19A1_1	CYP19A1	977.7365139788244	996.460862210645	940.2446243247698
WBSCR16_4	WBSCR16	1079.838397390915	1022.4781170986514	997.9394047243721
DDX47_1	DDX47	407.2977305677963	444.8950585849094	479.58786207169464
THUMPD2_4	THUMPD2	531.595675591211	447.49678407371005	419.18863884086096
CON093_4	CON093	1075.3991850686502	1070.1764177266632	1255.7629546350952
UBALD1_3	UBALD1	1443.8538078166293	1461.3024828763594	1263.8762831287893
COL15A1_4	COL15A1	380.66245663420744	387.6570978312953	390.34124864105974
ATP13A3_3	ATP13A3	1139.76776374149	1203.7316594850959	1262.9748021850455
MT4_1	MT4	1595.896829854199	1519.4076854595735	1278.29997822869
MT1HL1_2	MT1HL1	385.1016689564723	302.66739853047443	295.68574954796213
TPRKB_4	TPRKB	480.54473388516567	507.33647031612475	398.45457713475383
IQSEC2_4	IQSEC2	1065.4109573435544	953.0987707306343	1131.3585843984526
AKAP8L_4	AKAP8L	1502.673371086638	1383.2507182123402	1905.7307150743657
ZBTB32_4	ZBTB32	1262.9559056843384	1265.3058293867111	1317.9651397534165
EFCAB5_2	EFCAB5	1248.5284656369777	1104.8660909106716	1025.8853139804296
GEM_1	GEM	1102.0344590022391	981.7177511074414	1049.323818517768
SLC26A10_2	SLC26A10	1088.7168220354447	1325.1455156291258	1175.5311506418982
GEN1_3	GEN1	883.4032521306972	857.7021694746109	773.4706497321692
TRIM39-RPP21_2	TRIM39-RPP21	730.2504270125612	740.6245224785821	951.9638765934391
C6orf58_2	C6orf58	1107.58347440507	906.2677119322228	1020.4764283179668
MYH9_3	MYH9	1619.2026945460893	1535.8852802219776	1754.2819165254093
CCM2L_2	CCM2L	1544.8458881481538	1444.8248881139552	1473.0198620773479
DMRTA1_4	DMRTA1	801.2778241687981	934.0194504794297	939.343143381026
FREM3_3	FREM3	2111.955262317483	2092.6545348253144	2150.032050828932
CCND1_2	CCND1	210.86258530757846	210.73976459285183	180.2961887487574
C19orf26_4	C19orf26	1084.2776097131798	1125.6798948210767	1009.6586569930414
LSM12_1	LSM12	445.0310353070472	486.52266640571963	528.2678330338591
NDUFA8_4	NDUFA8	1333.9833028405753	1152.5643915386834	1198.9696551792367
CON245_3	CON245	529.3760694300786	505.60198665692434	514.7456188777023
TGFB1_4	TGFB1	1316.2264535515162	1107.4678163994722	1105.2156370298828
SLC25A45_2	SLC25A45	1571.4811620817427	1370.242090768337	1499.1628094459177
FAM207A_4	FAM207A	1464.9400663473873	1331.2162084363274	1325.1769873033668
ZNF488_3	ZNF488	3145.181930324618	3199.2551093951865	3073.1485372225698
POM121_1	POM121	787.9601872020038	748.429698944984	816.741735031871
ARHGAP20_2	ARHGAP20	846.7797504720124	773.5797120033902	631.9381415643946
AMBN_3	AMBN	825.6934919412546	773.5797120033902	850.0965299503911
SLC35A2_1	SLC35A2	1016.5796217986415	784.853855788193	925.8209292248692
CFC1_2	CFC1	661.4426360174567	592.3261696169457	658.0810889329645
PDCD10_2	PDCD10	1407.2303061579448	1283.5179078083156	1236.8318548164757
GNAI2_3	GNAI2	1346.1911367268035	1465.6386920243604	1228.7185263227816
KCNT1_2	KCNT1	1848.9319322232934	1775.2440251916364	2073.40617061071
CCBE1_1	CCBE1	1725.743790280445	1826.4112931380491	1860.6566678871764
TMEM225_4	TMEM225	659.2230298563243	652.1658558593604	693.2388457389721
MMP20_1	MMP20	1459.3910509445564	1600.9284174419936	1477.527266796067
TTC29_4	TTC29	824.5836888606884	929.6832413314286	1052.0282613489994
RBMS2_1	RBMS2	657.0034236951918	597.5296205945469	368.70570599120884
CITED1_3	CITED1	1504.8929772477707	1378.047267234739	1596.5227513702466
AKAP8_3	AKAP8	1907.751495493302	1642.5560252628038	1637.9908747824609
PQBP1_1	PQBP1	1325.1048781960458	1391.9231365083422	1267.4822069037646
C17orf64_4	C17orf64	443.921232226481	418.877803696903	366.0012631599775
SCFD2_3	SCFD2	856.7679781971083	783.1193721289925	701.3521742326662
FBXW11_4	FBXW11	844.5601443108801	1160.3695680050853	1032.1956805866362
DPPA4_3	DPPA4	708.0543654012372	775.3141956625906	606.6966751395686
PHYH_1	PHYH	1201.9167362531973	985.1867184258423	1223.3096406603188
SERBP1_3	SERBP1	821.2542796189898	775.3141956625906	937.5401814935384
MYO5B_4	MYO5B	884.5130552112633	1040.6901955202559	1076.3682468300817
C15orf53_4	C15orf53	1126.4501267746955	1232.350639861903	1208.8859455604183
PHKA1_4	PHKA1	1075.3991850686502	1044.1591628386568	1046.6193756865366
UBTF_3	UBTF	978.8463170593906	1006.8677641658476	940.2446243247698
APOL1_1	APOL1	816.815067296725	763.1728100481877	755.4410308572934
PPP2R5E_3	PPP2R5E	685.8583037899132	689.4572545321695	610.3025989145438
TNMD_2	TNMD	984.3953324622216	1064.972966749062	1315.2606969221852
RFFL_1	RFFL	483.8741431268643	493.4606010425213	584.1596515459739
CCDC124_1	CCDC124	811.266051893894	829.0831890978038	941.1461052685136
RASA3_3	RASA3	1025.458046443171	1138.6885222650799	881.6483629814236
ZNF337_2	ZNF337	1264.0657087649047	1319.0748228219243	1301.7384827660283
CEP57_1	CEP57	792.3993995242686	807.4021433577985	962.7816479183645
PGR_3	PGR	1137.5481575803576	1156.9006006866844	1121.442294017271
PPWD1_2	PPWD1	588.1956327000873	548.0968363073348	617.5144464644941
VRK3_1	VRK3	1085.387412793746	832.5521564162048	988.0231143431905
OR6B2_2	OR6B2	840.1209319886153	969.5763654930383	773.4706497321692
RABGEF1_2	RABGEF1	976.6267108982581	1011.2039733138487	997.9394047243721
RBM17_3	RBM17	1697.9987132662898	1922.6751362236728	1815.5826206999868
ATXN2L_1	ATXN2L	647.015195970096	514.2744049529265	513.8441379339586
CSF2_2	CSF2	1823.4064613702706	1903.595815972468	1675.8530744196999
CSNK1G2_1	CSNK1G2	2788.935141462867	2807.26180241589	2724.275411993724
SLC2A3_2	SLC2A3	1079.838397390915	1180.31613008589	999.7423666118598
BCL2L11_2	BCL2L11	806.8268395716292	778.7831629809915	670.7018221453775
ZBTB38_3	ZBTB38	1346.1911367268035	1311.2696463555224	1361.2362250531182
PSMB7_3	PSMB7	423.94477677628936	451.8329932217111	326.3361016352509
MRC1_2	MRC1	1675.8026516549658	1751.8284957924307	2091.4357894855857
RTN4R_2	RTN4R	756.8857009461501	842.9590583714073	910.4957531812248
DLL4_2	DLL4	1259.6264964426398	1099.6626399330703	1337.79772051578
C2orf70_1	C2orf70	1126.4501267746955	1009.4694896546482	1085.3830562675196
PCDHGA3_3	PCDHGA3	962.1992708508975	966.1073981746375	988.0231143431905
PRKCQ_4	PRKCQ	936.6737999978749	848.1625093490086	786.0913829445823
SERPINE3_1	SERPINE3	963.3090739314638	916.6746138874254	1060.1415898426935
ILDR2_2	ILDR2	1153.0854007082844	1148.2281823906824	1103.4126751423953
MXRA5_3	MXRA5	1545.95569122872	1670.3077638100108	1361.2362250531182
LRRC8A_2	LRRC8A	2019.8416066304885	1929.6130708604744	1978.7506715176123
GLT6D1_4	GLT6D1	1774.5751258253576	1607.8663520787954	1464.9065335836538
RHOBTB1_3	RHOBTB1	672.5406668231187	635.6882610969564	748.2291833073432
GPR88_3	GPR88	846.7797504720124	779.6504048105917	1006.0527332180662
LGR6_2	LGR6	361.795804264582	467.4433461545149	505.73080944026447
MMP15_2	MMP15	738.0190485765246	807.4021433577985	975.4023811307775
CDIP1_1	CDIP1	2155.237582459565	2122.140757031722	2264.520130684393
SUN5_2	SUN5	564.889768008197	500.39853567932306	510.2382141589834
DEFB123_1	DEFB123	678.0896822259497	736.288313330581	679.7166315828154
TAF1D_2	TAF1D	1463.830263266821	1450.0283390915565	1412.620638846514
EIF3E_3	EIF3E	521.6074478661152	471.779555302516	500.32192377780177
CCDC28B_2	CCDC28B	804.6072334104967	819.5435289722016	850.9980108941348
PPIG_3	PPIG	740.238654737657	794.3935159137953	745.5247404761118
CHST15_1	CHST15	1179.7206746418733	1260.9696202387101	1072.7623230551064
ATP10D_2	ATP10D	1109.8030805662024	1032.885019053854	1163.811898373229
LRP5L_2	LRP5L	1389.4734568688855	1179.44888825629	1427.9458148901585
CA5B_2	CA5B	1034.3364710877006	1022.4781170986514	1219.7037168853437
CDC23_4	CDC23	1087.6070189548784	1001.6643131882463	965.4860907495959
PCDHGB5_2	PCDHGB5	952.2110431258017	839.4900910530064	925.8209292248692
ZNF570_4	ZNF570	1493.7949464421085	1606.9991102491952	1429.748776777646
TNPO1_1	TNPO1	833.4621135052181	940.9573851162313	848.2935680629035
PABPC1L_4	PABPC1L	935.5639969173087	868.1090714298134	791.500268607045
CLEC12A_4	CLEC12A	1592.5674206125007	1603.5301429307942	1605.5375608076845
FAM214A_2	FAM214A	1330.6538935988767	1370.242090768337	1324.275506359623
PNPT1_1	PNPT1	922.2463599505143	960.0367053674361	974.5009001870337
ENDOD1_4	ENDOD1	1737.9516241666731	1851.5613061964552	1795.7500399376236
SLFN11_2	SLFN11	665.8818483397215	662.5727578145629	684.2240363015343
FSHB_3	FSHB	1113.132489807901	1245.3592673059063	1190.8563266855426
TPPP_2	TPPP	1836.724098337065	2114.33558056532	2180.682402916221
RNF128_4	RNF128	1484.916521797579	1241.023058157905	1286.413306722384
SMIM10L1_3	SMIM10L1	1026.5678495237373	1009.4694896546482	1172.826707810667
AKAP9_1	AKAP9	1112.022686727335	1400.5955548043444	1363.9406678843498
CD79A_2	CD79A	1582.5791928874048	1520.2749272891738	1475.7243049085791
KCTD20_3	KCTD20	1652.4967869630755	1707.5991624828198	1869.6714773246142
DAGLA_3	DAGLA	572.6583895721604	687.7227708729691	553.5092994586852
DKK2_2	DKK2	654.7838175340595	576.7158166841418	568.8344755023296
LDHB_1	LDHB	1632.5203315128838	1875.8440774252613	1637.9908747824609
C14orf2_3	C14orf2	608.1720881502789	635.6882610969564	637.3470272268573
TEX14_2	TEX14	888.9522675335281	973.0453328114393	1052.9297422927432
GIMD1_4	GIMD1	1740.1712303278055	1609.6008357379958	1705.601945563245
ESR2_3	ESR2	676.9798791453835	679.0503525769669	732.9040072636988
RBM10_2	RBM10	1954.3632248770825	1927.0113453716738	1654.217531769849
RAD54L_2	RAD54L	573.7681926527267	692.9262218505704	751.8351070823184
CLDN4_2	CLDN4	523.8270540272475	472.6467971321162	479.58786207169464
TMPRSS5_4	TMPRSS5	868.9758120833366	927.9487576722281	829.362468244284
RAB7A_1	RAB7A	696.9563345955752	666.908966962564	491.3071143403639
VPS11_1	VPS11	1793.4417781949833	1848.0923388780543	1756.9863593566408
ARHGAP12_1	ARHGAP12	1117.571702130166	930.5504831610288	1012.3630998242727
RBM6_2	RBM6	1018.7992279597738	1110.9367837178731	1107.9200798611141
KLF11_4	KLF11	1650.2771808019431	1528.947345585176	1578.493132495371
F2RL1_1	F2RL1	1847.8221291427271	1794.3233454428412	2174.372036310014
IMPAD1_2	IMPAD1	786.8503841214375	756.2348754113859	806.8254446506893
ESAM_4	ESAM	1143.0971729831886	938.3556596274307	992.5305190619094
ITCH_1	ITCH	750.2268824627529	587.9899604689446	824.855063525565
OR56B1_3	OR56B1	1290.7009826984934	1074.5126268746642	1210.6889074479059
ODF1_4	ODF1	508.28981089932074	421.47952918570365	548.1004137962225
PTPN6_2	PTPN6	867.8660090027703	857.7021694746109	810.4313684256645
PTPN22_1	PTPN22	876.7444336473	859.4366531338113	861.8157822190603
TMEM263_2	TMEM263	932.2345876756101	1012.938456973049	1101.6097132549075
SAA2_2	SAA2	974.4071047371258	1078.8488360226652	981.7127477369839
PURG_4	PURG	1753.4888672946	1821.2078421604479	1768.70561162531
MAPKAPK3_2	MAPKAPK3	868.9758120833366	906.2677119322228	739.2143738699053
CON054_2	CON054	1470.4890817502182	1559.3008096211834	1819.188544474962
KRTAP19-5_4	KRTAP19-5	499.4113862547911	457.9036860289126	551.7063375711977
ITGB8_3	ITGB8	1069.8501696658193	777.9159211513912	792.4017495507887
C14orf142_4	C14orf142	340.70954573382414	426.68298016330493	402.96198185347276
FMO3_1	FMO3	1127.5599298552618	749.2969407745842	887.9587295876302
PQLC2L_2	PQLC2L	973.2973016565595	934.8866923090299	924.9194482811254
USP24_3	USP24	360.6860011840158	322.6139606112793	310.1094446478627
ULBP3_3	ULBP3	1190.8187054475352	1356.3662214947335	1354.024377503168
GPR75-ASB3_1	GPR75-ASB3	1339.5323182434063	1339.8886267323294	1306.2458874847473
ERCC6_4	ERCC6	699.1759407567075	923.6125485242271	713.9729074450793
SLMO1_2	SLMO1	1190.8187054475352	1188.9885483818923	1357.6303012781432
DCLRE1C_2	DCLRE1C	1147.5363853054535	1411.8696985891472	1252.1570308601201
IQCD_4	IQCD	1210.7951608977269	1040.6901955202559	1128.6541415672214
OR7G1_2	OR7G1	1361.7283798547305	1422.2766005443498	1569.478323057933
AAGAB_4	AAGAB	1323.9950751154795	1105.7333327402719	1139.4719128921467
ZNF664-FAM101A_2	ZNF664-FAM101A	1018.7992279597738	952.2315289010342	828.4609873005402
GOSR1_1	GOSR1	1006.5913940735456	1090.122979807468	1003.3482903868348
VAT1L_3	VAT1L	1894.4338585265077	1943.488940134078	1655.1190127135928
HARBI1_1	HARBI1	1800.1005966783805	1929.6130708604744	1692.9812123508318
KRT76_2	KRT76	1135.328551419225	1162.971293493886	1180.940036304361
HIPK4_1	HIPK4	1299.5794073430231	1136.9540386058795	1142.176355723378
ZDHHC17_1	ZDHHC17	1105.3638682439378	1121.3436856730757	1033.09716153038
CHCHD6_2	CHCHD6	1705.7673348302533	1457.8335155579584	1512.6850236020746
SLC23A3_1	SLC23A3	1357.2891675324656	1411.8696985891472	1152.0926461045597
SMTNL1_2	SMTNL1	1106.4736713245038	1188.9885483818923	1069.1563992801314
DUSP7_3	DUSP7	1603.6654514181625	1237.5540908395042	1329.6843920220858
OLFML2B_3	OLFML2B	468.33689999893744	509.07095397532515	579.652246827255
GALK2_1	GALK2	529.3760694300786	580.1847840025426	516.54858076519
TBC1D28_4	TBC1D28	1386.1440476271869	1332.9506920955278	1274.6940544537147
LIPT2_1	LIPT2	663.662242178589	665.1744833033636	820.3476588068461
LOC100144595_1	LOC100144595	748.0072763016204	908.0021955914233	770.7662069009378
TMEM169_3	TMEM169	965.5286800925961	1021.6108752690512	1050.225299461512
DNAJC4_3	DNAJC4	2348.3433184780843	2453.427135939003	2427.6881815020183
ZNF880_3	ZNF880	1242.9794502341467	1085.786770659467	1135.8659891171715
CEBPE_2	CEBPE	1196.3677208503664	1345.0920777099307	1391.886577140407
DUS4L_2	DUS4L	641.466180567265	582.7865094913433	572.4403992773047
NDUFAF1_1	NDUFAF1	902.2699045003226	804.8004178689979	655.3766461017332
CHRM1_1	CHRM1	556.0113433636675	604.4675552313486	405.6664246847041
CORO7_1	CORO7	1075.3991850686502	1247.0937509651067	1342.3051252344987
FARP1_1	FARP1	1529.308645020227	1585.3180645091898	1610.0449655264035
SOS2_1	SOS2	709.1641684818034	699.864156487372	827.5595063567964
MYH9_2	MYH9	1247.4186625564116	1428.3472933515511	1312.5562540909539
MEIS3_4	MEIS3	837.9013258274829	895.8608099770203	857.3083775003414
B3GNT2_3	B3GNT2	871.1954182444689	877.6487315554158	728.3966025449798
JUN_4	JUN	1333.9833028405753	1299.9955025707197	1235.0288929289882
TMEM65_2	TMEM65	1105.3638682439378	1166.4402608122869	1103.4126751423953
SAFB2_3	SAFB2	675.8700760648173	761.4383263889872	776.1750925634005
RBM34_2	RBM34	474.99571848233467	486.52266640571963	424.59752450332365
TRIM54_4	TRIM54	655.8936206146257	640.8917120745576	706.7610598951289
PRSS46_4	PRSS46	953.320846206368	836.8883655642057	1052.9297422927432
PSORS1C2_2	PSORS1C2	681.4190914676483	793.526274084195	929.4268529998443
AZIN2_1	AZIN2	693.6269253538766	657.3693068369616	622.9233321269568
ELOVL2_1	ELOVL2	1050.9835172961937	1146.4936987314818	1052.0282613489994
DPP7_3	DPP7	1304.0186196652878	1270.5092803643124	1374.7584392092751
ZBTB47_3	ZBTB47	1133.1089452580927	1484.7180122755651	1209.787426504162
SLC25A23_4	SLC25A23	1009.9208033152443	1039.8229536906556	974.5009001870337
KMT2C_3	KMT2C	1397.242078432849	1241.023058157905	1223.3096406603188
GRB10_1	GRB10	1463.830263266821	1230.6161562027025	1283.7088638911525
UCP3_4	UCP3	1198.5873270114987	916.6746138874254	1019.574947374223
GSTM1_3	GSTM1	1997.6455450191645	1849.8268225372549	2132.002431954056
OR11H12_3	OR11H12	694.7367284344427	544.6278689889339	631.0366606206509
EIF2B5_2	EIF2B5	1072.0697758269516	872.4452805778145	877.1409582627047
XAGE1E_4	XAGE1E	979.9561201399567	868.1090714298134	1011.4616188805289
NDUFAF3_1	NDUFAF3	959.9796646897652	968.7091236634382	898.7765009125555
OR56A5_4	OR56A5	1301.7990135041555	1424.0110842035501	1203.4770598979555
KRTAP10-10_1	KRTAP10-10	886.7326613723958	799.5969668913966	822.1506206943337
ILVBL_2	ILVBL	1265.1755118454707	1384.9852018715405	1070.959361167619
NHSL1_1	NHSL1	913.3679353059846	906.2677119322228	1033.09716153038
PGK1_1	PGK1	1038.7756834099655	1003.3987968474468	1119.6393321297835
KLHL40_1	KLHL40	1846.7123260621609	1839.4199205820523	1875.9818439308206
LETM2_4	LETM2	1413.889124641342	1275.7127313419137	1339.6006824032675
CYP4B1_3	CYP4B1	1189.7089023669691	939.222901457031	960.077205087133
TG_2	TG	1163.0736284333802	1194.1919993594936	1187.2504029105673
WIPF2_3	WIPF2	1127.5599298552618	1069.309175897063	1109.7230417486016
SPATA22_4	SPATA22	897.8306921780578	919.276339376226	877.1409582627047
ZNF823_1	ZNF823	1531.5282511813593	1724.9439990748242	1626.2716225137917
RTP3_2	RTP3	723.591608529164	687.7227708729691	628.3322177894195
TRIP10_3	TRIP10	552.6819341219689	624.4141173121535	649.0662794955266
MYH13_1	MYH13	1106.4736713245038	1026.8143262466524	1208.8859455604183
MRC2_2	MRC2	1491.5753402809762	1507.2662998451706	1454.0887622587284
TREM1_4	TREM1	985.5051355427878	953.0987707306343	1180.940036304361
OR4A16_1	OR4A16	1141.9873699026223	1025.079842587452	1044.816413799049
CYP51A1_2	CYP51A1	834.5719165857843	620.0779081641524	750.0321451948307
ACVR1C_2	ACVR1C	718.042593126333	813.472836165	823.0521016380775
MAGEB5_4	MAGEB5	1513.7714018923002	1348.5610450283316	1442.3695099900592
AKAP17A_1	AKAP17A	2311.7198168194	2098.725227632516	2383.515615258573
PDZD9_3	PDZD9	914.4777383865509	1195.926483018694	976.3038620745212
SLCO1C1_1	SLCO1C1	830.1327042635195	870.710796918614	908.6927912937373
FXYD5_4	FXYD5	749.1170793821867	580.1847840025426	709.4655027263603
ISY1_1	ISY1	381.77225971477367	467.4433461545149	420.9916007283485
SLC13A2_4	SLC13A2	640.3563774866989	496.06232653132196	525.5633902026278
MYH11_4	MYH11	834.5719165857843	747.5624571153838	628.3322177894195
CBLL1_1	CBLL1	975.516907817692	908.8694374210235	1006.0527332180662
ZNF684_4	ZNF684	926.685572272779	836.0211237346056	807.7269255944332
RBM20_4	RBM20	1176.3912654001747	1096.1936726146696	1196.2652123480052
PDE1C_3	PDE1C	1125.3403236941292	1143.024731413081	1124.1467368485023
TRPM7_4	TRPM7	694.7367284344427	613.1399735273508	724.7906787700047
ELAVL3_1	ELAVL3	1668.0340300910023	1983.3820642956878	2010.302504548645
TBCD_4	TBCD	1742.3908364889378	1446.5593717731556	1806.567811262549
TCN2_3	TCN2	1200.806933172631	991.2574112330437	1014.1660617117603
JAKMIP2_1	JAKMIP2	967.7482862537286	1117.8747183546748	1108.8215608048579
SNX20_3	SNX20	1216.3441763005578	993.8591367218444	1071.8608421113627
SBSPON_4	SBSPON	1155.3050068694167	1375.4455417459383	1330.5858729658296
PRRT4_3	PRRT4	756.8857009461501	600.1313460833476	656.2781270454769
MMRN2_4	MMRN2	368.4546227479792	412.8071108897015	399.3560580784976
HIST1H3D_4	HIST1H3D	435.04280758195137	479.5847317689179	463.3612050843065
TBC1D21_2	TBC1D21	611.5014973919775	557.6364964329371	597.6818657021307
MIS12_2	MIS12	776.8621563963417	698.9969146577719	963.6831288621082
KIAA1045_4	KIAA1045	1507.112583408903	1538.4870057107782	1584.8034991015775
HMG20A_1	HMG20A	1649.1673777213769	1782.1819598284383	1683.966402913394
RASGRP4_4	RASGRP4	1547.0654943092864	1783.9164434876386	2567.417727782305
SPRR1A_3	SPRR1A	1532.6380542619256	1615.6715285451974	1494.6554047271989
SCD_2	SCD	439.4820199042162	479.5847317689179	315.51833031032544
RTBDN_4	RTBDN	1183.050083883572	1191.590273870693	1196.2652123480052
SMAP2_1	SMAP2	689.1877130316117	611.4054898681503	638.2485081706012
NGFR_1	NGFR	943.3326184812721	908.0021955914233	933.9342577185632
ACTR8_1	ACTR8	830.1327042635195	851.6314766674094	676.1107078078402
SPEF2_3	SPEF2	931.1247845950438	1145.6264569018817	1000.6438475556035
SLAMF9_3	SLAMF9	426.16438293742175	391.12606514969616	405.6664246847041
OR6B1_1	OR6B1	1173.061856158476	1124.8126529914766	1216.9992740541124
OR2B3_4	OR2B3	1679.1320608966644	1438.7541953067537	1438.763586215084
CCDC173_2	CCDC173	945.5522246424046	802.1986923801973	838.3772776817219
C9orf142_3	C9orf142	1115.3520959690334	1169.0419863010875	1106.1171179736266
STC1_4	STC1	680.3092883870821	816.0745616538006	756.3425118010373
DEFB105B_1	DEFB105B	1244.089253314713	1273.111005853113	1329.6843920220858
C3orf80_3	C3orf80	1444.9636108971956	1610.468077567596	1443.270990933803
TFF3_2	TFF3	866.7562059222041	942.6918687754318	957.3727622559018
LRAT_4	LRAT	993.2737571067512	1092.7247052962687	1171.9252268669231
CAMK2G_4	CAMK2G	265.2429362553224	274.0484181536674	263.2324355731858
WDR63_1	WDR63	908.9287229837198	853.3659603266099	690.5344029077409
SORL1_2	SORL1	1828.9554767731017	1564.5042605987846	1743.464145200484
CAPNS1_1	CAPNS1	459.4584753544078	474.3812807913166	585.9626134334616
KIR2DL1_4	KIR2DL1	355.13698578118476	521.2123395897281	603.0907513645935
RNF20_1	RNF20	500.5211893353573	588.8572022985447	576.0463230522798
B3GALNT1_3	B3GALNT1	1440.5243985749307	1404.9317639523454	1354.024377503168
RSU1_3	RSU1	784.6307779603052	864.6401041114126	830.2639491880278
LIM2_1	LIM2	1148.6461883860195	860.3038949634115	849.1950490066473
CCL14_2	CCL14	1531.5282511813593	1482.9835286163645	1608.242003638916
ZNF23_4	ZNF23	1114.2422928884673	1127.4143784802773	1180.940036304361
ZNF620_1	ZNF620	1359.508773693598	1345.959319539531	1410.8176769590266
RAB11FIP1_2	RAB11FIP1	1552.6145097121173	1489.9214632531664	1683.0649219696502
AARS2_1	AARS2	1876.6770092374484	1606.1318684195949	1648.8086461073863
CSF1_1	CSF1	599.2936635057494	519.4778559305278	539.0856043587846
ARHGEF28_1	ARHGEF28	1257.4068902815075	1235.8196071803038	1243.1422214226823
U2SURP_4	U2SURP	1094.2658374382756	1031.1505353946536	1189.9548457417989
HSPB6_1	HSPB6	1181.9402808030056	991.2574112330437	805.9239637069455
IL31_3	IL31	1089.8266251160107	911.4711629098241	862.7172631628041
INPPL1_2	INPPL1	1127.5599298552618	955.700496219435	937.5401814935384
MYH8_2	MYH8	1165.2932345945126	1291.3230842747175	1576.6901706078834
HELB_1	HELB	1138.6579606609237	1182.0506137450907	1193.560769516774
MUC6_3	MUC6	792.3993995242686	692.9262218505704	642.7559128893201
C16orf93_3	C16orf93	544.9133125580054	429.2847056521056	458.8538003655876
BATF2_4	BATF2	1145.316779144321	886.3211498514179	989.826076230678
TMEM30A_4	TMEM30A	1006.5913940735456	1101.3971235922709	894.2690961938366
RNF165_1	RNF165	1199.697130092065	1420.5421168851492	1457.6946860337034
CHMP4C_4	CHMP4C	767.9837317518121	829.0831890978038	720.2832740512857
RPS25_3	RPS25	589.3054357806535	452.7002350513113	552.6078185149414
CEP85L_4	CEP85L	1245.1990563952793	1163.8385353234862	1212.4918693353934
CON074_2	CON074	1168.6226438362112	1479.5145612979638	1577.5916515516271
TNNI3_1	TNNI3	1187.4892962058366	1288.721358785917	1242.2407404789385
SOX13_3	SOX13	361.795804264582	378.9846795352932	329.04054446648223
OPN1LW_2	OPN1LW	1008.8110002346781	1164.7057771530863	980.8112667932402
CCDC90B_2	CCDC90B	2017.6220004693562	1677.2456984468124	1892.2085009182088
C10orf71_2	C10orf71	897.8306921780578	784.853855788193	837.475796737978
NT5C2_3	NT5C2	884.5130552112633	754.5003917521855	924.9194482811254
DDC_3	DDC	1087.6070189548784	1031.1505353946536	872.6335535439857
TRMT5_1	TRMT5	896.7208890974916	813.472836165	695.9432885702035
TTC1_3	TTC1	1059.8619419407235	1017.2746661210501	960.077205087133
LOC100134391_2	LOC100134391	488.31335544912906	350.36569915848617	347.07016334135795
RNASE4_3	RNASE4	686.9681068704793	681.6520780657676	585.9626134334616
GPR139_1	GPR139	750.2268824627529	692.9262218505704	821.24913975059
FHOD1_2	FHOD1	957.7600585286327	1015.5401824618497	979.9097858494964
PKD1L2_1	PKD1L2	1068.740366585253	1095.3264307850693	1044.816413799049
ELSPBP1_4	ELSPBP1	1262.9559056843384	1172.5109536194882	1093.4963847612137
PIK3AP1_2	PIK3AP1	1098.7050497605405	1160.3695680050853	1003.3482903868348
MEF2BNB-MEF2B_3	MEF2BNB-MEF2B	857.8777812776746	1004.2660386770469	925.8209292248692
GALNT1_1	GALNT1	1471.5988848307845	1514.2042344819722	1253.9599927476077
CON196_2	CON196	997.712969429016	972.178090981839	1024.9838330366858
TTLL3_2	TTLL3	1165.2932345945126	1073.645385045064	1107.0185989173704
RTN4R_4	RTN4R	743.5680639793557	775.3141956625906	746.4262214198556
PLEKHS1_1	PLEKHS1	1347.3009398073698	1084.9195288298667	1306.2458874847473
KMT2A_2	KMT2A	914.4777383865509	1032.0177772242537	890.6631724188616
CDC42EP1_2	CDC42EP1	1045.4345018933627	1305.198953548321	1124.1467368485023
HOMEZ_3	HOMEZ	1552.6145097121173	1282.6506659787153	1337.79772051578
SLC35G4_3	SLC35G4	1179.7206746418733	1173.3781954490885	1402.7043484653325
TRIM64_3	TRIM64	1543.7360850675877	1490.7887050827665	1320.669582584648
SCML1_4	SCML1	860.0973874388069	870.710796918614	974.5009001870337
CYP4F11_3	CYP4F11	1104.2540651633715	1393.6576201675427	965.4860907495959
ADGRL3_1	ADGRL3	1642.5085592379796	1361.5696724723348	1438.763586215084
GAREML_3	GAREML	827.913098102387	960.0367053674361	950.1609147059514
MT2A_2	MT2A	304.08604407513945	343.4277645216844	319.1242540853006
FCAMR_2	FCAMR	1631.4105284323177	1520.2749272891738	1556.8575898455201
VPS37D_3	VPS37D	591.525041941786	574.9813330249414	652.6722032705018
MED14OS_3	MED14OS	817.9248703772912	1016.40742429145	878.0424392064485
TJP1_4	TJP1	925.5757691922129	930.5504831610288	1031.2941996428922
N4BP2_4	N4BP2	1351.7401521296347	1239.2885744987047	1372.0539963780438
MICALL2_3	MICALL2	527.1564632689461	641.7589539041578	710.3669836701041
LSM1_3	LSM1	520.4976447855489	348.6312154992857	462.4597241405627
HMX3_1	HMX3	574.8779957332929	443.16057492570894	418.28715789711714
CPEB1_4	CPEB1	1448.2930201388942	1476.045593979563	1807.469292206293
GGA3_2	GGA3	1047.654108054495	1186.3868228930917	1167.417822148204
PARP12_3	PARP12	674.7602729842511	698.9969146577719	721.1847549950296
TMEM19_2	TMEM19	1009.9208033152443	1018.1419079506503	1058.338627955206
CAT_2	CAT	1008.8110002346781	848.1625093490086	919.5105626186627
TMEM139_2	TMEM139	844.5601443108801	843.8263002010075	821.24913975059
NAIF1_4	NAIF1	741.3484578182232	810.8711106761994	806.8254446506893
KCNE1_4	KCNE1	948.8816338841032	970.4436073226386	1002.4468094430911
SPACA4_4	SPACA4	958.8698616091989	859.4366531338113	795.1061923820201
NFKBIE_1	NFKBIE	1857.810356867823	1911.40099243887	1835.4152014623503
LYSMD2_1	LYSMD2	744.6778670599218	941.8246269458316	948.3579528184639
TLR8_1	TLR8	1317.3362566320823	1370.242090768337	1502.768733220893
CYP2C19_4	CYP2C19	890.0620706140944	971.3108491522388	1108.8215608048579
SLAIN1_4	SLAIN1	1666.9242270104362	1917.4716852460715	1857.050744112201
C14orf39_4	C14orf39	1858.920159948389	1739.6871101780278	1595.6212704265029
GK2_1	GK2	1062.0815481018558	1286.9868751267165	1201.674098010468
NELFE_1	NELFE	691.4073191927441	816.9418034834009	922.2150054498941
MYLK2_3	MYLK2	1331.763696679443	1188.121306552292	1410.8176769590266
BMPR1B_1	BMPR1B	619.270118955941	1069.309175897063	795.1061923820201
ZDHHC18_3	ZDHHC18	668.1014545008538	783.9866139585928	812.2343303131521
EPS8L1_3	EPS8L1	1170.8422499973435	1411.8696985891472	1697.4886170695509
CON186_3	CON186	852.3287658748435	1025.079842587452	1056.5356660677182
BRINP2_4	BRINP2	1241.8696471535807	1267.0403130459115	1098.9052704236763
CD300E_3	CD300E	888.9522675335281	694.6607055097708	832.9683920192591
RPTOR_1	RPTOR	314.0742718002353	252.36737241366205	207.340617061071
ITGA6_2	ITGA6	1180.8304777224394	1166.4402608122869	1204.3785408416993
STT3B_3	STT3B	1399.4616845939813	1450.0283390915565	1361.2362250531182
HOXB4_1	HOXB4	987.7247417039202	784.853855788193	863.6187441065479
ZFP30_1	ZFP30	1308.4578319875527	1330.3489666067271	1224.2111216040628
MED6_1	MED6	520.4976447855489	604.4675552313486	595.8789038146432
POLA1_2	POLA1	1064.3011542629881	1191.590273870693	860.9143012753166
OR2A14_4	OR2A14	945.5522246424046	965.2401563450373	792.4017495507887
SLC10A5_1	SLC10A5	1247.4186625564116	1125.6798948210767	1295.428116159822
SMIM24_4	SMIM24	1398.351881513415	1461.3024828763594	1371.1525154342999
CEP128_4	CEP128	1304.0186196652878	1296.5265352523188	1173.7281887544107
KRTAP4-12_3	KRTAP4-12	2005.4141665831278	1745.7578029852293	1875.0803629870768
WDR27_2	WDR27	1835.614295256499	1631.2818814780012	1766.0011687940787
WISP1_2	WISP1	872.3052213250352	738.0227969897815	712.1699455575917
CELF2_3	CELF2	1672.4732424132671	1751.8284957924307	1658.724936488568
FBXL21_3	FBXL21	1683.571273218929	1464.77145019476	1746.1685880317154
CCNG1_4	CCNG1	1393.9126691911504	1429.2145351811514	1693.8826932945758
HDX_2	HDX	1093.1560343577094	973.9125746410394	1125.9496987359898
NR5A1_1	NR5A1	1106.4736713245038	1146.4936987314818	1069.1563992801314
PALM_3	PALM	435.04280758195137	430.15194748170575	461.5582431968189
STX17_3	STX17	914.4777383865509	926.2142740130278	898.7765009125555
SLC16A7_3	SLC16A7	1102.0344590022391	1090.122979807468	1128.6541415672214
GALNT6_2	GALNT6	710.2739715623695	820.4107708018017	730.1995644324675
NR2F2_4	NR2F2	2949.8565881449663	3118.6016192423667	3191.2425408530057
GAREML_2	GAREML	2146.3591578150354	2382.313305911786	2266.3230925718804
PDXDC1_4	PDXDC1	2169.6650225069257	2139.485593623726	1978.7506715176123
ATN1_1	ATN1	874.5248274861675	1027.6815680762527	862.7172631628041
CLEC17A_2	CLEC17A	2593.609799283215	2501.9926783966152	2375.4022867648787
CON082_4	CON082	615.9407097142424	522.9468232489286	622.9233321269568
GMFB_1	GMFB	1512.661598811734	1348.5610450283316	1289.1177495536153
P4HB_1	P4HB	469.44670307950366	423.21401284490406	491.3071143403639
GUCA1A_4	GUCA1A	1403.9008969162462	1290.4558424451172	1389.1821343091758
RHPN2_3	RHPN2	1314.0068473903837	1357.2334633243338	1366.645110715581
CAPN10_4	CAPN10	112.09011113718645	124.01558163283049	193.8184029049142
OAS3_4	OAS3	897.8306921780578	870.710796918614	981.7127477369839
ZNF251_1	ZNF251	610.3916943114114	675.5813852585661	780.6824972821195
MXI1_4	MXI1	1003.261984831847	1077.1143523634648	1061.944551730181
C2CD2L_1	C2CD2L	1609.2144668209935	1630.414639648401	1574.8872087203958
SLC2A8_4	SLC2A8	2136.37093008994	2065.770038107708	1978.7506715176123
CATSPER2_1	CATSPER2	1284.0421642150964	1234.9523653507035	1168.3193030919479
TTLL7_1	TTLL7	715.8229869652006	666.908966962564	592.272980039668
C17orf107_2	C17orf107	1755.7084734557322	2012.0010446724948	1729.0404501005835
CLDN5_3	CLDN5	866.7562059222041	892.3918426586195	776.1750925634005
SPANXB1_2	SPANXB1	888.9522675335281	958.3022217082356	1010.5601379367852
TTR_3	TTR	1434.9753831720998	1423.1438423739498	1395.4925009153822
NLGN4Y_1	NLGN4Y	2259.559072032788	2031.9476067532996	1996.780290392488
DHX15_4	DHX15	551.5721310414026	589.724444128145	645.4603557205514
C1orf101_1	C1orf101	1124.2305206135632	1131.7505876282783	1205.280021785443
SPATA31C2_3	SPATA31C2	883.4032521306972	815.2073198242005	665.2929364829148
EFNB3_3	EFNB3	640.3563774866989	548.0968363073348	570.6374373898171
ZNF804A_2	ZNF804A	723.591608529164	663.4399996441631	573.3418802210485
CON213_2	CON213	1609.2144668209935	1584.4508226795895	1551.4487041830573
URB1_1	URB1	651.4544082923609	677.3158689177666	709.4655027263603
SLC22A4_1	SLC22A4	1422.7675492858716	1587.05254816839	1380.1673248717377
CON053_2	CON053	1024.348243362605	822.1452544610022	989.826076230678
DEPTOR_4	DEPTOR	830.1327042635195	801.3314505505971	770.7662069009378
ZNF461_4	ZNF461	1434.9753831720998	1380.6489927235395	1490.1480000084798
SEMA4G_1	SEMA4G	1520.4302203756974	1166.4402608122869	1347.7140108969616
EFHD2_2	EFHD2	1002.1521817512809	851.6314766674094	736.5099310386739
CCDC114_4	CCDC114	844.5601443108801	867.2418296002132	860.0128203315728
DRD4_2	DRD4	1609.2144668209935	1624.3439468411993	1549.6457422955698
TP53TG3_1	TP53TG3	1264.0657087649047	1232.350639861903	1211.5903883916496
KIF2C_1	KIF2C	1184.159886964138	1332.0834502659275	1188.151883854311
CLIC3_2	CLIC3	1541.5164789064552	1489.9214632531664	1595.6212704265029
STAM_4	STAM	943.3326184812721	839.4900910530064	581.4552087147426
MGAT4B_3	MGAT4B	1486.026324878145	1346.8265613691312	1448.6798765962656
PRR13_3	PRR13	469.44670307950366	543.7606271593337	560.7211470086355
TRIM40_1	TRIM40	1626.9713161100528	1435.285227988353	1719.1241597194016
GPR6_3	GPR6	948.8816338841032	984.319476596242	712.1699455575917
RCOR2_4	RCOR2	1285.1519672956624	1226.2799470547016	1021.3779092617107
MYL5_4	MYL5	1362.8381829352966	1423.1438423739498	1439.6650671588277
AUNIP_4	AUNIP	969.967892414861	715.4745094201759	835.6728348504905
GPSM3_3	GPSM3	1520.4302203756974	1467.3731756835607	1590.2123847640403
CON085_4	CON085	928.9051784339115	1285.252391467516	768.9632450134503
IQCH_3	IQCH	972.1874985759933	910.6039210802239	847.3920871191598
VWDE_1	VWDE	843.4503412303138	787.4555812769936	881.6483629814236
LMNTD2_2	LMNTD2	1209.6853578171606	1446.5593717731556	1234.1274119852444
P2RY12_3	P2RY12	890.0620706140944	903.6659864434222	976.3038620745212
GBP5_3	GBP5	690.297516112178	772.7124701737899	878.0424392064485
C20orf62_2	C20orf62	760.2151101878487	832.5521564162048	661.6870127079396
NUBP1_2	NUBP1	261.91352701362376	329.55189524808105	369.60718693495267
GPN3_1	GPN3	681.4190914676483	685.9882872137687	636.4455462831136
EDN1_2	EDN1	923.3561630310804	1047.6281301570575	1068.2549183363876
MYO5B_1	MYO5B	1145.316779144321	1181.1833719154904	1343.2066061782425
GRIK1_1	GRIK1	1603.6654514181625	1413.6041822483476	1689.3752885758568
RNF111_2	RNF111	1087.6070189548784	1082.317803341066	1074.565284942594
SDR39U1_1	SDR39U1	880.0738428889986	816.0745616538006	789.6973067195573
SIRPB1_2	SIRPB1	938.8934061590073	802.1986923801973	967.2890526370834
FMO4_1	FMO4	1013.2502125569429	1092.7247052962687	1001.5453284993473
SETX_4	SETX	650.3446052117946	485.6554245761194	580.5537277709988
LACE1_2	LACE1	872.3052213250352	1027.6815680762527	992.5305190619094
SYCE2_2	SYCE2	613.72110355311	791.7917904249947	607.5981560833125
SUPT7L_1	SUPT7L	1433.8655800915335	1611.3353193971961	1406.3102722403075
HPCAL1_1	HPCAL1	744.6778670599218	662.5727578145629	808.6284065381769
C5orf51_1	C5orf51	1235.2108286701834	1315.6058555035236	1136.7674700609155
TRAT1_1	TRAT1	1877.7868123180147	1847.2250970484542	1988.666961898794
GLRA2_3	GLRA2	976.6267108982581	1039.8229536906556	868.1261488252668
PNO1_1	PNO1	1205.246145494896	875.9142478962153	1141.2748747796343
METRNL_4	METRNL	438.37221682365	441.42609126650854	452.54343375938106
ITIH3_4	ITIH3	1110.9128836467687	1044.1591628386568	1004.2497713305787
GRB2_3	GRB2	757.9955040267163	553.3002872849361	640.9529510018325
KRTAP5-6_1	KRTAP5-6	659.2230298563243	599.2641042537473	617.5144464644941
CMYA5_3	CMYA5	1431.6459739304012	1622.609463181999	1554.1531470142886
APOBEC3F_1	APOBEC3F	935.5639969173087	823.8797381202025	788.7958257758136
ZNF662_2	ZNF662	862.3169935999393	857.7021694746109	838.3772776817219
SYPL1_4	SYPL1	1011.0306063958104	989.5229275738433	959.1757241433893
CCDC169_1	CCDC169	1355.0695613713333	1417.9403913963486	1577.5916515516271
PARK7_4	PARK7	439.4820199042162	433.6209148001066	464.26268602805027
HHLA3_1	HHLA3	1066.5207604241207	1100.5298817626706	979.9097858494964
TMEM150C_3	TMEM150C	748.0072763016204	614.8744571865511	567.031513614842
INSL6_3	INSL6	436.1526106625176	516.0088886121268	508.43525227149587
CEP57L1_3	CEP57L1	650.3446052117946	688.5900127025693	690.5344029077409
SCTR_1	SCTR	1242.9794502341467	1169.0419863010875	1435.1576624401089
LYPD1_3	LYPD1	855.6581751165421	865.5073459410128	841.0817205129532
IGSF5_4	IGSF5	1224.1127978645213	1463.0369665355597	1402.7043484653325
CNOT3_1	CNOT3	669.2112575814201	698.9969146577719	619.3174083519816
OR10T2_1	OR10T2	1680.2418639772307	1604.3973847603945	1711.9123121694515
OCRL_4	OCRL	1277.3833457316991	1488.1869795939658	1540.630932858132
ZNF396_4	ZNF396	554.9015402831012	483.05369908731876	457.0508384781
BEND4_3	BEND4	1229.6618132673523	1060.6367576010607	1196.2652123480052
ATP11B_4	ATP11B	1558.1635251149482	1228.014430713902	1325.1769873033668
IFT172_3	IFT172	1095.375640518842	1021.6108752690512	1092.5949038174697
ENTPD8_4	ENTPD8	517.1682355438503	580.1847840025426	459.75528130933134
PCBP1_2	PCBP1	459.4584753544078	457.9036860289126	503.0263666090331
SOHLH2_1	SOHLH2	912.2581322254184	876.7814897258156	841.0817205129532
ACOX3_3	ACOX3	1198.5873270114987	1190.7230320410927	1121.442294017271
TRAP1_4	TRAP1	1632.5203315128838	1896.6578813356664	1784.9322686126982
ZNF93_2	ZNF93	1653.6065900436417	1614.804286715597	1808.3707731500367
FBXO4_1	FBXO4	1321.7754689543472	1573.1766788947868	1499.1628094459177
ANLN_3	ANLN	447.2506414681796	413.67435271930174	511.1396951027272
LLGL1_1	LLGL1	1383.9244414660545	1239.2885744987047	1265.6792450162768
DNAJC3_3	DNAJC3	2140.8101424122046	2168.104574000533	1999.4847332237196
RGS7BP_4	RGS7BP	1777.9045350670563	1883.6492538916632	1862.4596297746639
PPP1R13L_3	PPP1R13L	1197.4775239309324	1390.1886528491418	942.9490671560012
BRPF3_1	BRPF3	1389.4734568688855	1426.6128096923508	1248.5511070851448
MTRNR2L3_1	MTRNR2L3	981.065923220523	979.983267448241	918.6090816749189
PHEX_4	PHEX	1555.943918953816	1508.1335416747709	1462.2020907524225
SPATA33_3	SPATA33	1022.1286372014724	1034.6195027130543	1209.787426504162
MANSC4_4	MANSC4	1007.7011971541118	888.9228753402185	815.8402540881272
MRPS33_1	MRPS33	989.9443478650526	731.95210418258	728.3966025449798
PRM3_2	PRM3	1614.7634822238247	1665.9715546620096	1566.7738802267017
BRD3_4	BRD3	476.10552156290083	516.0088886121268	442.6271433781994
RAB25_1	RAB25	881.1836459695647	823.8797381202025	698.6477314014348
PITPNB_2	PITPNB	1430.536170849835	1427.480051521951	1605.5375608076845
VWA7_4	VWA7	754.6660947850177	761.4383263889872	727.4951216012361
CSAG1_3	CSAG1	941.1130123201397	816.0745616538006	850.0965299503911
COL17A1_3	COL17A1	563.7799649276309	1023.3453589282516	709.4655027263603
ATOH8_4	ATOH8	803.4974303299306	689.4572545321695	784.2884210570946
PNPT1_3	PNPT1	816.815067296725	731.0848623529797	713.9729074450793
SNX16_4	SNX16	465.0074907572388	558.5037382625374	430.90789110953017
EMID1_2	EMID1	1049.8737142156276	827.3487054386035	885.2542867563988
FIGF_3	FIGF	2133.0415208482414	2378.8443385933847	2236.5742214283355
ABT1_1	ABT1	761.3249132684149	507.33647031612475	593.1744609834118
FOLH1_2	FOLH1	465.0074907572388	495.1950847017218	487.70119056538874
ONECUT1_4	ONECUT1	847.8895535525787	878.515973385016	859.1113393878289
GCA_2	GCA	1057.642335779591	838.6228492234062	894.2690961938366
ESX1_2	ESX1	832.3523104246518	874.179764237015	872.6335535439857
FAM73A_4	FAM73A	875.6346305667338	922.7453066946268	1099.80675136742
RNF175_2	RNF175	1359.508773693598	1212.404077781098	1197.166693291749
ACTL6B_3	ACTL6B	881.1836459695647	857.7021694746109	783.3869401133509
EP300_3	EP300	935.5639969173087	901.0642609546215	887.9587295876302
PTGES2_2	PTGES2	633.6975590033016	674.7141434289659	615.7114845770064
CON013_1	CON013	2239.5826165825965	1633.8836069668018	1518.995390208281
MOSPD2_2	MOSPD2	1084.2776097131798	1111.8040255474734	1131.3585843984526
TECTA_4	TECTA	1496.0145526032409	1420.5421168851492	1387.379172421688
CXCL3_4	CXCL3	968.8580893342947	998.1953458698455	862.7172631628041
RSRC1_2	RSRC1	1112.022686727335	1190.7230320410927	1137.6689510046592
TNFRSF25_4	TNFRSF25	756.8857009461501	764.907293707388	702.25365517641
PAK1IP1_4	PAK1IP1	823.4738857801223	733.6865878417804	937.5401814935384
PLEKHG3_1	PLEKHG3	1060.9717450212895	1143.024731413081	1104.314156086139
ZSCAN16_4	ZSCAN16	1083.1678066326135	1079.7160778522655	1249.4525880288886
HCN2_1	HCN2	947.7718308035369	879.3832152146163	1071.8608421113627
LRRC26_2	LRRC26	427.274186017988	405.8691762528998	436.31677677199286
CDRT4_3	CDRT4	851.2189627942773	651.2986140297602	700.4506932889225
MGEA5_1	MGEA5	1478.2577033141818	1544.5576985179798	1475.7243049085791
FAM96A_1	FAM96A	770.2033379129446	818.6762871426013	668.89886025789
OR5A1_3	OR5A1	1137.5481575803576	1326.8799992883262	1288.2162686098716
GUCY1A2_3	GUCY1A2	1377.2656229826573	1485.5852541051652	1178.2355934731295
LTB4R_1	LTB4R	1347.3009398073698	1293.0575679339179	1225.1126025478065
MLIP_2	MLIP	1284.0421642150964	1188.121306552292	1136.7674700609155
TSSK2_4	TSSK2	587.0858296195211	692.9262218505704	664.391455539171
ZNF541_3	ZNF541	887.842464452962	787.4555812769936	869.9291107127544
DNAH7_1	DNAH7	1895.5436616070738	1766.5716068956344	1983.2580762363314
GPCPD1_1	GPCPD1	791.2895964437024	731.0848623529797	974.5009001870337
GNAQ_3	GNAQ	965.5286800925961	914.9401302282249	865.4217059940355
GPHB5_1	GPHB5	680.3092883870821	785.7210976177931	838.3772776817219
ZBED3_1	ZBED3	1996.5357419385982	1753.5629794516312	1955.312166980274
TRAPPC5_4	TRAPPC5	794.619005685401	1169.0419863010875	855.5054156128538
FAM166A_2	FAM166A	1022.1286372014724	1227.1471888843016	1013.2645807680166
FAM78A_4	FAM78A	1771.245716583659	1659.9008618548082	1751.577473694178
EVI5L_4	EVI5L	1234.1010255896172	1421.4093587147495	1427.0443339464148
NEK8_2	NEK8	1470.4890817502182	1417.9403913963486	1427.0443339464148
SLC22A24_2	SLC22A24	419.5055644540245	387.6570978312953	356.0849727787959
ATP1B1_1	ATP1B1	1007.7011971541118	1157.7678425162846	970.8949764120586
BTG4_2	BTG4	961.0894677703313	998.1953458698455	940.2446243247698
FAM222A_3	FAM222A	1272.9441334094342	1159.502326175485	1384.6747295904568
GRAMD2_3	GRAMD2	746.8974732210543	902.798744613822	741.0173357573929
FTO_2	FTO	483.8741431268643	445.7623004145096	387.6368058098284
ZSCAN12_1	ZSCAN12	1427.2067616081363	1465.6386920243604	1334.1917967408046
C3_2	C3	1902.202480090471	2003.3286263764926	1952.6077241490425
BBOX1_1	BBOX1	892.2816767752267	1061.503999430661	914.1016769562
GRM5_1	GRM5	1825.6260675314031	1939.1527309860767	1710.1093502819638
KRTAP4-3_4	KRTAP4-3	932.2345876756101	973.0453328114393	975.4023811307775
PTEN_4	PTEN	1161.963825352814	966.1073981746375	939.343143381026
BAALC_1	BAALC	863.4267966805055	938.3556596274307	865.4217059940355
ETNK2_2	ETNK2	296.31742251117606	288.791529256871	358.7894156100272
TRPM3_4	TRPM3	661.4426360174567	603.6003134017484	699.5492123451787
CON126_1	CON126	2171.884628668058	1943.488940134078	2146.426127053957
CEACAM3_2	CEACAM3	1130.8893390969604	1044.1591628386568	1039.4075281365863
CLEC4G_2	CLEC4G	821.2542796189898	751.8986662633848	629.2336987331634
CNIH4_1	CNIH4	965.5286800925961	874.179764237015	883.4513248689112
RUFY2_1	RUFY2	988.8345447844864	927.0815158426279	1034.9001234178675
FXYD6_4	FXYD6	1110.9128836467687	977.3815419594404	1177.3341125293857
NFE2_4	NFE2	547.1329187191378	692.0589800209701	640.0514700580887
L3HYPDH_1	L3HYPDH	770.2033379129446	782.2521302993923	679.7166315828154
SCARA3_4	SCARA3	738.0190485765246	876.7814897258156	847.3920871191598
NEUROD6_1	NEUROD6	1032.1168649265683	1143.8919732426812	1151.191165160816
FBXO47_2	FBXO47	1140.8775668220562	1032.0177772242537	1036.703085305355
PNN_2	PNN	587.0858296195211	561.9727055809382	512.041176046471
MPLKIP_2	MPLKIP	793.5092026048347	916.6746138874254	798.7121161569952
JSRP1_3	JSRP1	890.0620706140944	885.4539080218177	840.1802395692094
RBSN_1	RBSN	1059.8619419407235	1111.8040255474734	1038.5060471928425
NDN_3	NDN	1088.7168220354447	1134.352313117079	1008.7571760492976
TASP1_1	TASP1	764.6543225101135	705.0676074649733	588.6670562646929
ING5_2	ING5	506.07020473818835	637.4227447561567	480.48934301543846
CFAP52_4	CFAP52	933.3443907561763	914.0728883986247	802.3180399319704
FAM71D_3	FAM71D	754.6660947850177	987.7884439146429	960.077205087133
ATP10A_4	ATP10A	739.1288516570909	946.1608360938326	820.3476588068461
MET_1	MET	1114.2422928884673	1017.2746661210501	1172.826707810667
OR2M7_2	OR2M7	1488.2459310392776	1592.2559991459914	1362.137705996862
OR10G3_2	OR10G3	621.4897251170734	653.0330976889605	523.7604283151402
POMT2_2	POMT2	1532.6380542619256	1593.1232409755917	1361.2362250531182
LOC102724279_4	LOC102724279	1733.5124118444082	1719.740548097223	1529.8131615332065
LYPD6_4	LYPD6	959.9796646897652	1048.4953719866578	978.1068239620089
IQCB1_3	IQCB1	1759.0378826974309	1594.857724634792	1626.2716225137917
FBXO18_2	FBXO18	1378.3754260632234	1533.283554733177	1359.4332631656307
FAM177A1_4	FAM177A1	1762.3672919391295	1659.033620025208	1634.3849510074858
LDHAL6A_1	LDHAL6A	978.8463170593906	1192.4575157002932	1221.5066787728313
CKS2_2	CKS2	830.1327042635195	751.0314244337847	905.0868675187621
ZNF254_2	ZNF254	1325.1048781960458	1226.2799470547016	1301.7384827660283
GABRR1_3	GABRR1	1236.3206317507495	1086.654012489067	1236.8318548164757
SLFN12L_1	SLFN12L	1352.8499552102007	1129.1488621394776	1240.4377785914508
KLHL13_2	KLHL13	1196.3677208503664	1260.1023784091099	1224.2111216040628
SQRDL_2	SQRDL	956.6502554480666	875.0470060666152	878.0424392064485
GJA1_1	GJA1	1138.6579606609237	1211.5368359514978	1254.8614736913514
MMP26_1	MMP26	1214.1245701394255	1440.4886789659543	1391.886577140407
SLC22A3_1	SLC22A3	1448.2930201388942	1483.8507704459648	1528.9116805894628
MASP1_1	MASP1	1518.2106142145649	1590.521515486791	1434.2561814963651
SKIL_2	SKIL	1409.4499123190772	1260.9696202387101	1203.4770598979555
FAM3D_2	FAM3D	1577.0301774845736	1871.50786827726	1795.7500399376236
SYT14_1	SYT14	683.6386976287807	726.7486532049787	668.89886025789
ADGRG1_1	ADGRG1	654.7838175340595	850.7642348378092	778.879535394632
CMC4_4	CMC4	1638.069346915715	1401.4627966339447	1168.3193030919479
C20orf141_3	C20orf141	451.68985379044443	463.97437883611406	648.1647985517828
PARP14_3	PARP14	921.1365568699481	965.2401563450373	1019.574947374223
FNDC7_2	FNDC7	610.3916943114114	654.767581348161	550.8048566274538
TRIM4_2	TRIM4	1093.1560343577094	1125.6798948210767	1121.442294017271
FEV_2	FEV	774.6425502352093	565.441672899339	637.3470272268573
TNFRSF12A_1	TNFRSF12A	926.685572272779	853.3659603266099	854.60393466911
URAD_4	URAD	1232.9912225090509	1136.0867967762792	1125.048217792246
COL4A3BP_3	COL4A3BP	1489.3557341198436	1546.2921821771802	1405.4087912965638
TUBA3D_3	TUBA3D	1062.0815481018558	1117.0074765250747	1253.058511803864
CMSS1_4	CMSS1	845.6699473914463	820.4107708018017	727.4951216012361
SEPTIN11_4	SEPTIN11	1409.4499123190772	1143.024731413081	1368.4480726030686
CBFA2T3_2	CBFA2T3	795.7288087659672	712.0055421017751	847.3920871191598
KRT2_2	KRT2	978.8463170593906	990.3901694034436	1154.7970889357912
BDKRB1_2	BDKRB1	1844.4927199010285	2165.5028485117323	2219.4460834972033
FAM43B_3	FAM43B	1213.0147670588592	1378.914509064339	1595.6212704265029
TBPL2_1	TBPL2	1027.6776526043034	1110.0695418882729	1053.831223236487
PLCXD2_3	PLCXD2	866.7562059222041	920.1435812058262	927.6238911123568
TMEM207_2	TMEM207	1544.8458881481538	1689.3870840612153	1469.4139383023728
SLC3A1_4	SLC3A1	471.66630924063605	468.31058798411516	366.9027441037213
CCM2_4	CCM2	1099.8148528411066	1071.9109013858636	1145.7822794983533
GID4_4	GID4	573.7681926527267	607.9365225497495	765.3573212384752
ADAMTS4_3	ADAMTS4	547.1329187191378	541.158901670533	542.6915281337598
KLK3_1	KLK3	894.5012829363592	748.429698944984	766.2588021822189
PIBF1_1	PIBF1	1028.7874556848697	1036.353986372255	862.7172631628041
VWA3A_1	VWA3A	1141.9873699026223	1145.6264569018817	1346.8125299532178
VWA5B2_3	VWA5B2	1205.246145494896	1016.40742429145	1190.8563266855426
SIRPB2_3	SIRPB2	357.3565919423172	345.1622481808849	338.9568348476639
DENND4C_4	DENND4C	1285.1519672956624	1261.8368620683102	1055.6341851239745
LMO3_2	LMO3	492.7525677713939	559.3709800921375	549.0018947399662
TBC1D10B_3	TBC1D10B	488.31335544912906	516.8761304417271	493.11007622785144
APH1B_1	APH1B	855.6581751165421	795.2607577433955	699.5492123451787
TRAF6_4	TRAF6	629.2583466810368	568.9106402177399	648.1647985517828
OAS1_4	OAS1	1618.0928914655233	1557.566325961983	1514.487985489562
OR6P1_1	OR6P1	1054.3129265378923	1123.078169332276	831.1654301317716
SLC22A14_2	SLC22A14	488.31335544912906	476.1157644505171	557.1152232336603
OR7C2_3	OR7C2	1229.6618132673523	1133.4850712874786	1209.787426504162
GAS2_2	GAS2	1206.355948575462	1105.7333327402719	1180.940036304361
PRR16_2	PRR16	1057.642335779591	790.9245485953944	1112.4274845798332
CCDC67_3	CCDC67	783.5209748797389	779.6504048105917	803.2195208757141
RARRES1_3	RARRES1	1507.112583408903	1311.2696463555224	1514.487985489562
SOSTDC1_2	SOSTDC1	1634.7399376740163	1796.0578291020415	1743.464145200484
CCL17_1	CCL17	1578.13998056514	1397.9938293155437	1385.5762105342005
DUSP4_2	DUSP4	905.5993137420212	883.7194243626172	849.1950490066473
TMEM194B_3	TMEM194B	1550.394903550985	1613.0698030563967	1610.9464464701473
ACOT4_3	ACOT4	1252.9676779592426	1274.8454895123134	1108.8215608048579
SPECC1_3	SPECC1	1711.3163502330842	1661.6353455140086	1491.9509618959673
SP100_2	SP100	772.4229440740769	726.7486532049787	777.0765735071443
UBN1_3	UBN1	1150.865794547152	1196.7937248482942	1284.6103448348965
CCSER2_2	CCSER2	642.5759836478312	578.4503003433422	558.0167041774041
ACAA2_4	ACAA2	486.0937492879967	550.6985617961354	569.7359564460734
RNPC3_1	RNPC3	392.8702905204357	292.2604965752719	372.311629766184
CCRL2_4	CCRL2	904.489510661455	1148.2281823906824	944.7520290434887
LRRC18_2	LRRC18	843.4503412303138	881.1176988738166	869.9291107127544
ERMARD_1	ERMARD	1360.6185767741642	1306.066195377921	1163.811898373229
MAGEA6_2	MAGEA6	1416.1087308024744	1355.4989796651332	1471.2169001898603
DHX37_2	DHX37	665.8818483397215	470.9123134729158	633.7411034518823
KLF8_3	KLF8	1530.4184481007933	1290.4558424451172	1492.852442839711
NTM_1	NTM	2529.2412206103754	2877.5083906135073	2898.261234136275
OR51Q1_3	OR51Q1	1187.4892962058366	1031.1505353946536	934.8357386623071
GRM3_2	GRM3	1220.7833886228227	1310.4024045259223	1196.2652123480052
WDR35_1	WDR35	1554.8341158732496	1469.1076593427613	1701.094540844526
FOXC1_1	FOXC1	1992.0965296163333	2064.0355544485074	2040.9528566359336
PKIA_4	PKIA	716.9327900457668	633.9537774377559	662.5884936516834
PLEKHA1_2	PLEKHA1	1037.6658803293992	1198.5282085074946	1143.0778366671218
OPN1MW2_1	OPN1MW2	1939.935784829722	2108.264887758118	2165.357226872576
MBNL1_4	MBNL1	924.4659661116467	902.798744613822	814.0372922006396
ZNF615_2	ZNF615	1052.09332037676	1266.1730712163114	1166.5163412044603
CON239_2	CON239	1441.634201655497	1244.492025476306	1247.649626141401
RSRP1_4	RSRP1	319.6232872030663	483.920940916919	478.6863811279509
AKAP3_1	AKAP3	1113.132489807901	1268.774796705112	954.6683194246704
CDC27_1	CDC27	249.70569312739556	251.50013058406185	274.951687841855
HNRNPA1_3	HNRNPA1	834.5719165857843	720.6779603977772	805.0224827632018
KISS1R_2	KISS1R	842.3405381497477	930.5504831610288	961.8801669746207
MDGA2_4	MDGA2	1122.0109144524306	1139.5557640946802	1286.413306722384
LRRC8D_4	LRRC8D	1150.865794547152	1116.1402346954744	1027.6882758679171
HFE_3	HFE	1606.9948606598612	1602.6629011011942	1732.6463738755585
OR1S2_1	OR1S2	821.2542796189898	669.5106924513647	728.3966025449798
PAQR9_4	PAQR9	631.4779528421692	636.5555029265565	649.9677604392704
CCDC93_2	CCDC93	1131.9991421775264	1181.1833719154904	1137.6689510046592
LRFN3_3	LRFN3	1225.2226009450876	1317.340339162724	1243.1422214226823
MCMDC2_1	MCMDC2	1632.5203315128838	1507.2662998451706	1793.0455971063923
CCL3_1	CCL3	1033.2266680071345	1134.352313117079	1056.5356660677182
FGD3_2	FGD3	1155.3050068694167	1005.1332805066471	1171.0237459231791
MCCC1_3	MCCC1	1457.1714447834238	1548.0266658363805	1612.7494083576348
OCRL_2	OCRL	1386.1440476271869	1280.0489404899147	1270.1866497349959
RAD54B_4	RAD54B	857.8777812776746	655.6348231777612	853.7024537253662
TMEM55A_2	TMEM55A	583.7564203778225	660.8382741553625	628.3322177894195
PCDHB16_1	PCDHB16	1567.0419497594778	1707.5991624828198	1637.0893938387171
TECR_1	TECR	1214.1245701394255	966.1073981746375	983.5157096244716
CLN6_2	CLN6	791.2895964437024	766.6417773665885	728.3966025449798
TRMT12_2	TRMT12	943.3326184812721	1143.8919732426812	1081.7771324925443
PCDHB14_2	PCDHB14	1254.0774810398088	1113.5385092066738	894.2690961938366
MTX2_1	MTX2	1466.0498694279534	1326.0127574587261	1374.7584392092751
DENND5A_3	DENND5A	1187.4892962058366	1184.6523392338913	1153.8956079920472
GRB14_1	GRB14	659.2230298563243	659.1037904961621	583.2581706022302
WDR11_2	WDR11	924.4659661116467	1044.1591628386568	975.4023811307775
TECRL_2	TECRL	1543.7360850675877	1516.8059599707728	1610.9464464701473
EFHC2_1	EFHC2	709.1641684818034	594.060653276146	667.9973793141461
DDX20_3	DDX20	651.4544082923609	587.9899604689446	667.9973793141461
CTNNA1_2	CTNNA1	598.1838604251832	539.4244180113326	540.8885662462721
TRIM17_2	TRIM17	2240.6924196631626	2358.0305346829796	2281.6482686155246
PLEKHD1_3	PLEKHD1	2037.5984559195476	1988.585515273289	1706.5034265069887
LRRC37A2_2	LRRC37A2	2259.559072032788	2388.383998718987	2220.3475644409473
ADHFE1_3	ADHFE1	749.1170793821867	766.6417773665885	797.8106352132514
HSPA1B_1	HSPA1B	335.16053033099314	471.779555302516	455.2478765906124
NDUFAF2_3	NDUFAF2	1371.7166075798264	1254.0316856019083	1333.2903157970609
ZNF649_1	ZNF649	1515.9910080534326	1393.6576201675427	1333.2903157970609
VGLL1_2	VGLL1	1169.7324469167775	970.4436073226386	902.3824246875307
PLOD1_4	PLOD1	903.3797075808889	836.8883655642057	1060.1415898426935
ERAL1_4	ERAL1	1469.379278669652	1469.1076593427613	1389.1821343091758
CLUL1_4	CLUL1	1078.7285943103489	1094.459188955469	951.9638765934391
RUNX3_4	RUNX3	574.8779957332929	741.4917643081823	639.149989114345
UBP1_3	UBP1	790.1797933631361	803.0659342097974	963.6831288621082
TMEM45B_2	TMEM45B	1173.061856158476	1212.404077781098	1220.6051978290875
C3orf18_4	C3orf18	841.2307350691815	1052.8315811346588	1121.442294017271
ZNF214_1	ZNF214	1399.4616845939813	1211.5368359514978	1320.669582584648
PRKCD_2	PRKCD	1224.1127978645213	1424.8783260331504	1385.5762105342005
CON046_1	CON046	1129.779536016394	1173.3781954490885	1251.2555499163764
RNASEH2B_1	RNASEH2B	1503.7831741672044	1339.8886267323294	1445.9754337650343
ZNF664-FAM101A_3	ZNF664-FAM101A	1059.8619419407235	855.9676858154105	850.9980108941348
EIF2AK2_4	EIF2AK2	982.1757263010892	1072.7781432154638	1043.9149328553053
WDR26_1	WDR26	968.8580893342947	868.1090714298134	997.9394047243721
NUB1_4	NUB1	502.74079549648974	698.9969146577719	615.7114845770064
CON058_3	CON058	1406.1205030773785	1319.0748228219243	1475.7243049085791
BEND6_3	BEND6	781.3013687186066	1102.264365421871	758.1454736885248
ACTL10_2	ACTL10	958.8698616091989	886.3211498514179	986.2201524557029
ALOX5AP_3	ALOX5AP	1943.2651940714206	1691.121567720416	1834.5137205186065
KLC2_1	KLC2	795.7288087659672	792.6590322545949	850.0965299503911
FOLR1_1	FOLR1	740.238654737657	757.9693590705864	773.4706497321692
TTLL9_2	TTLL9	1358.398970613032	1126.547136650677	1059.2401088989498
FBXL17_4	FBXL17	971.0776954954272	1074.5126268746642	930.3283339435882
CNGA2_4	CNGA2	1409.4499123190772	1367.6403652795364	1559.5620326767514
JMJD7-PLA2G4B_2	JMJD7-PLA2G4B	1033.2266680071345	1069.309175897063	1234.1274119852444
CCDC144A_4	CCDC144A	718.042593126333	681.6520780657676	808.6284065381769
ANPEP_4	ANPEP	804.6072334104967	961.7711890266364	860.0128203315728
ZNF48_2	ZNF48	1011.0306063958104	821.2780126314019	1002.4468094430911
DNAJC28_4	DNAJC28	853.4385689554097	966.9746400042377	930.3283339435882
OR2H1_1	OR2H1	1522.6498265368298	1736.2181428596268	1619.0597749638414
SFT2D1_2	SFT2D1	1391.6930630300178	1242.7575418171054	1150.2896842170721
NXPE1_3	NXPE1	1610.3242699015598	1467.3731756835607	1360.3347441093745
FHIT_1	FHIT	748.0072763016204	692.0589800209701	761.7513974635
CON004_1	CON004	1625.8615130294866	1491.6559469123667	1515.3894664333059
PPAN_3	PPAN	813.4856580550264	842.091816541807	957.3727622559018
VBP1_1	VBP1	853.4385689554097	850.7642348378092	920.4120435624064
ZIC5_1	ZIC5	1453.8420355417252	1508.1335416747709	1367.5465916593248
TRIM34_1	TRIM34	1226.3324040256537	1357.2334633243338	1631.6805081762543
PNMT_2	PNMT	1589.238011370802	1432.6835024995523	1502.768733220893
FCAR_4	FCAR	1271.834330328868	1413.6041822483476	1296.3295971035657
SYNDIG1L_1	SYNDIG1L	1518.2106142145649	1620.8749795227986	1326.9799491908543
OR4K17_1	OR4K17	1127.5599298552618	1244.492025476306	1157.5015317670225
NABP1_1	NABP1	1156.414809949983	1174.2454372786888	1178.2355934731295
PRR27_2	PRR27	1375.046016821525	1270.5092803643124	1208.8859455604183
RTL1_3	RTL1	794.619005685401	698.1296728281717	677.012188751584
CHRNA10_3	CHRNA10	989.9443478650526	1097.92815627387	989.826076230678
CON249_1	CON249	1320.6656658737809	1507.2662998451706	1503.6702141646367
ACACA_4	ACACA	759.1053071072824	658.2365486665618	630.1351796769071
NMT1_3	NMT1	456.1290661127092	422.34677101530383	329.04054446648223
ZFYVE26_2	ZFYVE26	610.3916943114114	543.7606271593337	617.5144464644941
FSD1L_2	FSD1L	779.0817625574741	876.7814897258156	786.0913829445823
RNF146_4	RNF146	715.8229869652006	788.3228231065938	866.3231869377793
GLIS3_3	GLIS3	1287.371573456795	1227.1471888843016	1171.9252268669231
AOC3_4	AOC3	229.7292376772039	198.59837897844884	224.46875499220295
HBM_2	HBM	1346.1911367268035	1402.3300384635447	1562.2664755079827
NAALAD2_4	NAALAD2	884.5130552112633	839.4900910530064	725.6921597137485
ABHD14A_1	ABHD14A	1056.5325326990248	975.6470583002399	1011.4616188805289
GAL3ST1_2	GAL3ST1	1139.76776374149	1002.5315550178465	1022.2793902054544
SRGN_2	SRGN	711.3837746429358	746.6952152857835	860.0128203315728
NRBP2_2	NRBP2	982.1757263010892	1042.4246791794562	969.092014524571
LGR5_3	LGR5	866.7562059222041	827.3487054386035	800.5150780444828
BTBD18_3	BTBD18	1001.0423786707146	856.8349276450107	1040.30900908033
FAM43B_2	FAM43B	1208.5755547365945	1116.1402346954744	1098.0037894799325
TCTA_3	TCTA	1036.5560772488332	1181.1833719154904	1089.8904609862384
C11orf16_4	C11orf16	1590.347814451368	1622.609463181999	1658.724936488568
FAM110B_4	FAM110B	575.9877988138591	505.60198665692434	600.3863085333621
PRKAR1A_4	PRKAR1A	774.6425502352093	674.7141434289659	658.9825698767082
TP53_3	TP53	2023.1710158721871	1815.1371493532463	1688.473807632113
GJC3_3	GJC3	1281.8225580539638	1326.0127574587261	1464.00505263991
AGPAT2_4	AGPAT2	1106.4736713245038	908.0021955914233	1126.8511796797336
SLC17A7_2	SLC17A7	1636.9595438351487	1456.099031898758	1602.8331179764532
IER3IP1_3	IER3IP1	1001.0423786707146	982.5849929370416	952.8653575371828
CDYL_2	CDYL	1507.112583408903	1338.154143073129	1664.1338221510307
KRT8_3	KRT8	1451.6224293805928	1463.0369665355597	1471.2169001898603
RAG1_3	RAG1	1644.728165399112	1588.7870318275907	1458.5961669774472
TMEM155_3	TMEM155	721.3720023680316	824.7469799498028	805.0224827632018
ZNF547_1	ZNF547	907.8189199031536	867.2418296002132	805.0224827632018
SLC9A3R2_1	SLC9A3R2	1298.4696042624569	1260.1023784091099	1327.881430134598
MRAS_4	MRAS	881.1836459695647	985.1867184258423	932.1312958310757
IQCE_1	IQCE	1024.348243362605	869.8435550890139	1117.8363702422957
TAAR8_1	TAAR8	871.1954182444689	859.4366531338113	982.6142286807278
DNAJC5B_2	DNAJC5B	1494.9047495226748	1423.1438423739498	1422.5369292276957
NCOA1_3	NCOA1	1044.3246988127964	1011.2039733138487	1129.5556225109651
SPPL2A_3	SPPL2A	941.1130123201397	1055.4333066234594	997.9394047243721
MAGEA5_4	MAGEA5	694.7367284344427	806.5349015281984	782.4854591696071
CCDC171_3	CCDC171	829.0229011829532	769.2435028553891	792.4017495507887
IL4I1_1	IL4I1	1827.8456736925355	2113.4683387357195	1921.9573720617539
CLGN_2	CLGN	691.4073191927441	692.0589800209701	653.5736842142455
C19orf33_1	C19orf33	2090.8690037867254	1845.4906133892537	1880.4892486495396
MICAL3_1	MICAL3	561.5603587664984	598.3968624241471	503.0263666090331
C6orf52_3	C6orf52	1552.6145097121173	1851.5613061964552	1807.469292206293
SLC8A3_4	SLC8A3	1658.0458023659064	1502.0628488675693	1452.2858003712408
LRCOL1_4	LRCOL1	281.88998246381544	293.12773840487205	253.31614519200414
USP19_2	USP19	1418.3283369636067	1216.740286929099	1391.886577140407
KIAA0040_1	KIAA0040	963.3090739314638	920.1435812058262	877.1409582627047
BBIP1_3	BBIP1	820.1444765384236	986.9212020850426	821.24913975059
AHSA1_1	AHSA1	1405.0106999968123	1601.7956592715939	1349.516972784449
GRM7_1	GRM7	1330.6538935988767	1364.1713979611354	1337.79772051578
WFDC5_1	WFDC5	570.4387834110281	629.6175682897548	497.6174809465704
C20orf144_3	C20orf144	439.4820199042162	401.5329671048987	503.0263666090331
LARP6_4	LARP6	1615.8732853043907	1271.3765221939127	1453.1872813149846
FAM127A_4	FAM127A	1092.0462312771433	1091.8574634666684	1097.1023085361887
TRAM1L1_2	TRAM1L1	920.0267537893818	756.2348754113859	657.1796079892207
CNOT8_2	CNOT8	1062.0815481018558	1172.5109536194882	1134.063027229684
BAIAP2_4	BAIAP2	938.8934061590073	803.9331760393977	794.2047114382763
NPR3_2	NPR3	1339.5323182434063	1307.8006790371217	1303.541444653516
RASSF5_1	RASSF5	1140.8775668220562	1103.1316072514712	1063.7475136176686
RBM44_3	RBM44	1619.2026945460893	1543.6904566883795	1542.4338947456195
DCAF12L1_3	DCAF12L1	1521.5400234562635	1503.7973325267697	1624.4686606263042
C3orf17_4	C3orf17	1568.151752840044	931.417724990629	978.1068239620089
ABCA3_4	ABCA3	862.3169935999393	1020.743633439451	840.1802395692094
PIK3CA_3	PIK3CA	662.5524390980229	682.5193198953679	633.7411034518823
SPTBN4_2	SPTBN4	1792.331975114417	1684.183633083614	1785.833749556442
TDRD10_2	TDRD10	1198.5873270114987	1374.578299916338	1115.1319274110645
ZNF557_2	ZNF557	1392.802866110584	1257.5006529203092	1368.4480726030686
[truncated: 75,442 more rows]

## Sheet: Donor 2
sgRNA	Gene	CON_R2	Lymph_R2	Nivo_R2
DPEP3_3	DPEP3	551.1478804747402	632.1166583969265	448.6084307274444
FIBP_3	FIBP	1047.1809729020065	1016.8318531141571	910.062477312723
YAP1_2	YAP1	354.1635454161757	459.2907555393399	438.7271877598795
GAGE2A_3	GAGE2A	1911.6666298688676	1985.1304047409096	1753.9206267427617
CEND1_4	CEND1	215.35593107438925	165.72346849357623	240.11420411182596
SNAPC5_2	SNAPC5	477.66149641144153	563.4597928781592	417.9765775279933
POLR3E_3	POLR3E	498.07438087346895	391.81762908124097	510.86026142310294
LEUTX_2	LEUTX	1353.3742398324177	1197.9439293964226	1248.000986803441
RNF113B_1	RNF113B	641.9852163307622	768.2466503737927	696.6276292133222
TMEM8B_1	TMEM8B	283.73909402218106	316.05832919846324	338.9266337874745
LIF_2	LIF	843.0521282817323	666.4450911563101	806.3094261532921
IRX5_2	IRX5	1089.0273860491627	1084.304979572256	1200.5710205591297
ACBD3_1	ACBD3	1032.8919537785873	932.7863798067006	1124.4854497088804
TAAR8_2	TAAR8	1188.0298756899956	1448.8966102581237	1702.5381633114243
TKTL1_2	TKTL1	1102.2957609494804	1064.181415540893	1004.9224098013457
UCP2_2	UCP2	719.5541772864664	780.0840409804767	893.2643642678628
MRGPRD_3	MRGPRD	676.6871199162089	917.3977720180113	650.1857872657674
ADH1A_4	ADH1A	1392.1587203102697	1596.863992841674	1489.1033152120235
AP1S3_3	AP1S3	1198.2363179210092	1396.812091588714	1400.1721285039398
UBXN10_1	UBXN10	1132.9150876425217	1064.181415540893	1198.5947719656167
EXOSC5_2	EXOSC5	1169.658279674171	978.9522031727682	1130.4141954894192
MYL2_2	MYL2	1335.002643816593	1525.8396492015697	1499.9726824763447
RNASE3_2	RNASE3	780.7928306725487	865.3132533486016	991.0886696467549
SLC45A4_1	SLC45A4	732.8225521867843	739.8369129177511	663.0314031236016
IRF2BP2_4	IRF2BP2	923.6830219067406	1023.9342874781674	796.4281831857272
BCKDK_3	BCKDK	566.4575438212609	583.5833569095221	640.3045442982026
HOXD10_3	HOXD10	937.9720410301597	645.137788064279	663.0314031236016
C17orf78_3	C17orf78	1612.617872500166	1375.5047884966827	1594.8326149649674
RAB25_2	RAB25	695.0587159320336	655.7914396102946	786.5469402181624
CXCR4_4	CXCR4	1244.165307960571	1193.208973153749	1481.1983208379716
KRTAP13-2_1	KRTAP13-2	843.0521282817323	946.9912485347214	853.7393923976034
FOXD4L3_3	FOXD4L3	944.095906368768	675.9150036416573	660.0670302333323
DSC2_3	DSC2	974.7152330618092	904.3766423506589	1087.9248507288903
THG1L_1	THG1L	1230.896933060253	1218.0674934277854	1420.922738735826
JAKMIP1_3	JAKMIP1	1177.823433458982	1138.7569763630024	1263.8109755515447
CON099_1	CON099	1725.909381264418	1645.3972943290785	1885.341158211374
CSPG4_3	CSPG4	486.8472944193539	495.9866664200603	589.9102051636218
OR1L4_4	OR1L4	2255.6237330540293	2311.8423854853886	2303.3177357393674
SUMO2_1	SUMO2	459.2899003956169	420.2273665372826	419.9528261215063
NSA2_2	NSA2	457.2486119494141	454.55579929666624	499.0027698620251
GOLPH3L_4	GOLPH3L	855.2998589589488	857.0270799239229	815.2025448241004
MPO_2	MPO	537.8795055744224	532.6825773007807	495.0502726749992
CIDEC_4	CIDEC	1013.4997135396612	1103.2448045429503	999.9817883175632
CON100_3	CON100	789.978628680461	911.4790767146693	903.1456072354276
RBFOX2_1	RBFOX2	716.4922446171623	749.3068254030983	707.4969964776435
ITGB3_4	ITGB3	993.0868290776338	960.0123782020738	1199.5828962623732
MIOS_4	MIOS	1108.4196262880887	1370.7698322540093	1310.2528174990996
FAM199X_4	FAM199X	1757.5493521805606	1738.9126801218822	2015.77356538323
N4BP3_4	N4BP3	938.9926852532611	937.5213360493742	990.1005453499984
CKAP4_3	CKAP4	631.7787740997485	686.568655187673	587.9339565701088
CLTCL1_1	CLTCL1	845.093416727935	822.6986471645392	939.7062062154176
CHPT1_4	CHPT1	613.4071780839239	638.0353537002685	555.3258547771447
RASGRP3_1	RASGRP3	1054.325482463716	1102.061065482282	1134.3666926764452
NPIPA5_2	NPIPA5	534.8175729051183	393.0013681419094	557.3021033706577
SULT1E1_4	SULT1E1	1039.0158191171954	971.8497688087579	1146.224184237523
AURKAIP1_3	AURKAIP1	492.9711597579621	443.90214775065067	544.4564875128234
BEND3_3	BEND3	852.2379262896446	871.2319486519436	876.4662512230026
SLC44A2_3	SLC44A2	1414.6128932185	1525.8396492015697	1306.3003203120736
DERL2_1	DERL2	1132.9150876425217	1135.2057591809973	1161.0460486888703
SLC26A11_4	SLC26A11	498.07438087346895	423.77858371928784	525.6821258744502
DRAXIN_1	DRAXIN	1227.835000390949	1514.002258594886	1378.4333939752971
ACAT2_3	ACAT2	956.3436370459845	1124.5521076349817	1152.1529300180619
PLD4_1	PLD4	798.143782465272	757.5929988277771	805.3213018565356
LRRC61_1	LRRC61	1708.5584294716948	1794.548415973297	1767.7543668973524
ZSWIM1_3	ZSWIM1	1643.237199193207	1503.3486070488702	1616.5713494936101
MYCT1_2	MYCT1	1278.8672115460176	1106.7960217249556	1114.6042067413155
CEP57_4	CEP57	1093.1099629415683	991.9733328401206	928.8368389510963
NPHS1_3	NPHS1	1040.036463340297	880.7018611372908	961.4449407440603
TREX1_3	TREX1	1313.5691151314643	1296.1942714319	1409.0652471747483
FST_4	FST	1442.170287242237	1386.1584400426984	1360.6471566336804
PRODH_4	PRODH	800.1850709114747	762.3279550704507	870.5375054424636
CPSF4L_1	CPSF4L	727.7193310712773	830.984820589218	859.6681381781423
MBL2_3	MBL2	777.7308980032445	835.7197768318916	829.0362849786912
HLA-B_4	HLA-B	1803.4783422201222	1619.3550349943737	1737.1225136979012
THUMPD3_2	THUMPD3	1429.9225565650206	1569.6379944463008	1461.4358349028419
MAML2_2	MAML2	173.50951792723305	181.11207628226546	177.86237341616737
NPAS1_2	NPAS1	861.423724297557	750.4905644637666	922.9080931705573
MPP4_2	MPP4	1065.5525689178312	1068.9163717835668	1179.8204103272435
SPATA16_1	SPATA16	1475.8515466045822	1432.324263408766	1201.5591448558862
GPI_3	GPI	977.7771657311132	946.9912485347214	862.6325110684118
C1orf174_3	C1orf174	1780.0035250887906	1351.8300072833147	1726.25314643358
TXN2_4	TXN2	636.8819952152554	559.908575696154	705.5207478841305
CON176_1	CON176	1799.3957653277168	2052.6035311990086	2199.5646845799365
SI_3	SI	1506.4708732976233	1482.0413039568389	1505.9014282568837
MICALL1_1	MICALL1	1440.1289987960342	1486.7762601995125	1405.1127499877223
CHFR_4	CHFR	713.4303119478582	717.3458707650515	735.1644767868252
EPHX2_2	EPHX2	613.4071780839239	633.300397457595	804.3331775597791
BZW1_1	BZW1	943.0752621456667	920.9489892000165	905.1218558289406
TFDP2_3	TFDP2	1271.722701984308	1302.1129667352418	1354.7184108531414
CMTM7_2	CMTM7	824.6805322659076	849.9246455599124	907.0981044224536
EPHA1_2	EPHA1	2910.8773242851094	2410.092727520866	2685.7218385841275
LCN8_2	LCN8	895.1049836599022	987.2383765974471	1120.5329525218544
SUV420H1_3	SUV420H1	774.6689653339405	745.7556082210931	863.6206353651683
EXOSC8_4	EXOSC8	476.64085218834015	400.10380250591976	332.0097637101791
KCTD9_3	KCTD9	966.5500792769982	1032.2204609028463	979.231178085677
KLF4_1	KLF4	864.485656966861	942.2562922920478	1024.6848957364753
MAP2K7_2	MAP2K7	814.474090034894	719.7133488863883	851.7631438040904
CHAT_4	CHAT	1328.8787784779847	1326.9714870092782	1514.7945469276922
GJB3_1	GJB3	711.3890235016555	639.219092760937	745.04571975439
UBXN2B_2	UBXN2B	832.8456860507185	807.31003937585	897.2168614548888
PROSER3_3	PROSER3	905.3114258909159	743.3881300997563	766.7844542830327
PTPN5_1	PTPN5	1278.8672115460176	1332.8901823126203	1172.9035402499483
DTX1_2	DTX1	629.7374856535458	778.9003019198084	711.4494936646695
POLG2_4	POLG2	540.9414382437266	503.08910078407075	574.100216415518
ACP2_4	ACP2	737.9257733022911	704.3247410976991	918.9555959835315
DDX25_3	DDX25	1530.9663346520563	1470.203913350155	1615.5832251968536
ITGB8_4	ITGB8	1700.3932756868837	1729.4427676365349	1597.796987855237
ERCC6L_2	ERCC6L	847.1347051741378	844.0059502565705	967.3736865245992
CON118_1	CON118	1074.7383669257435	1093.7748920576032	1254.9178568807365
CA4_1	CA4	1479.9341234969877	1300.9292276745734	1367.5640267109757
ZNF330_2	ZNF330	1113.5228474035955	984.8708984761103	881.406872706785
PKNOX1_4	PKNOX1	1194.153741028604	1401.5470478313875	1242.072241022902
AIFM2_2	AIFM2	2106.609676481229	1944.883276678184	2220.3152948118227
OR10P1_2	OR10P1	706.2858023861486	757.5929988277771	754.9269627219549
OR10J5_1	OR10J5	1164.555058558664	1170.7179310010492	1070.1386133872736
MALL_3	MALL	808.3502246962856	845.1896893172388	776.6656972505975
DCAF8L1_2	DCAF8L1	1871.8615051679142	1947.2507547995208	2122.4909894329307
MYLK_3	MYLK	2050.474244210654	1852.5516299460487	1779.61185845843
AGAP9_4	AGAP9	323.5442187231346	204.7868574956335	231.22108544101758
C5orf49_1	C5orf49	967.5707235000996	817.9636909218656	738.1288496770945
PDCD4_2	PDCD4	666.4806776851951	710.2434364010411	964.4093136343297
JAM3_1	JAM3	1660.5881509859303	1515.1859976555543	1439.6971003741992
RHOBTB2_2	RHOBTB2	1465.6451043735685	1701.0330301804934	1714.395654872502
HNRNPCL3_3	HNRNPCL3	906.3320701140173	706.6922192190358	884.3712455970544
SLC30A6_2	SLC30A6	612.3865338608225	649.8727443069525	627.4589284403683
ADRB3_3	ADRB3	1116.5847800728998	1302.1129667352418	1193.6541504818344
VPREB1_3	VPREB1	1440.1289987960342	1397.9958306493825	1307.28844460883
ERBB3_1	ERBB3	996.1487617469379	1167.1667138190442	1166.9747944694093
NMRK1_2	NMRK1	1148.2247509890421	1296.1942714319	1194.642274778591
ASB12_4	ASB12	1354.394884055519	1614.6200787517	1259.8584783645188
MOG_2	MOG	1078.8209438181489	1227.5374059131325	1148.200432831036
FANCB_3	FANCB	1611.5972282770645	1558.9843429002851	1468.3527049801373
GTF2F1_4	GTF2F1	613.4071780839239	763.5116941311192	735.1644767868252
HAL_1	HAL	1077.8002995950476	1061.8139374195564	1361.635280930437
TMEM257_2	TMEM257	1229.8762888371518	1350.6462682226463	1275.6684671126227
SLC19A3_4	SLC19A3	717.5128888402637	776.5328237984716	847.8106466170644
KBTBD12_2	KBTBD12	694.0380717089322	687.7523942483414	724.2951095225038
MT1HL1_3	MT1HL1	915.5178681219296	781.2677800411451	832.0006578689607
AZU1_3	AZU1	810.3915131424884	744.5718691604247	805.3213018565356
LMAN1L_4	LMAN1L	242.91332509812625	327.8957198051473	294.46104043343263
RNH1_2	RNH1	900.2082047754091	678.2824817629942	688.7226348392703
GPR3_1	GPR3	1260.495615530193	1241.7422746411535	1454.5189648255464
FAM218A_1	FAM218A	1211.5046928213271	1238.1910574591482	1263.8109755515447
RGN_4	RGN	870.6095223054693	933.9701188673689	914.014974499749
TM4SF20_3	TM4SF20	1101.275116726379	1284.356880825216	1234.1672466488503
CEACAM16_3	CEACAM16	2179.0754163214265	2191.1010012972115	2166.9565827869724
CKMT2_2	CKMT2	897.1462721061049	839.2709940138968	815.2025448241004
BTNL9_1	BTNL9	870.6095223054693	874.7831658339488	966.3855622278427
C14orf177_4	C14orf177	451.1247466108059	474.67936332802907	447.6203064306879
NPFFR1_2	NPFFR1	1495.2437868435084	1179.0041044257282	1437.7208517806862
CEACAM8_1	CEACAM8	806.308936250083	881.8856001979593	892.2762399711063
LRRC23_1	LRRC23	1172.7202123434752	1131.654541998992	1063.2217433099784
SEPHS1_3	SEPHS1	488.8885828655566	594.2370084555376	691.6870077295398
LRP10_3	LRP10	1234.9795099526586	1458.366522743471	1357.682783743411
KRTAP7-1_4	KRTAP7-1	950.2197717073763	911.4790767146693	1032.5898901105272
RBP5_1	RBP5	905.3114258909159	970.6660297480894	953.5399463700084
TRIP4_4	TRIP4	1193.1330968055024	1258.314621490511	1400.1721285039398
SPA17_4	SPA17	1468.7070370428726	1428.773046226761	1370.5283996012452
LRCH4_4	LRCH4	2435.257116319871	2481.11707116097	2398.17766822799
IQCF3_1	IQCF3	2774.110998389526	2578.183674135779	2710.4249460030396
DHRS3_2	DHRS3	1152.3073278814477	955.2774219594002	1140.2954384569841
LAGE3_1	LAGE3	383.76222788611545	358.67293538252574	327.06914222639665
CD300LG_2	CD300LG	384.7828721092168	451.00458211466105	429.83406908907114
TSSK4_2	TSSK4	597.076870514302	577.6646616061801	687.7345105425138
TSTD2_4	TSTD2	1549.337930667881	1673.80703178512	1767.7543668973524
PCLO_2	PCLO	1935.1414470001992	1896.3499751907796	1910.0442656302862
WHSC1_2	WHSC1	1383.9935665254588	1637.1111209043995	1720.324400653041
IL4I1_2	IL4I1	1252.330461745382	1326.9714870092782	1255.905981177493
SSBP3_2	SSBP3	332.7300167310469	440.3509305686454	414.0240803409674
RBBP8NL_3	RBBP8NL	807.3295804731844	822.6986471645392	770.7369514700586
LIMK2_3	LIMK2	1488.0992772817985	1295.0105323712314	1523.6876655985004
SLC7A4_3	SLC7A4	1052.2841940175133	1006.1782015681415	1061.2454947164654
TNFSF8_1	TNFSF8	651.1710143386746	769.4303894344612	800.3806803727532
ANKRD22_1	ANKRD22	1217.6285581599354	1072.467588965572	944.6468276992
SLC39A10_1	SLC39A10	1275.8052788767136	1330.5227041912835	1239.1078681326326
SIX4_4	SIX4	730.7812637405815	776.5328237984716	793.4638102954577
TEN1_4	TEN1	298.0281131456003	210.7055527989755	305.33040769775397
ZNRF3_3	ZNRF3	1161.49312588936	1264.233316793853	1211.4403878234511
VGLL2_1	VGLL2	1865.7376398293059	1716.4216379691825	1699.5737904211549
RPS15A_4	RPS15A	363.34934342408803	440.3509305686454	423.9053233085322
MRPL21_2	MRPL21	1001.2519828624447	1248.8447090051638	1224.2860036812854
NDUFV1_1	NDUFV1	577.6846302753759	603.7069209408849	514.8127586101289
CYP4F3_4	CYP4F3	1914.7285625381717	1831.2443268540176	1899.174898365965
ZNF184_1	ZNF184	1258.4543270839902	1157.6968013336968	948.599324886226
HTR3A_4	HTR3A	890.0017625443953	871.2319486519436	929.8249632478528
TMEM161A_4	TMEM161A	639.9439278845595	640.4028318216053	619.5539340663163
MTPAP_1	MTPAP	698.1206486013376	720.8970879470567	525.6821258744502
SLC1A3_1	SLC1A3	1080.8622322643516	890.171773622638	937.7299576219046
ZNF134_1	ZNF134	1417.674825887804	1485.5925211388442	1673.8825587054862
ZNF776_1	ZNF776	1598.3288533767468	1589.7615584776636	1797.398095800047
RGS10_2	RGS10	1151.2866836583462	1233.4561012164745	1196.6185233721037
HACL1_2	HACL1	1669.7739489938426	1358.9324416473253	1492.067688102293
FAM120B_1	FAM120B	1966.7814179163415	2039.5824015316562	1965.3792262486495
MED27_4	MED27	1345.2090860476067	1329.3389651306152	1266.7753484418142
NEFH_2	NEFH	1649.3610645318151	1683.2769442704673	1367.5640267109757
PSMC4_1	PSMC4	618.5103991994307	537.4175335434544	572.123967822005
PDE8A_4	PDE8A	998.1900501931407	960.0123782020738	981.20742667919
TMEM190_4	TMEM190	1373.7871242944452	971.8497688087579	1159.0698000953573
SLCO2A1_3	SLCO2A1	1548.3172864447795	1339.9926166766309	1550.3670216109256
STYX_1	STYX	1114.543491626697	1369.5860931933407	993.0649182402678
ZRANB2_2	ZRANB2	566.4575438212609	622.6467459115793	567.1833463382226
THUMPD2_2	THUMPD2	1160.4724816662585	1179.0041044257282	1053.3405003424134
TEX36_4	TEX36	976.7565215080119	1055.8952421162144	982.1955509759465
EMP1_4	EMP1	740.9877059715952	858.2108189845912	662.0432788268452
SSSCA1_1	SSSCA1	747.1115713102034	853.4758627419177	802.3569289662661
SEMG1_1	SEMG1	1022.6855115475736	1228.721144973801	1147.2123085342796
ATRX_1	ATRX	332.7300167310469	398.9200634452514	322.1285207426142
ZFP64_2	ZFP64	1308.4658940159575	1602.782688145016	1351.754037962872
TMEM87B_4	TMEM87B	1975.9672159242539	1867.9402377347378	2011.8210681962044
SATL1_3	SATL1	1344.1884418245054	1313.9503573419258	1234.1672466488503
ZNF527_2	ZNF527	1042.0777517864997	1157.6968013336968	1000.9699126143197
DNMBP_2	DNMBP	2561.816999984441	2366.294382276135	2662.0068554619716
ZNF500_2	ZNF500	835.9076187200227	1006.1782015681415	907.0981044224536
CYFIP1_3	CYFIP1	1949.4304661236183	1846.6329346427067	2005.8923224156654
ORAI2_3	ORAI2	560.3336784826525	656.9751786709629	596.8270752409172
CON194_1	CON194	2290.325636639476	2219.5107387532535	2136.3247295875212
IPO8_4	IPO8	583.8084956139841	535.0500554221176	635.3639228144201
TMEM132A_2	TMEM132A	998.1900501931407	1013.2806359321519	969.3499351181122
APMAP_4	APMAP	1263.557548199497	1151.7781060303548	1331.0034277309858
FBXO27_3	FBXO27	703.2238697168445	455.73953835733465	464.41841947554815
MAL2_4	MAL2	1051.263549794412	1125.73584669565	1130.4141954894192
KCTD19_4	KCTD19	1150.266039435245	1115.0821951496343	1256.8941054742495
CFC1B_3	CFC1B	384.7828721092168	446.26962587198744	373.5109841739515
MID1_2	MID1	1357.4568167248233	1279.6219245825423	1169.9391673596788
ZNF500_4	ZNF500	972.6739446156064	987.2383765974471	964.4093136343297
RNF130_1	RNF130	2081.0935709036953	1925.9434517074897	2044.4291699891683
PCED1A_3	PCED1A	1368.6839031789382	1334.0739213732888	1163.0222972823833
FAM131A_1	FAM131A	971.653300392505	1113.898456088966	994.0530425370243
TMEM237_1	TMEM237	1020.6442231013708	1060.630198358888	1035.5542630007967
ANAPC7_3	ANAPC7	1118.6260685191023	1165.9829747583758	1268.7515970353272
CECR5_3	CECR5	1311.5278266852615	1422.854350923419	1420.922738735826
STMN2_1	STMN2	773.6483211108391	716.162131704383	837.9294036494996
KIF26B_1	KIF26B	987.9836079621269	999.075767204131	1249.977235396954
RHOB_1	RHOB	731.8019079636829	716.162131704383	698.6038778068352
SPCS2_1	SPCS2	435.81508326428536	437.98345244730865	335.96226089720506
SYT13_3	SYT13	874.6920991978748	888.9880345619697	801.3688046695097
CCDC24_2	CCDC24	1005.3345597548503	735.1019566750775	954.5280706667648
PPP2R5D_4	PPP2R5D	573.6020533829704	602.5231818802165	577.0645893057874
SNX16_3	SNX16	1943.30660078501	2150.853873234486	2052.33416436322
ARHGAP35_4	ARHGAP35	1396.2412972026752	1131.654541998992	1252.9416082872235
PITX1_3	PITX1	517.466621112395	648.6890052462842	620.5420583630728
GALNT11_2	GALNT11	1163.5344143355628	976.5847250514314	1101.7585908834812
CCDC122_1	CCDC122	1494.2231426204069	1356.5649635259883	1461.4358349028419
COA3_4	COA3	152.07598924210424	221.35920434499113	165.01675755833307
DNAAF2_1	DNAAF2	913.4765796757268	1006.1782015681415	944.6468276992
CON226_1	CON226	599.1181589605046	500.7216226627339	529.6346230614762
SLC25A35_3	SLC25A35	1690.18683345587	1772.0573738205974	1719.3362763562845
C7orf73_4	C7orf73	968.591367723201	1012.0968968714835	804.3331775597791
FGF17_4	FGF17	517.466621112395	563.4597928781592	586.9458322733523
OLAH_1	OLAH	873.6714549747734	993.1570719007891	912.038725906236
TM6SF1_1	TM6SF1	1410.5303163260944	1362.4836588293304	1513.8064226309357
LRTOMT_1	LRTOMT	1343.167797601404	1351.8300072833147	1331.0034277309858
C19orf52_2	C19orf52	674.6458314700061	879.5181220766225	813.2262962305874
DEFB126_1	DEFB126	858.3617916282528	801.391344072508	859.6681381781423
SCGB1D2_4	SCGB1D2	639.9439278845595	593.0532693948693	597.8151995376736
FUBP3_4	FUBP3	808.3502246962856	693.6710895516834	755.9150870187113
FANCL_1	FANCL	925.7243103529433	1260.682099611848	1143.2598113472536
GP2_4	GP2	1098.213184057075	1187.290277850407	1069.150489090517
PCSK4_3	PCSK4	938.9926852532611	1035.7716780848516	1124.4854497088804
SMEK1_4	SMEK1	797.1231382421706	864.1295142879333	914.014974499749
BTG3_2	BTG3	1290.0942980001328	1239.3747965198165	1357.682783743411
MAG_1	MAG	759.3593019874199	701.9572629763622	572.123967822005
PTCHD1_2	PTCHD1	1033.9125980016886	1041.6903733881936	1029.6255172202577
RNASE6_1	RNASE6	2195.4057238910486	2204.122130964564	1996.999203744857
TGFBI_3	TGFBI	626.6755529842417	604.8906600015533	607.6964425052386
VGLL1_1	VGLL1	906.3320701140173	1032.2204609028463	845.8343980235514
FAM13B_1	FAM13B	1467.6863928197713	1585.02660223499	1508.8658011471532
LOC403312_1	LOC403312	1461.562527481163	1645.3972943290785	1643.2507055060353
UPK3A_1	UPK3A	1184.9679430206916	1255.9471433691742	1137.3310655667146
CPD_4	CPD	565.4368995981595	535.0500554221176	645.245165781985
TNFRSF11B_2	TNFRSF11B	1480.954767720089	1561.3518210216218	1316.1815632796386
HLA-DRA_4	HLA-DRA	1321.7342689162751	1298.5617495532367	1413.017744361774
LRRC2_3	LRRC2	756.2973693181158	619.0955287295741	682.7938890587315
BDH2_1	BDH2	590.9530051756936	621.4630068509109	711.4494936646695
DFNB59_3	DFNB59	935.9307525839571	967.1148125660842	1198.5947719656167
ODC1_1	ODC1	1097.1925398339736	969.482290687421	944.6468276992
BLID_1	BLID	1491.1612099511028	1267.7845339758583	1403.1365013942093
NR3C1_1	NR3C1	1467.6863928197713	1416.935655620077	1399.1840042071833
FGF2_2	FGF2	952.261060153579	1113.898456088966	958.4805678537908
ARL2_3	ARL2	190.86046971995634	308.95589483445286	247.03107418912134
BRINP2_1	BRINP2	448.0628139415018	669.9963083383154	539.515866029041
ZNF385D_1	ZNF385D	1589.1430553688344	1148.2268888483497	1241.0841167261456
LOXHD1_3	LOXHD1	1232.9382215064559	1339.9926166766309	1124.4854497088804
KRTAP10-1_2	KRTAP10-1	1477.892835050785	1464.285218046813	1594.8326149649674
LOC388813_1	LOC388813	2648.5717589480573	2572.264978832437	2414.9757812728503
FSTL4_1	FSTL4	736.9051290791897	814.4124737398604	724.2951095225038
GATA1_1	GATA1	1840.2215342517716	1666.7045974211096	1747.9918809622227
OR2AE1_1	OR2AE1	1581.9985458071249	1907.0036267367952	1798.3862200968033
AHNAK2_2	AHNAK2	815.4947342579953	737.4694347964142	872.5137540359766
EPB41L3_2	EPB41L3	2478.1241736901284	2346.1708182447724	2683.7455899906145
CAPN12_4	CAPN12	2502.619635044561	2778.2355753887387	2419.9164027566326
GGT6_2	GGT6	1183.94729879759	1234.639840277143	1083.9723535418645
AGRP_1	AGRP	1068.6145015871352	796.6563878298343	926.8605903575833
NT5C1B-RDH14_3	NT5C1B-RDH14	1248.2478848529765	1168.3504528797125	1297.4072016412654
GALNT2_2	GALNT2	1095.1512513877708	1203.8626246997646	1025.6730200332318
SLC6A6_2	SLC6A6	903.2701374447132	778.9003019198084	700.5801264003481
PDLIM7_4	PDLIM7	711.3890235016555	714.9783926437146	655.1264087495498
C1orf137_2	C1orf137	700.1619370475404	699.5897848550254	824.0956634949088
OR5T1_2	OR5T1	1377.8697011868505	1263.0495777331846	1620.523846680636
RCN1_3	RCN1	800.1850709114747	830.984820589218	800.3806803727532
ARID2_3	ARID2	1041.0571075633982	802.5750831331763	952.551822073252
CON091_3	CON091	1968.8227063625443	1811.1207628226546	1970.3198477324318
MMP15_4	MMP15	180.65402748894263	63.92190927609369	167.98113044860253
HBG2_2	HBG2	883.8778972057871	821.5149081038708	952.551822073252
MAPKBP1_4	MAPKBP1	1341.1265091552013	1603.9664272056843	1289.5022072672134
SMARCC2_1	SMARCC2	922.6623776836392	920.9489892000165	874.4900026294896
SYS1_1	SYS1	861.423724297557	748.1230863424299	866.5850082554376
GYG1_3	GYG1	948.1784832611735	707.8759582797043	827.0600363851783
IFT88_2	IFT88	1274.784634653612	1220.434971549122	1463.4120834963549
XG_2	XG	976.7565215080119	1029.8529827815096	864.6087596619248
ANO8_2	ANO8	1121.6880011884066	1293.826793310563	1283.5734614866744
SCRG1_2	SCRG1	1173.7408565665764	1257.1308824298426	1174.879788843461
SUMO1_3	SUMO1	865.5063011899624	806.1263003151815	822.1194149013959
PRMT2_3	PRMT2	602.1800916298088	772.9816066164664	609.6726910987514
SPR_3	SPR	608.303956968417	814.4124737398604	694.6513806198092
INO80C_2	INO80C	1141.0802414273326	1150.5943669696865	913.0268502029925
TXNDC11_2	TXNDC11	2012.7104079559033	1987.4978828622466	2269.721509649647
KLRC3_1	KLRC3	1622.8243147311796	1777.9760691239394	1858.661802198949
PTPN4_3	PTPN4	454.18667928011	487.7004929953815	553.3496061836319
MSR1_1	MSR1	727.7193310712773	938.7050751100426	778.6419458441105
MAP3K3_3	MAP3K3	443.98023704909633	509.00779608741277	402.16658877988954
PRSS16_2	PRSS16	4473.483629853308	4178.598884159458	4308.221933858276
STRIP2_2	STRIP2	905.3114258909159	1113.898456088966	854.7275166943599
PHF21B_2	PHF21B	532.7762844589156	580.0321397275169	675.877018981436
PHKA2_4	PHKA2	1103.3164051725819	866.4969924092701	985.1599238662159
UPF3A_4	UPF3A	259.2436326677482	321.97702450180526	298.4135376204586
RIPK4_3	RIPK4	1314.5897593545656	990.7895937794523	1285.5497100801874
PRKAA1_1	PRKAA1	1184.9679430206916	1315.1340964025944	1039.5067601878227
UBB_2	UBB	1422.778047003311	1395.6283525280458	1676.8469315957557
STAC2_2	STAC2	1181.9060103513873	1121.0008904529764	1212.4285121202076
PKN2_3	PKN2	527.6730633434087	419.04362747661423	431.8103176825841
CDCA4_2	CDCA4	1365.6219705096341	1364.8511369506673	1397.2077556136703
SH2D1A_1	SH2D1A	1151.2866836583462	1341.1763557372992	1300.3715745315349
TRIM49_3	TRIM49	1999.4420330555854	2011.1726640756146	1812.2199602513942
GJA4_1	GJA4	623.6136203149375	672.3637864596521	665.9957760138711
TMEM86B_4	TMEM86B	1210.4840485982259	1099.6935873609452	1250.9653596937105
USPL1_3	USPL1	877.7540318671789	640.4028318216053	706.508872180887
CHCHD6_4	CHCHD6	2498.5370581521556	2496.5056789496593	2158.063464116164
PDZD2_1	PDZD2	613.4071780839239	822.6986471645392	837.9294036494996
PGM1_4	PGM1	947.1578390380721	736.2856957357459	997.0174154272937
CON215_4	CON215	2278.0779059622596	1954.3531891635312	2041.4647970988988
SEMG1_4	SEMG1	740.9877059715952	732.7344785537407	919.943720280288
RPL23_4	RPL23	459.2899003956169	437.98345244730865	445.6440578371749
FAM69C_1	FAM69C	1410.5303163260944	1503.3486070488702	1272.7040942223532
ELAC1_4	ELAC1	615.4484665301266	857.0270799239229	675.877018981436
CUZD1_1	CUZD1	867.5475896361652	1033.4041999635147	928.8368389510963
TES_4	TES	1078.8209438181489	999.075767204131	1263.8109755515447
ADCY8_3	ADCY8	1246.2065964067738	1083.1212405115875	1133.3785683796887
DAB2IP_1	DAB2IP	1000.2313386393434	867.6807314699385	982.1955509759465
CYP2R1_3	CYP2R1	1539.1314884368671	1648.9485115110836	1748.9800052589792
IQCF5_3	IQCF5	955.3229928228831	1142.3081935450077	1215.3928850104771
SLC44A4_2	SLC44A4	1065.5525689178312	860.5782971059281	805.3213018565356
CD44_1	CD44	1721.8268043720125	1920.0247564041476	2128.4197352134697
ACKR1_2	ACKR1	1243.1446637374697	1238.1910574591482	1230.2147494618243
SSC4D_4	SSC4D	620.5516876456335	661.7101349136366	734.1763524900687
NPHP4_1	NPHP4	1081.8828764874531	1008.5456796894782	934.7655847316352
KRTAP5-11_3	KRTAP5-11	557.2717458133485	570.5622272421697	491.09777548797325
SLC27A1_4	SLC27A1	801.205715134576	902.0091642293221	992.0767939435113
NIP7_1	NIP7	506.2395346582799	577.6646616061801	560.2664762609272
RIMBP2_2	RIMBP2	706.2858023861486	832.1685596498864	744.0575954576335
SLC9A3_1	SLC9A3	1722.847448595114	1815.8557190653282	1722.300649246554
RPL26L1_3	RPL26L1	510.3221115506854	363.40789162519934	395.2497187025942
PRKD1_3	PRKD1	948.1784832611735	854.659601802586	733.1882281933122
BCHE_4	BCHE	926.7449545760447	812.0449956185236	799.3925560759967
OR4F5_4	OR4F5	2380.1423282723968	2367.4781213368033	2567.146922973349
PTCH1_4	PTCH1	809.370868919387	967.1148125660842	947.6112005894695
SPHKAP_2	SPHKAP	1341.1265091552013	1393.2608744067088	1535.5451571595784
ELOVL7_1	ELOVL7	973.6945888387078	807.31003937585	877.454375519759
OSGEPL1_3	OSGEPL1	720.5748215095678	795.472648769166	660.0670302333323
DCANP1_4	DCANP1	413.3609103560552	456.92327741800307	425.8815719020452
DNAL1_3	DNAL1	544.0033709130306	525.5801429367704	534.5752445452586
COBL_3	COBL	529.7143517896114	421.411105597951	461.45404658527866
GPR141_4	GPR141	1225.7937119447463	1431.1405243480976	1212.4285121202076
MNT_1	MNT	527.6730633434087	581.2158787881853	695.6395049165657
NUP43_2	NUP43	1039.0158191171954	826.2498643465444	889.3118670808368
CDAN1_2	CDAN1	572.581409159869	665.2613520956418	594.8508266474042
DUSP5_1	DUSP5	1221.711135052341	1094.9586311182716	1252.9416082872235
KIAA1524_1	KIAA1524	822.6392438197049	796.6563878298343	790.4994374051884
PLXNB2_3	PLXNB2	749.1528597564062	722.080827007725	823.1075391981524
HSPA12A_4	HSPA12A	1277.8465673229164	1431.1405243480976	1464.4002077931113
YES1_3	YES1	1355.4155282786205	1233.4561012164745	1034.5661387040402
SYN1_4	SYN1	1940.244668115706	1822.9581534293386	1875.4599152438093
C3orf33_1	C3orf33	1086.98609760296	1315.1340964025944	1101.7585908834812
LTK_2	LTK	2310.7385211015035	2539.1202851337216	2289.4839955847765
UNC5B_3	UNC5B	1906.5634087533606	1805.2020675193125	1679.8113044860252
PDLIM7_1	PDLIM7	679.7490525855129	674.731264580989	540.5039903257975
DDIT3_3	DDIT3	726.6986868481761	627.3817021542529	662.0432788268452
UBAP2_3	UBAP2	1458.500594811859	1266.60079491519	1358.6709080401674
RASSF1_3	RASSF1	1472.789613935278	1190.8414950324122	1314.2053146861256
FAM53B_2	FAM53B	1834.0976689131633	1690.3793786344777	1648.1913269898175
ATN1_3	ATN1	590.9530051756936	553.989880392812	638.3282957046896
SMARCAL1_1	SMARCAL1	1311.5278266852615	1521.1046929588963	1335.9440492147683
PROSER1_4	PROSER1	1702.4345641330865	1703.40050830183	1518.747044114718
AP1M1_1	AP1M1	640.9645721076608	828.6173424678813	645.245165781985
C6orf201_2	C6orf201	1058.4080593561216	1246.4772308838271	1225.2741279780419
NRF1_4	NRF1	355.18418963927706	339.7331104118313	324.1047693361272
LYST_1	LYST	712.4096677247568	765.8791722524559	842.8700251332821
NUDT1_2	NUDT1	1206.4014717058203	1195.5764512750857	1327.0509305439598
SGK1_2	SGK1	993.0868290776338	868.8644705306069	1010.8511555818845
SUPT3H_3	SUPT3H	881.8366087595844	1032.2204609028463	802.3569289662661
PRAM1_3	PRAM1	1046.160328678905	1022.7505484174991	1092.8654722126728
IDI1_4	IDI1	617.4897549763293	608.4418771835585	640.3045442982026
AQP1_1	AQP1	1665.691372101437	1489.1437383208495	1718.348152059528
ZNF239_4	ZNF239	288.84231513768793	395.36884626324616	445.6440578371749
MGAT4B_1	MGAT4B	761.4005904336226	758.7767378884455	766.7844542830327
LENEP_1	LENEP	514.4046884430909	712.6109145223778	644.2570414852285
ERICH4_1	ERICH4	1594.2462764843413	1395.6283525280458	1631.3932139449573
JAKMIP3_4	JAKMIP3	1254.3717501915846	1152.9618450910232	1285.5497100801874
LRRC59_1	LRRC59	782.8341191187515	859.3945580452597	895.2406128613758
C2orf15_3	C2orf15	748.1322155333048	727.999522311067	927.8487146543398
CTU1_1	CTU1	553.189168920943	675.9150036416573	971.3261837116252
NUSAP1_1	NUSAP1	1076.7796553719463	1319.8690526452679	1243.0603653196586
RNF146_2	RNF146	1591.1843438150372	2007.6214468936093	1994.0348308545874
SEC22C_3	SEC22C	1128.8325107501162	1079.5700233295825	1179.8204103272435
ARHGAP12_4	ARHGAP12	1274.784634653612	1187.290277850407	1204.5235177461557
OR4F21_2	OR4F21	474.59956374213743	475.8631023886975	466.3946680690611
IGFBP5_3	IGFBP5	951.2404159304776	1251.2121871265006	1135.3548169732017
ZNF212_3	ZNF212	1406.447739433689	1171.9016700617178	1080.0198563548386
PC_4	PC	621.5723318687349	603.7069209408849	584.9695836798394
GGNBP2_4	GGNBP2	687.9142063703239	836.90351589256	860.6562624748988
FUZ_4	FUZ	944.095906368768	1025.118026538836	1015.791777065667
TRAPPC5_2	TRAPPC5	608.303956968417	701.9572629763622	695.6395049165657
LGR5_2	LGR5	1001.2519828624447	1220.434971549122	1154.1291786115748
TAB1_1	TAB1	1326.837490031782	1260.682099611848	1298.3953259380219
KRTAP20-1_2	KRTAP20-1	1246.2065964067738	1614.6200787517	1411.041495768261
STXBP6_4	STXBP6	1695.290054571377	1499.797389866865	1668.9419372217037
C1orf141_3	C1orf141	1787.1480346505002	1773.2411128812657	1962.41485335838
HTRA3_2	HTRA3	1746.3222657264455	1671.4395536637833	1540.4857786433606
USP7_4	USP7	430.7118621487785	468.7606680246871	435.76281486961005
C19orf12_1	C19orf12	1148.2247509890421	988.4221156581154	1168.9510430629223
USP53_1	USP53	881.8366087595844	865.3132533486016	895.2406128613758
RIBC1_4	RIBC1	954.3023485997817	894.9067298653117	923.8962174673138
TMEM56_2	TMEM56	655.25359123108	665.2613520956418	716.3901151484519
OR6C2_1	OR6C2	1115.5641358497983	1113.898456088966	1130.4141954894192
BIN1_4	BIN1	785.8960517880555	800.2076050118395	753.9388384251984
LAP3_1	LAP3	623.6136203149375	713.7946535830463	715.4019908516955
GMPPA_4	GMPPA	1043.098396009601	1094.9586311182716	1069.150489090517
C20orf85_4	C20orf85	1109.4402705111902	1373.137310375346	1172.9035402499483
SEMA3F_4	SEMA3F	1855.5311975982922	1725.8915504545298	1960.438604764867
EIF2AK2_3	EIF2AK2	641.9852163307622	562.2760538174908	679.829516168462
USP20_3	USP20	966.5500792769982	821.5149081038708	858.6800138813858
SCAI_2	SCAI	822.6392438197049	596.6044865768745	917.967471686775
GML_3	GML	724.6573984019733	794.2889097084976	671.9245217944101
TMEM97_2	TMEM97	873.6714549747734	1060.630198358888	1024.6848957364753
MGAT4C_4	MGAT4C	1264.5781924225985	1376.688527557351	1300.3715745315349
ERC2_1	ERC2	962.4675023845926	1238.1910574591482	1153.1410543148183
MAD2L1BP_4	MAD2L1BP	879.7953203133817	828.6173424678813	802.3569289662661
MLANA_1	MLANA	810.3915131424884	1052.344024934209	735.1644767868252
CXCL6_2	CXCL6	1385.0142107485601	1210.965059063775	1242.072241022902
EXD3_4	EXD3	1128.8325107501162	1044.0578515095303	1142.2716870504971
ARHGAP22_2	ARHGAP22	707.30644660925	475.8631023886975	470.34716525608707
COX6B2_2	COX6B2	2642.4478936094492	2677.6177552319245	2776.629273885724
FTSJ2_3	FTSJ2	1156.3899047738532	859.3945580452597	864.6087596619248
TMED3_2	TMED3	682.8109852548171	659.3426567922997	720.3426123354778
ASAH2_2	ASAH2	769.5657442184336	791.9214315871608	663.0314031236016
KCTD8_2	KCTD8	2015.7723406252073	2115.341701414434	1992.0585822610744
FAM20B_4	FAM20B	482.7647175269484	718.5296098257198	551.3733575901189
OR10G7_3	OR10G7	1601.3907860460508	1434.691741530103	1411.041495768261
MSX2_2	MSX2	1075.7590111488448	1051.1602858735407	1002.9461612078327
FOXL2_2	FOXL2	1569.7508151299082	1299.745488613905	1619.5357223838796
SNRPD1_1	SNRPD1	203.1082003971728	215.4405090416491	180.82674630643683
NDUFB9_1	NDUFB9	403.1544681250415	542.152489786128	507.8958885328335
PRSS16_4	PRSS16	713.4303119478582	887.8042955013013	922.9080931705573
PPP1R14A_1	PPP1R14A	721.5954657326691	871.2319486519436	598.8033238344301
C16orf92_1	C16orf92	1070.655790033338	849.9246455599124	1011.839279878641
BTNL8_1	BTNL8	646.0677932231678	833.3522987105548	931.8012118413657
OR6K6_3	OR6K6	523.5904864510032	581.2158787881853	674.8888946846795
ARMCX5-GPRASP2_3	ARMCX5-GPRASP2	1171.6995681203737	955.2774219594002	952.551822073252
PKNOX1_3	PKNOX1	555.2304573671457	551.6224022714752	569.1595949317356
GNG5_3	GNG5	629.7374856535458	656.9751786709629	549.3971089966059
SKAP1_4	SKAP1	454.18667928011	323.1607635624737	444.6559335404184
TMEM38B_2	TMEM38B	1575.8746804685165	1413.3844384380716	1297.4072016412654
DCAF8_1	DCAF8	621.5723318687349	627.3817021542529	665.9957760138711
PRKCB_3	PRKCB	1311.5278266852615	1329.3389651306152	1220.3335064942594
ASIC4_1	ASIC4	1020.6442231013708	1106.7960217249556	985.1599238662159
PPAPDC1B_4	PPAPDC1B	772.6276768877377	649.8727443069525	656.1145330463063
IP6K2_2	IP6K2	673.6251872469047	827.4336034072128	996.0292911305372
ICK_4	ICK	933.8894641377543	922.132728260685	1000.9699126143197
KCNJ16_1	KCNJ16	2101.5064553657226	1574.3729506889742	1458.4714620125724
NECAP1_1	NECAP1	1108.4196262880887	1029.8529827815096	1043.4592573748487
KCNN3_2	KCNN3	1025.7474442168777	1001.4432453254678	991.0886696467549
CHRM1_2	CHRM1	1273.7639904305108	1165.9829747583758	1069.150489090517
SPRY3_1	SPRY3	1412.5716047722972	1551.8819085362748	1563.2126374687598
PLEKHO1_1	PLEKHO1	1012.4790693165598	894.9067298653117	760.8557085024937
MMP14_2	MMP14	1692.2281219020729	1544.7794741722644	1719.3362763562845
PPP1R14A_3	PPP1R14A	693.0174274858308	709.0596973403726	748.0100926446595
CNBD1_1	CNBD1	1194.153741028604	1157.6968013336968	1182.784783217513
SPATA31C1_1	SPATA31C1	1047.1809729020065	1392.0771353460404	1076.0673591678126
RAB2A_3	RAB2A	1136.997664534927	1165.9829747583758	1109.663585257533
GRHL1_4	GRHL1	1155.3692605507517	1019.1993312354939	1094.8417208061858
TACC1_2	TACC1	1289.0736537770313	1221.6187106097907	1306.3003203120736
ZNF408_3	ZNF408	1286.0117211077272	1290.275576128558	1294.442828750996
CDHR4_3	CDHR4	657.2948796772828	653.4239614889577	720.3426123354778
RAB7B_1	RAB7B	1392.1587203102697	1600.415210023679	1337.9202978082812
ANXA2R_3	ANXA2R	453.1660350570086	449.82084305399263	490.10965119121676
MAPKAPK2_1	MAPKAPK2	1210.4840485982259	1305.664183917247	1398.1958799104268
FRMD4A_4	FRMD4A	728.7399752943787	757.5929988277771	763.8200813927632
SOX9_4	SOX9	1078.8209438181489	807.31003937585	882.3949970035414
FSBP_2	FSBP	820.5979553735021	567.0110100601644	731.2119795997992
PLEKHO2_1	PLEKHO2	1521.780536644144	1408.6494821953981	1497.9964338828318
P2RY4_4	P2RY4	1064.5319246947297	1277.2544464612054	1249.977235396954
TNFRSF11A_3	TNFRSF11A	1511.57409441313	1180.1878434863966	1415.9821172520435
SYAP1_2	SYAP1	1695.290054571377	1718.7891160905194	1780.5999827551866
NIPAL4_2	NIPAL4	839.9901956124282	666.4450911563101	682.7938890587315
XAB2_3	XAB2	804.2676478038802	677.0987427023258	699.5920021035917
GBF1_4	GBF1	430.7118621487785	428.51353996196144	381.41597854800335
DOCK6_3	DOCK6	879.7953203133817	913.8465548360061	918.9555959835315
PABPC4_2	PABPC4	729.7606195174801	916.214032957343	809.2737990435616
EPC1_2	EPC1	257.20234422154545	241.48276837635396	217.38734528642678
IGFBP5_1	IGFBP5	762.421234656724	594.2370084555376	634.3757985176636
SERPINB7_2	SERPINB7	1495.2437868435084	1666.7045974211096	1501.9489310698577
IK_3	IK	657.2948796772828	678.2824817629942	646.2332900787414
HECTD4_2	HECTD4	1128.8325107501162	986.0546375367786	1270.7278456288402
MTF2_2	MTF2	1502.388296405218	1685.644422391804	1390.2908855363748
SERP2_1	SERP2	707.30644660925	791.9214315871608	636.3520471111766
BET1_2	BET1	776.7102537801431	751.6743035244351	642.2807928917155
PLA2G4B_1	PLA2G4B	792.0199171266637	640.4028318216053	806.3094261532921
PATL2_1	PATL2	1519.7392481979412	1500.9811289275333	1340.8846706985507
NTRK1_1	NTRK1	701.1825812706418	859.3945580452597	869.5493811457071
KMT2B_3	KMT2B	1156.3899047738532	957.644900080737	1187.7254047012955
PFN4_1	PFN4	1144.1421740966366	1087.8561967542612	1082.984229245108
GNAQ_2	GNAQ	545.024015136132	816.7799518611972	649.1976629690109
LENG8_1	LENG8	899.1875605523077	1055.8952421162144	889.3118670808368
PAX3_2	PAX3	2131.1051378356624	1869.1239767954064	2266.7571367593773
OR8D2_3	OR8D2	1263.557548199497	1177.8203653650596	1308.2765689055866
CST9L_3	CST9L	1773.8796597501826	1525.8396492015697	1717.3600277627716
GCH1_2	GCH1	685.8729179241212	594.2370084555376	835.9531550559866
LRG1_4	LRG1	911.4352912295242	982.5034203547734	908.0862287192101
SCAF8_2	SCAF8	982.8803868466201	1149.410627909018	1167.9629187661658
CYP27C1_3	CYP27C1	767.5244557722309	795.472648769166	797.4163074824837
BBS12_1	BBS12	1132.9150876425217	1119.817151392308	1098.7942179932118
GPR21_2	GPR21	1341.1265091552013	1397.9958306493825	1282.585337189918
NT5C_4	NT5C	377.6383625475072	397.736324384583	411.05970745069794
CON098_1	CON098	1011.4584250934585	970.6660297480894	1118.5567039283414
FBXO16_4	FBXO16	1256.4130386377874	1388.5259181640351	1513.8064226309357
CDKN1B_4	CDKN1B	689.9554948165267	641.5865708822737	840.8937765397691
MYH9_1	MYH9	1158.4311932200558	1020.3830702961623	1064.2098676067349
SETD7_3	SETD7	1484.0167003893932	1545.9632132329327	1689.6925474535901
KCTD3_4	KCTD3	655.25359123108	628.5654412149213	570.1477192284921
RNASEL_2	RNASEL	1418.6954701109055	1367.218615072004	1081.9961049483516
B3GNT6_4	B3GNT6	769.5657442184336	556.3573585141488	696.6276292133222
POLR3A_1	POLR3A	397.03060278643323	323.1607635624737	422.9171990117757
NKX2-4_4	NKX2-4	540.9414382437266	495.9866664200603	468.3709166625741
MLF2_2	MLF2	1032.8919537785873	809.6775174971868	926.8605903575833
FAT1_1	FAT1	1337.0439322627958	1162.4317575763705	1511.8301740374227
GABPA_3	GABPA	1213.54598126753	1412.2006993774032	1373.4927724915146
HOXB3_2	HOXB3	1117.605424296001	892.5392517439749	1045.4355059683614
OR8J3_4	OR8J3	580.74656294468	529.1313601187755	612.6370639890209
ZC3H14_1	ZC3H14	880.815964536483	865.3132533486016	863.6206353651683
UBA6_2	UBA6	1652.4229972011194	1685.644422391804	1931.7830001589289
CD3D_2	CD3D	1630.9894685159907	1402.7307868920561	1462.4239591995984
HIST1H2BE_1	HIST1H2BE	468.4756984035292	488.88423205604994	480.2284082236519
ODF2L_1	ODF2L	784.8754075649541	842.822211195902	849.7868952105774
SLC5A2_4	SLC5A2	1486.057988835596	1471.3876524108234	1537.5214057530914
SLC4A5_3	SLC4A5	796.1024940190692	900.8254251686537	890.2999913775933
APOC3_2	APOC3	1455.4386621425547	1431.1405243480976	1387.3265126461056
DLK2_3	DLK2	773.6483211108391	820.3311690432024	1005.9105340981022
CCNG1_1	CCNG1	725.6780426250747	697.2223067336886	699.5920021035917
RETNLB_2	RETNLB	1709.579073694796	1434.691741530103	1695.6212932341289
GBP2_2	GBP2	638.9232836614582	626.1979630935845	437.73906346312305
CD86_1	CD86	1380.9316338561548	1484.4087820781758	1431.7921060001472
HNRNPL_2	HNRNPL	1322.7549131393766	1137.573237302334	1180.808534624
FBXL5_3	FBXL5	1766.735150188473	1833.6118049753543	1993.046706557831
OR1M1_1	OR1M1	876.7333876440775	696.0385676730202	741.093222567364
PRND_4	PRND	1252.330461745382	1299.745488613905	1622.500095274149
PTH_4	PTH	1335.002643816593	1496.2461726848599	1515.7826712244487
NUDT22_1	NUDT22	998.1900501931407	1044.0578515095303	792.4756859987012
MS4A7_3	MS4A7	1591.1843438150372	1679.725727088462	1917.9492600043382
TMEM63A_3	TMEM63A	1628.948180069788	1895.1662361301112	1909.0561413335297
EFHC2_3	EFHC2	646.0677932231678	578.8484006668484	693.6632563230528
CREBBP_4	CREBBP	1395.220652979574	1251.2121871265006	1248.000986803441
NOTCH1_1	NOTCH1	222.50044063609883	271.076244893064	151.18301740374227
SLC35A4_1	SLC35A4	1239.0620868450642	1190.8414950324122	1148.200432831036
ESRP1_3	ESRP1	358.24612230858116	285.28111362108484	347.81975245828284
WDFY1_3	WDFY1	809.370868919387	814.4124737398604	849.7868952105774
PLA2G16_2	PLA2G16	1110.4609147342915	1192.0252340930806	1161.0460486888703
PAQR4_2	PAQR4	733.8431964098856	684.2011770663362	774.6894486570845
GLOD5_2	GLOD5	2878.2167091458655	3302.631979264841	3599.7368130838763
PAQR5_3	PAQR5	1007.375848201053	913.8465548360061	1187.7254047012955
CEP126_1	CEP126	663.418745015891	645.137788064279	802.3569289662661
LRP4_2	LRP4	1001.2519828624447	1085.4887186329245	1193.6541504818344
IL19_2	IL19	774.6689653339405	935.1538579280374	1053.3405003424134
KPRP_4	KPRP	895.1049836599022	1099.6935873609452	917.967471686775
C2orf82_3	C2orf82	706.2858023861486	495.9866664200603	602.7558210214561
C15orf59_3	C15orf59	676.6871199162089	568.1947491208329	704.5326235873741
CFHR2_4	CFHR2	959.4055697152886	833.3522987105548	757.8913356122243
HS3ST3A1_2	HS3ST3A1	1331.940711147289	1268.9682730365266	1196.6185233721037
NBEA_4	NBEA	1007.375848201053	993.1570719007891	1078.0436077613256
SH2B3_3	SH2B3	754.256080871913	613.1768334262321	596.8270752409172
PPAP2C_3	PPAP2C	1001.2519828624447	898.4579470473169	1109.663585257533
C7orf55-LUC7L2_1	C7orf55-LUC7L2	954.3023485997817	737.4694347964142	958.4805678537908
H2AFZ_2	H2AFZ	634.8407067690526	802.5750831331763	708.4851207744
SURF6_2	SURF6	588.911716729491	584.7670959701904	554.3377304803884
PARK7_3	PARK7	954.3023485997817	1006.1782015681415	855.7156409911164
C12orf49_2	C12orf49	768.5450999953322	832.1685596498864	1088.9129750256468
CAPN5_4	CAPN5	756.2973693181158	712.6109145223778	642.2807928917155
PGPEP1L_1	PGPEP1L	736.9051290791897	839.2709940138968	775.677572953841
LCNL1_3	LCNL1	944.095906368768	929.2351626246954	1108.6754609607767
C6_2	C6	1705.4964968023905	1690.3793786344777	1778.6237341616736
COL20A1_1	COL20A1	613.4071780839239	469.94440708535546	625.4826798468553
CDKN3_4	CDKN3	909.3940027833214	993.1570719007891	1133.3785683796887
SIM2_1	SIM2	1528.9250462058535	1560.1680819609535	1599.77323644875
ODF3B_2	ODF3B	872.650810751672	842.822211195902	843.8581494300386
TBL1X_2	TBL1X	1091.0686744953655	1139.9407154236708	1193.6541504818344
QSOX2_4	QSOX2	597.076870514302	633.300397457595	565.2070977447096
GNG3_3	GNG3	1556.4824402295906	1383.7909619213617	1345.825292182333
ANP32B_2	ANP32B	1290.0942980001328	1428.773046226761	1522.699541301744
DKC1_3	DKC1	940.0133294763625	883.0693392586277	936.7418333251481
KLF17_3	KLF17	986.9629637390256	1035.7716780848516	991.0886696467549
PXMP2_1	PXMP2	795.0818497959679	866.4969924092701	866.5850082554376
RP1_2	RP1	1139.0389529811298	1143.491932605676	1162.0341729856268
MACROD2_1	MACROD2	1392.1587203102697	1036.95541714552	1330.0153034342293
LCN12_2	LCN12	1707.5377852485933	1413.3844384380716	1330.0153034342293
SMNDC1_2	SMNDC1	646.0677932231678	611.9930943655637	824.0956634949088
GFPT1_2	GFPT1	1143.1215298735353	1377.8722666180197	1183.7729075142695
STAM2_4	STAM2	738.9464175253925	733.9182176144091	732.2001038965557
C11orf87_4	C11orf87	820.5979553735021	781.2677800411451	751.9625898316854
DNTTIP2_2	DNTTIP2	871.6301665285707	769.4303894344612	803.3450532630226
RCCD1_2	RCCD1	590.9530051756936	542.152489786128	639.3164200014461
FGF17_2	FGF17	1647.3197760856126	1651.3159896324205	1737.1225136979012
GPR152_4	GPR152	1165.5757027817656	949.3587266560581	1019.7442742526929
GPX4_3	GPX4	446.02152549529904	460.47449460000826	338.9266337874745
B4GALT4_1	B4GALT4	617.4897549763293	696.0385676730202	784.5706916246494
TTC24_4	TTC24	441.93894860289356	408.3899759305986	467.3827923658176
UBP1_4	UBP1	500.1156693196717	468.7606680246871	376.47535706422093
PRR23A_4	PRR23A	1605.4733629384564	1422.854350923419	1641.2744569125223
ASB5_1	ASB5	1598.3288533767468	1466.6526961681498	1355.706535149898
TGFA_1	TGFA	1735.0951792723304	1936.5971032535053	2088.89476334321
CCDC179_1	CCDC179	1060.4493478023244	1174.2691481830545	1264.7990998483012
C12orf50_1	C12orf50	990.0248964083297	832.1685596498864	1087.9248507288903
PRKACG_1	PRKACG	1104.3370493956832	1212.1487981244434	1144.24793564401
USP25_2	USP25	1026.768088439979	1087.8561967542612	1143.2598113472536
DHRS7_3	DHRS7	622.5929760918362	851.1083846205809	751.9625898316854
NME9_3	NME9	1183.94729879759	1260.682099611848	1214.4047607137206
NEU4_2	NEU4	1328.8787784779847	1452.447827440129	1235.1553709456068
MAMDC2_1	MAMDC2	993.0868290776338	881.8856001979593	868.5612568489506
ZNF677_3	ZNF677	510.3221115506854	510.19153514808113	541.492114622554
BRI3_1	BRI3	1490.1405657280013	1402.7307868920561	1177.8441617337305
DFFB_1	DFFB	1297.2388075618423	1070.1001108442351	1158.0816757986008
DGKQ_2	DGKQ	1745.301621503344	1740.0964191825506	1707.4787847952068
CON086_3	CON086	435.81508326428536	533.8663163614492	610.6608153955079
BHMT2_2	BHMT2	863.4650127437598	1073.6513280262404	1013.815528472154
NMU_3	NMU	1227.835000390949	1402.7307868920561	1216.3810093072334
CDC14B_2	CDC14B	536.858861351321	493.61918829872354	548.4089846998494
ACKR1_4	ACKR1	1055.3461266868173	1034.587939024183	1176.856037436974
FAM81B_2	FAM81B	1691.2074776789714	1754.3012879105713	1433.7683545936602
FSTL3_1	FSTL3	1175.7821450127792	1450.080349318792	1048.399878858631
C11orf68_4	C11orf68	716.4922446171623	933.9701188673689	770.7369514700586
DHTKD1_4	DHTKD1	636.8819952152554	1015.6481140534887	845.8343980235514
PRAMEF8_3	PRAMEF8	920.6210892374364	814.4124737398604	842.8700251332821
PPRC1_4	PPRC1	455.2073235032114	471.1281461460239	516.7890072036419
USH1G_3	USH1G	616.4691107532279	712.6109145223778	650.1857872657674
PAPSS2_3	PAPSS2	1008.3964924241544	1096.14237017894	1023.6967714397189
EDF1_2	EDF1	935.9307525839571	971.8497688087579	1115.592331038072
GOT1L1_1	GOT1L1	990.0248964083297	1210.965059063775	1165.9866701726528
ARF4_1	ARF4	1341.1265091552013	1021.5668093568307	1253.92973258398
CHD8_1	CHD8	656.2742354541814	519.6614476334283	702.5563749938611
ENDOV_2	ENDOV	652.191658561776	452.18832117532946	562.2427248544402
SPATA5_3	SPATA5	882.8572529826857	951.726204777395	866.5850082554376
CRK_3	CRK	951.2404159304776	1144.6756716663444	931.8012118413657
MAP3K4_1	MAP3K4	865.5063011899624	910.295337654001	1061.2454947164654
RHOBTB3_1	RHOBTB3	1406.447739433689	1244.1097527624902	1526.65203848877
MBD3L5_2	MBD3L5	181.67467171204402	208.3380746776387	174.8980005258979
VWA8_1	VWA8	2655.716268509767	2959.3476516710043	2875.4417035613724
UBE2R2_1	UBE2R2	837.9489071662255	835.7197768318916	833.9769064624737
ZNF222_3	ZNF222	900.2082047754091	872.4156877126121	711.4494936646695
ATP12A_2	ATP12A	2686.335595202808	2607.777150652489	2532.562572586872
GCLM_3	GCLM	653.2123027848774	575.2971834848432	555.3258547771447
SLC22A31_4	SLC22A31	682.8109852548171	794.2889097084976	705.5207478841305
KRT31_2	KRT31	1005.3345597548503	656.9751786709629	968.3618108213557
RPL36A_2	RPL36A	781.8134748956501	840.4547330745652	927.8487146543398
HMGB3_1	HMGB3	1317.6516920238698	1358.9324416473253	1289.5022072672134
C16orf13_2	C16orf13	1722.847448595114	1884.5125845840955	1825.0655761092285
SORL1_3	SORL1	1116.5847800728998	1141.1244544843394	980.2193023824335
CCL15_2	CCL15	500.1156693196717	549.2549241501384	605.7201939117256
OR52K1_1	OR52K1	1128.8325107501162	1350.6462682226463	1398.1958799104268
CON156_4	CON156	1351.332951386215	1297.3780104925684	1493.0558123990495
MRPL32_2	MRPL32	542.9827266899292	415.492410294609	495.0502726749992
PRH2_2	PRH2	1044.1190402327024	1106.7960217249556	1290.49033156397
CCT2_1	CCT2	397.03060278643323	402.4712806272566	357.70099542584774
OPHN1_2	OPHN1	638.9232836614582	673.5475255203206	582.9933350863264
HLA-F_4	HLA-F	860.4030800744556	858.2108189845912	959.4686921505473
USH1C_3	USH1C	784.8754075649541	815.5962128005287	753.9388384251984
PRSS54_3	PRSS54	649.1297258924718	693.6710895516834	794.4519345922142
CHMP2A_2	CHMP2A	663.418745015891	709.0596973403726	558.2902276674142
OR52A1_1	OR52A1	1585.060478476429	1896.3499751907796	1754.908751039518
MRPL14_2	MRPL14	1293.1562306694368	1447.7128711974553	1507.8776768503967
HIST2H2AA3_4	HIST2H2AA3	529.7143517896114	441.53466962931384	558.2902276674142
C1orf127_2	C1orf127	423.5673525870689	423.77858371928784	443.66780924366196
MYOZ2_4	MYOZ2	1740.1984003878372	1950.801971981526	1755.8968753362744
PCDHGC3_1	PCDHGC3	1260.495615530193	1298.5617495532367	1263.8109755515447
CCDC116_1	CCDC116	535.8382171282196	539.7850116647912	669.9482732008971
AADACL3_4	AADACL3	696.0793601551349	719.7133488863883	713.4257422581825
GAS2L3_1	GAS2L3	726.6986868481761	651.0564833676209	703.5444992906176
HIST1H2BD_1	HIST1H2BD	522.5698422279019	525.5801429367704	604.7320696149691
IL1RL1_4	IL1RL1	1440.1289987960342	1589.7615584776636	1789.493101425995
KRTAP4-3_1	KRTAP4-3	1441.1496430191355	1466.6526961681498	1610.6426037130711
KLF9_4	KLF9	264.346853783255	271.076244893064	178.85049771292387
RHOXF1_2	RHOXF1	1181.9060103513873	1225.1699277917958	1171.9154159531918
SLC7A2_4	SLC7A2	758.3386577643186	892.5392517439749	745.04571975439
ACTC1_3	ACTC1	1019.6235788782694	975.400985990763	970.3380594148687
C1orf210_4	C1orf210	1514.6360270824343	1420.4868728020822	1283.5734614866744
SPRR2F_1	SPRR2F	1086.98609760296	1076.0188061475772	1187.7254047012955
EN1_3	EN1	592.9942936218964	601.339442819548	613.6251882857774
BIRC2_1	BIRC2	1083.924164933656	1176.6366263043913	1307.28844460883
CDR1_2	CDR1	1982.0910812628622	1854.9191080673854	2025.654808350795
DICER1_2	DICER1	725.6780426250747	610.8093553048953	575.0883407122745
ITFG3_3	ITFG3	1070.655790033338	1006.1782015681415	1121.521076818611
KLHDC2_1	KLHDC2	1370.725191625141	1234.639840277143	1282.585337189918
ATP6V0A4_3	ATP6V0A4	937.9720410301597	755.2255207064403	748.9982169414159
TIAM1_1	TIAM1	930.8275314684502	930.4189016853637	1122.5092011153674
CYB5D2_3	CYB5D2	488.8885828655566	681.8336989449994	605.7201939117256
ZNF639_2	ZNF639	809.370868919387	701.9572629763622	787.5350645149189
ZNF221_2	ZNF221	1414.6128932185	1621.7225131157104	1369.5402753044887
FBXW5_2	FBXW5	1509.5328059669275	1776.792330063271	1448.5902190450076
ADSS_4	ADSS	857.3411474051514	881.8856001979593	995.0411668337808
FUBP3_1	FUBP3	1299.2800960080451	1326.9714870092782	1283.5734614866744
NUBP2_2	NUBP2	254.14041155224135	342.1005885331681	303.35415910424103
ASUN_2	ASUN	770.586388441535	680.649959884331	576.0764650090309
PTAFR_4	PTAFR	344.9777474082633	293.56728704576363	293.47291613667613
C8orf58_4	C8orf58	948.1784832611735	801.391344072508	935.7537090283917
KLK11_3	KLK11	1205.380827482719	1229.9048840344694	1100.7704665867248
IKBKE_2	IKBKE	1056.3667709099188	1136.3894982416657	1118.5567039283414
AGTR2_1	AGTR2	1868.79957249861	1960.2718844668732	1781.588107051943
ERMARD_2	ERMARD	1562.6063055681986	1577.9241678709795	1710.4431576854763
PCMTD1_3	PCMTD1	504.1982462120772	602.5231818802165	582.9933350863264
MST1L_2	MST1L	1013.4997135396612	1032.2204609028463	764.8082056895197
LSM4_2	LSM4	788.9579844573597	635.6678755789318	779.630070140867
FHL3_3	FHL3	1126.7912223039134	922.132728260685	1111.639833851046
YTHDF1_1	YTHDF1	582.7878513908828	533.8663163614492	611.6489396922644
MRPS7_4	MRPS7	508.2808231044827	571.745966302838	592.8745780538912
LYSMD3_4	LYSMD3	676.6871199162089	714.9783926437146	706.508872180887
EEF1A2_2	EEF1A2	794.0612055728665	941.0725532313794	833.9769064624737
ABAT_2	ABAT	3629.4108573484746	3728.7780411054655	3420.8863153709526
BHLHE41_3	BHLHE41	911.4352912295242	1010.913157810815	1002.9461612078327
BRIX1_1	BRIX1	397.03060278643323	460.47449460000826	510.86026142310294
GGCT_4	GGCT	757.3180135412172	781.2677800411451	677.853267574949
SEC61A2_1	SEC61A2	1339.0852207089986	1279.6219245825423	1253.92973258398
B3GALT6_2	B3GALT6	1007.375848201053	961.1961172627422	1126.4616983023934
HTR3E_4	HTR3E	1308.4658940159575	1199.127668457091	1214.4047607137206
OR5H2_2	OR5H2	1293.1562306694368	1076.0188061475772	1406.1008742844788
ITPR2_1	ITPR2	1262.5369039763957	1072.467588965572	1220.3335064942594
WFDC6_1	WFDC6	1013.4997135396612	1100.8773264216136	1022.7086471429624
HNRNPCL3_2	HNRNPCL3	1106.378337841886	958.8286391414053	1085.9486021353775
CDV3_1	CDV3	1102.2957609494804	1264.233316793853	1146.224184237523
C1QC_3	C1QC	1819.808649789744	1806.3858065799811	1864.5905479794878
TUSC3_1	TUSC3	1654.4642856473222	1734.1777238792085	1642.2625812092788
ZNF501_2	ZNF501	1634.0514011852947	1799.2833722159705	1679.8113044860252
ZNF831_2	ZNF831	1524.842469313448	1903.45240955479	1530.604535675796
WIZ_4	WIZ	520.5285537816991	361.0404135038625	480.2284082236519
BAZ1A_1	BAZ1A	1148.2247509890421	1053.5277639948774	1081.9961049483516
MECOM_4	MECOM	1412.5716047722972	1549.5144304149378	1497.9964338828318
SLC35G1_1	SLC35G1	770.586388441535	984.8708984761103	889.3118670808368
EXOC3L4_2	EXOC3L4	802.2263593576774	906.7441204719958	635.3639228144201
PCDHGB3_4	PCDHGB3	780.7928306725487	802.5750831331763	745.04571975439
TEAD1_2	TEAD1	1110.4609147342915	983.6871594154418	1057.2929975294394
IGSF22_3	IGSF22	749.1528597564062	723.2645660683935	584.9695836798394
PLS3_2	PLS3	1402.3651625412836	1599.2314709630107	1545.426400127143
FAM187B_4	FAM187B	1353.3742398324177	1445.3453930761186	1351.754037962872
MGAM_3	MGAM	839.9901956124282	741.0206519784194	757.8913356122243
ZBTB1_3	ZBTB1	669.5426103544993	627.3817021542529	713.4257422581825
EFEMP2_4	EFEMP2	563.3956111519567	854.659601802586	815.2025448241004
ZDHHC22_4	ZDHHC22	1335.002643816593	1210.965059063775	1005.9105340981022
HSPBP1_1	HSPBP1	1412.5716047722972	1498.6136508061966	1637.3219597254963
DUS4L_3	DUS4L	1014.5203577627626	1242.9260137018218	1062.2336190132219
LRP6_4	LRP6	679.7490525855129	763.5116941311192	781.6063187343799
GNAT3_1	GNAT3	1411.550960549196	1724.7078113938612	1625.4644681644183
CASP1_3	CASP1	1869.8202167217114	1796.9158940946338	1803.3268415805858
FBXO38_4	FBXO38	744.0496386408993	886.6205564406329	824.0956634949088
RNASE1_1	RNASE1	1004.3139155317489	1058.262720237551	1034.5661387040402
ALDH8A1_3	ALDH8A1	926.7449545760447	1000.2595062647995	928.8368389510963
OSGEPL1_4	OSGEPL1	1047.1809729020065	1201.4951465784277	1210.4522635266947
PRR20B_1	PRR20B	1393.1793645333712	1505.716085170207	1485.1508180249975
SOX9_1	SOX9	825.701176489009	698.406045794357	838.9175279462561
CYB5D1_1	CYB5D1	1188.0298756899956	1261.8658386725162	1064.2098676067349
IQUB_2	IQUB	1163.5344143355628	1157.6968013336968	1290.49033156397
PYCRL_4	PYCRL	1119.6467127422038	1079.5700233295825	1004.9224098013457
ZFP36L2_4	ZFP36L2	220.4591521898961	163.35599037223943	218.37546958318327
GPLD1_3	GPLD1	1316.6310478007683	1161.2480185157021	1187.7254047012955
FRAT1_3	FRAT1	696.0793601551349	704.3247410976991	616.5895611760469
ENDOU_3	ENDOU	790.9992729035624	738.6531738570827	773.701324360328
HIVEP1_4	HIVEP1	1383.9935665254588	1238.1910574591482	1328.0390548407163
AGAP3_3	AGAP3	757.3180135412172	880.7018611372908	1012.8274041753975
RTN4_4	RTN4	932.8688199146529	729.1832613717355	1008.8749069883715
HEBP2_2	HEBP2	1073.717722702642	903.1929032899906	1070.1386133872736
CON227_1	CON227	1458.500594811859	1553.065647596943	1472.3052021671633
PSMD2_2	PSMD2	229.64495019780844	273.4437230144008	353.74849823882175
PRRT1_4	PRRT1	1447.2735083577438	1446.529132136787	1463.4120834963549
BICD2_3	BICD2	636.8819952152554	595.4207475162061	560.2664762609272
CTAG2_4	CTAG2	657.2948796772828	819.147429982534	817.1787934176134
SRPK1_2	SRPK1	608.303956968417	641.5865708822737	605.7201939117256
DYNC1LI2_3	DYNC1LI2	973.6945888387078	1060.630198358888	1283.5734614866744
MORC2_1	MORC2	795.0818497959679	543.3362288467964	689.7107591360268
DIAPH1_3	DIAPH1	1058.4080593561216	897.2742079866485	800.3806803727532
SYT15_2	SYT15	1025.7474442168777	1029.8529827815096	1165.9866701726528
RGS21_3	RGS21	1769.797082857777	1792.1809378519602	2079.0135203756454
CCR2_1	CCR2	754.256080871913	687.7523942483414	643.268917188472
FAM193A_1	FAM193A	1098.213184057075	1105.6122826642872	1031.6017658137707
CRISPLD1_3	CRISPLD1	1192.1124525824011	1076.0188061475772	1391.2790098331313
C19orf68_4	C19orf68	1115.5641358497983	1379.056005678688	1208.4760149331817
BUB3_1	BUB3	317.4203533845263	229.64537776966995	207.50610231886193
MRPL40_2	MRPL40	320.4822860538304	393.0013681419094	308.29478058802346
SLC16A9_2	SLC16A9	871.6301665285707	757.5929988277771	973.3024323051382
DUSP4_1	DUSP4	1702.4345641330865	1676.174509906457	1830.006197593011
CNGB1_2	CNGB1	652.191658561776	674.731264580989	635.3639228144201
KRTAP1-5_1	KRTAP1-5	2870.051555361055	2748.642098872029	2662.0068554619716
MED6_3	MED6	452.1453908339073	461.6582336606767	365.6059897998996
PLEKHA7_3	PLEKHA7	934.9101083608557	1089.0399358149295	856.7037652878728
NOL10_4	NOL10	525.631774897206	568.1947491208329	551.3733575901189
FAM43A_1	FAM43A	1114.543491626697	1156.5130622730285	959.4686921505473
BTBD1_2	BTBD1	1064.5319246947297	1080.7537623902508	1071.12673768403
TBC1D15_1	TBC1D15	645.0471490000664	678.2824817629942	712.437617961426
ITPRIPL1_1	ITPRIPL1	730.7812637405815	567.0110100601644	682.7938890587315
MYBPC3_2	MYBPC3	1059.4287035792229	1074.8350670869088	892.2762399711063
JUNB_2	JUNB	845.093416727935	1008.5456796894782	1197.6066476688602
SGMS2_4	SGMS2	1564.6475940144014	1469.0201742894865	1482.186445134728
LOC100996634_1	LOC100996634	1019.6235788782694	986.0546375367786	1064.2098676067349
CDSN_1	CDSN	1713.6616505872016	1450.080349318792	1381.3977668655666
ZNF584_3	ZNF584	1086.98609760296	1110.347238906961	1040.4948844845792
BDP1_1	BDP1	694.0380717089322	745.7556082210931	721.3307366322343
C10orf2_2	C10orf2	637.9026394383568	580.0321397275169	655.1264087495498
CON082_1	CON082	1752.4461310650538	1426.405568105424	1560.2482645784905
CNTN3_4	CNTN3	499.09502509657034	480.5980586313711	459.4777979917657
CEP85L_2	CEP85L	1105.3576936187847	982.5034203547734	1227.2503765715549
GATC_3	GATC	1840.2215342517716	1671.4395536637833	1929.8067515654159
MMGT1_2	MMGT1	435.81508326428536	422.5948446586194	298.4135376204586
UNC13C_1	UNC13C	282.71844979907974	268.7087667717272	245.05482559560838
CSTF2_2	CSTF2	946.1371948149707	1004.994462507473	982.1955509759465
SLC38A4_3	SLC38A4	560.3336784826525	703.1410020370306	627.4589284403683
GSDMB_1	GSDMB	1352.3535956093162	1450.080349318792	1332.9796763244988
GAS8_1	GAS8	1577.9159689147193	1212.1487981244434	1226.2622522747984
IVL_4	IVL	826.7218207121103	957.644900080737	914.014974499749
IFIT2_2	IFIT2	2042.309090425843	2072.7270952303716	2170.9090799739984
GSG2_2	GSG2	959.4055697152886	855.8433408632544	1022.7086471429624
RCAN2_2	RCAN2	1613.6385167232672	1734.1777238792085	1394.2433827234008
HABP2_2	HABP2	874.6920991978748	610.8093553048953	693.6632563230528
HDGFL1_1	HDGFL1	1687.124900786566	1641.8460771470732	1609.6544794163146
ZCRB1_1	ZCRB1	679.7490525855129	765.8791722524559	780.6181944376234
TXN2_1	TXN2	1590.1636995919357	1447.7128711974553	1678.8231801892687
NARS_1	NARS	950.2197717073763	1022.7505484174991	1041.4830087813357
DNAJC24_1	DNAJC24	648.1090816693704	711.4271754617095	738.1288496770945
NUMB_2	NUMB	1515.6566713055356	1457.1827836828024	1362.6234052271934
PDPK1_2	PDPK1	453.1660350570086	452.18832117532946	465.40654377230464
KRTAP5-2_3	KRTAP5-2	1642.2165549701056	1740.0964191825506	1568.1532589525423
EML5_1	EML5	1725.909381264418	1484.4087820781758	1727.2412707303365
TNFRSF12A_3	TNFRSF12A	330.68872828484416	346.8355447758417	331.0216394134226
C16orf47_1	C16orf47	685.8729179241212	847.5571674385757	833.9769064624737
NEUROD2_3	NEUROD2	1762.6525732960674	1446.529132136787	1503.9251796633707
TPST1_2	TPST1	1055.3461266868173	1061.8139374195564	1059.2692461229524
MAP4_2	MAP4	473.57891951903605	546.8874460288016	500.9790184555381
NRN1_1	NRN1	1291.114942223234	1266.60079491519	1220.3335064942594
RBBP5_3	RBBP5	785.8960517880555	681.8336989449994	776.6656972505975
CLEC14A_3	CLEC14A	890.0017625443953	941.0725532313794	843.8581494300386
TCEAL5_3	TCEAL5	1132.9150876425217	1171.9016700617178	916.9793473900185
MAPKAPK5_2	MAPKAPK5	1371.7458358482425	1165.9829747583758	1185.7491561077825
KRT12_1	KRT12	1325.8168458086807	1004.994462507473	1055.3167489359264
KMT2C_2	KMT2C	1006.3552039779516	1065.3651546015615	846.8225223203079
AIMP1_1	AIMP1	1197.215673697908	1246.4772308838271	1158.0816757986008
LINS_3	LINS	1207.4221159289216	1263.0495777331846	1012.8274041753975
C11orf16_1	C11orf16	1395.220652979574	1268.9682730365266	1184.761031811026
NHLRC2_2	NHLRC2	504.1982462120772	519.6614476334283	450.5846793209573
PKP3_3	PKP3	1488.0992772817985	1264.233316793853	1297.4072016412654
PKLR_2	PKLR	918.5798007912338	1025.118026538836	1044.447381671605
OLFML1_1	OLFML1	1428.9019123419191	1473.7551305321601	1422.898987329339
FITM2_4	FITM2	720.5748215095678	677.0987427023258	679.829516168462
SCN4B_2	SCN4B	1295.1975191156396	1587.3940803563266	1276.6565914093792
LMO2_3	LMO2	608.303956968417	694.8548286123519	613.6251882857774
EXOSC4_2	EXOSC4	658.3155239003842	683.0174380056678	557.3021033706577
CLEC10A_3	CLEC10A	1321.7342689162751	1387.3421791033668	1315.193438982882
PFDN6_3	PFDN6	5144.046884430909	5169.38847793891	5160.973201959123
MARK4_2	MARK4	958.3849254921872	897.2742079866485	1008.8749069883715
ZNF121_2	ZNF121	1195.1743852517052	1268.9682730365266	1438.7089760774427
ZNF154_4	ZNF154	2116.816118712243	1896.3499751907796	1970.3198477324318
KIR2DS4_3	KIR2DS4	679.7490525855129	518.47770857276	537.539617435528
NDUFAF6_4	NDUFAF6	1150.266039435245	1639.4785990257365	1166.9747944694093
CRX_2	CRX	1287.0323653308285	1066.54889366223	1233.1791223520938
ZFAND3_3	ZFAND3	1301.321384454248	1377.8722666180197	1337.9202978082812
IL10RA_2	IL10RA	1178.8440776820833	1112.7147170282976	1012.8274041753975
CALR3_4	CALR3	823.6598880428063	801.391344072508	781.6063187343799
ARL5B_1	ARL5B	1061.4699920254257	1531.7583445049117	1398.1958799104268
ZNF430_3	ZNF430	1629.9688242928892	1613.4363396910317	1558.2720159849775
PAPD5_4	PAPD5	626.6755529842417	770.6141284951295	520.7415043906678
TRIP11_2	TRIP11	1723.8680928182152	1818.223197186665	1789.493101425995
C11orf21_4	C11orf21	986.9629637390256	1007.3619406288099	909.0743530159666
TRIM50_1	TRIM50	1104.3370493956832	977.7684641120999	1166.9747944694093
CD200R1_2	CD200R1	796.1024940190692	937.5213360493742	883.383121300298
CPA4_1	CPA4	1621.8036705080783	1688.011900513141	1820.124954625446
TARBP2_1	TARBP2	1228.8556446140506	1442.9779149547817	1244.048489616415
GIF_1	GIF	1031.8713095554858	977.7684641120999	865.5968839586812
NDUFA4L2_3	NDUFA4L2	357.2254780854798	378.79649941388857	487.14527830094727
TRIM64C_4	TRIM64C	962.4675023845926	900.8254251686537	891.2881156743498
FGFBP2_4	FGFBP2	1151.2866836583462	1186.1065387897386	1084.960477838621
ANO1_2	ANO1	1190.0711641361984	1057.0789811768827	1110.6517095542895
CALY_2	CALY	925.7243103529433	1071.2838499049035	1091.8773479159163
SPANXC_3	SPANXC	2100.485811142621	1948.4344938601891	2121.502865136174
MYCT1_1	MYCT1	1221.711135052341	1248.8447090051638	1506.8895525536402
SPATA32_3	SPATA32	606.2626685222143	597.7882256375428	570.1477192284921
DDX20_2	DDX20	1255.3923944146861	1033.4041999635147	1170.9272916564353
ZWINT_3	ZWINT	270.4707191218633	252.13641992236956	331.0216394134226
ULK1_1	ULK1	1161.49312588936	1276.070707400537	1191.6779018883215
DOK6_2	DOK6	801.205715134576	915.0302938966745	965.3974379310862
VDAC1_3	VDAC1	410.2989776867511	434.43223526530346	397.2259672961071
CON035_1	CON035	1665.691372101437	2011.1726640756146	1653.1319484736
MNDA_2	MNDA	1306.4246055697547	1498.6136508061966	1338.9084221050377
SIRT5_1	SIRT5	981.8597426235187	1070.1001108442351	1016.7799013624235
ATL3_4	ATL3	524.6111306741046	543.3362288467964	493.0740240814862
KRTAP19-6_4	KRTAP19-6	1332.9613553703903	1266.60079491519	1179.8204103272435
PRCC_4	PRCC	427.6499294794744	499.5378836020655	614.6133125825339
HPD_3	HPD	811.4121573655898	795.472648769166	856.7037652878728
UBE2V1_1	UBE2V1	933.8894641377543	819.147429982534	860.6562624748988
RASSF7_2	RASSF7	787.9373402342583	770.6141284951295	795.4400588889707
MUC7_3	MUC7	1447.2735083577438	1458.366522743471	1575.0701290298377
SSTR3_1	SSTR3	979.818454177316	1179.0041044257282	1042.4711330780922
ARMC8_1	ARMC8	1571.792103576111	1572.0054725676375	1665.9775643314345
PPP2R5D_2	PPP2R5D	782.8341191187515	1014.4643749928202	967.3736865245992
ZNF25_1	ZNF25	944.095906368768	822.6986471645392	823.1075391981524
ALG6_4	ALG6	903.2701374447132	821.5149081038708	1067.1742404970041
RDH10_3	RDH10	1057.38741513302	1135.2057591809973	902.1574829386711
TMIGD3_3	TMIGD3	1124.7499338577106	1135.2057591809973	1151.1648057213056
DMXL1_1	DMXL1	1443.1909314653383	1484.4087820781758	1540.4857786433606
METTL1_4	METTL1	496.03309242726624	638.0353537002685	563.2308491511967
SLC38A4_2	SLC38A4	901.2288489985104	877.1506439552857	845.8343980235514
SYNE4_3	SYNE4	878.7746760902803	880.7018611372908	764.8082056895197
BEND4_1	BEND4	1901.4601876378538	1917.6572782828107	1904.1155198497474
KIAA0368_4	KIAA0368	676.6871199162089	462.8419727213451	411.05970745069794
MED14_3	MED14	518.4872653354964	595.4207475162061	505.9196399393205
NAMPT_1	NAMPT	798.143782465272	781.2677800411451	813.2262962305874
RCC1_1	RCC1	594.0149378449978	652.2402224282894	698.6038778068352
ACER1_1	ACER1	1022.6855115475736	907.9278595326641	899.1931100484016
APOB_1	APOB	1812.6641402280345	2066.8083999270293	1815.1843331416637
TCF20_4	TCF20	640.9645721076608	627.3817021542529	684.7701376522443
CNKSR2_1	CNKSR2	1347.2503744938094	1252.395926187169	1268.7515970353272
OR13G1_4	OR13G1	1295.1975191156396	1180.1878434863966	1070.1386133872736
ANKRD31_2	ANKRD31	986.9629637390256	1028.669243720841	1258.8703540677625
BMP2_2	BMP2	662.3981007927897	758.7767378884455	762.8319570960067
ZDBF2_2	ZDBF2	951.2404159304776	859.3945580452597	1013.815528472154
C9orf9_1	C9orf9	1036.9745306709929	958.8286391414053	953.5399463700084
ARID1A_2	ARID1A	1320.7136246931739	1408.6494821953981	1477.2458236509456
SNTB2_1	SNTB2	442.95959282599495	580.0321397275169	529.6346230614762
BTNL2_3	BTNL2	1047.1809729020065	1002.6269843861363	1081.9961049483516
SLC22A8_4	SLC22A8	938.9926852532611	890.171773622638	915.991223093262
LOX_1	LOX	550.1272362516389	694.8548286123519	502.9552670490511
METAP1D_3	METAP1D	1151.2866836583462	1138.7569763630024	1007.886782691615
MOB3B_3	MOB3B	1686.1042565634646	1705.7679864231668	1810.2437116578812
CCDC6_3	CCDC6	246.99590199053173	130.2112966735242	85.96681381781423
VWCE_3	VWCE	888.9811183212939	880.7018611372908	953.5399463700084
BTF3L4_2	BTF3L4	726.6986868481761	911.4790767146693	827.0600363851783
OXCT1_3	OXCT1	798.143782465272	790.7376925264923	656.1145330463063
IFT74_2	IFT74	754.256080871913	995.5245500221258	673.900770387923
KIAA0020_3	KIAA0020	1296.2181633387409	1239.3747965198165	1237.1316195391198
CCDC141_1	CCDC141	998.1900501931407	855.8433408632544	929.8249632478528
DCST1_4	DCST1	770.586388441535	709.0596973403726	602.7558210214561
CFAP126_1	CFAP126	512.3633999968881	778.9003019198084	745.04571975439
ARHGAP44_3	ARHGAP44	1770.8177270808783	1951.9857110421945	1676.8469315957557
CCDC175_4	CCDC175	882.8572529826857	855.8433408632544	906.1099801256971
PIK3AP1_3	PIK3AP1	1267.6401250919025	1323.4202698272732	1293.4547044542394
C7orf33_3	C7orf33	1346.2297302707082	1553.065647596943	1336.9321735115248
KLHL5_1	KLHL5	1014.5203577627626	974.2172469300946	936.7418333251481
EXOC2_4	EXOC2	289.8629593607893	364.59163068586776	325.0928936328837
CTNNB1_1	CTNNB1	1022.6855115475736	960.0123782020738	1098.7942179932118
DMTN_2	DMTN	1049.2222613482093	1370.7698322540093	1134.3666926764452
CDK10_4	CDK10	711.3890235016555	640.4028318216053	578.0527136025439
HMOX1_1	HMOX1	1626.9068916235851	1579.107906931648	1574.0820047330812
TWF1_3	TWF1	725.6780426250747	807.31003937585	760.8557085024937
LOC730159_3	LOC730159	338.8538820696551	345.6518057151733	447.6203064306879
OSER1_2	OSER1	770.586388441535	797.8401268905028	705.5207478841305
GLT6D1_3	GLT6D1	545.024015136132	574.1134444241749	403.15471307664603
CCDC172_4	CCDC172	1218.6492023830367	1077.2025452082455	1300.3715745315349
UBE2G1_2	UBE2G1	1039.0158191171954	943.4400313527162	1002.9461612078327
ACTR1B_2	ACTR1B	635.861350992154	522.0289257547652	545.4446118095799
KRTAP12-2_2	KRTAP12-2	1596.287564930544	1534.1258226262487	1666.965688628191
PAXIP1_1	PAXIP1	1079.8415880412504	1138.7569763630024	1084.960477838621
P4HA2_1	P4HA2	1527.904401982752	1296.1942714319	1173.8916645467045
ARL13B_1	ARL13B	1158.4311932200558	1209.7813200031067	987.1361724597289
PLEKHG2_1	PLEKHG2	1553.4205075602863	1315.1340964025944	1490.09143950878
SLITRK1_4	SLITRK1	867.5475896361652	661.7101349136366	746.0338440511465
GALNT3_3	GALNT3	979.818454177316	920.9489892000165	926.8605903575833
AHSP_3	AHSP	1407.4683836567904	1717.6053770298508	1454.5189648255464
TMCC3_1	TMCC3	334.77130517724964	332.6306760478209	303.35415910424103
RASA1_1	RASA1	1191.0918083592996	1194.3927122144173	1134.3666926764452
TULP2_4	TULP2	1447.2735083577438	1207.4138418817697	1474.2814507606763
NDUFB2_3	NDUFB2	748.1322155333048	806.1263003151815	802.3569289662661
CEACAM1_4	CEACAM1	1402.3651625412836	1448.8966102581237	1705.5025362016938
CRISPLD1_2	CRISPLD1	666.4806776851951	575.2971834848432	490.10965119121676
CBX3_1	CBX3	1534.0282673213603	1297.3780104925684	1503.9251796633707
TOP1_3	TOP1	697.1000043782362	783.6352581624819	813.2262962305874
OR5H15_4	OR5H15	1305.4039613466532	1210.965059063775	1273.6922185191097
KEL_3	KEL	1125.770578080812	1157.6968013336968	1093.8535965094293
CCDC124_3	CCDC124	856.3205031820501	710.2434364010411	911.0506016094795
MYO7A_2	MYO7A	1102.2957609494804	1097.3261092396085	1209.4641392299382
CEP44_3	CEP44	707.30644660925	678.2824817629942	581.0170864928134
BTBD18_1	BTBD18	1207.4221159289216	1272.519490218532	1411.041495768261
LRP3_1	LRP3	571.5607649367677	589.5020522128641	522.7177529841807
ROM1_4	ROM1	423.5673525870689	409.573714991267	431.8103176825841
ATL1_2	ATL1	1458.500594811859	1454.8153055614657	1498.9845581795882
ASB17_1	ASB17	1373.7871242944452	1167.1667138190442	1169.9391673596788
COMP_2	COMP	1601.3907860460508	1536.4933007475854	1452.5427162320336
SSTR5_2	SSTR5	622.5929760918362	639.219092760937	629.4351770338812
GIMAP1-GIMAP5_1	GIMAP1-GIMAP5	1718.7648717027084	1746.0151144858926	1854.709305011923
FAN1_4	FAN1	853.258570512746	871.2319486519436	824.0956634949088
ERCC5_4	ERCC5	865.5063011899624	833.3522987105548	776.6656972505975
CMTM2_1	CMTM2	1179.8647219051848	1284.356880825216	1300.3715745315349
MSMB_1	MSMB	1406.447739433689	1521.1046929588963	1378.4333939752971
RAC2_1	RAC2	1220.6904908292395	1244.1097527624902	1181.7966589207565
INAFM1_4	INAFM1	2203.5708776758597	2103.50431080775	1949.5692375005456
PPP6R1_1	PPP6R1	1443.1909314653383	1535.309561686917	1354.7184108531414
GABRG3_1	GABRG3	1077.8002995950476	884.2530783192962	750.9744655349289
CCDC178_4	CCDC178	1332.9613553703903	1290.275576128558	1374.4808967882711
OAZ3_1	OAZ3	1189.050519913097	1334.0739213732888	1336.9321735115248
CXCL8_4	CXCL8	764.4625231029268	772.9816066164664	858.6800138813858
TAS2R7_1	TAS2R7	1545.2553537754754	1524.6559101409014	1606.6901065260452
CCDC30_4	CCDC30	703.2238697168445	658.1589177316314	665.0076517171146
ZFP92_1	ZFP92	928.7862430222474	755.2255207064403	896.2287371581323
FASLG_1	FASLG	489.909227088658	575.2971834848432	437.73906346312305
POLDIP3_1	POLDIP3	1453.3973736963521	1460.7340008648077	1268.7515970353272
CLEC6A_4	CLEC6A	1148.2247509890421	1424.0380899840873	1348.7896650726025
PABPC4L_1	PABPC4L	1081.8828764874531	1118.6334123316396	990.1005453499984
PDCL2_2	PDCL2	2055.577465326161	1937.7808423141737	1593.844490668211
COA6_3	COA6	568.4988322674635	730.3670004324039	624.4945555500988
PTPRM_3	PTPRM	1147.2041067659409	1058.262720237551	1136.3429412699581
STKLD1_3	STKLD1	1205.380827482719	1225.1699277917958	1195.6303990753472
RBM27_1	RBM27	482.7647175269484	731.5507394930722	510.86026142310294
PDGFA_3	PDGFA	964.5087908307954	1130.4708029383237	1049.3880031553874
PFN3_4	PFN3	682.8109852548171	762.3279550704507	588.9220808668653
ST13_1	ST13	773.6483211108391	969.482290687421	868.5612568489506
MPP5_1	MPP5	1311.5278266852615	1067.7326327228984	1185.7491561077825
RAB41_4	RAB41	1030.8506653323846	1090.223674875598	1149.1885571277926
TEDDM1_1	TEDDM1	778.7515422263459	617.9117896689057	792.4756859987012
ANKRD49_3	ANKRD49	257.20234422154545	267.5250277110588	353.74849823882175
C1QB_1	C1QB	246.99590199053173	332.6306760478209	205.52985372534897
IRF2BP1_3	IRF2BP1	1014.5203577627626	919.7652501393482	758.8794599089808
PTPRH_3	PTPRH	1450.3354410270479	1336.4413994946256	1391.2790098331313
NEUROG2_3	NEUROG2	682.8109852548171	810.8612565578552	752.9507141284419
ATG10_4	ATG10	623.6136203149375	564.6435319388277	796.4281831857272
PRICKLE1_2	PRICKLE1	650.1503701155732	638.0353537002685	822.1194149013959
ACSL4_2	ACSL4	1301.321384454248	1284.356880825216	1291.4784558607264
SF3B2_2	SF3B2	612.3865338608225	505.4565789054075	716.3901151484519
CA1_1	CA1	2435.257116319871	2194.652218479217	2408.058911195555
CASD1_4	CASD1	1266.6194808688012	1266.60079491519	1260.8466026612753
MEF2BNB_2	MEF2BNB	344.9777474082633	421.411105597951	464.41841947554815
TRIQK_2	TRIQK	1166.5963470048669	1012.0968968714835	861.6443867716553
N4BP2L1_4	N4BP2L1	1738.1571119416344	1348.2787901013096	1332.9796763244988
MCM10_4	MCM10	1243.1446637374697	1646.5810333897468	1590.8801177779415
CIAPIN1_3	CIAPIN1	2030.0613597486265	2005.2539687722726	1844.8280620443581
ELF4_1	ELF4	778.7515422263459	720.8970879470567	725.2832338192603
CPNE5_1	CPNE5	887.9604740981927	1130.4708029383237	1054.32862463917
FBXO34_2	FBXO34	766.5038115491295	800.2076050118395	847.8106466170644
GOLGA8A_4	GOLGA8A	1008.3964924241544	1045.2415905701987	1087.9248507288903
NFKBIL1_3	NFKBIL1	2379.1216840492953	2355.6407307301192	2167.944707083729
KDM2A_1	KDM2A	641.9852163307622	552.8061413321436	540.5039903257975
TAP1_2	TAP1	1184.9679430206916	1109.1634998462923	1204.5235177461557
OR8K1_3	OR8K1	1393.1793645333712	1103.2448045429503	1273.6922185191097
KNOP1_3	KNOP1	1213.54598126753	1160.0642794550338	1299.3834502347784
LSR_3	LSR	2435.257116319871	2273.9627355439998	2309.2464815199064
CON096_3	CON096	1482.9960561662917	1445.3453930761186	1470.3289535736503
RAB28_4	RAB28	1130.873799196319	1295.0105323712314	1162.0341729856268
STAT1_1	STAT1	1356.4361725017218	1176.6366263043913	1160.0579243921138
VSTM1_1	VSTM1	1133.935731865623	1122.184629513645	1129.426071192663
CLIP3_2	CLIP3	924.703666129842	887.8042955013013	839.9056522430126
PDCD2L_1	PDCD2L	1153.327972104549	1071.2838499049035	1283.5734614866744
MFSD2A_2	MFSD2A	841.0108398355295	903.1929032899906	940.6943305121741
SEL1L2_2	SEL1L2	952.261060153579	1031.036721842178	1166.9747944694093
B3GALT1_3	B3GALT1	689.9554948165267	698.406045794357	816.1906691208569
BBX_3	BBX	1914.7285625381717	1869.1239767954064	1729.2175193238495
OXR1_1	OXR1	485.8266501962525	462.8419727213451	503.9433913458075
POLR2K_3	POLR2K	659.3361681234855	664.0776130349734	551.3733575901189
TNFRSF13C_4	TNFRSF13C	1016.5616462089654	840.4547330745652	969.3499351181122
GOLT1B_4	GOLT1B	1241.103375291267	1100.8773264216136	1096.8179693996988
RAB10_2	RAB10	712.4096677247568	672.3637864596521	492.08589978472975
GLDC_1	GLDC	1537.0901999906644	1615.8038178123684	1433.7683545936602
NOD1_3	NOD1	430.7118621487785	499.5378836020655	495.0502726749992
TMC4_2	TMC4	2493.433837036649	2371.029338518809	2345.8070804998965
SEC14L4_1	SEC14L4	1464.624460150467	1601.5989490843476	1563.2126374687598
CDADC1_1	CDADC1	582.7878513908828	544.5199679074648	541.492114622554
TSPO2_2	TSPO2	1195.1743852517052	1395.6283525280458	1277.6447157061357
HCLS1_1	HCLS1	1031.8713095554858	877.1506439552857	899.1931100484016
GATM_1	GATM	1206.4014717058203	1287.908098007221	1184.761031811026
TMED8_1	TMED8	1648.3404203087139	1768.5061566385923	1701.5500390146678
SCNN1D_2	SCNN1D	1023.706155770675	982.5034203547734	886.3474941905674
IFNA10_1	IFNA10	1705.4964968023905	1690.3793786344777	1777.6356098649171
ABHD6_3	ABHD6	1325.8168458086807	1368.4023541326724	1313.217190389369
HERC3_1	HERC3	1851.4486207058867	1973.2930141342256	1839.887440560576
MEGF11_1	MEGF11	1097.1925398339736	756.4092597671087	930.8130875446093
HMMR_1	HMMR	1340.1058649320998	1618.171295933705	1538.5095300498479
FAM174B_3	FAM174B	946.1371948149707	1027.4855046601726	796.4281831857272
PROSER1_2	PROSER1	1168.6376354510696	1022.7505484174991	1067.1742404970041
ODF3_3	ODF3	893.0636952136995	812.0449956185236	946.623076292713
LGSN_4	LGSN	913.4765796757268	920.9489892000165	927.8487146543398
SPDYE4_2	SPDYE4	1751.4254868419523	1484.4087820781758	1681.7875530795382
C15orf57_1	C15orf57	953.2817043766803	976.5847250514314	857.6918895846293
GGT7_1	GGT7	1280.9084999922204	886.6205564406329	1081.9961049483516
RNF149_3	RNF149	2051.4948884337555	2085.748224897724	1872.4955423535398
EBF4_1	EBF4	1077.8002995950476	885.4368173799645	928.8368389510963
GRIA4_3	GRIA4	917.5591565681324	891.3555126833065	979.231178085677
ZBED8_3	ZBED8	777.7308980032445	694.8548286123519	711.4494936646695
C1orf115_1	C1orf115	921.6417334605378	802.5750831331763	788.5231888116754
CDKL5_3	CDKL5	942.0546179225653	764.6954331917875	885.3593698938109
PRDM15_4	PRDM15	506.2395346582799	594.2370084555376	616.5895611760469
S100A7A_4	S100A7A	1108.4196262880887	1003.8107234468047	910.062477312723
CNTROB_2	CNTROB	1420.7367585571083	1464.285218046813	1347.801540775846
SLC20A2_1	SLC20A2	1636.0926896314975	1461.917739925476	1467.3645806833808
SLC5A4_1	SLC5A4	1300.3007402311464	1514.002258594886	1292.466580157483
DNAJB11_3	DNAJB11	808.3502246962856	840.4547330745652	829.0362849786912
SVIP_1	SVIP	1358.4774609479246	1701.0330301804934	1666.965688628191
PLAGL1_4	PLAGL1	1786.127390427399	1502.1648679882019	1580.0107505136202
ZNF808_1	ZNF808	1744.2809772802427	1497.4299117455282	1511.8301740374227
CD9_3	CD9	835.9076187200227	750.4905644637666	821.1312906046394
BCKDHB_1	BCKDHB	1030.8506653323846	951.726204777395	880.4187484100285
OR10S1_1	OR10S1	1709.579073694796	1527.0233882622383	1680.7994287827817
FAM192A_4	FAM192A	514.4046884430909	514.9264913907548	465.40654377230464
IL7_4	IL7	364.36998764718936	479.4143195707027	511.84838571985944
LOC113230_4	LOC113230	892.0430509905981	813.228734679192	910.062477312723
PPIL4_3	PPIL4	832.8456860507185	578.8484006668484	770.7369514700586
IFT122_2	IFT122	965.5294350538968	1048.792807752204	1052.352376045657
CHRNA2_4	CHRNA2	1329.8994227010862	1445.3453930761186	1328.0390548407163
TMEM243_1	TMEM243	573.6020533829704	469.94440708535546	520.7415043906678
KCNE4_1	KCNE4	367.4319203164935	563.4597928781592	466.3946680690611
TMEM109_1	TMEM109	835.9076187200227	804.9425612545132	720.3426123354778
POTEC_1	POTEC	680.7696968086143	664.0776130349734	647.221414375498
LCE1A_4	LCE1A	799.1644266883734	755.2255207064403	729.2357310062862
CMYA5_1	CMYA5	863.4650127437598	915.0302938966745	790.4994374051884
ANKRD11_2	ANKRD11	551.1478804747402	551.6224022714752	495.0502726749992
TEX22_2	TEX22	1055.3461266868173	1147.0431497876814	1112.6279581478025
ADH1A_3	ADH1A	1437.0670661267302	1486.7762601995125	1744.0393837751967
DAGLB_1	DAGLB	604.2213800760115	636.8516146396001	539.515866029041
HIST1H2BA_3	HIST1H2BA	904.2907816678146	1008.5456796894782	1036.5423872975532
STT3A_1	STT3A	1001.2519828624447	1152.9618450910232	1057.2929975294394
GMPR2_2	GMPR2	1655.4849298704235	1383.7909619213617	1526.65203848877
RGMB_2	RGMB	1724.8887370413167	1788.629720669955	1693.6450446406159
DFNB31_3	DFNB31	358.24612230858116	355.12171820052055	440.7034363533925
FGFBP1_2	FGFBP1	960.42621393839	1038.1391562061883	988.1242967564854
JPH3_4	JPH3	739.9670617484938	594.2370084555376	758.8794599089808
LZTS2_4	LZTS2	455.2073235032114	407.2062368699302	499.0027698620251
ULK3_3	ULK3	759.3593019874199	758.7767378884455	793.4638102954577
R3HDM1_3	R3HDM1	893.0636952136995	801.391344072508	1018.7561499559364
SHROOM3_2	SHROOM3	2327.0688286711256	2220.694477813922	2324.0683459712536
ZNF589_1	ZNF589	1135.9770203118258	1149.410627909018	1231.2028737585808
FAM217A_4	FAM217A	2366.873953372079	2030.112489046309	1866.5667965730008
MAGEA1_2	MAGEA1	1628.948180069788	2020.6425765609617	1578.0345019201072
UQCRC2_4	UQCRC2	705.2651581630472	615.5443115475689	816.1906691208569
SLC24A5_1	SLC24A5	1194.153741028604	1270.152012097195	1145.2360599407666
TMC4_4	TMC4	604.2213800760115	577.6646616061801	656.1145330463063
S100A10_2	S100A10	1310.50718246216	1392.0771353460404	1307.28844460883
SHC3_4	SHC3	945.1165505918693	975.400985990763	810.261923340318
PKP2_2	PKP2	518.4872653354964	565.827270999496	548.4089846998494
DCBLD1_3	DCBLD1	1890.2331011837387	1826.509370611344	1672.8944344087297
ZNF804B_3	ZNF804B	1070.655790033338	872.4156877126121	1054.32862463917
GARS_3	GARS	701.1825812706418	679.4662208236626	917.967471686775
GATA4_2	GATA4	1321.7342689162751	1293.826793310563	1043.4592573748487
CYP19A1_1	CYP19A1	1056.3667709099188	967.1148125660842	1047.4117545618744
WBSCR16_4	WBSCR16	769.5657442184336	600.1557037588797	672.9126460911665
DDX47_1	DDX47	432.7531505949812	376.42902129255174	600.7795724279431
THUMPD2_4	THUMPD2	490.92987131175937	473.4956242673607	390.3090972188117
CON093_4	CON093	1238.041442621963	1099.6935873609452	1077.055483464569
UBALD1_3	UBALD1	1707.5377852485933	1306.8479229779155	1595.820739261724
COL15A1_4	COL15A1	453.1660350570086	394.1851072025778	454.5371765079833
ATP13A3_3	ATP13A3	1073.717722702642	1338.8088776159623	1112.6279581478025
MT4_1	MT4	1530.9663346520563	1395.6283525280458	1712.419406278989
MT1HL1_2	MT1HL1	355.18418963927706	323.1607635624737	356.71287112909124
TPRKB_4	TPRKB	348.0396800775674	291.1998089244268	338.9266337874745
IQSEC2_4	IQSEC2	983.9010310697215	862.9457752272649	900.1812343451581
AKAP8L_4	AKAP8L	1345.2090860476067	1424.0380899840873	1373.4927724915146
ZBTB32_4	ZBTB32	1354.394884055519	1383.7909619213617	1287.5259586737004
EFCAB5_2	EFCAB5	1307.445249792856	1425.2218290447556	1240.095992429389
GEM_1	GEM	1020.6442231013708	1038.1391562061883	1272.7040942223532
SLC26A10_2	SLC26A10	916.538512345031	898.4579470473169	1158.0816757986008
GEN1_3	GEN1	763.4418788798254	741.0206519784194	708.4851207744
TRIM39-RPP21_2	TRIM39-RPP21	690.976139039628	743.3881300997563	793.4638102954577
C6orf58_2	C6orf58	1290.0942980001328	1299.745488613905	1386.338388349349
MYH9_3	MYH9	1448.294152580845	1554.2493866576115	1569.1413832492988
CCM2L_2	CCM2L	2063.7426191109716	1870.3077158560748	1831.982446186524
DMRTA1_4	DMRTA1	580.74656294468	701.9572629763622	790.4994374051884
FREM3_3	FREM3	2981.301775679104	2358.0082088514564	2205.4934303604755
CCND1_2	CCND1	231.68623864401118	87.59669048946172	160.07613607455065
C19orf26_4	C19orf26	1016.5616462089654	1040.506634327525	1074.0911105742996
LSM12_1	LSM12	505.21889043517854	453.3720602359979	474.299662443113
NDUFA8_4	NDUFA8	1182.9266545744888	994.3408109614575	1247.0128625066845
CON245_3	CON245	639.9439278845595	574.1134444241749	434.77469057285356
TGFB1_4	TGFB1	1233.9588657295574	1281.989402703879	1224.2860036812854
SLC25A45_2	SLC25A45	1646.299131862511	1324.6040088879415	1340.8846706985507
FAM207A_4	FAM207A	1344.1884418245054	1450.080349318792	1504.9133039601272
ZNF488_3	ZNF488	2986.404996794611	3003.1459969157354	3128.4015235310326
POM121_1	POM121	964.5087908307954	916.214032957343	935.7537090283917
ARHGAP20_2	ARHGAP20	753.2354366488116	778.9003019198084	805.3213018565356
AMBN_3	AMBN	755.2767250950144	1008.5456796894782	1001.9580369110762
SLC35A2_1	SLC35A2	851.2172820665432	635.6678755789318	640.3045442982026
CFC1_2	CFC1	617.4897549763293	593.0532693948693	756.9032113154678
PDCD10_2	PDCD10	1488.0992772817985	1337.625138555294	1264.7990998483012
GNAI2_3	GNAI2	1394.2000087564725	1548.3306913542694	1443.6495975612252
KCNT1_2	KCNT1	2095.3825900271145	1891.615018948106	2144.229723961573
CCBE1_1	CCBE1	2003.524609947991	2005.2539687722726	1697.5975418276419
TMEM225_4	TMEM225	691.9967832627294	757.5929988277771	698.6038778068352
MMP20_1	MMP20	1405.4270952105876	1317.5015745239311	1437.7208517806862
TTC29_4	TTC29	812.4328015886912	855.8433408632544	803.3450532630226
RBMS2_1	RBMS2	438.87701593358946	430.8810180832982	426.8696961988017
CITED1_3	CITED1	1373.7871242944452	1463.1014789861445	1399.1840042071833
AKAP8_3	AKAP8	1954.5336872391251	1699.8492911198248	2011.8210681962044
PQBP1_1	PQBP1	1533.007623098259	1558.9843429002851	1536.5332814563349
C17orf64_4	C17orf64	385.80351633231817	366.95910880720453	475.2877867398695
SCFD2_3	SCFD2	546.0446593592334	710.2434364010411	615.6014368792904
FBXW11_4	FBXW11	744.0496386408993	866.4969924092701	704.5326235873741
DPPA4_3	DPPA4	725.6780426250747	838.0872549532285	707.4969964776435
PHYH_1	PHYH	1272.7433462074093	1044.0578515095303	900.1812343451581
SERBP1_3	SERBP1	916.538512345031	980.1359422334366	1050.376127452144
MYO5B_4	MYO5B	887.9604740981927	1077.2025452082455	1005.9105340981022
C15orf53_4	C15orf53	926.7449545760447	888.9880345619697	804.3331775597791
PHKA1_4	PHKA1	958.3849254921872	987.2383765974471	978.2430537889205
UBTF_3	UBTF	706.2858023861486	800.2076050118395	728.2476067095297
APOL1_1	APOL1	924.703666129842	878.3343830159541	750.9744655349289
PPP2R5E_3	PPP2R5E	748.1322155333048	899.6416861079853	849.7868952105774
TNMD_2	TNMD	1084.9448091567572	1019.1993312354939	1164.0104215791398
RFFL_1	RFFL	412.3402661329538	531.4988382401124	585.9577079765959
CCDC124_1	CCDC124	1042.0777517864997	955.2774219594002	1080.0198563548386
RASA3_3	RASA3	905.3114258909159	1169.5341919403809	918.9555959835315
ZNF337_2	ZNF337	1575.8746804685165	1422.854350923419	1380.40964256881
CEP57_1	CEP57	899.1875605523077	1064.181415540893	970.3380594148687
PGR_3	PGR	993.0868290776338	915.0302938966745	922.9080931705573
PPWD1_2	PPWD1	318.4409976076277	430.8810180832982	467.3827923658176
VRK3_1	VRK3	895.1049836599022	874.7831658339488	735.1644767868252
OR6B2_2	OR6B2	705.2651581630472	836.90351589256	814.2144205273439
RABGEF1_2	RABGEF1	1016.5616462089654	968.2985516267527	1119.544828225098
RBM17_3	RBM17	1289.0736537770313	1310.3991401599208	1213.4166364169641
ATXN2L_1	ATXN2L	674.6458314700061	550.4386632108068	545.4446118095799
CSF2_2	CSF2	2083.134859349898	1976.844231316231	2064.191655924298
CSNK1G2_1	CSNK1G2	3579.3992904165075	3376.023801026282	3724.2404744751934
SLC2A3_2	SLC2A3	990.0248964083297	1077.2025452082455	1043.4592573748487
BCL2L11_2	BCL2L11	842.0314840586309	814.4124737398604	871.5256297392201
ZBTB38_3	ZBTB38	1066.5732131409325	1325.7877479486099	1240.095992429389
PSMB7_3	PSMB7	386.82416055541955	310.1396338951213	287.5441703561373
MRC1_2	MRC1	1761.631929072966	1537.6770398082538	1883.3649096178613
RTN4R_2	RTN4R	1045.1396844558037	757.5929988277771	795.4400588889707
DLL4_2	DLL4	1340.1058649320998	1239.3747965198165	1355.706535149898
C2orf70_1	C2orf70	1241.103375291267	1239.3747965198165	1446.6139704514947
PCDHGA3_3	PCDHGA3	875.7127434209762	877.1506439552857	844.8462737267951
PRKCQ_4	PRKCQ	817.536022704198	881.8856001979593	798.4044317792402
SERPINE3_1	SERPINE3	1134.9563760887243	960.0123782020738	958.4805678537908
ILDR2_2	ILDR2	1164.555058558664	1154.1455841516918	1129.426071192663
MXRA5_3	MXRA5	1614.6591609463687	1834.7955440360226	1637.3219597254963
LRRC8A_2	LRRC8A	1835.1183131362648	1534.1258226262487	1924.8661300816336
GLT6D1_4	GLT6D1	1579.957257360922	1380.2397447393564	1714.395654872502
RHOBTB1_3	RHOBTB1	746.090927087102	572.9297053635064	719.3544880387213
GPR88_3	GPR88	843.0521282817323	929.2351626246954	925.8724660608268
LGR6_2	LGR6	402.1338239019401	435.6159743259718	440.7034363533925
MMP15_2	MMP15	846.1140609510364	1059.4464592982195	1124.4854497088804
CDIP1_1	CDIP1	2318.9036748863145	2001.7027515902673	2316.1633515972017
SUN5_2	SUN5	562.3749669288553	501.90536172340234	645.245165781985
DEFB123_1	DEFB123	667.5013219082965	641.5865708822737	483.19278111392134
TAF1D_2	TAF1D	1181.9060103513873	1105.6122826642872	981.20742667919
EIF3E_3	EIF3E	417.44348724846066	299.48598234910565	396.2378429993506
CCDC28B_2	CCDC28B	914.4972238988282	641.5865708822737	674.8888946846795
PPIG_3	PPIG	736.9051290791897	749.3068254030983	922.9080931705573
CHST15_1	CHST15	1014.5203577627626	1080.7537623902508	1064.2098676067349
ATP10D_2	ATP10D	864.485656966861	1004.994462507473	952.551822073252
LRP5L_2	LRP5L	1647.3197760856126	1530.5746054442434	1076.0673591678126
CA5B_2	CA5B	1176.8027892358805	1156.5130622730285	1100.7704665867248
CDC23_4	CDC23	801.205715134576	821.5149081038708	894.2524885646193
PCDHGB5_2	PCDHGB5	969.6120119463022	970.6660297480894	938.7180819186611
ZNF570_4	ZNF570	1460.5418832580617	1531.7583445049117	1632.3813382417138
TNPO1_1	TNPO1	770.586388441535	809.6775174971868	840.8937765397691
PABPC1L_4	PABPC1L	1016.5616462089654	909.1115985933325	943.6587034024435
CLEC12A_4	CLEC12A	1823.8912266821496	1730.6265066972032	1642.2625812092788
FAM214A_2	FAM214A	1432.9844892343247	1568.4542553856322	1599.77323644875
PNPT1_1	PNPT1	674.6458314700061	890.171773622638	804.3331775597791
ENDOD1_4	ENDOD1	1987.194302378369	1972.1092750735572	2252.923396604787
SLFN11_2	SLFN11	757.3180135412172	847.5571674385757	790.4994374051884
FSHB_3	FSHB	1095.1512513877708	1009.7294187501467	1076.0673591678126
TPPP_2	TPPP	2107.6303207043306	2053.787270259677	2031.583554131334
RNF128_4	RNF128	1190.0711641361984	1245.2934918231585	1018.7561499559364
SMIM10L1_3	SMIM10L1	1109.4402705111902	1025.118026538836	946.623076292713
AKAP9_1	AKAP9	1131.8944434194202	1317.5015745239311	1211.4403878234511
CD79A_2	CD79A	1452.3767294732506	1521.1046929588963	1567.1651346557858
KCTD20_3	KCTD20	1830.015092020758	1884.5125845840955	1689.6925474535901
DAGLA_3	DAGLA	618.5103991994307	626.1979630935845	499.0027698620251
DKK2_2	DKK2	509.301467327584	574.1134444241749	536.5514931387715
LDHB_1	LDHB	1643.237199193207	1618.171295933705	1749.9681295557357
C14orf2_3	C14orf2	666.4806776851951	687.7523942483414	671.9245217944101
TEX14_2	TEX14	1092.0893187184668	925.6839454426902	1123.497325412124
GIMD1_4	GIMD1	2106.609676481229	2097.585615504408	2119.526616542661
ESR2_3	ESR2	563.3956111519567	475.8631023886975	645.245165781985
RBM10_2	RBM10	1463.6038159273658	1594.4965147203372	1792.4574743162646
RAD54L_2	RAD54L	623.6136203149375	703.1410020370306	604.7320696149691
CLDN4_2	CLDN4	429.6912179256771	462.8419727213451	431.8103176825841
TMPRSS5_4	TMPRSS5	1010.4377808703571	1004.994462507473	889.3118670808368
RAB7A_1	RAB7A	344.9777474082633	517.2939695120915	563.2308491511967
VPS11_1	VPS11	1399.3032298719793	1408.6494821953981	1430.803981703391
ARHGAP12_1	ARHGAP12	1193.1330968055024	1296.1942714319	1142.2716870504971
RBM6_2	RBM6	1154.3486163276505	1183.7390606684016	1071.12673768403
KLF11_4	KLF11	1416.6541816647027	1486.7762601995125	1409.0652471747483
F2RL1_1	F2RL1	1943.30660078501	2105.8717889290865	2046.4054185826812
IMPAD1_2	IMPAD1	798.143782465272	786.0027362838188	899.1931100484016
ESAM_4	ESAM	1094.1306071646695	1319.8690526452679	1250.9653596937105
ITCH_1	ITCH	784.8754075649541	595.4207475162061	690.6988834327833
OR56B1_3	OR56B1	991.0455406314311	840.4547330745652	1029.6255172202577
ODF1_4	ODF1	498.07438087346895	447.45336493265586	487.14527830094727
PTPN6_2	PTPN6	778.7515422263459	932.7863798067006	741.093222567364
PTPN22_1	PTPN22	929.8068872453488	732.7344785537407	914.014974499749
TMEM263_2	TMEM263	870.6095223054693	991.9733328401206	901.1693586419146
SAA2_2	SAA2	1130.873799196319	988.4221156581154	1170.9272916564353
PURG_4	PURG	1849.407332259684	2110.6067451717604	1994.0348308545874
MAPKAPK3_2	MAPKAPK3	1073.717722702642	1192.0252340930806	886.3474941905674
CON054_2	CON054	1923.914360546084	2060.8897046236875	2123.479113729687
KRTAP19-5_4	KRTAP19-5	442.95959282599495	526.7638819974387	598.8033238344301
ITGB8_3	ITGB8	687.9142063703239	762.3279550704507	764.8082056895197
C14orf142_4	C14orf142	526.6524191203073	474.67936332802907	399.2022158896201
FMO3_1	FMO3	777.7308980032445	752.8580425851035	811.2500476370745
PQLC2L_2	PQLC2L	1034.93324222479	748.1230863424299	972.3143080083817
USP24_3	USP24	342.9364589620606	295.9347651671004	253.94794426641675
ULBP3_3	ULBP3	1294.1768748925383	1246.4772308838271	1535.5451571595784
GPR75-ASB3_1	GPR75-ASB3	1162.5137701124613	1177.8203653650596	1104.7229637737507
ERCC6_4	ERCC6	848.1553493972392	815.5962128005287	889.3118670808368
SLMO1_2	SLMO1	1308.4658940159575	1316.3178354632628	1369.5402753044887
DCLRE1C_2	DCLRE1C	1440.1289987960342	1438.242958712108	1205.5116420429122
IQCD_4	IQCD	1065.5525689178312	993.1570719007891	1089.9010993224033
OR7G1_2	OR7G1	1506.4708732976233	1386.1584400426984	1421.9108630325825
AAGAB_4	AAGAB	1165.5757027817656	1209.7813200031067	1126.4616983023934
ZNF664-FAM101A_2	ZNF664-FAM101A	952.261060153579	1059.4464592982195	1006.8986583948586
GOSR1_1	GOSR1	1060.4493478023244	1115.0821951496343	1098.7942179932118
VAT1L_3	VAT1L	1979.029148593558	1948.4344938601891	1756.884999633031
HARBI1_1	HARBI1	1989.2355908245718	1892.7987580087743	2256.875893791813
KRT76_2	KRT76	1436.0464219036287	1220.434971549122	1345.825292182333
HIPK4_1	HIPK4	1060.4493478023244	1366.0348760113357	1268.7515970353272
ZDHHC17_1	ZDHHC17	1260.495615530193	1097.3261092396085	1138.3191898634711
CHCHD6_2	CHCHD6	1753.466775288155	1647.7647724504152	1572.1057561395683
SLC23A3_1	SLC23A3	1271.722701984308	1248.8447090051638	1131.4023197861757
SMTNL1_2	SMTNL1	1002.2726270855461	1117.4496732709713	1019.7442742526929
DUSP7_3	DUSP7	1225.7937119447463	1368.4023541326724	1216.3810093072334
OLFML2B_3	OLFML2B	379.67965099370997	590.6857912735325	530.6227473582327
GALK2_1	GALK2	377.6383625475072	448.6371039933243	527.6583744679632
TBC1D28_4	TBC1D28	1610.5765840539632	1647.7647724504152	1543.45015153363
LIPT2_1	LIPT2	726.6986868481761	701.9572629763622	678.8413918717055
LOC100144595_1	LOC100144595	925.7243103529433	896.0904689259801	936.7418333251481
TMEM169_3	TMEM169	882.8572529826857	945.807509474053	891.2881156743498
DNAJC4_3	DNAJC4	2387.2868378341063	2663.412886503904	2794.4155112273406
ZNF880_3	ZNF880	1105.3576936187847	1293.826793310563	1229.2266251650678
CEBPE_2	CEBPE	1540.1521326599686	1433.5080024694346	1481.1983208379716
DUS4L_2	DUS4L	687.9142063703239	840.4547330745652	787.5350645149189
NDUFAF1_1	NDUFAF1	628.7168414304444	578.8484006668484	524.6940015776937
CHRM1_1	CHRM1	621.5723318687349	654.6077005496262	654.1382844527933
CORO7_1	CORO7	1506.4708732976233	1422.854350923419	1510.8420497406662
FARP1_1	FARP1	1475.8515466045822	1651.3159896324205	1652.1438241768435
SOS2_1	SOS2	709.3477350554527	840.4547330745652	759.8675842057372
MYH9_2	MYH9	1371.7458358482425	1304.4804448565787	1412.0296200650175
MEIS3_4	MEIS3	704.2445139399458	855.8433408632544	841.8819008365256
B3GNT2_3	B3GNT2	818.5566669272994	936.3375969887057	856.7037652878728
JUN_4	JUN	1440.1289987960342	1209.7813200031067	1312.2290660926126
TMEM65_2	TMEM65	1332.9613553703903	1460.7340008648077	1434.7564788904167
SAFB2_3	SAFB2	767.5244557722309	799.0238659511712	673.900770387923
RBM34_2	RBM34	304.1519784842085	389.4501509599042	324.1047693361272
TRIM54_4	TRIM54	783.8547633418527	823.8823862252076	669.9482732008971
PRSS46_4	PRSS46	995.1281175238365	1031.036721842178	956.5043192602778
PSORS1C2_2	PSORS1C2	902.2494932216118	898.4579470473169	832.0006578689607
AZIN2_1	AZIN2	731.8019079636829	784.8189972231504	701.5682506971046
ELOVL2_1	ELOVL2	916.538512345031	1214.51627624578	1045.4355059683614
DPP7_3	DPP7	1265.5988366456997	1399.1795697100508	1307.28844460883
ZBTB47_3	ZBTB47	1093.1099629415683	1168.3504528797125	920.9318445770443
SLC25A23_4	SLC25A23	1048.2016171251078	1123.3683685743133	1074.0911105742996
KMT2C_3	KMT2C	1269.6814135381053	1180.1878434863966	1436.7327274839297
GRB10_1	GRB10	1459.5212390349602	1455.999044622134	1645.2269540995483
UCP3_4	UCP3	856.3205031820501	964.7473344447474	893.2643642678628
GSTM1_3	GSTM1	2035.1645808641333	2079.8295295943817	2346.795204796653
OR11H12_3	OR11H12	685.8729179241212	737.4694347964142	608.684566801995
EIF2B5_2	EIF2B5	902.2494932216118	1041.6903733881936	878.4424998165155
XAGE1E_4	XAGE1E	724.6573984019733	783.6352581624819	707.4969964776435
NDUFAF3_1	NDUFAF3	821.6185995966035	776.5328237984716	813.2262962305874
OR56A5_4	OR56A5	1328.8787784779847	1335.2576604339572	1343.8490435888202
KRTAP10-10_1	KRTAP10-10	1083.924164933656	1059.4464592982195	1022.7086471429624
ILVBL_2	ILVBL	1267.6401250919025	1143.491932605676	1407.0889985812353
NHSL1_1	NHSL1	1060.4493478023244	857.0270799239229	1016.7799013624235
PGK1_1	PGK1	789.978628680461	862.9457752272649	930.8130875446093
KLHL40_1	KLHL40	1767.7557944115742	1849.0004127640434	2166.9565827869724
LETM2_4	LETM2	1605.4733629384564	1631.1924256010575	1498.9845581795882
CYP4B1_3	CYP4B1	1102.2957609494804	1281.989402703879	979.231178085677
TG_2	TG	1178.8440776820833	1253.5796652478375	1145.2360599407666
WIPF2_3	WIPF2	1408.4890278798916	1171.9016700617178	1101.7585908834812
SPATA22_4	SPATA22	977.7771657311132	935.1538579280374	930.8130875446093
ZNF823_1	ZNF823	1594.2462764843413	1511.634780473549	1472.3052021671633
RTP3_2	RTP3	810.3915131424884	686.568655187673	721.3307366322343
TRIP10_3	TRIP10	556.2511015902471	654.6077005496262	617.5776854728034
MYH13_1	MYH13	1255.3923944146861	1450.080349318792	1406.1008742844788
MRC2_2	MRC2	1635.072045408396	1396.812091588714	1527.6401627855264
TREM1_4	TREM1	947.1578390380721	878.3343830159541	837.9294036494996
OR4A16_1	OR4A16	977.7771657311132	1213.3325371851117	1119.544828225098
CYP51A1_2	CYP51A1	806.308936250083	628.5654412149213	630.4233013306376
ACVR1C_2	ACVR1C	711.3890235016555	744.5718691604247	729.2357310062862
MAGEB5_4	MAGEB5	1440.1289987960342	1607.5176443876896	1812.2199602513942
AKAP17A_1	AKAP17A	1844.304111144177	1860.8378033707274	1872.4955423535398
PDZD9_3	PDZD9	1209.4634043751244	958.8286391414053	792.4756859987012
SLCO1C1_1	SLCO1C1	966.5500792769982	855.8433408632544	951.5636977764955
FXYD5_4	FXYD5	754.256080871913	680.649959884331	823.1075391981524
ISY1_1	ISY1	406.2164007943456	461.6582336606767	417.9765775279933
SLC13A2_4	SLC13A2	627.6961972073431	602.5231818802165	596.8270752409172
MYH11_4	MYH11	545.024015136132	524.396403876102	624.4945555500988
CBLL1_1	CBLL1	951.2404159304776	1020.3830702961623	766.7844542830327
ZNF684_4	ZNF684	875.7127434209762	891.3555126833065	764.8082056895197
RBM20_4	RBM20	824.6805322659076	913.8465548360061	873.5018783327331
PDE1C_3	PDE1C	1381.952278079256	1195.5764512750857	1136.3429412699581
TRPM7_4	TRPM7	356.2048338623784	473.4956242673607	374.49910847070794
ELAVL3_1	ELAVL3	1610.5765840539632	1615.8038178123684	1655.108197067113
TBCD_4	TBCD	1782.0448135349934	1805.2020675193125	1723.2887735433105
TCN2_3	TCN2	1254.3717501915846	1157.6968013336968	1117.568579631585
JAKMIP2_1	JAKMIP2	1043.098396009601	1051.1602858735407	973.3024323051382
SNX20_3	SNX20	1139.0389529811298	1362.4836588293304	1091.8773479159163
SBSPON_4	SBSPON	1381.952278079256	1208.597580942438	1445.6258461547382
PRRT4_3	PRRT4	694.0380717089322	761.1442160097823	626.4708041436118
MMRN2_4	MMRN2	425.6086410332716	440.3509305686454	505.9196399393205
HIST1H3D_4	HIST1H3D	424.58799681017024	497.17040548072873	507.8958885328335
TBC1D21_2	TBC1D21	515.4253326661923	537.4175335434544	512.8365100166159
MIS12_2	MIS12	810.3915131424884	750.4905644637666	794.4519345922142
KIAA1045_4	KIAA1045	1793.2718999891085	1812.3045018833232	1800.3624686903163
HMG20A_1	HMG20A	1716.7235832565057	1645.3972943290785	1941.6642431264938
RASGRP4_4	RASGRP4	1451.3560852501494	1531.7583445049117	1631.3932139449573
SPRR1A_3	SPRR1A	1735.0951792723304	1608.701383448358	1374.4808967882711
SCD_2	SCD	418.46413147156204	446.26962587198744	728.2476067095297
RTBDN_4	RTBDN	1247.227240629875	1233.4561012164745	1018.7561499559364
SMAP2_1	SMAP2	447.04216971840043	694.8548286123519	486.15715400419083
NGFR_1	NGFR	802.2263593576774	905.5603814113273	757.8913356122243
ACTR8_1	ACTR8	587.8910725063896	660.5263958529682	677.853267574949
SPEF2_3	SPEF2	900.2082047754091	815.5962128005287	889.3118670808368
SLAMF9_3	SLAMF9	310.27584382281674	384.7151947172306	341.8910066777439
OR6B1_1	OR6B1	1223.7524234985435	1424.0380899840873	1316.1815632796386
OR2B3_4	OR2B3	1163.5344143355628	1304.4804448565787	1390.2908855363748
CCDC173_2	CCDC173	671.583898800702	691.3036114303466	637.3401714079331
C9orf142_3	C9orf142	1969.8433505856456	1181.371582547065	1333.9678006212553
STC1_4	STC1	722.6161099557705	794.2889097084976	817.1787934176134
DEFB105B_1	DEFB105B	1305.4039613466532	1298.5617495532367	1316.1815632796386
C3orf80_3	C3orf80	1383.9935665254588	1382.6072228606931	1392.2671341298878
TFF3_2	TFF3	876.7333876440775	748.1230863424299	814.2144205273439
LRAT_4	LRAT	1048.2016171251078	1232.2723621558061	1162.0341729856268
CAMK2G_4	CAMK2G	291.90424780699203	256.87137616504316	277.66292738857237
WDR63_1	WDR63	675.6664756931075	774.1653456771347	577.0645893057874
SORL1_2	SORL1	2144.37351273598	1864.3890205527327	2129.407859510226
CAPNS1_1	CAPNS1	516.4459768892937	596.6044865768745	526.6702501712067
KIR2DL1_4	KIR2DL1	531.7556402358142	459.2907555393399	435.76281486961005
RNF20_1	RNF20	483.7853617500498	403.655019687925	424.8934476052887
B3GALNT1_3	B3GALNT1	1386.0348549716616	1657.2346849357625	1173.8916645467045
RSU1_3	RSU1	627.6961972073431	717.3458707650515	670.9363974976536
LIM2_1	LIM2	1029.830021109283	964.7473344447474	1117.568579631585
CCL14_2	CCL14	1581.9985458071249	1683.2769442704673	2032.5716784280905
ZNF23_4	ZNF23	1146.1834625428394	1031.036721842178	1244.048489616415
ZNF620_1	ZNF620	1265.5988366456997	1373.137310375346	1285.5497100801874
RAB11FIP1_2	RAB11FIP1	2023.9374944100184	1600.415210023679	1666.965688628191
AARS2_1	AARS2	1142.1008856504338	1237.0073183984798	1283.5734614866744
CSF1_1	CSF1	482.7647175269484	404.8387587485934	441.691560650149
ARHGEF28_1	ARHGEF28	1140.0595972042313	1169.5341919403809	1146.224184237523
U2SURP_4	U2SURP	960.42621393839	891.3555126833065	897.2168614548888
HSPB6_1	HSPB6	1010.4377808703571	1051.1602858735407	1078.0436077613256
IL31_3	IL31	952.261060153579	799.0238659511712	905.1218558289406
INPPL1_2	INPPL1	1205.380827482719	1207.4138418817697	1213.4166364169641
MYH8_2	MYH8	1257.433682860889	1184.9227997290702	1463.4120834963549
HELB_1	HELB	1146.1834625428394	1308.0316620385838	1108.6754609607767
MUC6_3	MUC6	706.2858023861486	588.3183131521956	697.6157535100787
C16orf93_3	C16orf93	430.7118621487785	447.45336493265586	427.8578204955582
BATF2_4	BATF2	919.6004450143352	808.4937784365184	963.4211893375732
TMEM30A_4	TMEM30A	885.9191856519899	936.3375969887057	876.4662512230026
RNF165_1	RNF165	1565.668238237503	1570.8217335069692	1392.2671341298878
CHMP4C_4	CHMP4C	809.370868919387	880.7018611372908	824.0956634949088
RPS25_3	RPS25	357.2254780854798	452.18832117532946	279.63917598208536
CEP85L_4	CEP85L	1094.1306071646695	1441.7941758941133	1398.1958799104268
CON074_2	CON074	1583.0191900302261	1826.509370611344	1638.3100840222528
TNNI3_1	TNNI3	1189.050519913097	1379.056005678688	1263.8109755515447
SOX13_3	SOX13	304.1519784842085	305.4046776524477	693.6632563230528
OPN1LW_2	OPN1LW	1069.6351458102365	960.0123782020738	853.7393923976034
CCDC90B_2	CCDC90B	2022.916850186917	1719.9728551511878	1956.486107577841
C10orf71_2	C10orf71	834.8869744969213	933.9701188673689	975.278680898651
NT5C2_3	NT5C2	623.6136203149375	796.6563878298343	760.8557085024937
DDC_3	DDC	1149.2453952121436	1208.597580942438	1185.7491561077825
TRMT5_1	TRMT5	553.189168920943	557.5410975748172	541.492114622554
TTC1_3	TTC1	796.1024940190692	799.0238659511712	734.1763524900687
LOC100134391_2	LOC100134391	515.4253326661923	303.03719953111084	409.08345885718495
RNASE4_3	RNASE4	579.7259187215786	724.4483051290619	587.9339565701088
GPR139_1	GPR139	851.2172820665432	720.8970879470567	820.1431663078829
FHOD1_2	FHOD1	975.7358772849105	1013.2806359321519	903.1456072354276
PKD1L2_1	PKD1L2	1223.7524234985435	1122.184629513645	1356.6946594466544
ELSPBP1_4	ELSPBP1	1150.266039435245	1195.5764512750857	1163.0222972823833
PIK3AP1_2	PIK3AP1	1122.7086454115079	1292.6430542498947	1141.2835627537406
MEF2BNB-MEF2B_3	MEF2BNB-MEF2B	678.7284083624116	814.4124737398604	803.3450532630226
GALNT1_1	GALNT1	1648.3404203087139	1492.6949555028546	1580.9988748103767
CON196_2	CON196	986.9629637390256	1003.8107234468047	1204.5235177461557
TTLL3_2	TTLL3	1495.2437868435084	1244.1097527624902	1287.5259586737004
RTN4R_4	RTN4R	744.0496386408993	872.4156877126121	761.8438327992502
PLEKHS1_1	PLEKHS1	1352.3535956093162	1512.8185195342173	1614.5951009000971
KMT2A_2	KMT2A	817.536022704198	720.8970879470567	607.6964425052386
CDC42EP1_2	CDC42EP1	932.8688199146529	1008.5456796894782	1104.7229637737507
HOMEZ_3	HOMEZ	1393.1793645333712	1251.2121871265006	1328.0390548407163
SLC35G4_3	SLC35G4	1392.1587203102697	1265.4170558545215	1592.8563663714544
TRIM64_3	TRIM64	1456.4593063656562	1562.5355600822902	1532.5807842693089
SCML1_4	SCML1	1253.3511059684834	1358.9324416473253	1165.9866701726528
CYP4F11_3	CYP4F11	933.8894641377543	875.9669048946173	915.991223093262
ADGRL3_1	ADGRL3	1495.2437868435084	1622.9062521763788	1632.3813382417138
GAREML_3	GAREML	813.4534458117926	746.9393472817615	806.3094261532921
MT2A_2	MT2A	251.07847888293722	303.03719953111084	286.5560460593808
FCAMR_2	FCAMR	1620.7830262849768	1683.2769442704673	1573.0938804363248
VPS37D_3	VPS37D	770.586388441535	710.2434364010411	697.6157535100787
MED14OS_3	MED14OS	771.6070326646363	791.9214315871608	781.6063187343799
TJP1_4	TJP1	895.1049836599022	693.6710895516834	784.5706916246494
N4BP2_4	N4BP2	1444.2115756884398	1683.2769442704673	1651.155699880087
MICALL2_3	MICALL2	662.3981007927897	509.00779608741277	448.6084307274444
LSM1_3	LSM1	501.13631354277305	493.61918829872354	428.84594479231464
HMX3_1	HMX3	772.6276768877377	537.4175335434544	634.3757985176636
CPEB1_4	CPEB1	1644.2578434163083	1452.447827440129	1399.1840042071833
GGA3_2	GGA3	1329.8994227010862	1235.8235793378115	1219.3453821975029
PARP12_3	PARP12	1024.7267999937762	853.4758627419177	737.1407253803382
TMEM19_2	TMEM19	1085.9654533798584	1158.8805403943652	1229.2266251650678
CAT_2	CAT	927.7655987991461	963.563595384079	1146.224184237523
TMEM139_2	TMEM139	1243.1446637374697	864.1295142879333	883.383121300298
NAIF1_4	NAIF1	792.0199171266637	749.3068254030983	768.7607028765457
KCNE1_4	KCNE1	888.9811183212939	1039.3228952668567	1159.0698000953573
SPACA4_4	SPACA4	1014.5203577627626	937.5213360493742	922.9080931705573
NFKBIE_1	NFKBIE	1971.8846390318483	2478.749593039633	2426.8332728339283
LYSMD2_1	LYSMD2	845.093416727935	945.807509474053	967.3736865245992
TLR8_1	TLR8	1045.1396844558037	1200.3114075177593	1289.5022072672134
CYP2C19_4	CYP2C19	978.7978099542146	1188.4740169110753	1205.5116420429122
SLAIN1_4	SLAIN1	2101.5064553657226	1719.9728551511878	1965.3792262486495
C14orf39_4	C14orf39	1579.957257360922	1601.5989490843476	1762.81374541357
GK2_1	GK2	1124.7499338577106	1229.9048840344694	1009.863031285128
NELFE_1	NELFE	752.2147924257102	713.7946535830463	643.268917188472
MYLK2_3	MYLK2	1142.1008856504338	1370.7698322540093	1252.9416082872235
BMPR1B_1	BMPR1B	779.7721864494473	783.6352581624819	715.4019908516955
ZDHHC18_3	ZDHHC18	584.8291398370854	628.5654412149213	578.0527136025439
EPS8L1_3	EPS8L1	1088.0067418260612	1145.8594107270128	1057.2929975294394
CON186_3	CON186	1306.4246055697547	1074.8350670869088	1024.6848957364753
BRINP2_4	BRINP2	1178.8440776820833	1032.2204609028463	1119.544828225098
CD300E_3	CD300E	713.4303119478582	742.2043910390879	644.2570414852285
RPTOR_1	RPTOR	182.69531593514537	160.98851225090263	218.37546958318327
ITGA6_2	ITGA6	944.095906368768	964.7473344447474	1088.9129750256468
STT3B_3	STT3B	1188.0298756899956	1190.8414950324122	1238.119743835876
HOXB4_1	HOXB4	1182.9266545744888	1126.9195857563184	1127.44982259915
ZFP30_1	ZFP30	1332.9613553703903	1264.233316793853	1117.568579631585
MED6_1	MED6	774.6689653339405	649.8727443069525	615.6014368792904
POLA1_2	POLA1	792.0199171266637	923.3164673213533	784.5706916246494
OR2A14_4	OR2A14	745.0702828640007	923.3164673213533	700.5801264003481
SLC10A5_1	SLC10A5	1165.5757027817656	1156.5130622730285	1163.0222972823833
SMIM24_4	SMIM24	1576.8953246916178	1389.7096572247037	1383.3740154590796
CEP128_4	CEP128	1352.3535956093162	1123.3683685743133	1009.863031285128
KRTAP4-12_3	KRTAP4-12	1868.79957249861	2111.7904842324288	2067.1560288145674
WDR27_2	WDR27	1668.7533047707414	1923.5759735861527	2036.5241756151163
WISP1_2	WISP1	864.485656966861	751.6743035244351	812.238171933831
CELF2_3	CELF2	1982.0910812628622	1671.4395536637833	1609.6544794163146
FBXL21_3	FBXL21	1758.569996403662	1792.1809378519602	1653.1319484736
CCNG1_4	CCNG1	1560.5650171219959	1611.0688615696947	1689.6925474535901
HDX_2	HDX	1082.9035207105544	989.6058547187838	1012.8274041753975
NR5A1_1	NR5A1	1023.706155770675	1102.061065482282	1085.9486021353775
PALM_3	PALM	420.50541991776475	472.3118852066923	396.2378429993506
STX17_3	STX17	601.1594474067074	866.4969924092701	955.5161949635213
SLC16A7_3	SLC16A7	1091.0686744953655	1085.4887186329245	1013.815528472154
GALNT6_2	GALNT6	895.1049836599022	768.2466503737927	810.261923340318
NR2F2_4	NR2F2	2740.429739027181	2908.446872062263	2970.301636049995
GAREML_2	GAREML	2367.89459759518	2378.131772882819	2244.030277933978
PDXDC1_4	PDXDC1	2044.3503788720457	2083.3807467763872	2428.8095214274413
ATN1_1	ATN1	951.2404159304776	893.7229908046434	919.943720280288
CLEC17A_2	CLEC17A	2568.9615095461504	2549.7739366797373	2644.220618120355
CON082_4	CON082	553.189168920943	674.731264580989	578.0527136025439
GMFB_1	GMFB	1220.6904908292395	1104.428543603619	1247.0128625066845
P4HB_1	P4HB	335.791949400351	436.79971338664024	289.5204189496502
GUCA1A_4	GUCA1A	1474.8309023814809	1450.080349318792	1380.40964256881
RHPN2_3	RHPN2	1020.6442231013708	1113.898456088966	1187.7254047012955
CAPN10_4	CAPN10	173.50951792723305	168.09094661491304	247.03107418912134
OAS3_4	OAS3	618.5103991994307	711.4271754617095	735.1644767868252
ZNF251_1	ZNF251	740.9877059715952	569.3784881815012	739.116973973851
MXI1_4	MXI1	1034.93324222479	1424.0380899840873	1210.4522635266947
C2CD2L_1	C2CD2L	1626.9068916235851	1717.6053770298508	1827.0418247027415
SLC2A8_4	SLC2A8	2438.319048989175	2233.715607481274	2604.6956462500957
CATSPER2_1	CATSPER2	1101.275116726379	1293.826793310563	1195.6303990753472
TTLL7_1	TTLL7	586.8704282832882	640.4028318216053	634.3757985176636
C17orf107_2	C17orf107	2158.662531859399	2063.2571827450242	1855.6974293086796
CLDN5_3	CLDN5	908.37335856022	866.4969924092701	973.3024323051382
SPANXB1_2	SPANXB1	958.3849254921872	765.8791722524559	887.3356184873239
TTR_3	TTR	1237.0207983988614	1431.1405243480976	1516.7707955212052
NLGN4Y_1	NLGN4Y	1979.029148593558	1862.021542431396	1933.7592487524419
DHX15_4	DHX15	570.5401207136663	535.0500554221176	457.50154939825273
C1orf101_1	C1orf101	1084.9448091567572	1205.046363760433	1206.4997663396687
SPATA31C2_3	SPATA31C2	854.2792147358474	828.6173424678813	537.539617435528
EFNB3_3	EFNB3	646.0677932231678	649.8727443069525	636.3520471111766
ZNF804A_2	ZNF804A	604.2213800760115	723.2645660683935	793.4638102954577
CON213_2	CON213	1573.8333920223138	1666.7045974211096	1652.1438241768435
URB1_1	URB1	578.7052744984773	506.64031796607594	527.6583744679632
SLC22A4_1	SLC22A4	1510.5534501900288	1413.3844384380716	1735.1462651043882
CON053_2	CON053	1229.8762888371518	1195.5764512750857	1299.3834502347784
DEPTOR_4	DEPTOR	769.5657442184336	697.2223067336886	786.5469402181624
ZNF461_4	ZNF461	1473.8102581583794	1835.979283096691	1488.115190915267
SEMA4G_1	SEMA4G	1282.9497884384232	1112.7147170282976	1244.048489616415
EFHD2_2	EFHD2	717.5128888402637	813.228734679192	738.1288496770945
CCDC114_4	CCDC114	980.8390984004174	1151.7781060303548	951.5636977764955
DRD4_2	DRD4	1437.0670661267302	1302.1129667352418	1429.8158574066344
TP53TG3_1	TP53TG3	1314.5897593545656	1367.218615072004	1337.9202978082812
KIF2C_1	KIF2C	1301.321384454248	1285.5406198858843	1236.1434952423633
CLIC3_2	CLIC3	1344.1884418245054	1083.1212405115875	1197.6066476688602
STAM_4	STAM	672.6045430238033	917.3977720180113	711.4494936646695
MGAT4B_3	MGAT4B	1123.7292896346094	1299.745488613905	1280.6090885964052
PRR13_3	PRR13	406.2164007943456	433.24849620463505	357.70099542584774
TRIM40_1	TRIM40	1561.5856613450974	1764.954939456587	1734.1581408076318
GPR6_3	GPR6	877.7540318671789	956.4611610200686	819.1550420111264
RCOR2_4	RCOR2	963.488146607694	1169.5341919403809	1112.6279581478025
MYL5_4	MYL5	1361.5393936172286	1592.1290365990003	1301.3596988282914
AUNIP_4	AUNIP	1190.0711641361984	1119.817151392308	1018.7561499559364
GPSM3_3	GPSM3	1599.349497599848	1820.590675308002	1579.0226262168637
CON085_4	CON085	995.1281175238365	846.3734283779072	907.0981044224536
IQCH_3	IQCH	773.6483211108391	809.6775174971868	828.0481606819347
VWDE_1	VWDE	805.2882920269816	819.147429982534	938.7180819186611
LMNTD2_2	LMNTD2	1189.050519913097	1311.5828792205891	1170.9272916564353
P2RY12_3	P2RY12	973.6945888387078	796.6563878298343	789.5113131084319
GBP5_3	GBP5	1228.8556446140506	1054.711503055546	858.6800138813858
C20orf62_2	C20orf62	980.8390984004174	822.6986471645392	729.2357310062862
NUBP1_2	NUBP1	204.12884462027415	237.93155119434874	277.66292738857237
GPN3_1	GPN3	784.8754075649541	809.6775174971868	509.87213712634644
EDN1_2	EDN1	1152.3073278814477	866.4969924092701	1238.119743835876
MYO5B_1	MYO5B	1477.892835050785	1216.883754367117	1132.3904440829322
GRIK1_1	GRIK1	1259.4749713070917	1414.5681774987402	1562.2245131720033
RNF111_2	RNF111	834.8869744969213	1239.3747965198165	930.8130875446093
SDR39U1_1	SDR39U1	873.6714549747734	916.214032957343	723.3069852257473
SIRPB1_2	SIRPB1	849.1759936203405	932.7863798067006	735.1644767868252
FMO4_1	FMO4	1025.7474442168777	932.7863798067006	1078.0436077613256
SETX_4	SETX	582.7878513908828	667.6288302169786	483.19278111392134
LACE1_2	LACE1	1111.4815589573927	954.0936828987318	984.1717995694595
SYCE2_2	SYCE2	769.5657442184336	722.080827007725	671.9245217944101
SUPT7L_1	SUPT7L	1287.0323653308285	1424.0380899840873	1529.6164113790394
HPCAL1_1	HPCAL1	562.3749669288553	602.5231818802165	634.3757985176636
C5orf51_1	C5orf51	1166.5963470048669	1085.4887186329245	1164.9985458758963
TRAT1_1	TRAT1	2080.072926680594	2089.299442079729	1949.5692375005456
GLRA2_3	GLRA2	1009.4171366472557	1020.3830702961623	967.3736865245992
PNO1_1	PNO1	974.7152330618092	1042.874112448862	1215.3928850104771
METRNL_4	METRNL	504.1982462120772	526.7638819974387	348.80787675503933
ITIH3_4	ITIH3	1020.6442231013708	801.391344072508	1043.4592573748487
GRB2_3	GRB2	612.3865338608225	530.315099179444	626.4708041436118
KRTAP5-6_1	KRTAP5-6	501.13631354277305	552.8061413321436	550.3852332933624
CMYA5_3	CMYA5	1616.7004493925713	1630.0086865403891	1543.45015153363
APOBEC3F_1	APOBEC3F	837.9489071662255	857.0270799239229	860.6562624748988
ZNF662_2	ZNF662	810.3915131424884	899.6416861079853	845.8343980235514
SYPL1_4	SYPL1	915.5178681219296	932.7863798067006	1203.5353934493992
CCDC169_1	CCDC169	1573.8333920223138	1487.959999260181	1732.181892214119
PARK7_4	PARK7	452.1453908339073	634.4841365182633	513.8246343133724
HHLA3_1	HHLA3	991.0455406314311	1083.1212405115875	995.0411668337808
TMEM150C_3	TMEM150C	499.09502509657034	661.7101349136366	719.3544880387213
INSL6_3	INSL6	423.5673525870689	394.1851072025778	462.44217088203516
CEP57L1_3	CEP57L1	916.538512345031	761.1442160097823	873.5018783327331
SCTR_1	SCTR	1295.1975191156396	1036.95541714552	1105.7110880705072
LYPD1_3	LYPD1	695.0587159320336	845.1896893172388	686.7463862457573
IGSF5_4	IGSF5	1307.445249792856	1431.1405243480976	1546.4145244238996
CNOT3_1	CNOT3	409.2783334636497	376.42902129255174	526.6702501712067
OR10T2_1	OR10T2	1528.9250462058535	1515.1859976555543	1627.4407167579313
OCRL_4	OCRL	1671.8152374400454	1625.2737302977155	1565.1888860622728
ZNF396_4	ZNF396	545.024015136132	639.219092760937	590.8983294603782
BEND4_3	BEND4	1357.4568167248233	1330.5227041912835	1493.0558123990495
ATP11B_4	ATP11B	1391.1380760871684	1297.3780104925684	1042.4711330780922
IFT172_3	IFT172	949.1991274842749	1026.3017655995043	1116.5804553348285
ENTPD8_4	ENTPD8	530.7349960127128	472.3118852066923	570.1477192284921
PCBP1_2	PCBP1	307.21391115351264	344.4680666545049	312.2472777750494
SOHLH2_1	SOHLH2	1061.4699920254257	814.4124737398604	917.967471686775
ACOX3_3	ACOX3	1146.1834625428394	1117.4496732709713	1083.9723535418645
TRAP1_4	TRAP1	1816.74671712044	1786.2622425486181	1938.6998702362243
ZNF93_2	ZNF93	1607.5146513846591	2044.3173577743298	1734.1581408076318
FBXO4_1	FBXO4	1519.7392481979412	1281.989402703879	1674.8706830022427
ANLN_3	ANLN	452.1453908339073	538.6012726041228	429.83406908907114
LLGL1_1	LLGL1	1131.8944434194202	1393.2608744067088	1255.905981177493
DNAJC3_3	DNAJC3	1788.1686788736017	1996.9677953475937	1861.6261750892186
RGS7BP_4	RGS7BP	1948.4098219005168	2155.5888294771594	2279.602752617212
PPP1R13L_3	PPP1R13L	1204.3601832596175	1319.8690526452679	1239.1078681326326
BRPF3_1	BRPF3	1486.057988835596	1474.9388695928285	1583.963247700646
MTRNR2L3_1	MTRNR2L3	961.4468581614913	1299.745488613905	979.231178085677
PHEX_4	PHEX	1738.1571119416344	1676.174509906457	1550.3670216109256
SPATA33_3	SPATA33	1030.8506653323846	930.4189016853637	1016.7799013624235
MANSC4_4	MANSC4	881.8366087595844	738.6531738570827	879.430624113272
MRPS33_1	MRPS33	559.3130342595512	558.7248366354856	684.7701376522443
PRM3_2	PRM3	1600.3701418229493	1504.5323461095386	1670.9181858152167
BRD3_4	BRD3	464.3931215111237	570.5622272421697	625.4826798468553
RAB25_1	RAB25	854.2792147358474	928.051423564027	924.8843417640703
PITPNB_2	PITPNB	1337.0439322627958	1514.002258594886	1548.3907730174126
VWA7_4	VWA7	658.3155239003842	718.5296098257198	784.5706916246494
CSAG1_3	CSAG1	913.4765796757268	690.1198723696782	755.9150870187113
COL17A1_3	COL17A1	645.0471490000664	724.4483051290619	661.0551545300888
ATOH8_4	ATOH8	885.9191856519899	982.5034203547734	963.4211893375732
PNPT1_3	PNPT1	686.8935621472226	639.219092760937	703.5444992906176
SNX16_4	SNX16	614.4278223070253	892.5392517439749	613.6251882857774
EMID1_2	EMID1	813.4534458117926	756.4092597671087	962.4330650408168
FIGF_3	FIGF	2163.7657529749063	2147.302656052481	2620.505634998199
ABT1_1	ABT1	579.7259187215786	622.6467459115793	606.7083182084821
FOLH1_2	FOLH1	407.237045017447	329.0794588658157	483.19278111392134
ONECUT1_4	ONECUT1	784.8754075649541	770.6141284951295	1014.8036527689105
GCA_2	GCA	1070.655790033338	1054.711503055546	958.4805678537908
ESX1_2	ESX1	893.0636952136995	861.7620361665964	973.3024323051382
FAM73A_4	FAM73A	1254.3717501915846	1273.7032292792003	951.5636977764955
RNF175_2	RNF175	1170.6789238972724	1027.4855046601726	1092.8654722126728
ACTL6B_3	ACTL6B	948.1784832611735	920.9489892000165	1032.5898901105272
EP300_3	EP300	729.7606195174801	755.2255207064403	596.8270752409172
PTGES2_2	PTGES2	672.6045430238033	614.3605724869005	566.1952220414661
CON013_1	CON013	1784.0861019811962	1853.735369006717	1489.1033152120235
MOSPD2_2	MOSPD2	1255.3923944146861	1344.7275729193043	1193.6541504818344
TECTA_4	TECTA	1498.3057195128124	1484.4087820781758	1641.2744569125223
CXCL3_4	CXCL3	962.4675023845926	926.8676845033585	832.9887821657172
RSRC1_2	RSRC1	1348.271018716911	1053.5277639948774	1161.0460486888703
TNFRSF25_4	TNFRSF25	623.6136203149375	732.7344785537407	669.9482732008971
PAK1IP1_4	PAK1IP1	832.8456860507185	893.7229908046434	674.8888946846795
PLEKHG3_1	PLEKHG3	1094.1306071646695	1054.711503055546	1047.4117545618744
ZSCAN16_4	ZSCAN16	1269.6814135381053	1241.7422746411535	1118.5567039283414
HCN2_1	HCN2	1146.1834625428394	849.9246455599124	1002.9461612078327
LRRC26_2	LRRC26	429.6912179256771	439.16719150797707	433.78656627609706
CDRT4_3	CDRT4	850.1966378434419	723.2645660683935	814.2144205273439
MGEA5_1	MGEA5	1599.349497599848	1240.558535580485	1580.0107505136202
FAM96A_1	FAM96A	632.7994183228499	626.1979630935845	530.6227473582327
OR5A1_3	OR5A1	1150.266039435245	1205.046363760433	1248.9891111001975
GUCY1A2_3	GUCY1A2	1261.5162597532944	1354.1974854046516	1288.514082970457
LTB4R_1	LTB4R	1361.5393936172286	1168.3504528797125	1170.9272916564353
MLIP_2	MLIP	1088.0067418260612	1163.6154966370389	1331.0034277309858
TSSK2_4	TSSK2	712.4096677247568	597.7882256375428	703.5444992906176
ZNF541_3	ZNF541	931.8481756915515	880.7018611372908	858.6800138813858
DNAH7_1	DNAH7	2188.261214329339	2208.857087207238	1932.7711244556854
GPCPD1_1	GPCPD1	935.9307525839571	651.0564833676209	718.3663637419648
GNAQ_3	GNAQ	912.4559354526256	884.2530783192962	817.1787934176134
GPHB5_1	GPHB5	658.3155239003842	771.7978675557979	833.9769064624737
ZBED3_1	ZBED3	1814.7054286742373	2262.1253449373157	2049.3697914729505
TRAPPC5_4	TRAPPC5	614.4278223070253	583.5833569095221	621.5301826598293
FAM166A_2	FAM166A	932.8688199146529	881.8856001979593	939.7062062154176
FAM78A_4	FAM78A	1431.9638450112232	1382.6072228606931	1476.257699354189
EVI5L_4	EVI5L	1510.5534501900288	1296.1942714319	1348.7896650726025
NEK8_2	NEK8	1346.2297302707082	1463.1014789861445	1538.5095300498479
SLC22A24_2	SLC22A24	399.071891232636	355.12171820052055	286.5560460593808
ATP1B1_1	ATP1B1	1274.784634653612	1292.6430542498947	1407.0889985812353
BTG4_2	BTG4	1183.94729879759	1023.9342874781674	1010.8511555818845
FAM222A_3	FAM222A	1340.1058649320998	1524.6559101409014	1234.1672466488503
GRAMD2_3	GRAMD2	875.7127434209762	735.1019566750775	876.4662512230026
FTO_2	FTO	427.6499294794744	430.8810180832982	515.8008829068854
ZSCAN12_1	ZSCAN12	1747.3429099495468	1444.16165401545	1341.8727949953072
C3_2	C3	2295.428857754983	2218.3269996925846	1962.41485335838
BBOX1_1	BBOX1	846.1140609510364	1057.0789811768827	945.6349519959565
GRM5_1	GRM5	1713.6616505872016	1749.5663316678977	1703.5262876081808
KRTAP4-3_4	KRTAP4-3	972.6739446156064	1096.14237017894	1134.3666926764452
PTEN_4	PTEN	1117.605424296001	1205.046363760433	1179.8204103272435
BAALC_1	BAALC	888.9811183212939	886.6205564406329	875.4781269262461
ETNK2_2	ETNK2	290.8836035838907	370.5103259892097	343.8672552712569
TRPM3_4	TRPM3	621.5723318687349	556.3573585141488	558.2902276674142
CON126_1	CON126	2100.485811142621	2305.9236901820464	2478.215736265265
CEACAM3_2	CEACAM3	1179.8647219051848	1229.9048840344694	1182.784783217513
CLEC4G_2	CLEC4G	797.1231382421706	582.3996178488536	698.6038778068352
CNIH4_1	CNIH4	833.8663302738199	885.4368173799645	959.4686921505473
RUFY2_1	RUFY2	961.4468581614913	1066.54889366223	1018.7561499559364
FXYD6_4	FXYD6	1270.7020577612066	1118.6334123316396	1077.055483464569
NFE2_4	NFE2	618.5103991994307	661.7101349136366	665.0076517171146
L3HYPDH_1	L3HYPDH	714.4509561709596	746.9393472817615	724.2951095225038
SCARA3_4	SCARA3	985.9423195159242	905.5603814113273	966.3855622278427
NEUROD6_1	NEUROD6	1013.4997135396612	1253.5796652478375	1032.5898901105272
FBXO47_2	FBXO47	1076.7796553719463	1156.5130622730285	1196.6185233721037
PNN_2	PNN	586.8704282832882	581.2158787881853	667.9720246073841
MPLKIP_2	MPLKIP	568.4988322674635	771.7978675557979	671.9245217944101
JSRP1_3	JSRP1	805.2882920269816	983.6871594154418	840.8937765397691
RBSN_1	RBSN	1404.4064509874863	1174.2691481830545	1192.666026185078
NDN_3	NDN	1093.1099629415683	880.7018611372908	1099.7823422899683
TASP1_1	TASP1	559.3130342595512	643.9540490036105	633.3876742209071
ING5_2	ING5	671.583898800702	633.300397457595	606.7083182084821
CFAP52_4	CFAP52	1117.605424296001	1138.7569763630024	1102.7467151802377
FAM71D_3	FAM71D	1161.49312588936	996.7082890827943	1239.1078681326326
ATP10A_4	ATP10A	929.8068872453488	764.6954331917875	754.9269627219549
MET_1	MET	1152.3073278814477	1263.0495777331846	1074.0911105742996
OR2M7_2	OR2M7	1522.8011808672452	1444.16165401545	1537.5214057530914
OR10G3_2	OR10G3	479.7027848576443	559.908575696154	548.4089846998494
POMT2_2	POMT2	1782.0448135349934	1413.3844384380716	1523.6876655985004
LOC102724279_4	LOC102724279	1342.1471533783026	1508.083563291544	1570.1295075460553
LYPD6_4	LYPD6	1220.6904908292395	1110.347238906961	1107.6873366640202
IQCB1_3	IQCB1	1661.6087952090318	1730.6265066972032	1725.2650221368235
FBXO18_2	FBXO18	1172.7202123434752	1413.3844384380716	1355.706535149898
FAM177A1_4	FAM177A1	1866.7582840524071	1775.6085910026027	1749.9681295557357
LDHAL6A_1	LDHAL6A	917.5591565681324	1042.874112448862	1131.4023197861757
CKS2_2	CKS2	584.8291398370854	608.4418771835585	842.8700251332821
ZNF254_2	ZNF254	1648.3404203087139	1429.9567852874293	1529.6164113790394
GABRR1_3	GABRR1	1265.5988366456997	1332.8901823126203	1065.1979919034914
SLFN12L_1	SLFN12L	1220.6904908292395	1119.817151392308	1399.1840042071833
KLHL13_2	KLHL13	1120.667356965305	1260.682099611848	1365.587778117463
SQRDL_2	SQRDL	721.5954657326691	675.9150036416573	751.9625898316854
GJA1_1	GJA1	1135.9770203118258	1112.7147170282976	1452.5427162320336
MMP26_1	MMP26	1241.103375291267	1226.3536668524641	1190.689777591565
SLC22A3_1	SLC22A3	1659.567506762829	1566.0867772642955	1877.4361638373223
MASP1_1	MASP1	1363.5806820634314	1413.3844384380716	1402.1483770974528
SKIL_2	SKIL	1185.9885872437928	1223.9861887311274	1283.5734614866744
FAM3D_2	FAM3D	1740.1984003878372	1795.7321550339655	1874.4717909470528
SYT14_1	SYT14	846.1140609510364	1004.994462507473	873.5018783327331
ADGRG1_1	ADGRG1	945.1165505918693	784.8189972231504	858.6800138813858
CMC4_4	CMC4	1428.9019123419191	1541.228256990259	1221.3216307910159
C20orf141_3	C20orf141	586.8704282832882	567.0110100601644	527.6583744679632
PARP14_3	PARP14	947.1578390380721	839.2709940138968	897.2168614548888
FNDC7_2	FNDC7	665.4600334620937	658.1589177316314	595.8389509441607
TRIM4_2	TRIM4	1049.2222613482093	1107.979760785624	1049.3880031553874
FEV_2	FEV	556.2511015902471	778.9003019198084	676.8651432781925
TNFRSF12A_1	TNFRSF12A	882.8572529826857	841.6384721352337	938.7180819186611
URAD_4	URAD	1170.6789238972724	1083.1212405115875	1334.9559249180118
COL4A3BP_3	COL4A3BP	916.538512345031	1148.2268888483497	1254.9178568807365
TUBA3D_3	TUBA3D	1046.160328678905	1142.3081935450077	1183.7729075142695
CMSS1_4	CMSS1	613.4071780839239	709.0596973403726	578.0527136025439
SEPTIN11_4	SEPTIN11	1312.5484709083628	1517.553475776891	1438.7089760774427
CBFA2T3_2	CBFA2T3	906.3320701140173	761.1442160097823	753.9388384251984
KRT2_2	KRT2	819.5773111504008	993.1570719007891	885.3593698938109
BDKRB1_2	BDKRB1	1780.0035250887906	1886.8800627054325	2025.654808350795
FAM43B_3	FAM43B	1412.5716047722972	1336.4413994946256	1280.6090885964052
TBPL2_1	TBPL2	1294.1768748925383	1279.6219245825423	1482.186445134728
PLCXD2_3	PLCXD2	894.0843394368009	868.8644705306069	854.7275166943599
TMEM207_2	TMEM207	1758.569996403662	1590.945297538332	1711.4312819822328
SLC3A1_4	SLC3A1	448.0628139415018	415.492410294609	544.4564875128234
CCM2_4	CCM2	1003.2932713086475	974.2172469300946	998.9936640208067
GID4_4	GID4	596.0562262912006	523.2126648154335	665.9957760138711
ADAMTS4_3	ADAMTS4	611.3658896377211	549.2549241501384	569.1595949317356
KLK3_1	KLK3	673.6251872469047	613.1768334262321	638.3282957046896
PIBF1_1	PIBF1	829.7837533814145	904.3766423506589	900.1812343451581
VWA3A_1	VWA3A	1068.6145015871352	980.1359422334366	971.3261837116252
VWA5B2_3	VWA5B2	1112.5022031804942	892.5392517439749	1135.3548169732017
SIRPB2_3	SIRPB2	397.03060278643323	533.8663163614492	440.7034363533925
DENND4C_4	DENND4C	973.6945888387078	943.4400313527162	1044.447381671605
LMO3_2	LMO3	368.45256453959485	570.5622272421697	513.8246343133724
TBC1D10B_3	TBC1D10B	687.9142063703239	743.3881300997563	593.8627023506477
APH1B_1	APH1B	830.8043976045159	847.5571674385757	847.8106466170644
TRAF6_4	TRAF6	684.8522737010198	634.4841365182633	688.7226348392703
OAS1_4	OAS1	1724.8887370413167	1450.080349318792	1759.8493725233004
OR6P1_1	OR6P1	1053.3048382406146	1041.6903733881936	921.9199688738008
SLC22A14_2	SLC22A14	566.4575438212609	522.0289257547652	502.9552670490511
OR7C2_3	OR7C2	1333.9819995934918	1251.2121871265006	1360.6471566336804
GAS2_2	GAS2	1018.602934655168	1179.0041044257282	1159.0698000953573
PRR16_2	PRR16	881.8366087595844	1041.6903733881936	1082.984229245108
CCDC67_3	CCDC67	769.5657442184336	710.2434364010411	644.2570414852285
RARRES1_3	RARRES1	1377.8697011868505	1541.228256990259	1315.193438982882
SOSTDC1_2	SOSTDC1	1751.4254868419523	1705.7679864231668	1643.2507055060353
CCL17_1	CCL17	1301.321384454248	1189.6577559717437	1356.6946594466544
DUSP4_2	DUSP4	848.1553493972392	929.2351626246954	978.2430537889205
TMEM194B_3	TMEM194B	1273.7639904305108	1438.242958712108	1483.1745694314845
ACOT4_3	ACOT4	1188.0298756899956	1194.3927122144173	1068.1623647937606
SPECC1_3	SPECC1	2080.072926680594	1879.7776283414219	2070.1204017048367
SP100_2	SP100	990.0248964083297	765.8791722524559	889.3118670808368
UBN1_3	UBN1	1498.3057195128124	1434.691741530103	1346.8134164790895
CCSER2_2	CCSER2	906.3320701140173	699.5897848550254	834.9650307592301
ACAA2_4	ACAA2	726.6986868481761	690.1198723696782	705.5207478841305
RNPC3_1	RNPC3	266.3881422294578	247.40146367969595	302.36603480748454
CCRL2_4	CCRL2	1032.8919537785873	1001.4432453254678	1046.423630265118
LRRC18_2	LRRC18	866.5269454130638	790.7376925264923	883.383121300298
ERMARD_1	ERMARD	1060.4493478023244	1071.2838499049035	1063.2217433099784
MAGEA6_2	MAGEA6	1445.232219911541	1442.9779149547817	1514.7945469276922
DHX37_2	DHX37	623.6136203149375	474.67936332802907	466.3946680690611
KLF8_3	KLF8	1503.4089406283192	1522.2884320195647	1595.820739261724
NTM_1	NTM	3084.386842212343	2929.7541751542944	2845.797974658678
OR51Q1_3	OR51Q1	1047.1809729020065	1241.7422746411535	1018.7561499559364
GRM3_2	GRM3	1436.0464219036287	1310.3991401599208	1241.0841167261456
WDR35_1	WDR35	1731.0126023799248	1646.5810333897468	1617.5594737903666
FOXC1_1	FOXC1	1999.4420330555854	2195.8359575398854	2124.4672380264437
PKIA_4	PKIA	562.3749669288553	526.7638819974387	556.3139790739012
PLEKHA1_2	PLEKHA1	1221.711135052341	1145.8594107270128	1124.4854497088804
OPN1MW2_1	OPN1MW2	1871.8615051679142	2256.2066496339735	1826.053700405985
MBNL1_4	MBNL1	901.2288489985104	877.1506439552857	948.599324886226
ZNF615_2	ZNF615	1338.064576485897	1263.0495777331846	1277.6447157061357
CON239_2	CON239	1428.9019123419191	1628.8249474797208	1463.4120834963549
RSRP1_4	RSRP1	455.2073235032114	436.79971338664024	509.87213712634644
AKAP3_1	AKAP3	1256.4130386377874	1280.8056636432107	1121.521076818611
CDC27_1	CDC27	181.67467171204402	252.13641992236956	308.29478058802346
HNRNPA1_3	HNRNPA1	739.9670617484938	700.7735239156938	645.245165781985
KISS1R_2	KISS1R	834.8869744969213	962.3798563234106	806.3094261532921
MDGA2_4	MDGA2	1324.7962015855794	1106.7960217249556	1386.338388349349
LRRC8D_4	LRRC8D	1248.2478848529765	1192.0252340930806	1380.40964256881
HFE_3	HFE	1474.8309023814809	1626.457469358384	1526.65203848877
OR1S2_1	OR1S2	782.8341191187515	648.6890052462842	743.069471160877
PAQR9_4	PAQR9	522.5698422279019	661.7101349136366	623.5064312533423
CCDC93_2	CCDC93	1049.2222613482093	1049.9765468128724	1138.3191898634711
LRFN3_3	LRFN3	1346.2297302707082	1210.965059063775	1136.3429412699581
MCMDC2_1	MCMDC2	1886.1505242913333	1757.8525050925766	1864.5905479794878
CCL3_1	CCL3	1180.885366128286	1342.3600947979676	1276.6565914093792
FGD3_2	FGD3	1117.605424296001	1165.9829747583758	1061.2454947164654
MCCC1_3	MCCC1	1656.5055740935247	1673.80703178512	1751.9443781492487
OCRL_2	OCRL	1177.823433458982	1124.5521076349817	1270.7278456288402
RAD54B_4	RAD54B	788.9579844573597	616.7280506082373	640.3045442982026
TMEM55A_2	TMEM55A	553.189168920943	646.3215271249474	589.9102051636218
PCDHB16_1	PCDHB16	1817.7673613435413	1659.6021630570992	1670.9181858152167
TECR_1	TECR	735.8844848560883	820.3311690432024	688.7226348392703
CLN6_2	CLN6	672.6045430238033	745.7556082210931	603.7439453182126
TRMT12_2	TRMT12	914.4972238988282	904.3766423506589	979.231178085677
PCDHB14_2	PCDHB14	987.9836079621269	1026.3017655995043	1132.3904440829322
MTX2_1	MTX2	1236.0001541757601	1176.6366263043913	1304.3240717185606
DENND5A_3	DENND5A	1220.6904908292395	1396.812091588714	1090.8892236191598
GRB14_1	GRB14	472.55827529593466	616.7280506082373	643.268917188472
WDR11_2	WDR11	953.2817043766803	1072.467588965572	888.3237427840803
TECRL_2	TECRL	1504.4295848514205	1344.7275729193043	1726.25314643358
EFHC2_1	EFHC2	563.3956111519567	714.9783926437146	480.2284082236519
DDX20_3	DDX20	419.4847756946634	421.411105597951	296.4372890269456
CTNNA1_2	CTNNA1	831.8250418276173	769.4303894344612	957.4924435570343
TRIM17_2	TRIM17	2167.848329867312	2349.7220354267774	2412.0114083825806
PLEKHD1_3	PLEKHD1	1873.9027936141167	1656.050945875094	1843.8399377476017
LRRC37A2_2	LRRC37A2	2312.7798095477065	2349.7220354267774	2402.130165415016
ADHFE1_3	ADHFE1	647.0884374462692	696.0385676730202	613.6251882857774
HSPA1B_1	HSPA1B	446.02152549529904	461.6582336606767	419.9528261215063
NDUFAF2_3	NDUFAF2	1643.237199193207	1348.2787901013096	1234.1672466488503
ZNF649_1	ZNF649	1193.1330968055024	932.7863798067006	1230.2147494618243
VGLL1_2	VGLL1	853.258570512746	840.4547330745652	879.430624113272
PLOD1_4	PLOD1	915.5178681219296	1008.5456796894782	907.0981044224536
ERAL1_4	ERAL1	1375.8284127406478	1184.9227997290702	1242.072241022902
CLUL1_4	CLUL1	1130.873799196319	1042.874112448862	973.3024323051382
RUNX3_4	RUNX3	874.6920991978748	769.4303894344612	747.021968347903
UBP1_3	UBP1	1067.593857364034	970.6660297480894	966.3855622278427
TMEM45B_2	TMEM45B	1238.041442621963	1387.3421791033668	1349.777789369359
C3orf18_4	C3orf18	904.2907816678146	973.0335078694262	1030.6136415170142
ZNF214_1	ZNF214	986.9629637390256	1010.913157810815	1128.4379468959064
PRKCD_2	PRKCD	1419.7161143340068	1394.4446134673772	1313.217190389369
CON046_1	CON046	1247.227240629875	1154.1455841516918	1104.7229637737507
RNASEH2B_1	RNASEH2B	943.0752621456667	808.4937784365184	1002.9461612078327
ZNF664-FAM101A_3	ZNF664-FAM101A	896.1256278830036	736.2856957357459	769.7488271733021
EIF2AK2_4	EIF2AK2	961.4468581614913	967.1148125660842	1033.5780144072837
WDR26_1	WDR26	860.4030800744556	949.3587266560581	665.0076517171146
NUB1_4	NUB1	597.076870514302	576.4809225455116	1009.863031285128
CON058_3	CON058	1539.1314884368671	1776.792330063271	1507.8776768503967
BEND6_3	BEND6	823.6598880428063	917.3977720180113	807.2975504500486
ACTL10_2	ACTL10	1062.490636248527	1083.1212405115875	1092.8654722126728
ALOX5AP_3	ALOX5AP	1725.909381264418	1506.8998242308753	1664.0013157379215
KLC2_1	KLC2	676.6871199162089	661.7101349136366	894.2524885646193
FOLR1_1	FOLR1	789.978628680461	737.4694347964142	737.1407253803382
TTLL9_2	TTLL9	1030.8506653323846	1029.8529827815096	1124.4854497088804
FBXL17_4	FBXL17	979.818454177316	1070.1001108442351	1138.3191898634711
CNGA2_4	CNGA2	1585.060478476429	1535.309561686917	1656.0963213638695
JMJD7-PLA2G4B_2	JMJD7-PLA2G4B	1000.2313386393434	984.8708984761103	1040.4948844845792
CCDC144A_4	CCDC144A	568.4988322674635	630.9329193362581	692.6751320262963
ANPEP_4	ANPEP	895.1049836599022	549.2549241501384	729.2357310062862
ZNF48_2	ZNF48	708.3270908323514	842.822211195902	1198.5947719656167
DNAJC28_4	DNAJC28	1008.3964924241544	1028.669243720841	1511.8301740374227
OR2H1_1	OR2H1	1636.0926896314975	1498.6136508061966	1533.5689085660654
SFT2D1_2	SFT2D1	1039.0158191171954	1347.0950510406412	1227.2503765715549
NXPE1_3	NXPE1	1719.78551592581	1474.9388695928285	1435.7446031871732
FHIT_1	FHIT	996.1487617469379	870.0482095912753	902.1574829386711
CON004_1	CON004	1679.9803912248565	1937.7808423141737	1716.371903466015
PPAN_3	PPAN	713.4303119478582	669.9963083383154	747.021968347903
VBP1_1	VBP1	986.9629637390256	822.6986471645392	907.0981044224536
ZIC5_1	ZIC5	1312.5484709083628	1388.5259181640351	1261.8347269580318
TRIM34_1	TRIM34	1590.1636995919357	1581.4753850529846	1479.2220722444586
PNMT_2	PNMT	1729.9919581568236	1736.5452020005453	1627.4407167579313
FCAR_4	FCAR	1254.3717501915846	1429.9567852874293	1453.53084052879
SYNDIG1L_1	SYNDIG1L	1300.3007402311464	1258.314621490511	1408.0771228779918
OR4K17_1	OR4K17	831.8250418276173	817.9636909218656	980.2193023824335
NABP1_1	NABP1	1340.1058649320998	1187.290277850407	1392.2671341298878
PRR27_2	PRR27	1160.4724816662585	1152.9618450910232	1358.6709080401674
RTL1_3	RTL1	577.6846302753759	703.1410020370306	697.6157535100787
CHRNA10_3	CHRNA10	857.3411474051514	1053.5277639948774	938.7180819186611
CON249_1	CON249	1356.4361725017218	1342.3600947979676	1359.659032336924
ACACA_4	ACACA	420.50541991776475	498.35414454139715	475.2877867398695
NMT1_3	NMT1	430.7118621487785	351.5705010185153	414.0240803409674
ZFYVE26_2	ZFYVE26	557.2717458133485	574.1134444241749	579.0408378993004
FSD1L_2	FSD1L	719.5541772864664	758.7767378884455	771.725075766815
RNF146_4	RNF146	648.1090816693704	726.8157832503987	676.8651432781925
GLIS3_3	GLIS3	1091.0686744953655	1209.7813200031067	1098.7942179932118
AOC3_4	AOC3	173.50951792723305	203.6031184349651	144.26614732644686
HBM_2	HBM	1427.8812681188178	1134.0220201203288	1243.0603653196586
NAALAD2_4	NAALAD2	962.4675023845926	948.1749875953898	1023.6967714397189
ABHD14A_1	ABHD14A	1142.1008856504338	997.8920281434627	1089.9010993224033
GAL3ST1_2	GAL3ST1	1152.3073278814477	1206.2301028211014	1213.4166364169641
SRGN_2	SRGN	641.9852163307622	1003.8107234468047	780.6181944376234
NRBP2_2	NRBP2	1124.7499338577106	1044.0578515095303	945.6349519959565
LGR5_3	LGR5	816.5153784810966	826.2498643465444	842.8700251332821
BTBD18_3	BTBD18	848.1553493972392	902.0091642293221	1042.4711330780922
FAM43B_2	FAM43B	1295.1975191156396	1098.5098483002769	1030.6136415170142
TCTA_3	TCTA	1064.5319246947297	1115.0821951496343	865.5968839586812
C11orf16_4	C11orf16	1808.5815633356292	1572.0054725676375	1888.3055311016435
FAM110B_4	FAM110B	471.53763107283334	389.4501509599042	492.08589978472975
PRKAR1A_4	PRKAR1A	597.076870514302	815.5962128005287	634.3757985176636
TP53_3	TP53	1516.677315528637	1234.639840277143	1368.5521510077322
GJC3_3	GJC3	1580.9779015840234	1426.405568105424	1379.4215182720536
AGPAT2_4	AGPAT2	1076.7796553719463	995.5245500221258	816.1906691208569
SLC17A7_2	SLC17A7	1580.9779015840234	1581.4753850529846	1532.5807842693089
IER3IP1_3	IER3IP1	1126.7912223039134	911.4790767146693	1017.7680256591799
CDYL_2	CDYL	1468.7070370428726	1250.0284480658322	1430.803981703391
KRT8_3	KRT8	1533.007623098259	1558.9843429002851	1541.4739029401171
RAG1_3	RAG1	1727.9506697106208	1686.8281614524724	1682.7756773762947
TMEM155_3	TMEM155	812.4328015886912	795.472648769166	852.7512681008469
ZNF547_1	ZNF547	793.0405613497651	806.1263003151815	774.6894486570845
SLC9A3R2_1	SLC9A3R2	1472.789613935278	1344.7275729193043	1427.8396088131215
MRAS_4	MRAS	993.0868290776338	900.8254251686537	982.1955509759465
IQCE_1	IQCE	1193.1330968055024	1059.4464592982195	982.1955509759465
TAAR8_1	TAAR8	879.7953203133817	964.7473344447474	1021.7205228462059
DNAJC5B_2	DNAJC5B	1289.0736537770313	1589.7615584776636	1529.6164113790394
NCOA1_3	NCOA1	984.9216752928228	1110.347238906961	1180.808534624
SPPL2A_3	SPPL2A	994.1074733007351	1186.1065387897386	1159.0698000953573
MAGEA5_4	MAGEA5	964.5087908307954	961.1961172627422	799.3925560759967
CCDC171_3	CCDC171	754.256080871913	795.472648769166	803.3450532630226
IL4I1_1	IL4I1	2368.9152418182816	1909.371104858132	2014.7854410864736
CLGN_2	CLGN	751.194148202609	669.9963083383154	716.3901151484519
C19orf33_1	C19orf33	1871.8615051679142	2027.7450109249721	2303.3177357393674
MICAL3_1	MICAL3	660.3568123465869	730.3670004324039	568.1714706349791
C6orf52_3	C6orf52	1551.3792191140838	1512.8185195342173	1442.6614732644687
SLC8A3_4	SLC8A3	1266.6194808688012	1654.8672068144256	1413.017744361774
LRCOL1_4	LRCOL1	226.5830175285043	170.45842473624984	165.01675755833307
USP19_2	USP19	1348.271018716911	1433.5080024694346	1512.8182983341792
KIAA0040_1	KIAA0040	810.3915131424884	857.0270799239229	794.4519345922142
BBIP1_3	BBIP1	877.7540318671789	840.4547330745652	916.9793473900185
AHSA1_1	AHSA1	1327.8581342548835	1205.046363760433	1418.946490142313
GRM7_1	GRM7	1135.9770203118258	1209.7813200031067	1355.706535149898
WFDC5_1	WFDC5	601.1594474067074	611.9930943655637	569.1595949317356
C20orf144_3	C20orf144	639.9439278845595	567.0110100601644	576.0764650090309
LARP6_4	LARP6	1538.1108442137659	1474.9388695928285	1429.8158574066344
FAM127A_4	FAM127A	1075.7590111488448	1131.654541998992	1203.5353934493992
TRAM1L1_2	TRAM1L1	669.5426103544993	828.6173424678813	815.2025448241004
CNOT8_2	CNOT8	1029.830021109283	1016.8318531141571	1065.1979919034914
BAIAP2_4	BAIAP2	582.7878513908828	776.5328237984716	655.1264087495498
NPR3_2	NPR3	1075.7590111488448	1317.5015745239311	1213.4166364169641
RASSF5_1	RASSF5	943.0752621456667	1106.7960217249556	1208.4760149331817
RBM44_3	RBM44	1816.74671712044	1641.8460771470732	1716.371903466015
DCAF12L1_3	DCAF12L1	1701.4139199099852	1583.8428631743216	1860.638050792462
C3orf17_4	C3orf17	720.5748215095678	761.1442160097823	632.3995499241506
ABCA3_4	ABCA3	848.1553493972392	842.822211195902	993.0649182402678
PIK3CA_3	PIK3CA	737.9257733022911	647.5052661856157	566.1952220414661
SPTBN4_2	SPTBN4	1679.9803912248565	2125.9953529604495	1739.0987622914142
TDRD10_2	TDRD10	1097.1925398339736	1103.2448045429503	969.3499351181122
ZNF557_2	ZNF557	1896.356966522347	1723.5240723331929	1699.5737904211549
[truncated: 75,442 more rows]
