# Supplementary material for: Epigenetic regulation of cell state by H2AFY governs immunogenicity in high-risk neuroblastoma
Source: J Clin Invest. 2024 Sep 10;134(21):e175310. doi: 10.1172/JCI175310 (PMC11527455; doi:10.1172/JCI175310)
Supplement: Supplemental data set 2 [file jci-134-175310-s043.xlsx]

## Sheet: All raw peaks
uniq	chr	start	end	knockout	control	baseMean	log2FoldChange	lfcSE	stat	pvalue	padj	peak_name	sig	logPadj	geneId	SYMBOL	annotation	distanceToTSS	ENSEMBL	GENENAME	logP	log2FC
chr16_46496050_46497805	chr16	46496050	46497805	470.5	133.5	303.629	1.87367	0.170965	10.9594	5.98802e-28	2.34587e-23	peak_21019	knockout	22.6297	58998	Nectin3	Promoter (<=1kb)	0	ENSMUSG00000022656	nectin cell adhesion molecule 3	22.6297	1.87367
chr14_17660321_17661437	chr14	17660321	17661437	284	60	172.802	2.29779	0.217564	10.5614	4.4968e-26	8.80834e-22	peak_15196	knockout	21.0551	21834	Thrb	Promoter (<=1kb)	0	ENSMUSG00000021779	thyroid hormone receptor beta	21.0551	2.29779
chr11_105525394_105526128	chr11	105525394	105526128	186.5	529	351.642	-1.44975	0.14574	-9.94745	2.58737e-23	3.37876e-19	peak_9970	control	18.4712	77097	Tanc2	Distal Intergenic	-63858	ENSMUSG00000053580	tetratricopeptide repeat, ankyrin repeat and coiled-coil containing 2	18.4712	-1.44975
chr11_106713400_106714350	chr11	106713400	106714350	137.5	430.5	278.3	-1.5906	0.164794	-9.65206	4.81784e-22	4.71859e-18	peak_10055	control	17.3262	18613	Pecam1	Promoter (<=1kb)	596	ENSMUSG00000020717	platelet/endothelial cell adhesion molecule 1	17.3262	-1.5906
chr1_145957330_145958484	chr1	145957330	145958484	84	312.5	194.013	-1.83506	0.199009	-9.22098	2.94387e-20	2.30658e-16	peak_2759	control	15.637	215378	Brinp3	Distal Intergenic	-536276	ENSMUSG00000035131	bone morphogenetic protein/retinoic acid inducible neural specific 3	15.637	-1.83506
chr8_123426161_123427461	chr8	123426161	123427461	367	130.5	249.087	1.54867	0.169313	9.14682	5.86353e-20	3.8285e-16	peak_49854	knockout	15.417	23854	Def8	Promoter (2-3kb)	2634	ENSMUSG00000001482	differentially expressed in FDCP 8	15.417	1.54867
chr11_106555721_106556869	chr11	106555721	106556869	405.5	834	611.247	-0.983794	0.112535	-8.74212	2.28774e-18	1.28035e-14	peak_10036	no diff	13.8927	21763	Tex2	Intron (ENSMUST00000042780.13/21763, intron 2 of 11)	10241	ENSMUSG00000040548	testis expressed gene 2	13.8927	-0.983794
chr13_8405897_8406660	chr13	8405897	8406660	28	177.5	100.155	-2.59954	0.305056	-8.52152	1.57467e-17	7.71117e-14	peak_12921	control	13.1129	94191	Adarb2	Intron (ENSMUST00000064473.12/94191, intron 1 of 9)	202975	ENSMUSG00000052551	adenosine deaminase, RNA-specific, B2	13.1129	-2.59954
chr2_129633004_129633843	chr2	129633004	129633843	80.5	270	171.931	-1.68701	0.206457	-8.17127	3.05169e-16	1.32837e-12	peak_30603	control	11.8767	19261	Sirpa	Distal Intergenic	12319	ENSMUSG00000037902	signal-regulatory protein alpha	11.8767	-1.68701
chr16_90143416_90144481	chr16	90143416	90144481	175	453	309.501	-1.31802	0.161984	-8.13673	4.061e-16	1.59094e-12	peak_21489	control	11.7983	21844	Tiam1	Promoter (<=1kb)	0	ENSMUSG00000002489	T cell lymphoma invasion and metastasis 1	11.7983	-1.31802
chr6_22191919_22192734	chr6	22191919	22192734	40.5	199	117.085	-2.2307	0.277958	-8.02529	1.01287e-15	3.6073e-12	peak_41395	control	11.4428	214642	Cped1	Intron (ENSMUST00000115383.8/214642, intron 15 of 21)	56373	ENSMUSG00000062980	cadherin-like and PC-esterase domain containing 1	11.4428	-2.2307
chr15_76259830_76260620	chr15	76259830	76260620	49	203.5	123.167	-1.99366	0.259107	-7.69436	1.42202e-14	4.64242e-11	peak_18578	control	10.3333	74281	Spatc1	Distal Intergenic	-7469	ENSMUSG00000049653	spermatogenesis and centriole associated 1	10.3333	-1.99366
chr5_118812366_118813338	chr5	118812366	118813338	36.5	168.5	100.352	-2.15107	0.280315	-7.67377	1.67017e-14	5.03312e-11	peak_40197	control	10.2982	76199	Med13l	Distal Intergenic	61979	ENSMUSG00000018076	mediator complex subunit 13-like	10.2982	-2.15107
chr2_50849779_50850652	chr2	50849779	50850652	10.5	108.5	57.9099	-3.30979	0.432715	-7.6489	2.0271e-14	5.6724e-11	peak_28986	control	10.2462	227885	Gm13498	Distal Intergenic	-59032	ENSMUSG00000083270	heat shock protein 90 alpha (cytosolic), class B member 1 pseudogene	10.2462	-3.30979
chr15_51173965_51174822	chr15	51173965	51174822	101.5	11	56.6729	3.25946	0.430871	7.56481	3.88443e-14	1.01451e-10	peak_17849	knockout	9.99374	100502643	Gm19303	Distal Intergenic	220788	ENSMUSG00000115654	predicted gene, 19303	9.99374	3.25946
chr18_50087189_50088036	chr18	50087189	50088036	120.5	321	217.376	-1.35881	0.184539	-7.36329	1.79427e-13	4.39326e-10	peak_25066	control	9.35721	102635912	C030005K06Rik	Intron (ENSMUST00000148989.2/106869, intron 1 of 1)	-33345	NA	RIKEN cDNA C030005K06 gene	9.35721	-1.35881
chr3_103419474_103420524	chr3	103419474	103420524	42.5	175.5	106.514	-1.98783	0.27084	-7.33952	2.14365e-13	4.93997e-10	peak_33787	control	9.30628	94093	Trim33	Distal Intergenic	77792	ENSMUSG00000033014	tripartite motif-containing 33	9.30628	-1.98783
chr18_78380006_78380694	chr18	78380006	78380694	8	97.5	51.6158	-3.5585	0.485963	-7.32259	2.43235e-13	5.29388e-10	peak_25717	control	9.27623	27411	Slc14a2	Intron (ENSMUST00000237674.1/27411, intron 2 of 21)	-170912	ENSMUSG00000024552	solute carrier family 14 (urea transporter), member 2	9.27623	-3.5585
chr8_122151494_122152567	chr8	122151494	122152567	38	173	103.729	-2.13826	0.292612	-7.3075	2.72167e-13	5.6118e-10	peak_49771	control	9.2509	195209	Zfp469	Intron (ENSMUST00000127664.1/108148, intron 1 of 15)	-106053	ENSMUSG00000043903	zinc finger protein 469	9.2509	-2.13826
chr8_32117741_32118490	chr8	32117741	32118490	11	100.5	54.3295	-3.13575	0.434153	-7.22268	5.09739e-13	9.98476e-10	peak_47848	control	9.00066	211323	Nrg1	Intron (ENSMUST00000209107.3/211323, intron 1 of 12)	-108200	ENSMUSG00000062991	neuregulin 1	9.00066	-3.13575
chr2_144190906_144191480	chr2	144190906	144191480	57.5	199	125.789	-1.73299	0.241077	-7.18855	6.54843e-13	1.22163e-09	peak_30943	control	8.91306	433481	Gm5535	Promoter (<=1kb)	0	ENSMUSG00000074758	predicted gene 5535	8.91306	-1.73299
chr8_123427753_123428836	chr8	123427753	123428836	302	124.5	213.328	1.33174	0.185669	7.17265	7.35587e-13	1.30988e-09	peak_49855	knockout	8.88277	23854	Def8	Intron (ENSMUST00000127664.1/108148, intron 1 of 15)	4226	ENSMUSG00000001482	differentially expressed in FDCP 8	8.88277	1.33174
chr16_93516490_93517163	chr16	93516490	93517163	31.5	145.5	86.6498	-2.15048	0.301333	-7.13655	9.57001e-13	1.63006e-09	peak_21623	control	8.7878	72264	1700029J03Rik	Distal Intergenic	-57618	ENSMUSG00000099968	RIKEN cDNA 1700029J03 gene	8.7878	-2.15048
chr13_110229857_110230602	chr13	110229857	110230602	218	78	148.094	1.53958	0.217846	7.06727	1.58016e-12	2.57935e-09	peak_14869	knockout	8.58849	67295	Rab3c	Intron (ENSMUST00000167824.2/67295, intron 2 of 4)	49548	ENSMUSG00000021700	RAB3C, member RAS oncogene family	8.58849	1.53958
chr1_170944159_170945333	chr1	170944159	170945333	199.5	66	133.002	1.64985	0.235062	7.01879	2.23794e-12	3.50694e-09	peak_3391	knockout	8.45507	14130	Fcgr2b	Distal Intergenic	16297	ENSMUSG00000026656	Fc receptor, IgG, low affinity IIb	8.45507	1.64985
chr18_23529025_23529724	chr18	23529025	23529724	20.5	120	68.8857	-2.4975	0.357496	-6.9861	2.82642e-12	4.25876e-09	peak_24489	control	8.37072	13527	Dtna	Intron (ENSMUST00000222515.1/13527, intron 2 of 3)	32190	ENSMUSG00000024302	dystrobrevin alpha	8.37072	-2.4975
chr17_62882314_62883456	chr17	62882314	62883456	308	136.5	222.314	1.22968	0.178385	6.89339	5.44795e-12	7.90477e-09	peak_23343	knockout	8.10211	13640	Efna5	Promoter (<=1kb)	-997	ENSMUSG00000048915	ephrin A5	8.10211	1.22968
chr6_145276159_145276835	chr6	145276159	145276835	27	131	77.1212	-2.21625	0.326543	-6.78702	1.14477e-11	1.54646e-08	peak_43993	control	7.81066	100039495	Gm15706	Distal Intergenic	25630	ENSMUSG00000086013	predicted gene 15706	7.81066	-2.21625
chr8_56278123_56279117	chr8	56278123	56279117	73	218	142.967	-1.52403	0.224432	-6.79061	1.11661e-11	1.54646e-08	peak_48168	control	7.81066	15446	Hpgd	Distal Intergenic	-15468	ENSMUSG00000031613	hydroxyprostaglandin dehydrogenase 15 (NAD)	7.81066	-1.52403
chr1_61638522_61639381	chr1	61638522	61639381	115	24	69.7712	2.31389	0.342085	6.76409	1.34151e-11	1.70709e-08	peak_1036	knockout	7.76774	72823	Pard3b	Promoter (<=1kb)	0	ENSMUSG00000052062	par-3 family cell polarity regulator beta	7.76774	2.31389
chr6_147161890_147162936	chr6	147161890	147162936	85	240.5	159.644	-1.43954	0.212998	-6.75849	1.3944e-11	1.70709e-08	peak_44088	control	7.76774	100039641	E330012B07Rik	Distal Intergenic	-17308	ENSMUSG00000085600	RIKEN cDNA E330012B07 gene	7.76774	-1.43954
chr8_27106595_27107407	chr8	27106595	27107407	157	361	255.101	-1.1484	0.169824	-6.7623	1.35814e-11	1.70709e-08	peak_47796	control	7.76774	78560	Adgra2	Intron (ENSMUST00000178514.7/78560, intron 2 of 15)	-6726	ENSMUSG00000031486	adhesion G protein-coupled receptor A2	7.76774	-1.1484
chr8_123429207_123429913	chr8	123429207	123429913	205.5	66.5	136.842	1.68441	0.250116	6.73453	1.64466e-11	1.95246e-08	peak_49856	knockout	7.70942	23854	Def8	Intron (ENSMUST00000127664.1/108148, intron 1 of 15)	5680	ENSMUSG00000001482	differentially expressed in FDCP 8	7.70942	1.68441
chr1_72236321_72237598	chr1	72236321	72237598	231.5	90	161.094	1.4229	0.212297	6.70242	2.04997e-11	2.36205e-08	peak_1240	knockout	7.62671	381269	Mreg	Exon (ENSMUST00000101806.2/ENSMUST00000101806.2, exon 1 of 1)	-24014	ENSMUSG00000039395	melanoregulin	7.62671	1.4229
chr10_58915685_58916360	chr10	58915685	58916360	74.5	6.5	40.9425	3.57542	0.537106	6.65682	2.79817e-11	3.13203e-08	peak_5072	knockout	7.50417	237353	Sh3rf3	Intron (ENSMUST00000135526.8/237353, intron 1 of 3)	101626	ENSMUSG00000037990	SH3 domain containing ring finger 3	7.50417	3.57542
chr13_111337208_111337783	chr13	111337208	111337783	5	77.5	40.4347	-3.90722	0.590638	-6.61526	3.70901e-11	3.92714e-08	peak_14894	control	7.40592	238880	Actbl2	Distal Intergenic	82195	ENSMUSG00000055194	actin, beta-like 2	7.40592	-3.90722
chr8_123433308_123433992	chr8	123433308	123433992	177.5	59.5	118.828	1.63415	0.246918	6.61821	3.63563e-11	3.92714e-08	peak_49857	knockout	7.40592	23854	Def8	Intron (ENSMUST00000127664.1/108148, intron 1 of 15)	-8994	ENSMUSG00000001482	differentially expressed in FDCP 8	7.40592	1.63415
chr10_116733472_116734178	chr10	116733472	116734178	15	101	56.735	-2.68738	0.408874	-6.57263	4.94341e-11	5.0964e-08	peak_6628	control	7.29274	75878	4930579P08Rik	Intron (ENSMUST00000218193.1/75878, intron 2 of 2)	4219	ENSMUSG00000112924	RIKEN cDNA 4930579P08 gene	7.29274	-2.68738
chr14_12715965_12716855	chr14	12715965	12716855	104	21	62.599	2.36185	0.364926	6.47213	9.66307e-11	9.70667e-08	peak_15121	knockout	7.01293	27062	Cadps	Intron (ENSMUST00000224882.1/27062, intron 1 of 28)	106190	ENSMUSG00000054423	Ca2+-dependent secretion activator	7.01293	2.36185
chr12_95746783_95747692	chr12	95746783	95747692	106.5	23	64.8925	2.27122	0.355499	6.38881	1.67178e-10	1.63735e-07	peak_12330	knockout	6.78586	399558	Flrt2	Intron (ENSMUST00000057324.3/399558, intron 1 of 1)	51426	ENSMUSG00000047414	fibronectin leucine rich transmembrane protein 2	6.78586	2.27122
chr1_53818288_53819066	chr1	53818288	53819066	26	120	71.3298	-2.14266	0.338824	-6.32383	2.55156e-10	2.43804e-07	peak_810	control	6.61296	329152	Hecw2	Intron (ENSMUST00000120904.7/329152, intron 28 of 28)	22105	ENSMUSG00000042807	HECT, C2 and WW domain containing E3 ubiquitin protein ligase 2	6.61296	-2.14266
chr6_141380906_141381916	chr6	141380906	141381916	68	2	35.5449	5.15122	0.822203	6.26514	3.72484e-10	3.47439e-07	peak_43877	knockout	6.45912	100093700	Gm10400	Intron (ENSMUST00000043259.9/54611, intron 1 of 15)	40353	ENSMUSG00000107456	predicted gene 10400	6.45912	5.15122
chr10_48322370_48323190	chr10	48322370	48323190	35.5	141.5	86.7751	-1.93013	0.309635	-6.23357	4.5593e-10	4.15384e-07	peak_4949	control	6.38155	14806	Grik2	Distal Intergenic	780741	ENSMUSG00000056073	glutamate receptor, ionotropic, kainate 2 (beta 2)	6.38155	-1.93013
chr14_19976665_19977334	chr14	19976665	19977334	22	107	63.0813	-2.22085	0.358541	-6.19412	5.86128e-10	5.21867e-07	peak_15232	control	6.28244	14702	Gng2	Promoter (<=1kb)	0	ENSMUSG00000043004	guanine nucleotide binding protein (G protein), gamma 2	6.28244	-2.22085
chr6_147199185_147200427	chr6	147199185	147200427	315	570	436.119	-0.79535	0.128608	-6.18432	6.23727e-10	5.43002e-07	peak_44091	no diff	6.2652	100039641	E330012B07Rik	Intron (ENSMUST00000151979.7/100039641, intron 2 of 2)	18923	ENSMUSG00000085600	RIKEN cDNA E330012B07 gene	6.2652	-0.79535
chr15_28133106_28133870	chr15	28133106	28133870	13	86	48.4617	-2.6762	0.436065	-6.13714	8.40182e-10	7.15543e-07	peak_17391	control	6.14536	110082	Dnah5	Distal Intergenic	-69882	ENSMUSG00000022262	dynein, axonemal, heavy chain 5	6.14536	-2.6762
chr1_162243076_162244023	chr1	162243076	162244023	80.5	214.5	144.632	-1.35616	0.221918	-6.11111	9.894e-10	8.24697e-07	peak_3151	control	6.08371	387210	Mir214	Intron (ENSMUST00000159763.7/103967, intron 2 of 8)	19708	ENSMUSG00000065516	microRNA 214	6.08371	-1.35616
chr16_23307541_23308404	chr16	23307541	23308404	89	239.5	161.771	-1.36574	0.225357	-6.06032	1.35848e-09	1.10875e-06	peak_20374	control	5.95517	20440	St6gal1	Intron (ENSMUST00000023601.13/20440, intron 2 of 7)	17071	ENSMUSG00000022885	beta galactoside alpha 2,6 sialyltransferase 1	5.95517	-1.36574
chr10_83183516_83184216	chr10	83183516	83184216	60	177.5	116.681	-1.51345	0.253067	-5.98045	2.22527e-09	1.77913e-06	peak_5959	control	5.74979	338365	Slc41a2	Intron (ENSMUST00000040110.7/58250, intron 2 of 2)	120159	ENSMUSG00000034591	solute carrier family 41, member 2	5.74979	-1.51345
chr9_36976647_36977404	chr9	36976647	36977404	35	129	80.2813	-1.8287	0.309175	-5.91479	3.32295e-09	2.6036e-06	peak_50551	control	5.58443	208076	Pknox2	Intron (ENSMUST00000177218.7/208076, intron 1 of 10)	9868	ENSMUSG00000035934	Pbx/knotted 1 homeobox 2	5.58443	-1.8287
chr1_58729104_58729938	chr1	58729104	58729938	39	135	85.4365	-1.73621	0.293784	-5.90983	3.42454e-09	2.63059e-06	peak_943	control	5.57995	12633	Cflar	Promoter (<=1kb)	-614	ENSMUSG00000026031	CASP8 and FADD-like apoptosis regulator	5.57995	-1.73621
chr10_66354818_66355414	chr10	66354818	66355414	96.5	232	161.412	-1.2068	0.205954	-5.85955	4.64129e-09	3.49667e-06	peak_5281	control	5.45634	69433	1700023F02Rik	Distal Intergenic	-100595	ENSMUSG00000100000	RIKEN cDNA 1700023F02 gene	5.45634	-1.2068
chr13_62382742_62383557	chr13	62382742	62383557	13.5	81.5	46.3117	-2.53902	0.436595	-5.81551	6.04504e-09	4.46831e-06	peak_14077	control	5.34986	100041979	Gm3604	Promoter (<=1kb)	0	ENSMUSG00000094942	predicted gene 3604	5.34986	-2.53902
chr9_86624728_86625426	chr9	86624728	86625426	39	133.5	84.7157	-1.722	0.296325	-5.8112	6.20282e-09	4.50003e-06	peak_51739	control	5.34678	17436	Me1	Intron (ENSMUST00000034989.14/17436, intron 6 of 13)	-5991	ENSMUSG00000032418	malic enzyme 1, NADP(+)-dependent, cytosolic	5.34678	-1.722
chr14_19984863_19985564	chr14	19984863	19985564	18	91	53.21	-2.28322	0.394858	-5.78237	7.36543e-09	5.15264e-06	peak_15233	control	5.28797	14702	Gng2	Distal Intergenic	-7236	ENSMUSG00000043004	guanine nucleotide binding protein (G protein), gamma 2	5.28797	-2.28322
chr8_36613604_36614190	chr8	36613604	36614190	71.5	10	40.9061	2.90578	0.502273	5.78525	7.24026e-09	5.15264e-06	peak_47974	knockout	5.28797	50768	Dlc1	Promoter (<=1kb)	0	ENSMUSG00000031523	deleted in liver cancer 1	5.28797	2.90578
chr10_40629654_40630415	chr10	40629654	40630415	92.5	19.5	56.4894	2.29814	0.398112	5.7726	7.80579e-09	5.3649e-06	peak_4821	knockout	5.27044	70503	Ddo	Promoter (<=1kb)	0	ENSMUSG00000063428	D-aspartate oxidase	5.27044	2.29814
chr2_150181080_150182048	chr2	150181080	150182048	90.5	220.5	152.974	-1.23107	0.214056	-5.75117	8.86268e-09	5.98628e-06	peak_31098	control	5.22284	100271882	Gm14139	Promoter (<=1kb)	0	ENSMUSG00000079009	predicted gene 14139	5.22284	-1.23107
chr1_133251356_133252204	chr1	133251356	133252204	90	217	150.868	-1.21103	0.212871	-5.68906	1.27741e-08	8.48199e-06	peak_2460	control	5.0715	100502933	Gm19461	Exon (ENSMUST00000191207.1/100502933, exon 4 of 4)	4148	ENSMUSG00000101693	predicted gene, 19461	5.0715	-1.21103
chr7_42866809_42867541	chr7	42866809	42867541	16.5	85	49.5567	-2.30872	0.407732	-5.66235	1.49315e-08	9.7493e-06	peak_44987	control	5.01103	100039706	Gm2381	Promoter (<=1kb)	0	ENSMUSG00000092225	zinc finger protein 936 pseudogene	5.01103	-2.30872
chr12_76895150_76896281	chr12	76895150	76896281	107	250.5	175.268	-1.17065	0.207158	-5.65099	1.59524e-08	1.02451e-05	peak_11925	control	4.98948	110606	Fntb	Intron (ENSMUST00000125842.7/110606, intron 7 of 12)	8092	ENSMUSG00000033373	farnesyltransferase, CAAX box, beta	4.98948	-1.17065
chr16_24490535_24491291	chr16	24490535	24491291	225.5	105.5	165.542	1.15364	0.204602	5.63843	1.71609e-08	1.08435e-05	peak_20422	knockout	4.96483	624582	Morf4l1-ps1	Intron (ENSMUST00000231352.1/210126, intron 3 of 6)	-38103	NA	mortality factor 4 like 1, pseudogene 1	4.96483	1.15364
chr2_33303348_33304017	chr2	33303348	33304017	48.5	150.5	97.4733	-1.58155	0.280895	-5.63041	1.7978e-08	1.11795e-05	peak_28657	control	4.95158	241308	Ralgps1	Intron (ENSMUST00000131298.6/241308, intron 4 of 17)	67412	ENSMUSG00000038831	Ral GEF with PH domain and SH3 binding motif 1	4.95158	-1.58155
chr11_78102081_78102669	chr11	78102081	78102669	34	122.5	76.9976	-1.79248	0.318612	-5.6259	1.84539e-08	1.12961e-05	peak_8879	control	4.94707	216971	Fam222b	Intron (ENSMUST00000073705.11/216971, intron 1 of 2)	7373	ENSMUSG00000037750	family with sequence similarity 222, member B	4.94707	-1.79248
chr2_16356038_16356743	chr2	16356038	16356743	16.5	87.5	51.0424	-2.34464	0.418089	-5.60799	2.04685e-08	1.23365e-05	peak_28002	control	4.90881	67448	Plxdc2	Promoter (<=1kb)	0	ENSMUSG00000026748	plexin domain containing 2	4.90881	-2.34464
chr11_87448400_87449499	chr11	87448400	87449499	222.5	104.5	163.275	1.1507	0.205668	5.59495	2.20683e-08	1.2908e-05	peak_9202	knockout	4.88914	83560	Tex14	Exon (ENSMUST00000198628.1/ENSMUST00000198628.1, exon 1 of 1)	20809	ENSMUSG00000010342	testis expressed gene 14	4.88914	1.1507
chr17_90815187_90815868	chr17	90815187	90815868	83.5	19	51.4871	2.19628	0.392551	5.59489	2.20757e-08	1.2908e-05	peak_24137	knockout	4.88914	102634634	Gm20491	Intron (ENSMUST00000072671.13/18189, intron 4 of 20)	-21181	NA	enolase 1, alpha non-neuron pseudogene	4.88914	2.19628
chr10_85597800_85598993	chr10	85597800	85598993	276	142.5	208.502	1.00813	0.182028	5.53831	3.05413e-08	1.75954e-05	peak_6021	knockout	4.7546	74007	Btbd11	Promoter (<=1kb)	0	ENSMUSG00000020042	BTB (POZ) domain containing 11	4.7546	1.00813
chr2_127394436_127395184	chr2	127394436	127395184	32	117	72.7436	-1.80968	0.326931	-5.53535	3.10613e-08	1.76356e-05	peak_30522	control	4.75361	215456	Gpat2	Distal Intergenic	-30015	ENSMUSG00000046338	glycerol-3-phosphate acyltransferase 2, mitochondrial	4.75361	-1.80968
chr17_75258417_75259079	chr17	75258417	75259079	94.5	228	158.108	-1.20785	0.218454	-5.52908	3.21907e-08	1.80157e-05	peak_23674	control	4.74435	268977	Ltbp1	Intron (ENSMUST00000234490.1/268977, intron 10 of 34)	-30897	ENSMUSG00000001870	latent transforming growth factor beta binding protein 1	4.74435	-1.20785
chr10_58812127_58812696	chr10	58812127	58812696	62	9	35.6214	2.84498	0.515394	5.52001	3.38978e-08	1.8704e-05	peak_5070	knockout	4.72807	237353	Sh3rf3	Promoter (<=1kb)	-663	ENSMUSG00000037990	SH3 domain containing ring finger 3	4.72807	2.84498
chr1_170063750_170064579	chr1	170063750	170064579	165.5	325.5	241.999	-0.918866	0.166648	-5.51382	3.51127e-08	1.91052e-05	peak_3357	no diff	4.71885	18214	Ddr2	Intron (ENSMUST00000194690.5/18214, intron 2 of 17)	24365	ENSMUSG00000026674	discoidin domain receptor family, member 2	4.71885	-0.918866
chr18_22985025_22985715	chr18	22985025	22985715	224	105	164.315	1.14588	0.207934	5.51076	3.57284e-08	1.91739e-05	peak_24477	knockout	4.71729	319211	Nol4	Intron (ENSMUST00000081423.12/319211, intron 1 of 10)	-32715	ENSMUSG00000041923	nucleolar protein 4	4.71729	1.14588
chr17_90606782_90607346	chr17	90606782	90607346	52	5	28.6483	3.43557	0.624654	5.49996	3.79877e-08	2.01109e-05	peak_24130	knockout	4.69657	18189	Nrxn1	Intron (ENSMUST00000072671.13/18189, intron 10 of 20)	-17940	ENSMUSG00000024109	neurexin I	4.69657	3.43557
chr6_53337249_53337967	chr6	53337249	53337967	20.5	96.5	57.1805	-2.16535	0.394111	-5.49426	3.92354e-08	2.04945e-05	peak_42080	control	4.68836	231991	Creb5	Intron (ENSMUST00000205222.2/231991, intron 1 of 3)	26378	ENSMUSG00000053007	cAMP responsive element binding protein 5	4.68836	-2.16535
chr8_106516495_106517047	chr8	106516495	106517047	6	58	31.3156	-3.2256	0.589175	-5.47477	4.3809e-08	2.25824e-05	peak_49273	control	4.64623	12560	Cdh3	Intron (ENSMUST00000080797.7/12560, intron 2 of 15)	5604	ENSMUSG00000061048	cadherin 3	4.64623	-3.2256
chr16_30190409_30190677	chr16	30190409	30190677	48.5	2	25.572	4.66074	0.852618	5.46638	4.59313e-08	2.33689e-05	peak_20550	knockout	4.63136	71756	Cpn2	Distal Intergenic	76822	ENSMUSG00000023176	carboxypeptidase N, polypeptide 2	4.63136	4.66074
chr1_170941767_170942363	chr1	170941767	170942363	117	38	77.4464	1.67728	0.30724	5.45919	4.78308e-08	2.34228e-05	peak_3390	knockout	4.63036	98752	Fcrla	Distal Intergenic	-14184	ENSMUSG00000038421	Fc receptor-like A	4.63036	1.67728
chr1_39034599_39035221	chr1	39034599	39035221	7.5	61.5	33.5298	-2.9763	0.544761	-5.4635	4.6683e-08	2.34228e-05	peak_495	control	4.63036	68833	Pdcl3	Distal Intergenic	39439	ENSMUSG00000026078	phosducin-like 3	4.63036	-2.9763
chr2_117712174_117712919	chr2	117712174	117712919	69.5	187.5	126.437	-1.36787	0.250463	-5.46137	4.72482e-08	2.34228e-05	peak_30199	control	4.63036	100504728	Gm13985	Distal Intergenic	99894	NA	predicted gene 13985	4.63036	-1.36787
chr6_54039343_54040302	chr6	54039343	54040302	58	8	33.1759	2.91873	0.535766	5.44778	5.1003e-08	2.46678e-05	peak_42113	knockout	4.60787	69993	Chn2	Promoter (<=1kb)	0	ENSMUSG00000004633	chimerin 2	4.60787	2.91873
chr6_53286819_53287899	chr6	53286819	53287899	91.5	214.5	150.182	-1.171	0.215687	-5.42915	5.66238e-08	2.70524e-05	peak_42079	control	4.56779	231991	Creb5	Promoter (<=1kb)	0	ENSMUSG00000053007	cAMP responsive element binding protein 5	4.56779	-1.171
chr17_54080366_54080959	chr17	54080366	54080959	9	67.5	37.494	-2.84151	0.524689	-5.41561	6.10795e-08	2.88295e-05	peak_23180	control	4.54016	20888	Sult1c1	Distal Intergenic	-89692	ENSMUSG00000023943	sulfotransferase family, cytosolic, 1C, member 1	4.54016	-2.84151
chr10_21160504_21161229	chr10	21160504	21161229	16	82	47.8042	-2.30635	0.426684	-5.40529	6.47035e-08	3.01012e-05	peak_4449	control	4.52142	17863	Myb	Promoter (<=1kb)	0	ENSMUSG00000019982	myeloblastosis oncogene	4.52142	-2.30635
chr17_54162302_54162750	chr17	54162302	54162750	10.5	70	39.2249	-2.68855	0.497546	-5.40362	6.53104e-08	3.01012e-05	peak_23187	control	4.52142	63993	Slc5a7	Distal Intergenic	116454	ENSMUSG00000023945	solute carrier family 5 (choline transporter), member 7	4.52142	-2.68855
chr1_93235211_93236011	chr1	93235211	93236011	80	16.5	48.1747	2.33759	0.433429	5.39326	6.91894e-08	3.11559e-05	peak_1966	knockout	4.50646	208777	Sned1	Promoter (<=1kb)	0	ENSMUSG00000047793	sushi, nidogen and EGF-like domains 1	4.50646	2.33759
chr11_112620855_112621992	chr11	112620855	112621992	72	183.5	125.852	-1.29719	0.240519	-5.39331	6.91706e-08	3.11559e-05	peak_10229	control	4.50646	217294	BC006965	Distal Intergenic	47406	ENSMUSG00000041674	cDNA sequence BC006965	4.50646	-1.29719
chr17_73072179_73072851	chr17	73072179	73072851	96.5	223	157.262	-1.14747	0.212932	-5.38893	7.08796e-08	3.15543e-05	peak_23589	control	4.50094	225010	Lclat1	Distal Intergenic	-35134	ENSMUSG00000054469	lysocardiolipin acyltransferase 1	4.50094	-1.14747
chr17_73804449_73805201	chr17	73804449	73805201	167	70	118.36	1.3153	0.244284	5.38432	7.27209e-08	3.20103e-05	peak_23609	knockout	4.49471	57440	Ehd3	Promoter (<=1kb)	0	ENSMUSG00000024065	EH-domain containing 3	4.49471	1.3153
chr13_105054133_105055764	chr13	105054133	105055764	157.5	64.5	111.172	1.34699	0.25157	5.35435	8.5863e-08	3.73752e-05	peak_14775	knockout	4.42742	52882	Rgs7bp	Promoter (<=1kb)	0	ENSMUSG00000021719	regulator of G-protein signalling 7 binding protein	4.42742	1.34699
chr16_29795147_29795808	chr16	29795147	29795808	6	55	29.8063	-3.14081	0.587749	-5.3438	9.10164e-08	3.87572e-05	peak_20526	control	4.41165	328657	Gm1968	Distal Intergenic	166499	ENSMUSG00000075286	predicted gene 1968	4.41165	-3.14081
chr8_32221086_32221741	chr8	32221086	32221741	23	94	57.4299	-1.98016	0.370532	-5.34411	9.08641e-08	3.87572e-05	peak_47853	control	4.41165	211323	Nrg1	Intron (ENSMUST00000209107.3/211323, intron 1 of 12)	71172	ENSMUSG00000062991	neuregulin 1	4.41165	-1.98016
chr11_115970928_115971503	chr11	115970928	115971503	50	143	94.615	-1.45841	0.273606	-5.33034	9.80282e-08	4.08548e-05	peak_10393	control	4.38876	192897	Itgb4	Distal Intergenic	-3206	ENSMUSG00000020758	integrin beta 4	4.38876	-1.45841
chr5_76007488_76008276	chr5	76007488	76008276	83	197.5	138.094	-1.1927	0.223683	-5.33208	9.70958e-08	4.08548e-05	peak_39412	control	4.38876	16542	Kdr	Distal Intergenic	-29030	ENSMUSG00000062960	kinase insert domain protein receptor	4.38876	-1.1927
chr9_116368822_116369553	chr9	116368822	116369553	99	224	159.105	-1.11867	0.210031	-5.32623	1.00271e-07	4.13498e-05	peak_52373	control	4.38353	100043817	Gm4668	Distal Intergenic	179642	ENSMUSG00000111243	predicted gene 4668	4.38353	-1.11867
chr15_25545981_25546688	chr15	25545981	25546688	58.5	156.5	105.664	-1.36299	0.256056	-5.32301	1.02063e-07	4.16502e-05	peak_17286	control	4.38038	17909	Myo10	Intron (ENSMUST00000228618.1/ENSMUST00000228618.1, intron 3 of 5)	-75837	ENSMUSG00000022272	myosin X	4.38038	-1.36299
chr8_76901878_76902471	chr8	76901878	76902471	73.5	14.5	44.1961	2.41102	0.453309	5.31871	1.04506e-07	4.22076e-05	peak_48570	knockout	4.37461	110784	Nr3c2	Promoter (<=1kb)	0	ENSMUSG00000031618	nuclear receptor subfamily 3, group C, member 2	4.37461	2.41102
chr10_21915945_21916566	chr10	21915945	21916566	6	55.5	30.1396	-3.15148	0.594161	-5.30408	1.13245e-07	4.52703e-05	peak_4473	control	4.34419	20393	Sgk1	Intron (ENSMUST00000120509.7/20393, intron 1 of 13)	-11904	ENSMUSG00000019970	serum/glucocorticoid regulated kinase 1	4.34419	-3.15148
chr14_78861509_78862185	chr14	78861509	78862185	6.5	55.5	30.2862	-3.03914	0.573698	-5.29746	1.17424e-07	4.64666e-05	peak_16609	control	4.33286	219189	Vwa8	Intron (ENSMUST00000040990.6/219189, intron 1 of 44)	12255	ENSMUSG00000058997	von Willebrand factor A domain containing 8	4.33286	-3.03914
chr14_12628641_12629385	chr14	12628641	12629385	120	41.5	80.7409	1.58482	0.299315	5.29483	1.19129e-07	4.66702e-05	peak_15119	knockout	4.33096	27062	Cadps	Intron (ENSMUST00000224882.1/27062, intron 3 of 28)	-82240	ENSMUSG00000054423	Ca2+-dependent secretion activator	4.33096	1.58482
chr14_72822219_72823073	chr14	72822219	72823073	23	96	58.0715	-1.99413	0.377702	-5.27964	1.29436e-07	5.02056e-05	peak_16434	control	4.29925	319448	Fndc3a	Intron (ENSMUST00000227565.1/ENSMUST00000227565.1, intron 2 of 5)	-112216	ENSMUSG00000033487	fibronectin type III domain containing 3A	4.29925	-1.99413
chr16_35681124_35681927	chr16	35681124	35681927	78.5	17.5	48.2992	2.23465	0.423822	5.27261	1.34497e-07	5.16576e-05	peak_20773	knockout	4.28687	20357	Sema5b	Distal Intergenic	18653	ENSMUSG00000052133	sema domain, seven thrombospondin repeats (type 1 and type 1-like), transmembrane domain (TM) and short cytoplasmic domain, (semaphorin) 5B	4.28687	2.23465
chr19_37806859_37807414	chr19	37806859	37807414	7.5	58.5	32.3166	-2.90276	0.552069	-5.25797	1.45658e-07	5.5401e-05	peak_27003	control	4.25648	226101	Myof	Distal Intergenic	94089	ENSMUSG00000048612	myoferlin	4.25648	-2.90276
chr4_150751955_150752654	chr4	150751955	150752654	46	135	88.7801	-1.49218	0.284431	-5.2462	1.55272e-07	5.84896e-05	peak_38094	control	4.23292	242773	Slc45a1	Distal Intergenic	-99781	ENSMUSG00000039838	solute carrier family 45, member 1	4.23292	-1.49218
chrX_23364488_23365407	chrX	23364488	23365407	85	22.5	53.836	1.97119	0.376151	5.24044	1.60195e-07	5.97695e-05	peak_52823	knockout	4.22352	67455	Klhl13	Promoter (<=1kb)	0	ENSMUSG00000036782	kelch-like 13	4.22352	1.97119
chr2_151978132_151978710	chr2	151978132	151978710	19.5	86.5	51.8437	-2.08294	0.399653	-5.21187	1.86942e-07	6.90909e-05	peak_31136	control	4.16058	73847	Fam110a	Promoter (1-2kb)	1509	ENSMUSG00000027459	family with sequence similarity 110, member A	4.16058	-2.08294
chr10_95003988_95004726	chr10	95003988	95004726	24.5	96.5	59.4188	-1.91445	0.37051	-5.16708	2.37784e-07	8.70599e-05	peak_6255	control	4.06018	54712	Plxnc1	Distal Intergenic	-59153	ENSMUSG00000074785	plexin C1	4.06018	-1.91445
chr5_53402579_53403299	chr5	53402579	53403299	33	110.5	70.162	-1.68402	0.326172	-5.163	2.43028e-07	8.81563e-05	peak_39104	control	4.05475	19664	Rbpj	Distal Intergenic	-62853	ENSMUSG00000039191	recombination signal binding protein for immunoglobulin kappa J region	4.05475	-1.68402
chr1_192851585_192852121	chr1	192851585	192852121	76.5	183.5	127.594	-1.20384	0.233486	-5.15596	2.52338e-07	9.06936e-05	peak_4001	control	4.04242	214791	Sertad4	Promoter (<=1kb)	0	ENSMUSG00000016262	SERTA domain containing 4	4.04242	-1.20384
chr4_62754827_62756026	chr4	62754827	62756026	97	222	157.517	-1.14098	0.221504	-5.15107	2.59006e-07	9.22437e-05	peak_35998	control	4.03506	50780	Rgs3	Distal Intergenic	54132	ENSMUSG00000059810	regulator of G-protein signaling 3	4.03506	-1.14098
chr8_95616171_95616841	chr8	95616171	95616841	69	171	117.917	-1.25553	0.243991	-5.14579	2.6639e-07	9.4019e-05	peak_49117	control	4.02678	78833	Gins3	Intron (ENSMUST00000213069.1/ENSMUST00000213069.1, intron 2 of 3)	-16612	ENSMUSG00000031669	GINS complex subunit 3 (Psf3 homolog)	4.02678	-1.25553
chr9_43944889_43945785	chr9	43944889	43945785	93	28	60.6965	1.79216	0.34892	5.13631	2.80185e-07	9.80046e-05	peak_50675	knockout	4.00875	21838	Thy1	Intron (ENSMUST00000215774.1/ENSMUST00000215774.1, intron 1 of 2)	-97599	ENSMUSG00000032011	thymus cell antigen 1, theta	4.00875	1.79216
chr15_23451968_23452586	chr15	23451968	23452586	59	10.5	34.9068	2.54463	0.495666	5.13375	2.84026e-07	9.8469e-05	peak_17263	knockout	4.0067	320865	Cdh18	Intron (ENSMUST00000164787.7/320865, intron 10 of 11)	278104	ENSMUSG00000040420	cadherin 18	4.0067	2.54463
chr12_52879114_52879825	chr12	52879114	52879825	38.5	120	77.5334	-1.58059	0.308598	-5.12184	3.02564e-07	0.000103976	peak_11547	control	3.98307	238161	Akap6	Intron (ENSMUST00000095737.4/238161, intron 2 of 13)	83278	ENSMUSG00000061603	A kinase (PRKA) anchor protein 6	3.98307	-1.58059
chr12_35209121_35209901	chr12	35209121	35209901	42.5	126	82.5742	-1.50763	0.294679	-5.11618	3.11793e-07	0.000106216	peak_11362	control	3.97381	751520	Mir680-3	Distal Intergenic	-14224	ENSMUSG00000076253	microRNA 680-3	3.97381	-1.50763
chr19_57396571_57397209	chr19	57396571	57397209	34.5	114.5	73.1567	-1.68298	0.329303	-5.11073	3.20912e-07	0.000107453	peak_27555	control	3.96878	226252	Fhip2a	Distal Intergenic	35541	ENSMUSG00000033478	FHF complex subunit HOOK interacting protein 2A	3.96878	-1.68298
chr2_44159423_44159965	chr2	44159423	44159965	53	8	30.7273	2.78635	0.545191	5.11077	3.20849e-07	0.000107453	peak_28861	knockout	3.96878	320872	Arhgap15os	Intron (ENSMUST00000112824.7/76117, intron 10 of 14)	-94099	ENSMUSG00000085089	Rho GTPase activating protein 15, opposite strand	3.96878	2.78635
chr17_17004501_17005394	chr17	17004501	17005394	211	376.5	289.564	-0.780176	0.15289	-5.10286	3.34551e-07	0.000111071	peak_22054	no diff	3.9544	449000	Zfp960	Distal Intergenic	-58719	ENSMUSG00000096696	zinc finger protein 960	3.9544	-0.780176
chr8_95822648_95823365	chr8	95822648	95823365	29	101.5	63.8089	-1.74647	0.342829	-5.09429	3.50056e-07	0.000115242	peak_49129	control	3.93839	319960	4930513N10Rik	Distal Intergenic	13615	ENSMUSG00000074136	RIKEN cDNA 4930513N10 gene	3.93839	-1.74647
chr5_58143652_58144416	chr5	58143652	58144416	64	13	38.7908	2.35785	0.463182	5.09055	3.57026e-07	0.0001159	peak_39157	knockout	3.93592	78163	4930459L07Rik	Distal Intergenic	308583	ENSMUSG00000105234	RIKEN cDNA 4930459L07 gene	3.93592	2.35785
chr7_137314085_137314821	chr7	137314085	137314821	62.5	12	37.2773	2.43633	0.478646	5.09005	3.5797e-07	0.0001159	peak_47037	knockout	3.93592	13593	Ebf3	Promoter (<=1kb)	0	ENSMUSG00000010476	early B cell factor 3	3.93592	2.43633
chr1_40275127_40275980	chr1	40275127	40275980	141.5	57.5	99.3922	1.3607	0.26812	5.07495	3.87591e-07	0.000124461	peak_552	knockout	3.90497	16177	Il1r1	Intron (ENSMUST00000027241.10/16177, intron 1 of 10)	8470	ENSMUSG00000026072	interleukin 1 receptor, type I	3.90497	1.3607
chr12_111848089_111848838	chr12	111848089	111848838	49.5	139	92.4263	-1.4372	0.283359	-5.07199	3.93672e-07	0.000125386	peak_12700	control	3.90175	21981	Ppp1r13b	Intron (ENSMUST00000054815.14/21981, intron 4 of 16)	-3111	ENSMUSG00000021285	protein phosphatase 1, regulatory subunit 13B	3.90175	-1.4372
chr11_107322683_107323166	chr11	107322683	107323166	4.5	48.5	26.0334	-3.37617	0.668844	-5.04777	4.46988e-07	0.00014021	peak_10084	control	3.85322	71795	Pitpnc1	Intron (ENSMUST00000040380.12/71795, intron 1 of 7)	14360	ENSMUSG00000040430	phosphatidylinositol transfer protein, cytoplasmic 1	3.85322	-3.37617
chr6_12813633_12814301	chr6	12813633	12814301	33	107.5	68.7684	-1.64454	0.326048	-5.04387	4.56213e-07	0.00014021	peak_41283	control	3.85322	330267	Thsd7a	Distal Intergenic	-64223	ENSMUSG00000032625	thrombospondin, type I, domain containing 7A	3.85322	-1.64454
chr6_43312996_43313776	chr6	43312996	43313776	108	33	70.8686	1.75844	0.348682	5.0431	4.58043e-07	0.00014021	peak_41868	knockout	3.85322	18291	Nobox	Distal Intergenic	-3442	ENSMUSG00000029736	NOBOX oogenesis homeobox	3.85322	1.75844
chr6_49226988_49227570	chr6	49226988	49227570	15.5	72.5	43.0601	-2.1667	0.429639	-5.04308	4.58107e-07	0.00014021	peak_41957	control	3.85322	140488	Igf2bp3	Distal Intergenic	-12031	ENSMUSG00000029814	insulin-like growth factor 2 mRNA binding protein 3	3.85322	-2.1667
chr8_122280954_122282295	chr8	122280954	122282295	525.5	793	650.125	-0.535166	0.106102	-5.0439	4.56149e-07	0.00014021	peak_49784	no diff	3.85322	22761	Zfpm1	Promoter (<=1kb)	0	ENSMUSG00000049577	zinc finger protein, multitype 1	3.85322	-0.535166
chr12_55446634_55447182	chr12	55446634	55447182	53.5	8	30.9549	2.81111	0.561402	5.0073	5.51976e-07	0.000166817	peak_11613	knockout	3.77776	26443	Psma6	Distal Intergenic	39251	ENSMUSG00000021024	proteasome subunit alpha 6	3.77776	2.81111
chr14_12821718_12822378	chr14	12821718	12822378	95.5	29	62.6837	1.78152	0.355929	5.00528	5.57816e-07	0.000166817	peak_15125	knockout	3.77776	27062	Cadps	Promoter (<=1kb)	667	ENSMUSG00000054423	Ca2+-dependent secretion activator	3.77776	1.78152
chr17_90797604_90798233	chr17	90797604	90798233	69	16	42.7965	2.16733	0.433001	5.00537	5.57536e-07	0.000166817	peak_24135	knockout	3.77776	102634634	Gm20491	Intron (ENSMUST00000072671.13/18189, intron 4 of 20)	-3598	NA	enolase 1, alpha non-neuron pseudogene	3.77776	2.16733
chr12_40472950_40474091	chr12	40472950	40474091	13	69.5	40.1148	-2.36334	0.472689	-4.99977	5.73979e-07	0.000169501	peak_11446	control	3.77083	238130	Dock4	Intron (ENSMUST00000037488.7/238130, intron 1 of 52)	26614	ENSMUSG00000035954	dedicator of cytokinesis 4	3.77083	-2.36334
chr16_90532898_90533711	chr16	90532898	90533711	179	83.5	131.093	1.15322	0.230677	4.99928	5.75445e-07	0.000169501	peak_21503	knockout	3.77083	26559	Hunk	Distal Intergenic	71001	ENSMUSG00000053414	hormonally upregulated Neu-associated kinase	3.77083	1.15322
chr16_77738733_77739627	chr16	77738733	77739627	26	99	61.3932	-1.86227	0.373838	-4.98149	6.30959e-07	0.0001831	peak_21348	control	3.73731	723952	Mir125b-2	Intron (ENSMUST00000231957.1/ENSMUST00000231957.1, intron 3 of 4)	92393	ENSMUSG00000065472	microRNA 125b-2	3.73731	-1.86227
chr18_46303074_46303569	chr18	46303074	46303569	33	107.5	69.0136	-1.6423	0.329603	-4.98265	6.27204e-07	0.0001831	peak_25012	control	3.73731	240261	Ccdc112	Intron (ENSMUST00000072835.6/240261, intron 1 of 9)	8168	ENSMUSG00000071855	coiled-coil domain containing 112	3.73731	-1.6423
chr6_147241481_147241962	chr6	147241481	147241962	16.5	76	45.4592	-2.15779	0.434123	-4.97046	6.67958e-07	0.000192411	peak_44092	control	3.71577	102639797	Gm15767	Promoter (1-2kb)	1831	NA	predicted gene 15767	3.71577	-2.15779
chr6_49108980_49109780	chr6	49108980	49109780	48.5	135.5	90.0774	-1.42676	0.28738	-4.96473	6.87954e-07	0.000196725	peak_41952	control	3.70614	140488	Igf2bp3	Promoter (1-2kb)	1320	ENSMUSG00000029814	insulin-like growth factor 2 mRNA binding protein 3	3.70614	-1.42676
chr19_10781526_10782140	chr19	10781526	10782140	94	204.5	146.739	-1.06451	0.214631	-4.95971	7.05969e-07	0.000200413	peak_26341	control	3.69807	403202	A430093F15Rik	Promoter (<=1kb)	0	ENSMUSG00000067577	RIKEN cDNA A430093F15 gene	3.69807	-1.06451
chr3_142439536_142440613	chr3	142439536	142440613	119.5	41	80.159	1.61102	0.325142	4.95481	7.24024e-07	0.00020406	peak_34666	knockout	3.69024	56376	Pdlim5	Distal Intergenic	-43840	ENSMUSG00000028273	PDZ and LIM domain 5	3.69024	1.61102
chr17_56461982_56463113	chr17	56461982	56463113	325	194	258.288	0.803131	0.16229	4.94875	7.46922e-07	0.00020901	peak_23248	no diff	3.67983	19280	Ptprs	Promoter (<=1kb)	0	ENSMUSG00000013236	protein tyrosine phosphatase, receptor type, S	3.67983	0.803131
chr12_95694914_95695881	chr12	95694914	95695881	165	67.5	116.342	1.33576	0.270273	4.94227	7.72165e-07	0.000213232	peak_12329	knockout	3.67115	399558	Flrt2	Promoter (<=1kb)	0	ENSMUSG00000047414	fibronectin leucine rich transmembrane protein 2	3.67115	1.33576
chr7_93934614_93935442	chr7	93934614	93935442	25.5	91.5	57.4941	-1.78678	0.361543	-4.94209	7.72896e-07	0.000213232	peak_45949	control	3.67115	100040298	Gm15501	Distal Intergenic	-750438	ENSMUSG00000087412	predicted pseudogene 15501	3.67115	-1.78678
chr16_34839440_34840078	chr16	34839440	34840078	54.5	9.5	32.1027	2.57258	0.520843	4.93926	7.8421e-07	0.000214841	peak_20755	knockout	3.66788	107589	Mylk	Intron (ENSMUST00000155268.1/107589, intron 2 of 5)	54519	ENSMUSG00000022836	myosin, light polypeptide kinase	3.66788	2.57258
chr3_58139830_58140438	chr3	58139830	58140438	26	92.5	57.9632	-1.77475	0.359567	-4.93581	7.98183e-07	0.00021715	peak_32711	control	3.66324	67850	1700007F19Rik	Intron (ENSMUST00000197200.1/ENSMUST00000197200.1, intron 1 of 1)	23369	ENSMUSG00000100666	RIKEN cDNA 1700007F19 gene	3.66324	-1.77475
chr3_147452691_147453350	chr3	147452691	147453350	25	90	56.3633	-1.78839	0.362697	-4.93083	8.1883e-07	0.000221231	peak_34800	control	3.65515	70892	Ttll7	Distal Intergenic	508771	ENSMUSG00000036745	tubulin tyrosine ligase-like family, member 7	3.65515	-1.78839
chr13_48625118_48625913	chr13	48625118	48625913	113	40	76.2985	1.54898	0.314969	4.91789	8.74828e-07	0.000233145	peak_13710	knockout	3.63237	218232	Ptpdc1	Promoter (<=1kb)	0	ENSMUSG00000038042	protein tyrosine phosphatase domain containing 1	3.63237	1.54898
chr14_122713656_122714274	chr14	122713656	122714274	47	131	87.422	-1.41659	0.288021	-4.91835	8.72783e-07	0.000233145	peak_16925	control	3.63237	110821	Pcca	Promoter (<=1kb)	0	ENSMUSG00000041650	propionyl-Coenzyme A carboxylase, alpha polypeptide	3.63237	-1.41659
chr1_89005370_89006095	chr1	89005370	89006095	25.5	91.5	57.1821	-1.78411	0.363059	-4.91411	8.9186e-07	0.000236078	peak_1740	control	3.62695	73475	1700067G17Rik	Distal Intergenic	-10018	ENSMUSG00000099378	RIKEN cDNA 1700067G17 gene	3.62695	-1.78411
chr14_64970087_64970791	chr14	64970087	64970791	22	89	53.9971	-1.95118	0.397204	-4.91228	9.00227e-07	0.000236693	peak_16224	control	3.62581	210925	Ints9	Intron (ENSMUST00000043914.6/210925, intron 1 of 16)	19774	ENSMUSG00000021975	integrator complex subunit 9	3.62581	-1.95118
chr1_72780626_72781249	chr1	72780626	72781249	60.5	159.5	107.991	-1.35096	0.275235	-4.90838	9.18329e-07	0.000238255	peak_1265	control	3.62296	16008	Igfbp2	Distal Intergenic	-43254	ENSMUSG00000039323	insulin-like growth factor binding protein 2	3.62296	-1.35096
chr2_150256894_150257814	chr2	150256894	150257814	83	186.5	132.598	-1.11334	0.226806	-4.9088	9.1635e-07	0.000238255	peak_31100	control	3.62296	100216455	Gm14124	Promoter (<=1kb)	0	ENSMUSG00000079008	predicted gene 14124	3.62296	-1.11334
chr10_78156784_78157232	chr10	78156784	78157232	11	61.5	35.3096	-2.42707	0.495682	-4.89643	9.75925e-07	0.000251532	peak_5677	control	3.59941	28295	Gatd3a	Distal Intergenic	10210	ENSMUSG00000053329	glutamine amidotransferase like class 1 domain containing 3A	3.59941	-2.42707
chr14_47136534_47137164	chr14	47136534	47137164	33.5	115	72.8471	-1.70885	0.349224	-4.89327	9.91765e-07	0.000253944	peak_15809	control	3.59526	100038654	Gm10371	Distal Intergenic	-20373	ENSMUSG00000072589	predicted gene 10371	3.59526	-1.70885
chr12_86790305_86791055	chr12	86790305	86791055	163	75	118.833	1.18083	0.24142	4.89119	1.00228e-06	0.00025497	peak_12230	knockout	3.59351	627607	Lrrc74a	Distal Intergenic	49298	ENSMUSG00000059114	leucine rich repeat containing 74A	3.59351	1.18083
chr10_86437624_86438083	chr10	86437624	86438083	4	44	23.3282	-3.39779	0.69568	-4.88413	1.03887e-06	0.000262573	peak_6058	control	3.58075	27204	Syn3	Intron (ENSMUST00000120638.7/27204, intron 3 of 13)	53814	ENSMUSG00000059602	synapsin III	3.58075	-3.39779
chr15_50102609_50103310	chr15	50102609	50103310	67	14.5	40.7067	2.25391	0.461664	4.88214	1.0494e-06	0.000263534	peak_17815	knockout	3.57916	83925	Trps1	Distal Intergenic	724211	ENSMUSG00000038679	transcriptional repressor GATA binding 1	3.57916	2.25391
chr17_64341557_64342341	chr17	64341557	64342341	52	141	94.7062	-1.38928	0.284652	-4.88062	1.05754e-06	0.000263885	peak_23381	control	3.57858	224938	Pja2	Distal Intergenic	-9641	ENSMUSG00000024083	praja ring finger ubiquitin ligase 2	3.57858	-1.38928
chr9_98492603_98493254	chr9	98492603	98493254	47.5	135.5	89.7149	-1.44528	0.296254	-4.87853	1.06878e-06	0.000265004	peak_51917	control	3.57675	19660	Rbp2	Promoter (<=1kb)	906	ENSMUSG00000032454	retinol binding protein 2, cellular	3.57675	-1.44528
chr3_37712337_37713143	chr3	37712337	37713143	15	69.5	41.2735	-2.14945	0.441446	-4.86911	1.121e-06	0.00027575	peak_32401	control	3.55948	381438	Gm5148	Distal Intergenic	11186	ENSMUSG00000058174	predicted gene 5148	3.55948	-2.14945
chr5_13364790_13365611	chr5	13364790	13365611	87	196	139.346	-1.10974	0.227958	-4.8682	1.1262e-06	0.00027575	peak_38416	control	3.55948	20346	Sema3a	Intron (ENSMUST00000195907.4/20346, intron 3 of 8)	-31173	ENSMUSG00000028883	sema domain, immunoglobulin domain (Ig), short basic domain, secreted, (semaphorin) 3A	3.55948	-1.10974
chr2_24562804_24563522	chr2	24562804	24563522	32	101.5	65.525	-1.60996	0.33116	-4.86158	1.16453e-06	0.000283363	peak_28134	control	3.54766	12287	Cacna1b	Intron (ENSMUST00000155475.1/ENSMUST00000155475.1, intron 1 of 3)	44012	ENSMUSG00000004113	calcium channel, voltage-dependent, N type, alpha 1B subunit	3.54766	-1.60996
chr3_69468348_69469108	chr3	69468348	69469108	4	45	23.7976	-3.42082	0.704462	-4.85593	1.19823e-06	0.000288902	peak_32953	control	3.53925	242083	Ppm1l	Intron (ENSMUST00000029355.8/242083, intron 1 of 3)	-73324	ENSMUSG00000027784	protein phosphatase 1 (formerly 2C)-like	3.53925	-3.42082
chr4_150808209_150808987	chr4	150808209	150808987	97.5	33	65.446	1.62506	0.334698	4.8553	1.20204e-06	0.000288902	peak_38099	knockout	3.53925	74155	Errfi1	Distal Intergenic	-44932	ENSMUSG00000028967	ERBB receptor feedback inhibitor 1	3.53925	1.62506
chr10_10472016_10472662	chr10	10472016	10472662	29	96	61.3889	-1.67192	0.344519	-4.85292	1.21657e-06	0.000290612	peak_4230	control	3.53669	215772	Adgb	Promoter (<=1kb)	0	ENSMUSG00000050994	androglobin	3.53669	-1.67192
chr11_43927080_43927515	chr11	43927080	43927515	53	9.5	31.4484	2.54212	0.52419	4.84962	1.23701e-06	0.000291934	peak_7742	knockout	3.53472	11548	Adra1b	Distal Intergenic	-25870	ENSMUSG00000050541	adrenergic receptor, alpha 1b	3.53472	2.54212
chr12_102014108_102014937	chr12	102014108	102014937	144	274.5	206.174	-0.875691	0.180527	-4.85075	1.22998e-06	0.000291934	peak_12437	no diff	3.53472	51786	Cpsf2	Distal Intergenic	38120	ENSMUSG00000041781	cleavage and polyadenylation specific factor 2	3.53472	-0.875691
chr6_51011956_51012604	chr6	51011956	51012604	73.5	19.5	46.5157	1.97282	0.407005	4.84717	1.25235e-06	0.000293785	peak_42009	knockout	3.53197	319981	C530044C16Rik	Distal Intergenic	235632	ENSMUSG00000107667	RIKEN cDNA C530044C16 gene	3.53197	1.97282
chr1_51493403_51494118	chr1	51493403	51494118	91.5	199.5	142.903	-1.06781	0.220585	-4.8408	1.29315e-06	0.000301551	peak_719	control	3.52064	109019	Nabp1	Distal Intergenic	-14978	ENSMUSG00000026107	nucleic acid binding protein 1	3.52064	-1.06781
chr1_20775340_20776254	chr1	20775340	20776254	9.5	56.5	32.2737	-2.51123	0.519114	-4.83754	1.31459e-06	0.000304736	peak_192	control	3.51608	257630	Il17f	Distal Intergenic	3300	ENSMUSG00000041872	interleukin 17F	3.51608	-2.51123
chr15_94227314_94227816	chr15	94227314	94227816	13	64	37.6767	-2.23974	0.463953	-4.82753	1.3824e-06	0.000318571	peak_19317	control	3.49679	223838	Adamts20	Distal Intergenic	176442	ENSMUSG00000022449	a disintegrin-like and metallopeptidase (reprolysin type) with thrombospondin type 1 motif, 20	3.49679	-2.23974
chr7_82069977_82070536	chr7	82069977	82070536	1	45.5	22.5806	-5.44354	1.12913	-4.82098	1.42851e-06	0.000327272	peak_45725	control	3.48509	434205	Gm20744	Promoter (<=1kb)	0	ENSMUSG00000109145	predicted gene, 20744	3.48509	-5.44354
chr2_59828823_59829160	chr2	59828823	59829160	38	2	20.1691	4.31547	0.895608	4.81848	1.44659e-06	0.000329487	peak_29137	knockout	3.48216	66860	Tanc1	Intron (ENSMUST00000112568.7/66860, intron 19 of 26)	-12580	ENSMUSG00000035168	tetratricopeptide repeat, ankyrin repeat and coiled-coil containing 1	3.48216	4.31547
chr4_98630273_98630925	chr4	98630273	98630925	4.5	44.5	24.0226	-3.26102	0.68063	-4.79118	1.65803e-06	0.000375463	peak_36462	control	3.42543	12695	Patj	Intron (ENSMUST00000041284.9/12695, intron 31 of 43)	83300	ENSMUSG00000061859	PATJ, crumbs cell polarity complex component	3.42543	-3.26102
chr1_26053330_26053810	chr1	26053330	26053810	38	1.5	19.8693	4.72455	0.987402	4.78483	1.71131e-06	0.0003853	peak_263	knockout	3.4142	210933	Adgrb3	Distal Intergenic	-223623	ENSMUSG00000033569	adhesion G protein-coupled receptor B3	3.4142	4.72455
chr11_83448062_83449155	chr11	83448062	83449155	84.5	26	55.5129	1.75651	0.36796	4.77364	1.80922e-06	0.000405018	peak_9043	knockout	3.39253	66330	1700020L24Rik	Intron (ENSMUST00000103209.9/118453, intron 3 of 7)	7931	ENSMUSG00000035085	RIKEN cDNA 1700020L24 gene	3.39253	1.75651
chr2_137827955_137828723	chr2	137827955	137828723	57	11	34.0797	2.43954	0.511305	4.7712	1.83136e-06	0.000407644	peak_30856	knockout	3.38972	228662	Btbd3	Intron (ENSMUST00000134833.1/ENSMUST00000134833.1, intron 4 of 4)	-427842	ENSMUSG00000062098	BTB (POZ) domain containing 3	3.38972	2.43954
chr8_88668493_88669081	chr8	88668493	88669081	13.5	65.5	38.5455	-2.22622	0.466723	-4.7699	1.84315e-06	0.00040795	peak_48924	control	3.38939	257632	Nod2	Intron (ENSMUST00000054324.14/257632, intron 4 of 12)	17152	ENSMUSG00000055994	nucleotide-binding oligomerization domain containing 2	3.38939	-2.22622
chr15_27936965_27938133	chr15	27936965	27938133	258.5	144.5	201.391	0.896846	0.188138	4.76696	1.87027e-06	0.000411628	peak_17383	no diff	3.38549	223435	Trio	Intron (ENSMUST00000090247.6/223435, intron 1 of 56)	-17694	ENSMUSG00000022263	triple functional domain (PTPRF interacting)	3.38549	0.896846
chr11_116412846_116413555	chr11	116412846	116413555	86	27.5	56.8878	1.70019	0.357377	4.75742	1.96085e-06	0.000426769	peak_10430	knockout	3.36981	217340	Rnf157	Promoter (<=1kb)	0	ENSMUSG00000052949	ring finger protein 157	3.36981	1.70019
chr17_8800560_8802045	chr17	8800560	8802045	321.5	515	413.272	-0.621627	0.130657	-4.75771	1.95805e-06	0.000426769	peak_21905	no diff	3.36981	23984	Pde10a	Promoter (<=1kb)	0	ENSMUSG00000023868	phosphodiesterase 10A	3.36981	-0.621627
chr12_37769816_37770264	chr12	37769816	37770264	46.5	7	26.879	2.78343	0.585294	4.75562	1.97839e-06	0.000428207	peak_11412	knockout	3.36835	217480	Dgkb	Distal Intergenic	-47462	ENSMUSG00000036095	diacylglycerol kinase, beta	3.36835	2.78343
chr17_8780150_8780994	chr17	8780150	8780994	30	99	63.0431	-1.66844	0.351123	-4.75174	2.01676e-06	0.000429394	peak_21903	control	3.36714	23984	Pde10a	Intron (ENSMUST00000115715.7/23984, intron 1 of 21)	-20699	ENSMUSG00000023868	phosphodiesterase 10A	3.36714	-1.66844
chr19_42811848_42812134	chr19	42811848	42812134	0	33	15.9368	-7.42185	1.5613	-4.75364	1.99791e-06	0.000429394	peak_27153	control	3.36714	192236	Hps1	Intron (ENSMUST00000099428.4/545291, intron 10 of 11)	-31870	ENSMUSG00000025188	HPS1, biogenesis of lysosomal organelles complex 3 subunit 1	3.36714	-7.42185
chr8_120036896_120037693	chr8	120036896	120037693	35	108	70.014	-1.5608	0.328443	-4.75212	2.01297e-06	0.000429394	peak_49647	control	3.36714	78892	Crispld2	Exon (ENSMUST00000160605.1/ENSMUST00000160605.1, exon 2 of 2)	6104	ENSMUSG00000031825	cysteine-rich secretory protein LCCL domain containing 2	3.36714	-1.5608
chr6_59068042_59068842	chr6	59068042	59068842	144.5	65	104.65	1.20859	0.254465	4.74952	2.03898e-06	0.000431779	peak_42216	knockout	3.36474	58909	Fam13a	Distal Intergenic	-43493	ENSMUSG00000037709	family with sequence similarity 13, member A	3.36474	1.20859
chr17_45339285_45340121	chr17	45339285	45340121	47.5	7	27.2706	2.8223	0.59475	4.74537	2.08129e-06	0.000438368	peak_22940	knockout	3.35816	71702	Cdc5l	Distal Intergenic	75563	ENSMUSG00000023932	cell division cycle 5-like (S. pombe)	3.35816	2.8223
chr10_111583624_111584363	chr10	111583624	111584363	75	170	120.548	-1.12533	0.237235	-4.74354	2.10018e-06	0.000439983	peak_6561	control	3.35656	71321	4933440J02Rik	Distal Intergenic	9910	ENSMUSG00000097082	RIKEN cDNA 4933440J02 gene	3.35656	-1.12533
chr14_22863875_22864670	chr14	22863875	22864670	54	146	98.5945	-1.39015	0.293223	-4.74092	2.12747e-06	0.000443329	peak_15352	control	3.35327	791307	Gm10248	Intron (ENSMUST00000075639.10/76633, intron 6 of 6)	229901	ENSMUSG00000068680	predicted gene 10248	3.35327	-1.39015
chr3_116931420_116932099	chr3	116931420	116932099	23	85	53.0992	-1.82509	0.3851	-4.73927	2.14491e-06	0.000444598	peak_34119	control	3.35203	20321	Frrs1	Intron (ENSMUST00000040097.13/114301, intron 3 of 7)	34710	ENSMUSG00000033386	ferric-chelate reductase 1	3.35203	-1.82509
chr17_43331607_43332079	chr17	43331607	43332079	1	45.5	22.3505	-5.4418	1.14963	-4.73353	2.20646e-06	0.000454949	peak_22870	control	3.34204	224792	Adgrf5	Distal Intergenic	-28372	ENSMUSG00000056492	adhesion G protein-coupled receptor F5	3.34204	-5.4418
chr1_135016757_135017328	chr1	135016757	135017328	87	28.5	57.88	1.66666	0.35263	4.72638	2.28563e-06	0.000468806	peak_2537	knockout	3.32901	329252	Lgr6	Promoter (<=1kb)	451	ENSMUSG00000042793	leucine-rich repeat-containing G protein-coupled receptor 6	3.32901	1.66666
chr2_137288133_137288941	chr2	137288133	137288941	18.5	77.5	46.7322	-2.01132	0.426888	-4.71159	2.45792e-06	0.000501518	peak_30838	control	3.29971	16449	Jag1	Exon (ENSMUST00000130262.1/ENSMUST00000130262.1, exon 1 of 5)	-171489	ENSMUSG00000027276	jagged 1	3.29971	-2.01132
chr10_54117546_54118252	chr10	54117546	54118252	54.5	145.5	98.2357	-1.34922	0.286515	-4.70906	2.48867e-06	0.000504207	peak_5018	control	3.29739	17155	Man1a	Distal Intergenic	-40937	ENSMUSG00000003746	mannosidase 1, alpha	3.29739	-1.34922
chr13_11432573_11433341	chr13	11432573	11433341	14	65.5	38.955	-2.1782	0.462622	-4.70839	2.49684e-06	0.000504207	peak_12959	control	3.29739	664793	Zp4-ps	Distal Intergenic	-88711	ENSMUSG00000113593	zona pellucida glycoprotein 4, pseudogene	3.29739	-2.1782
chr2_13453465_13453987	chr2	13453465	13453987	14	64.5	38.5333	-2.15003	0.456965	-4.70501	2.53848e-06	0.000509987	peak_27967	control	3.29244	65969	Cubn	Promoter (1-2kb)	1640	ENSMUSG00000026726	cubilin (intrinsic factor-cobalamin receptor)	3.29244	-2.15003
chr1_9564411_9564996	chr1	9564411	9564996	40.5	117	77.2859	-1.48149	0.315502	-4.69565	2.65756e-06	0.000531186	peak_52	control	3.27475	76187	Adhfe1	Intron (ENSMUST00000144177.7/76187, intron 12 of 13)	16292	ENSMUSG00000025911	alcohol dehydrogenase, iron containing, 1	3.27475	-1.48149
chr19_53057988_53059056	chr19	53057988	53059056	81.5	25.5	53.5646	1.73091	0.368735	4.69418	2.67678e-06	0.000532311	peak_27388	knockout	3.27383	78457	1700054A03Rik	Intron (ENSMUST00000235589.1/78457, intron 1 of 2)	-17162	ENSMUSG00000099988	RIKEN cDNA 1700054A03 gene	3.27383	1.73091
chr18_69777003_69777669	chr18	69777003	69777669	50.5	131	89.006	-1.31656	0.280567	-4.69249	2.69899e-06	0.000534018	peak_25556	control	3.27244	21413	Tcf4	Distal Intergenic	94623	ENSMUSG00000053477	transcription factor 4	3.27244	-1.31656
chr16_21694078_21694985	chr16	21694078	21694985	83.5	26.5	55.1103	1.71857	0.366969	4.68314	2.82519e-06	0.00055618	peak_20308	knockout	3.25478	72190	2510009E07Rik	Promoter (<=1kb)	0	ENSMUSG00000043391	RIKEN cDNA 2510009E07 gene	3.25478	1.71857
chr16_52452835_52453455	chr16	52452835	52453455	101	34.5	68.2234	1.61276	0.344696	4.6788	2.88563e-06	0.000565237	peak_21109	knockout	3.24777	11658	Alcam	Promoter (<=1kb)	-181	ENSMUSG00000022636	activated leukocyte cell adhesion molecule	3.24777	1.61276
chr6_131396467_131397287	chr6	131396467	131397287	55.5	138.5	95.1929	-1.26159	0.269917	-4.674	2.9539e-06	0.000575732	peak_43638	control	3.23978	56449	Ybx3	Distal Intergenic	-7991	ENSMUSG00000030189	Y box protein 3	3.23978	-1.26159
chr1_51829147_51829908	chr1	51829147	51829908	32.5	99.5	64.6488	-1.55585	0.333597	-4.66386	3.10335e-06	0.000599402	peak_740	control	3.22228	17912	Myo1b	Intron (ENSMUST00000046390.13/17912, intron 4 of 29)	-8601	ENSMUSG00000018417	myosin IB	3.22228	-1.55585
chr9_50554598_50555212	chr9	50554598	50555212	22.5	83	51.8678	-1.83642	0.39377	-4.66369	3.10595e-06	0.000599402	peak_50846	control	3.22228	16173	Il18	Promoter (<=1kb)	0	ENSMUSG00000039217	interleukin 18	3.22228	-1.83642
chr11_106707731_106708365	chr11	106707731	106708365	38.5	111	73.6482	-1.47204	0.316054	-4.65754	3.20004e-06	0.000614534	peak_10054	control	3.21145	18613	Pecam1	Intron (ENSMUST00000103069.9/18613, intron 2 of 13)	6581	ENSMUSG00000020717	platelet/endothelial cell adhesion molecule 1	3.21145	-1.47204
chr11_116100300_116100976	chr11	116100300	116100976	348	539.5	438.192	-0.575182	0.12373	-4.6487	3.34031e-06	0.000638341	peak_10404	no diff	3.19495	217333	Trim47	Distal Intergenic	6107	ENSMUSG00000020773	tripartite motif-containing 47	3.19495	-0.575182
chr6_66966342_66966806	chr6	66966342	66966806	21	77.5	48.2017	-1.82509	0.393544	-4.63758	3.52511e-06	0.000670386	peak_42288	control	3.17368	14701	Gng12	Intron (ENSMUST00000043148.12/14701, intron 3 of 4)	69451	ENSMUSG00000036402	guanine nucleotide binding protein (G protein), gamma 12	3.17368	-1.82509
chr3_27158883_27159302	chr3	27158883	27159302	13.5	64	38.1517	-2.19017	0.472586	-4.63443	3.57919e-06	0.000677383	peak_32207	control	3.16917	76657	1700125G22Rik	Distal Intergenic	4857	ENSMUSG00000097584	RIKEN cDNA 1700125G22 gene	3.16917	-2.19017
chr14_17868175_17868993	chr14	17868175	17868993	57.5	12	34.8784	2.30591	0.498618	4.62459	3.75338e-06	0.000706935	peak_15203	knockout	3.15062	21834	Thrb	Intron (ENSMUST00000224470.1/21834, intron 2 of 3)	-93828	ENSMUSG00000021779	thyroid hormone receptor beta	3.15062	2.30591
chr9_86736867_86737751	chr9	86736867	86737751	64.5	151	106.065	-1.17038	0.253202	-4.6223	3.795e-06	0.000711354	peak_51743	control	3.14791	244954	Prss35	Distal Intergenic	-5898	ENSMUSG00000033491	protease, serine 35	3.14791	-1.17038
chr15_33923989_33924872	chr15	33923989	33924872	144	65	104.439	1.20009	0.259762	4.61994	3.83858e-06	0.000716097	peak_17493	knockout	3.14503	67154	Mtdh	Distal Intergenic	-157822	ENSMUSG00000022255	metadherin	3.14503	1.20009
chr17_27213691_27214348	chr17	27213691	27214348	11.5	59	34.4623	-2.31121	0.501197	-4.61139	3.99985e-06	0.000742646	peak_22370	control	3.12922	224640	Lemd2	Intron (ENSMUST00000239096.1/ENSMUST00000239096.1, intron 1 of 1)	-9222	ENSMUSG00000044857	LEM domain containing 2	3.12922	-2.31121
chr11_121654473_121655133	chr11	121654473	121655133	47.5	126.5	85.224	-1.35057	0.292983	-4.60971	4.03225e-06	0.000745128	peak_10818	control	3.12777	210004	B3gntl1	Intron (ENSMUST00000067399.13/210004, intron 3 of 12)	18020	ENSMUSG00000046605	UDP-GlcNAc:betaGal beta-1,3-N-acetylglucosaminyltransferase-like 1	3.12777	-1.35057
chr15_83491839_83492369	chr15	83491839	83492369	22	79	49.4126	-1.78493	0.38814	-4.59868	4.25178e-06	0.000782009	peak_18998	control	3.10679	319953	Ttll1	3' UTR	18424	ENSMUSG00000022442	tubulin tyrosine ligase-like 1	3.10679	-1.78493
chr1_72144449_72144984	chr1	72144449	72144984	4	40	21.5634	-3.26615	0.712696	-4.58281	4.58758e-06	0.000829948	peak_1231	control	3.08095	381269	Mreg	Distal Intergenic	67323	ENSMUSG00000039395	melanoregulin	3.08095	-3.26615
chr15_36742591_36743496	chr15	36742591	36743496	197	346.5	268.591	-0.760887	0.166046	-4.58238	4.59717e-06	0.000829948	peak_17600	no diff	3.08095	22631	Ywhaz	Distal Intergenic	48918	ENSMUSG00000022285	tyrosine 3-monooxygenase/tryptophan 5-monooxygenase activation protein, zeta polypeptide	3.08095	-0.760887
chr8_104022681_104023537	chr8	104022681	104023537	141	64	102.516	1.19394	0.260529	4.58274	4.58915e-06	0.000829948	peak_49155	knockout	3.08095	12562	Cdh5	Distal Intergenic	-78088	ENSMUSG00000031871	cadherin 5	3.08095	1.19394
chr9_89842058_89842876	chr9	89842058	89842876	104.5	37	71.144	1.56672	0.341706	4.58497	4.54041e-06	0.000829948	peak_51783	knockout	3.08095	74700	4930524O08Rik	Intron (ENSMUST00000183387.7/74700, intron 3 of 5)	15076	ENSMUSG00000098627	RIKEN cDNA 4930524O08 gene	3.08095	1.56672
chr14_117240014_117240614	chr14	117240014	117240614	29.5	93.5	60.4107	-1.61435	0.352675	-4.57744	4.70705e-06	0.000845888	peak_16788	control	3.07269	23888	Gpc6	Intron (ENSMUST00000123239.1/23888, intron 2 of 3)	314078	ENSMUSG00000058571	glypican 6	3.07269	-1.61435
chr19_42809361_42809989	chr19	42809361	42809989	65	152	106.911	-1.16742	0.255203	-4.57449	4.77375e-06	0.000853956	peak_27152	control	3.06856	192236	Hps1	Intron (ENSMUST00000099428.4/545291, intron 10 of 11)	-29383	ENSMUSG00000025188	HPS1, biogenesis of lysosomal organelles complex 3 subunit 1	3.06856	-1.16742
chr3_59125781_59126600	chr3	59125781	59126600	54.5	11	32.8088	2.35326	0.516355	4.55745	5.17779e-06	0.000922023	peak_32747	knockout	3.03526	140795	P2ry14	Intron (ENSMUST00000199659.4/329650, intron 15 of 43)	4022	ENSMUSG00000036381	purinergic receptor P2Y, G-protein coupled, 14	3.03526	2.35326
chr9_79610213_79610776	chr9	79610213	79610776	21.5	79	49.0538	-1.82197	0.400011	-4.55481	5.24321e-06	0.000929449	peak_51645	control	3.03177	12816	Col12a1	Promoter (2-3kb)	2194	ENSMUSG00000032332	collagen, type XII, alpha 1	3.03177	-1.82197
chr6_39492957_39493703	chr6	39492957	39493703	71	162	114.728	-1.12909	0.248035	-4.55213	5.31047e-06	0.000937131	peak_41804	control	3.0282	209773	Dennd2a	Exon (ENSMUST00000036877.9/209773, exon 8 of 19)	-3791	ENSMUSG00000038456	DENN/MADD domain containing 2A	3.0282	-1.12909
chr3_38076632_38077392	chr3	38076632	38077392	50	129	87.7868	-1.30436	0.286754	-4.54871	5.39756e-06	0.000948228	peak_32419	control	3.02309	71342	5430434I15Rik	Distal Intergenic	130727	ENSMUSG00000106002	RIKEN cDNA 5430434I15 gene	3.02309	-1.30436
chr1_59171902_59172819	chr1	59171902	59172819	25.5	87	55.1841	-1.72326	0.379146	-4.54511	5.49074e-06	0.00096029	peak_959	control	3.0176	227157	Mpp4	Intron (ENSMUST00000027178.12/74018, intron 27 of 33)	-8513	ENSMUSG00000079550	membrane protein, palmitoylated 4 (MAGUK p55 subfamily member 4)	3.0176	-1.72326
chr3_58166583_58167122	chr3	58166583	58167122	22	78	49.0586	-1.77343	0.390472	-4.54176	5.57874e-06	0.000968235	peak_32713	control	3.01402	67850	1700007F19Rik	Promoter (2-3kb)	-2776	ENSMUSG00000100666	RIKEN cDNA 1700007F19 gene	3.01402	-1.77343
chr8_35321030_35321909	chr8	35321030	35321909	96	201	146.037	-1.0034	0.22094	-4.5415	5.58559e-06	0.000968235	peak_47922	control	3.01402	244416	Ppp1r3b	Distal Intergenic	-53830	ENSMUSG00000046794	protein phosphatase 1, regulatory subunit 3B	3.01402	-1.0034
chr10_86323057_86323712	chr10	86323057	86323712	17	68.5	41.8647	-1.94838	0.429863	-4.53255	5.82767e-06	0.00100134	peak_6045	control	2.99942	21859	Timp3	Intron (ENSMUST00000020234.13/21859, intron 1 of 4)	20203	ENSMUSG00000020044	tissue inhibitor of metalloproteinase 3	2.99942	-1.94838
chr15_50283371_50283918	chr15	50283371	50283918	57.5	13.5	35.7606	2.15309	0.475021	4.53261	5.82597e-06	0.00100134	peak_17820	knockout	2.99942	83925	Trps1	Distal Intergenic	543603	ENSMUSG00000038679	transcriptional repressor GATA binding 1	2.99942	2.15309
chr11_117331232_117332581	chr11	117331232	117332581	143	60	102.07	1.31008	0.289288	4.52865	5.93619e-06	0.00101553	peak_10502	knockout	2.99331	53860	Septin9	Promoter (<=1kb)	0	ENSMUSG00000059248	septin 9	2.99331	1.31008
chr11_107376120_107376783	chr11	107376120	107376783	214	115.5	163.847	0.944756	0.208726	4.5263	6.00242e-06	0.0010224	peak_10086	no diff	2.99038	71795	Pitpnc1	Intron (ENSMUST00000103064.9/71795, intron 1 of 9)	-27990	ENSMUSG00000040430	phosphatidylinositol transfer protein, cytoplasmic 1	2.99038	0.944756
chr17_73068360_73068973	chr17	73068360	73068973	39.5	108.5	72.7171	-1.40245	0.309957	-4.52467	6.04891e-06	0.00102585	peak_23588	control	2.98891	225010	Lclat1	Distal Intergenic	-39012	ENSMUSG00000054469	lysocardiolipin acyltransferase 1	2.98891	-1.40245
chr1_34060344_34061001	chr1	34060344	34061001	207	109.5	157.416	0.978998	0.216539	4.52112	6.15139e-06	0.00103732	peak_315	no diff	2.98409	13518	Dst	Intron (ENSMUST00000183034.4/13518, intron 4 of 102)	-16226	ENSMUSG00000026131	dystonin	2.98409	0.978998
chr1_43225518_43226227	chr1	43225518	43226227	44.5	117.5	79.4601	-1.34128	0.296711	-4.5205	6.1695e-06	0.00103732	peak_589	control	2.98409	14200	Fhl2	Distal Intergenic	-28534	ENSMUSG00000008136	four and a half LIM domains 2	2.98409	-1.34128
chr7_45361255_45361757	chr7	45361255	45361757	37	4	20.7822	3.27435	0.724729	4.51803	6.24164e-06	0.00104497	peak_45101	knockout	2.9809	76787	Ppfia3	Promoter (<=1kb)	65	ENSMUSG00000003863	protein tyrosine phosphatase, receptor type, f polypeptide (PTPRF), interacting protein (liprin), alpha 3	2.9809	3.27435
chr2_102196630_102197174	chr2	102196630	102197174	45.5	119.5	81.2842	-1.33754	0.296193	-4.51578	6.30835e-06	0.00105164	peak_29885	control	2.97813	241576	Ldlrad3	Distal Intergenic	-10245	ENSMUSG00000048058	low density lipoprotein receptor class A domain containing 3	2.97813	-1.33754
chr1_51148462_51149357	chr1	51148462	51149357	49.5	134	90.0212	-1.36739	0.302912	-4.51414	6.35757e-06	0.00105359	peak_701	control	2.97733	20324	Cavin2	Exon (ENSMUST00000187777.1/ENSMUST00000187777.1, exon 1 of 1)	-139769	ENSMUSG00000045954	caveolae associated 2	2.97733	-1.36739
chr14_93062232_93062852	chr14	93062232	93062852	25.5	87	55.3614	-1.70857	0.378539	-4.51359	6.37385e-06	0.00105359	peak_16667	control	2.97733	211712	Pcdh9	Intron (ENSMUST00000195826.5/211712, intron 4 of 4)	822896	ENSMUSG00000055421	protocadherin 9	2.97733	-1.70857
chr11_3894708_3895590	chr11	3894708	3895590	186	97.5	141.538	0.99265	0.219994	4.51218	6.4166e-06	0.0010562	peak_7056	no diff	2.97625	67430	4921536K21Rik	Promoter (<=1kb)	0	ENSMUSG00000020434	RIKEN cDNA 4921536K21 gene	2.97625	0.99265
chr19_10803723_10804443	chr19	10803723	10804443	13.5	61	36.3472	-2.1144	0.469393	-4.50454	6.65158e-06	0.0010903	peak_26343	control	2.96245	12511	Cd6	Intron (ENSMUST00000080292.11/12511, intron 1 of 12)	-4979	ENSMUSG00000024670	CD6 antigen	2.96245	-2.1144
chr15_38169614_38170212	chr15	38169614	38170212	26.5	86.5	55.4381	-1.65611	0.367991	-4.50042	6.78195e-06	0.00110704	peak_17635	control	2.95584	18285	Odf1	Distal Intergenic	-48991	ENSMUSG00000061923	outer dense fiber of sperm tails 1	2.95584	-1.65611
chr17_35776662_35777677	chr17	35776662	35777677	134.5	253.5	190.894	-0.853893	0.190043	-4.49315	7.01788e-06	0.0011408	peak_22775	no diff	2.94279	74601	4833427F10Rik	Exon (ENSMUST00000172874.1/74601, exon 2 of 3)	4212	ENSMUSG00000092171	RIKEN cDNA 4833427F10 gene	2.94279	-0.853893
chr12_35324464_35325203	chr12	35324464	35325203	13	63.5	37.2133	-2.23841	0.498324	-4.49188	7.05974e-06	0.00114286	peak_11373	control	2.94201	751520	Mir680-3	Distal Intergenic	-129567	ENSMUSG00000076253	microRNA 680-3	2.94201	-2.23841
chr8_26351899_26353062	chr8	26351899	26353062	360	234	295.786	0.676795	0.150701	4.49098	7.08956e-06	0.00114296	peak_47767	no diff	2.94197	73754	Thap1	Intron (ENSMUST00000211122.1/ENSMUST00000211122.1, intron 2 of 2)	193106	ENSMUSG00000037214	THAP domain containing, apoptosis associated protein 1	2.94197	0.676795
chr1_71977354_71977909	chr1	71977354	71977909	11.5	56.5	33.3184	-2.23471	0.49838	-4.48394	7.32772e-06	0.00117223	peak_1218	control	2.93099	71134	4933417E11Rik	Intron (ENSMUST00000188213.1/71134, intron 1 of 2)	27286	ENSMUSG00000101848	RIKEN cDNA 4933417E11 gene	2.93099	-2.23471
chr19_11044836_11045483	chr19	11044836	11045483	110	44	76.7248	1.37729	0.307167	4.48385	7.33094e-06	0.00117223	peak_26360	knockout	2.93099	107350	AW112010	Distal Intergenic	5083	ENSMUSG00000075010	expressed sequence AW112010	2.93099	1.37729
chr2_118529404_118530120	chr2	118529404	118530120	83	28	55.4586	1.62087	0.361761	4.48049	7.44726e-06	0.00118599	peak_30251	knockout	2.92592	171543	Bmf	3' UTR	14467	ENSMUSG00000040093	BCL2 modifying factor	2.92592	1.62087
chr3_107776194_107776905	chr3	107776194	107776905	70	158	111.901	-1.11727	0.249541	-4.47729	7.55972e-06	0.00119903	peak_33929	control	2.92117	12977	Csf1	Distal Intergenic	-15725	ENSMUSG00000014599	colony stimulating factor 1 (macrophage)	2.92117	-1.11727
chr13_36695528_36696780	chr13	36695528	36696780	171.5	87.5	129.381	1.02615	0.229458	4.47204	7.74781e-06	0.0012239	peak_13467	knockout	2.91225	68404	Nrn1	Intron (ENSMUST00000224916.1/69955, intron 6 of 7)	33888	ENSMUSG00000039114	neuritin 1	2.91225	1.02615
chr1_61540015_61540575	chr1	61540015	61540575	45.5	7	26.3389	2.77224	0.620323	4.46902	7.85799e-06	0.00123632	peak_1034	knockout	2.90787	72823	Pard3b	Distal Intergenic	-98249	ENSMUSG00000052062	par-3 family cell polarity regulator beta	2.90787	2.77224
chr7_97342874_97343403	chr7	97342874	97343403	9	51	29.2301	-2.43703	0.545683	-4.46602	7.96884e-06	0.00124875	peak_45999	control	2.90352	622320	Kctd21	Intron (ENSMUST00000054107.5/622320, intron 1 of 1)	10547	ENSMUSG00000044952	potassium channel tetramerisation domain containing 21	2.90352	-2.43703
chr3_102667589_102668246	chr3	102667589	102668246	28.5	89.5	57.8086	-1.58858	0.355804	-4.46476	8.01581e-06	0.00125111	peak_33765	control	2.90271	70747	Tspan2	Distal Intergenic	-66283	ENSMUSG00000027858	tetraspanin 2	2.90271	-1.58858
chr2_13558471_13559239	chr2	13558471	13559239	367.5	242	303.431	0.658741	0.147894	4.45413	8.42331e-06	0.00130949	peak_27974	no diff	2.8829	13434	Trdmt1	Distal Intergenic	-13803	ENSMUSG00000026723	tRNA aspartic acid methyltransferase 1	2.8829	0.658741
chr3_86915162_86915678	chr3	86915162	86915678	78	24	50.8191	1.75787	0.394782	4.45276	8.47745e-06	0.0013127	peak_33212	knockout	2.88184	70762	Dclk2	Intron (ENSMUST00000191752.5/70762, intron 1 of 13)	4492	ENSMUSG00000028078	doublecortin-like kinase 2	2.88184	1.75787
chr9_49102402_49103096	chr9	49102402	49103096	13	62	36.9499	-2.19385	0.493048	-4.44957	8.60415e-06	0.00132707	peak_50810	control	2.87711	80893	Tmprss5	Promoter (<=1kb)	0	ENSMUSG00000032268	transmembrane protease, serine 5 (spinesin)	2.87711	-2.19385
chr19_24166333_24166879	chr19	24166333	24166879	108	44.5	76.1591	1.33611	0.3004	4.44777	8.67653e-06	0.00133299	peak_26619	knockout	2.87517	21873	Tjp2	Intron (ENSMUST00000233027.1/21873, intron 1 of 22)	6257	ENSMUSG00000024812	tight junction protein 2	2.87517	1.33611
chr16_94227738_94228019	chr16	94227738	94228019	38.5	4.5	21.5891	3.16641	0.712296	4.44536	8.7746e-06	0.00134279	peak_21648	knockout	2.87199	110948	Hlcs	Intron (ENSMUST00000228910.1/110948, intron 2 of 6)	-4621	ENSMUSG00000040820	holocarboxylase synthetase (biotin- [propriony-Coenzyme A-carboxylase (ATP-hydrolysing)] ligase)	2.87199	3.16641
chr15_97002710_97003106	chr15	97002710	97003106	5	40.5	22.288	-2.9609	0.666456	-4.44276	8.88136e-06	0.00135384	peak_19412	control	2.86843	69354	Slc38a4	Intron (ENSMUST00000231039.1/69354, intron 12 of 14)	16845	ENSMUSG00000022464	solute carrier family 38, member 4	2.86843	-2.9609
chr13_34652261_34652922	chr13	34652261	34652922	49.5	10	30.0187	2.36413	0.532624	4.43865	9.05245e-06	0.00136447	peak_13421	knockout	2.86503	66895	Pxdc1	Promoter (<=1kb)	0	ENSMUSG00000021411	PX domain containing 1	2.86503	2.36413
chr15_55134626_55135685	chr15	55134626	55135685	141	66	103.387	1.15761	0.260766	4.43929	9.02561e-06	0.00136447	peak_17929	knockout	2.86503	97998	Deptor	Promoter (1-2kb)	1173	ENSMUSG00000022419	DEP domain containing MTOR-interacting protein	2.86503	1.15761
chr6_147185135_147185796	chr6	147185135	147185796	34	100	65.9617	-1.49566	0.336969	-4.43858	9.05562e-06	0.00136447	peak_44090	control	2.86503	100039641	E330012B07Rik	Exon (ENSMUST00000151979.7/100039641, exon 2 of 3)	4873	ENSMUSG00000085600	RIKEN cDNA E330012B07 gene	2.86503	-1.49566
chr16_31606182_31606709	chr16	31606182	31606709	49	9.5	29.2137	2.41947	0.545698	4.43372	9.26193e-06	0.00139021	peak_20624	knockout	2.85692	224098	Gm536	Distal Intergenic	-11026	ENSMUSG00000116597	predicted gene 536	2.85692	2.41947
chr1_78189397_78189954	chr1	78189397	78189954	1.5	34.5	17.4424	-4.4702	1.00911	-4.42982	9.43122e-06	0.00139833	peak_1424	control	2.85439	18505	Pax3	Intron (ENSMUST00000004994.15/18505, intron 4 of 8)	6884	ENSMUSG00000004872	paired box 3	2.85439	-4.4702
chr14_23057539_23058368	chr14	23057539	23058368	60	15	37.431	2.05339	0.463604	4.42919	9.4588e-06	0.00139833	peak_15361	knockout	2.85439	791307	Gm10248	Intron (ENSMUST00000090409.1/791307, intron 2 of 3)	36203	ENSMUSG00000068680	predicted gene 10248	2.85439	2.05339
chr4_107803235_107804249	chr4	107803235	107804249	587	413	498.622	0.563891	0.127258	4.43109	9.37588e-06	0.00139833	peak_36683	no diff	2.85439	16975	Lrp8	Promoter (<=1kb)	367	ENSMUSG00000028613	low density lipoprotein receptor-related protein 8, apolipoprotein e receptor	2.85439	0.563891
chr9_122922847_122923349	chr9	122922847	122923349	2.5	34.5	17.9976	-3.72974	0.841808	-4.43063	9.39569e-06	0.00139833	peak_52531	control	2.85439	22646	Zfp105	Promoter (<=1kb)	0	ENSMUSG00000057895	zinc finger protein 105	2.85439	-3.72974
chr7_92457564_92458333	chr7	92457564	92458333	161	286.5	220.301	-0.77445	0.174897	-4.42803	9.50962e-06	0.00140056	peak_45917	no diff	2.8537	23859	Dlg2	Distal Intergenic	29895	ENSMUSG00000052572	discs large MAGUK scaffold protein 2	2.8537	-0.77445
chr6_137110225_137111311	chr6	137110225	137111311	122.5	52.5	87.1509	1.28183	0.28976	4.42376	9.69993e-06	0.00142324	peak_43781	knockout	2.84672	232441	Rerg	Intron (ENSMUST00000032347.10/232441, intron 2 of 4)	28752	ENSMUSG00000030222	RAS-like, estrogen-regulated, growth-inhibitor	2.84672	1.28183
chr17_12793932_12794832	chr17	12793932	12794832	116	222.5	166.89	-0.884044	0.199964	-4.42102	9.82353e-06	0.001436	peak_21964	no diff	2.84285	104103	Airn	Intron (ENSMUST00000160932.2/104103, intron 1 of 2)	-21099	ENSMUSG00000078247	antisense Igf2r RNA	2.84285	-0.884044
chr2_31893109_31893556	chr2	31893109	31893556	32.5	2.5	17.7429	3.76719	0.852893	4.41696	1.00099e-05	0.0014578	peak_28558	knockout	2.8363	23928	Lamc3	Intron (ENSMUST00000138325.7/23928, intron 1 of 27)	5765	ENSMUSG00000026840	laminin gamma 3	2.8363	3.76719
chr4_84018665_84019653	chr4	84018665	84019653	105.5	207	153.906	-0.916114	0.207499	-4.41503	1.00996e-05	0.00146541	peak_36195	no diff	2.83404	78238	6030471H07Rik	Distal Intergenic	25226	ENSMUSG00000085217	RIKEN cDNA 6030471H07 gene	2.83404	-0.916114
chr15_43437954_43438796	chr15	43437954	43438796	33	99	64.8417	-1.53842	0.348613	-4.41297	1.0196e-05	0.00147394	peak_17767	control	2.83152	100038728	Gm10373	Intron (ENSMUST00000100683.2/100038728, intron 2 of 2)	38240	ENSMUSG00000072592	predicted gene 10373	2.83152	-1.53842
chr3_152086236_152086594	chr3	152086236	152086594	2.5	37	18.9912	-3.81591	0.865039	-4.41126	1.02772e-05	0.00148021	peak_34869	control	2.82968	54120	Gipc2	Distal Intergenic	16260	ENSMUSG00000039131	GIPC PDZ domain containing family, member 2	2.82968	-3.81591
chr6_143622262_143623333	chr6	143622262	143623333	128.5	240.5	181.65	-0.845412	0.191706	-4.40995	1.03395e-05	0.00148374	peak_43938	no diff	2.82864	73425	1700060C16Rik	Intron (ENSMUST00000150559.1/73425, intron 2 of 4)	27955	ENSMUSG00000086887	RIKEN cDNA 1700060C16 gene	2.82864	-0.845412
chr10_118113061_118113781	chr10	118113061	118113781	138	65.5	101.653	1.13213	0.257225	4.40134	1.07586e-05	0.00153274	peak_6688	knockout	2.81453	17245	Mdm1	Intron (ENSMUST00000218667.1/ENSMUST00000218667.1, intron 1 of 1)	-28030	ENSMUSG00000020212	transformed mouse 3T3 cell double minute 1	2.81453	1.13213
chr10_99396543_99397235	chr10	99396543	99397235	89	186	135.33	-1.00139	0.227544	-4.40087	1.07817e-05	0.00153274	peak_6403	control	2.81453	67603	Dusp6	Intron (ENSMUST00000189035.1/ENSMUST00000189035.1, intron 1 of 2)	130902	ENSMUSG00000019960	dual specificity phosphatase 6	2.81453	-1.00139
chr17_37045691_37046935	chr17	37045691	37046935	206	345	271.735	-0.688156	0.15638	-4.40054	1.07984e-05	0.00153274	peak_22830	no diff	2.81453	54393	Gabbr1	Promoter (<=1kb)	0	ENSMUSG00000024462	gamma-aminobutyric acid (GABA) B receptor, 1	2.81453	-0.688156
chr2_30707455_30708707	chr2	30707455	30708707	278.5	170	223.405	0.766208	0.17432	4.39542	1.1056e-05	0.00156364	peak_28469	no diff	2.80586	100526499	Mir3089	Distal Intergenic	-12503	ENSMUSG00000093091	microRNA 3089	2.80586	0.766208
chr3_38042460_38043224	chr3	38042460	38043224	60	140	98.5604	-1.16581	0.265354	-4.39342	1.11582e-05	0.00157243	peak_32417	control	2.80343	626410	Gm20755	Distal Intergenic	143647	ENSMUSG00000106461	predicted gene, 20755	2.80343	-1.16581
chr2_181494365_181494864	chr2	181494365	181494864	90	33.5	61.8947	1.48511	0.338578	4.38632	1.15283e-05	0.00161876	peak_31996	knockout	2.79082	241850	Abhd16b	Promoter (1-2kb)	1159	ENSMUSG00000055882	abhydrolase domain containing 16B	2.79082	1.48511
chr16_22076330_22077164	chr16	22076330	22077164	203	112.5	157.441	0.906788	0.206847	4.38386	1.16593e-05	0.0016313	peak_20323	no diff	2.78747	319765	Igf2bp2	Promoter (1-2kb)	1954	ENSMUSG00000033581	insulin-like growth factor 2 mRNA binding protein 2	2.78747	0.906788
chr1_53788902_53789640	chr1	53788902	53789640	88	184	133.525	-1.00521	0.22964	-4.37733	1.2014e-05	0.00166945	peak_809	control	2.77743	98267	Stk17b	Distal Intergenic	-3678	ENSMUSG00000026094	serine/threonine kinase 17b (apoptosis-inducing)	2.77743	-1.00521
chr10_121475677_121476961	chr10	121475677	121476961	249	149	198.137	0.798592	0.18244	4.37728	1.20172e-05	0.00166945	peak_6774	no diff	2.77743	192678	Rassf3	Promoter (<=1kb)	0	ENSMUSG00000025795	Ras association (RalGDS/AF-6) domain family member 3	2.77743	0.798592
chr3_144679750_144680205	chr3	144679750	144680205	9	49.5	28.6087	-2.41059	0.550889	-4.37581	1.20984e-05	0.00167479	peak_34707	control	2.77604	54673	Sh3glb1	Distal Intergenic	17262	ENSMUSG00000037062	SH3-domain GRB2-like B1 (endophilin)	2.77604	-2.41059
chr1_13604422_13605074	chr1	13604422	13605074	19.5	70.5	44.1605	-1.79501	0.411158	-4.36573	1.26697e-05	0.00174752	peak_123	control	2.75758	72265	Tram1	Distal Intergenic	-14512	ENSMUSG00000025935	translocating chain-associating membrane protein 1	2.75758	-1.79501
chr6_36896522_36897205	chr6	36896522	36897205	45	119.5	81.2359	-1.35337	0.310051	-4.36499	1.27129e-05	0.00174752	peak_41696	control	2.75758	19242	Ptn	Intron (ENSMUST00000101532.9/320127, intron 28 of 33)	-86302	ENSMUSG00000029838	pleiotrophin	2.75758	-1.35337
chr19_61057448_61058144	chr19	61057448	61058144	33.5	95.5	63.2747	-1.45321	0.333359	-4.35929	1.30483e-05	0.00178734	peak_27691	control	2.74779	414758	Zfp950	3' UTR	69420	ENSMUSG00000074733	zinc finger protein 950	2.74779	-1.45321
chr4_102555419_102555975	chr4	102555419	102555975	17	70	42.6549	-2.00118	0.459166	-4.35829	1.31083e-05	0.0017893	peak_36550	control	2.74732	18578	Pde4b	3' UTR	-14120	ENSMUSG00000028525	phosphodiesterase 4B, cAMP specific	2.74732	-2.00118
chr17_44717783_44718906	chr17	44717783	44718906	59	140	97.9097	-1.1971	0.274792	-4.3564	1.3222e-05	0.00179856	peak_22925	control	2.74508	12393	Runx2	Intron (ENSMUST00000162816.7/12393, intron 2 of 5)	15787	ENSMUSG00000039153	runt related transcription factor 2	2.74508	-1.1971
chr17_23694192_23694924	chr17	23694192	23694924	114.5	222.5	165.748	-0.905417	0.208144	-4.34996	1.36161e-05	0.00184512	peak_22146	no diff	2.73398	56863	Cldn9	Distal Intergenic	-10166	ENSMUSG00000066720	claudin 9	2.73398	-0.905417
chr6_61523992_61524578	chr6	61523992	61524578	10.5	56	32.7277	-2.37882	0.546945	-4.34928	1.36585e-05	0.00184512	peak_42253	control	2.73398	232035	Ccser1	Intron (ENSMUST00000126214.7/232035, intron 5 of 10)	-46092	ENSMUSG00000039578	coiled-coil serine rich 1	2.73398	-2.37882
chr16_31617675_31618483	chr16	31617675	31618483	91	33.5	62.4672	1.49546	0.344384	4.34242	1.40923e-05	0.00189718	peak_20626	knockout	2.72189	224098	Gm536	Promoter (<=1kb)	0	ENSMUSG00000116597	predicted gene 536	2.72189	1.49546
chr10_107951603_107952019	chr10	107951603	107952019	20.5	72	45.257	-1.75374	0.404637	-4.33412	1.46347e-05	0.00196176	peak_6479	control	2.70735	628877	Gm29685	Intron (ENSMUST00000219670.1/628877, intron 1 of 5)	4958	ENSMUSG00000112910	predicted gene, 29685	2.70735	-1.75374
chr10_90068448_90069312	chr10	90068448	90069312	57.5	138	96.399	-1.21406	0.280152	-4.33355	1.46721e-05	0.00196176	peak_6137	control	2.70735	77531	Anks1b	Promoter (1-2kb)	-1799	ENSMUSG00000058589	ankyrin repeat and sterile alpha motif domain containing 1B	2.70735	-1.21406
chr8_77473328_77474073	chr8	77473328	77474073	38.5	104	69.883	-1.37837	0.318154	-4.33241	1.47485e-05	0.00196526	peak_48578	control	2.70658	70345	0610038B21Rik	Intron (ENSMUST00000076316.5/78514, intron 1 of 22)	-42983	ENSMUSG00000097882	RIKEN cDNA 0610038B21 gene	2.70658	-1.37837
chr4_81333262_81333918	chr4	81333262	81333918	8	46	26.4735	-2.46964	0.570925	-4.32568	1.52062e-05	0.00201938	peak_36120	control	2.69478	17475	Mpdz	Promoter (<=1kb)	-221	ENSMUSG00000028402	multiple PDZ domain crumbs cell polarity complex component	2.69478	-2.46964
chr10_98866232_98866745	chr10	98866232	98866745	4	36.5	19.8365	-3.1373	0.725421	-4.3248	1.5267e-05	0.0020206	peak_6385	control	2.69452	67972	Atp2b1	Distal Intergenic	-47661	ENSMUSG00000019943	ATPase, Ca++ transporting, plasma membrane 1	2.69452	-3.1373
chr9_98498514_98499197	chr9	98498514	98499197	34	96	63.9018	-1.43859	0.332705	-4.32391	1.53286e-05	0.00202192	peak_51918	control	2.69423	19660	Rbp2	Exon (ENSMUST00000189446.6/19660, exon 3 of 5)	6817	ENSMUSG00000032454	retinol binding protein 2, cellular	2.69423	-1.43859
chr17_83913864_83914409	chr17	83913864	83914409	24.5	79.5	51.1177	-1.63936	0.379251	-4.32262	1.54187e-05	0.00202698	peak_23916	control	2.69315	320021	C430042M11Rik	Distal Intergenic	-59446	ENSMUSG00000097254	RIKEN cDNA C430042M11 gene	2.69315	-1.63936
chr2_69054247_69054816	chr2	69054247	69054816	54.5	133	92.1482	-1.22238	0.283213	-4.3161	1.58812e-05	0.00208081	peak_29321	control	2.68177	329416	Nostrin	Intron (ENSMUST00000028426.8/241447, intron 6 of 9)	-80984	ENSMUSG00000034738	nitric oxide synthase trafficker	2.68177	-1.22238
chrX_101763136_101763758	chrX	101763136	101763758	5	40.5	22.3056	-2.9792	0.690558	-4.31419	1.60189e-05	0.00209186	peak_53272	control	2.67947	12766	Cxcr3	Distal Intergenic	-28867	ENSMUSG00000050232	chemokine (C-X-C motif) receptor 3	2.67947	-2.9792
chr11_109530119_109530905	chr11	109530119	109530905	28.5	86	56.2959	-1.53715	0.35685	-4.30756	1.65066e-05	0.00214838	peak_10173	control	2.66789	74008	Arsg	Intron (ENSMUST00000020928.12/74008, intron 8 of 13)	-12849	ENSMUSG00000020604	arylsulfatase G	2.66789	-1.53715
chr1_36588872_36589830	chr1	36588872	36589830	84.5	30.5	57.3998	1.52958	0.355178	4.30653	1.65839e-05	0.0021513	peak_408	knockout	2.6673	381337	Fam178b	Promoter (<=1kb)	0	ENSMUSG00000046337	family with sequence similarity 178, member B	2.6673	1.52958
chr1_90265264_90265763	chr1	90265264	90265763	6	42.5	23.8819	-2.77007	0.64352	-4.30456	1.67316e-05	0.0021609	peak_1803	control	2.66536	12778	Ackr3	Distal Intergenic	61258	ENSMUSG00000044337	atypical chemokine receptor 3	2.66536	-2.77007
chr8_11372033_11372484	chr8	11372033	11372484	26.5	87	55.6086	-1.66993	0.387988	-4.30408	1.67683e-05	0.0021609	peak_47480	control	2.66536	12827	Col4a2	Intron (ENSMUST00000033899.13/12827, intron 4 of 47)	-32424	ENSMUSG00000031503	collagen, type IV, alpha 2	2.66536	-1.66993
chr15_91736828_91737730	chr15	91736828	91737730	93	189.5	139.414	-0.974629	0.226611	-4.3009	1.70109e-05	0.00218498	peak_19264	no diff	2.66055	66725	Lrrk2	Promoter (1-2kb)	-1218	ENSMUSG00000036273	leucine-rich repeat kinase 2	2.66055	-0.974629
chr3_82707308_82708058	chr3	82707308	82708058	79	27.5	53.2791	1.58407	0.368378	4.30012	1.70707e-05	0.00218549	peak_33093	knockout	2.66045	633285	Rbm46	Distal Intergenic	158589	ENSMUSG00000033882	RNA binding motif protein 46	2.66045	1.58407
chr13_107889751_107891458	chr13	107889751	107891458	406	278.5	340.796	0.601434	0.139914	4.2986	1.71878e-05	0.00219305	peak_14796	no diff	2.65895	67263	Zswim6	Promoter (<=1kb)	0	ENSMUSG00000032846	zinc finger SWIM-type containing 6	2.65895	0.601434
chr2_127850299_127850905	chr2	127850299	127850905	47.5	120.5	82.3744	-1.29101	0.300482	-4.29647	1.73536e-05	0.00219305	peak_30539	control	2.65895	74121	Acoxl	Intron (ENSMUST00000126410.1/74121, intron 2 of 5)	-3723	ENSMUSG00000027380	acyl-Coenzyme A oxidase-like	2.65895	-1.29101
chr3_148989102_148989993	chr3	148989102	148989993	101	39.5	70.2358	1.40297	0.326472	4.29736	1.72845e-05	0.00219305	peak_34820	knockout	2.65895	99633	Adgrl2	Promoter (<=1kb)	0	ENSMUSG00000028184	adhesion G protein-coupled receptor L2	2.65895	1.40297
chr6_36809775_36810355	chr6	36809775	36810355	32.5	3	17.7673	3.49129	0.81255	4.29671	1.73349e-05	0.00219305	peak_41683	knockout	2.65895	19242	Ptn	Promoter (<=1kb)	0	ENSMUSG00000029838	pleiotrophin	2.65895	3.49129
chr4_152351385_152352150	chr4	152351385	152352150	47	116.5	80.3457	-1.25166	0.291714	-4.29072	1.78097e-05	0.00222963	peak_38169	control	2.65177	269610	Chd5	Intron (ENSMUST00000030775.11/269610, intron 2 of 41)	9790	ENSMUSG00000005045	chromodomain helicase DNA binding protein 5	2.65177	-1.25166
chr6_145001699_145002537	chr6	145001699	145002537	87	29.5	57.9939	1.60708	0.374552	4.29067	1.78138e-05	0.00222963	peak_43980	knockout	2.65177	12035	Bcat1	Intron (ENSMUST00000032402.11/12035, intron 10 of 10)	30306	ENSMUSG00000030268	branched chain aminotransferase 1, cytosolic	2.65177	1.60708
chr9_50887142_50887940	chr9	50887142	50887940	261.5	158.5	209.526	0.777571	0.181169	4.29196	1.77103e-05	0.00222963	peak_50864	no diff	2.65177	73699	Ppp2r1b	Intron (ENSMUST00000174628.7/73699, intron 15 of 16)	9057	ENSMUSG00000032058	protein phosphatase 2, regulatory subunit A, beta	2.65177	0.777571
chr10_98884563_98885350	chr10	98884563	98885350	30	88.5	58.2541	-1.50221	0.350384	-4.28733	1.80834e-05	0.002249	peak_6387	control	2.64801	67972	Atp2b1	Distal Intergenic	-29056	ENSMUSG00000019943	ATPase, Ca++ transporting, plasma membrane 1	2.64801	-1.50221
chr17_12724231_12725284	chr17	12724231	12725284	112.5	218.5	163.524	-0.900927	0.210123	-4.28761	1.80605e-05	0.002249	peak_21957	no diff	2.64801	104103	Airn	Intron (ENSMUST00000024599.13/16004, intron 10 of 47)	-16027	ENSMUSG00000078247	antisense Igf2r RNA	2.64801	-0.900927
chr14_113404955_113405442	chr14	113404955	113405442	1	33.5	16.7276	-5.01162	1.17141	-4.27829	1.88335e-05	0.00233487	peak_16772	control	2.63174	75822	4930524C18Rik	Distal Intergenic	-1426523	ENSMUSG00000115320	RIKEN cDNA 4930524C18 gene	2.63174	-5.01162
chr1_57096085_57097089	chr1	57096085	57097089	57	14.5	35.7109	2.02397	0.47371	4.27259	1.93218e-05	0.00238374	peak_892	knockout	2.62274	212712	Satb2	Distal Intergenic	-117435	ENSMUSG00000038331	special AT-rich sequence binding protein 2	2.62274	2.02397
chr17_94864359_94865265	chr17	94864359	94865265	244.5	391.5	314.048	-0.622594	0.145729	-4.27227	1.93493e-05	0.00238374	peak_24167	no diff	2.62274	100044193	Gm20939	Promoter (<=1kb)	0	ENSMUSG00000095193	predicted gene, 20939	2.62274	-0.622594
chr3_92306984_92307786	chr3	92306984	92307786	36.5	99.5	66.6902	-1.3918	0.326188	-4.26687	1.98235e-05	0.0024345	peak_33443	control	2.61359	20756	Sprr2b	Distal Intergenic	-8834	ENSMUSG00000050092	small proline-rich protein 2B	2.61359	-1.3918
chr2_138247811_138248458	chr2	138247811	138248458	28.5	85	55.6947	-1.51977	0.356607	-4.26175	2.02833e-05	0.00247545	peak_30867	control	2.60635	228662	Btbd3	Distal Intergenic	-8107	ENSMUSG00000062098	BTB (POZ) domain containing 3	2.60635	-1.51977
chr3_102364069_102364812	chr3	102364069	102364812	57	136.5	94.9738	-1.20997	0.283878	-4.26231	2.02325e-05	0.00247545	peak_33753	control	2.60635	319951	A230001M10Rik	Intron (ENSMUST00000196720.4/319951, intron 2 of 4)	101230	ENSMUSG00000105891	RIKEN cDNA A230001M10 gene	2.60635	-1.20997
chr8_83899043_83900327	chr8	83899043	83900327	165	85.5	125.123	1.01101	0.237382	4.259	2.05342e-05	0.00249829	peak_48738	knockout	2.60236	330814	Adgrl1	Promoter (<=1kb)	0	ENSMUSG00000013033	adhesion G protein-coupled receptor L1	2.60236	1.01101
chr7_89913350_89914134	chr7	89913350	89914134	112	212.5	159.871	-0.868676	0.204	-4.25821	2.06069e-05	0.00249937	peak_45873	no diff	2.60217	67669	Hikeshi	Distal Intergenic	9552	ENSMUSG00000062797	heat shock protein nuclear import factor	2.60217	-0.868676
chr2_137654322_137654929	chr2	137654322	137654929	61.5	17.5	39.6017	1.86467	0.438064	4.25662	2.07542e-05	0.00250947	peak_30850	knockout	2.60042	16449	Jag1	Distal Intergenic	-537678	ENSMUSG00000027276	jagged 1	2.60042	1.86467
chr6_87980387_87980852	chr6	87980387	87980852	40	6.5	23.459	2.69227	0.63273	4.25501	2.09044e-05	0.00251985	peak_42634	knockout	2.59863	434064	Gm5577	Promoter (<=1kb)	-31	ENSMUSG00000084950	predicted gene 5577	2.59863	2.69227
chr2_138585894_138586391	chr2	138585894	138586391	5.5	39.5	22.0797	-2.79496	0.657014	-4.25404	2.09948e-05	0.00252299	peak_30873	control	2.59809	100316816	Mir1952	Intron (ENSMUST00000128656.1/228662, intron 5 of 5)	-233538	ENSMUSG00000088983	microRNA 1952	2.59809	-2.79496
chr6_6298922_6299775	chr6	6298922	6299775	48.5	118.5	82.0212	-1.2336	0.290058	-4.25294	2.10979e-05	0.00252762	peak_41225	control	2.59729	101056138	Gm20619	Promoter (<=1kb)	0	ENSMUSG00000093482	predicted gene 20619	2.59729	-1.2336
chr2_148197300_148198220	chr2	148197300	148198220	131	62.5	96.52	1.12684	0.265054	4.25137	2.12463e-05	0.00253763	peak_31052	knockout	2.59557	15376	Foxa2	Distal Intergenic	-150331	ENSMUSG00000037025	forkhead box A2	2.59557	1.12684
chr1_106553855_106554764	chr1	106553855	106554764	44	111	76.1113	-1.27708	0.300497	-4.24989	2.13876e-05	0.00254674	peak_2069	control	2.59402	102466254	Mir3473f	Intron (ENSMUST00000144260.7/ENSMUST00000144260.7, intron 2 of 2)	-7224	ENSMUSG00000098344	microRNA 3473f	2.59402	-1.27708
chr11_88158819_88159290	chr11	88158819	88159290	17	64	39.6525	-1.85868	0.437417	-4.24921	2.14525e-05	0.00254674	peak_9231	control	2.59402	103841	Cuedc1	Promoter (2-3kb)	-2971	ENSMUSG00000018378	CUE domain containing 1	2.59402	-1.85868
chr3_94930305_94931214	chr3	94930305	94931214	182	311.5	243.61	-0.715605	0.168492	-4.24711	2.16548e-05	0.00255526	peak_33508	no diff	2.59256	20341	Selenbp1	Promoter (1-2kb)	-1842	ENSMUSG00000068874	selenium binding protein 1	2.59256	-0.715605
chr4_148646465_148647155	chr4	148646465	148647155	42.5	108.5	74.1364	-1.29471	0.304835	-4.24723	2.16426e-05	0.00255526	peak_37982	control	2.59256	230909	Gm572	Intron (ENSMUST00000105698.2/230909, intron 1 of 10)	3148	ENSMUSG00000070577	predicted gene 572	2.59256	-1.29471
chr8_11375609_11376487	chr8	11375609	11376487	99.5	196	145.619	-0.925324	0.217932	-4.24592	2.17697e-05	0.00256111	peak_47481	no diff	2.59157	12827	Col4a2	Intron (ENSMUST00000033899.13/12827, intron 4 of 47)	-28421	ENSMUSG00000031503	collagen, type IV, alpha 2	2.59157	-0.925324
chr17_35854461_35855185	chr17	35854461	35855185	27	90.5	58.0569	-1.70564	0.402362	-4.23907	2.2445e-05	0.00262479	peak_22784	control	2.58091	240087	Mdc1	Exon (ENSMUST00000082337.12/240087, exon 13 of 16)	5960	ENSMUSG00000061607	mediator of DNA damage checkpoint 1	2.58091	-1.70564
chr2_158154596_158155081	chr2	158154596	158155081	12.5	55	32.9556	-2.07691	0.489897	-4.23949	2.2403e-05	0.00262479	peak_31417	control	2.58091	21817	Tgm2	Distal Intergenic	-8160	ENSMUSG00000037820	transglutaminase 2, C polypeptide	2.58091	-2.07691
chr7_42642449_42642881	chr7	42642449	42642881	2.5	32.5	16.9424	-3.63737	0.860988	-4.22464	2.39318e-05	0.00279034	peak_44985	control	2.55434	208111	Zfp976	Promoter (<=1kb)	0	ENSMUSG00000074158	zinc finger protein 976	2.55434	-3.63737
chr14_17674241_17674805	chr14	17674241	17674805	46.5	9	28.0613	2.44443	0.579054	4.22143	2.42758e-05	0.00282204	peak_15197	knockout	2.54944	21834	Thrb	Intron (ENSMUST00000224470.1/21834, intron 1 of 3)	13345	ENSMUSG00000021779	thyroid hormone receptor beta	2.54944	2.44443
chr1_61485430_61485799	chr1	61485430	61485799	39	6.5	22.9541	2.64013	0.625629	4.21996	2.44345e-05	0.00283209	peak_1033	knockout	2.54789	77341	9530026F06Rik	Distal Intergenic	106998	ENSMUSG00000085447	RIKEN cDNA 9530026F06 gene	2.54789	2.64013
chr15_75850712_75851378	chr15	75850712	75851378	180	97.5	138.128	0.944514	0.224065	4.21536	2.49378e-05	0.00288189	peak_18534	no diff	2.54032	223642	Zc3h3	Distal Intergenic	-8797	ENSMUSG00000075600	zinc finger CCCH type containing 3	2.54032	0.944514
chr8_10977620_10978260	chr8	10977620	10978260	21.5	72	45.8775	-1.68384	0.39965	-4.2133	2.51671e-05	0.00289984	peak_47456	control	2.53763	619321	9530052E02Rik	Distal Intergenic	-29590	ENSMUSG00000096938	RIKEN cDNA 9530052E02 gene	2.53763	-1.68384
chr3_61002297_61002955	chr3	61002297	61002955	47.5	10.5	29.1757	2.24382	0.532784	4.2115	2.53686e-05	0.00290033	peak_32801	knockout	2.53755	18441	P2ry1	Promoter (<=1kb)	0	ENSMUSG00000027765	purinergic receptor P2Y, G-protein coupled 1	2.53755	2.24382
chr8_120071642_120072595	chr8	120071642	120072595	36	99	66.5714	-1.40731	0.334157	-4.21153	2.53651e-05	0.00290033	peak_49649	control	2.53755	102193	Zdhhc7	Intron (ENSMUST00000127664.1/108148, intron 1 of 15)	14240	ENSMUSG00000031823	zinc finger, DHHC domain containing 7	2.53755	-1.40731
chr9_117163162_117163756	chr9	117163162	117163756	20.5	73	46.1539	-1.77843	0.422302	-4.21127	2.53934e-05	0.00290033	peak_52390	control	2.53755	207181	Rbms3	Intron (ENSMUST00000111773.9/207181, intron 1 of 14)	87841	ENSMUSG00000039607	RNA binding motif, single stranded interacting protein	2.53755	-1.77843
chr11_113351980_113352920	chr11	113351980	113352920	154.5	78	115.674	1.04503	0.248214	4.21019	2.55155e-05	0.0029058	peak_10261	knockout	2.53673	319871	4732490B19Rik	Intron (ENSMUST00000071539.9/69806, intron 6 of 9)	-142311	ENSMUSG00000085421	RIKEN cDNA 4732490B19 gene	2.53673	1.04503
chr12_105602407_105603245	chr12	105602407	105603245	106	46	75.8849	1.26094	0.299616	4.20853	2.57032e-05	0.0029187	peak_12542	knockout	2.53481	12061	Bdkrb1	Promoter (<=1kb)	-846	ENSMUSG00000041347	bradykinin receptor, beta 1	2.53481	1.26094
chr17_73081376_73082091	chr17	73081376	73082091	20	74.5	46.0702	-1.82412	0.433593	-4.20699	2.58794e-05	0.00292959	peak_23590	control	2.53319	225010	Lclat1	Distal Intergenic	-25894	ENSMUSG00000054469	lysocardiolipin acyltransferase 1	2.53319	-1.82412
chr5_138279860_138280395	chr5	138279860	138280395	8.5	48.5	27.7958	-2.46898	0.587051	-4.20573	2.60235e-05	0.00292959	peak_40745	control	2.53319	50878	Stag3	Promoter (<=1kb)	0	ENSMUSG00000036928	stromal antigen 3	2.53319	-2.46898
chr6_140147557_140148438	chr6	140147557	140148438	77.5	27.5	52.4972	1.54878	0.368223	4.20608	2.5984e-05	0.00292959	peak_43844	knockout	2.53319	12344	Capza3	Distal Intergenic	106000	ENSMUSG00000041791	capping actin protein of muscle Z-line subunit alpha 3	2.53319	1.54878
chr13_52976648_52977019	chr13	52976648	52977019	78	27.5	52.775	1.55593	0.370123	4.20383	2.62439e-05	0.00294593	peak_13853	knockout	2.53078	18030	Nfil3	Intron (ENSMUST00000071065.7/18030, intron 1 of 1)	4054	ENSMUSG00000056749	nuclear factor, interleukin 3, regulated	2.53078	1.55593
chr17_35848048_35848572	chr17	35848048	35848572	17.5	65	40.4972	-1.83076	0.436519	-4.19399	2.74089e-05	0.00306792	peak_22783	control	2.51316	240087	Mdc1	Promoter (<=1kb)	0	ENSMUSG00000061607	mediator of DNA damage checkpoint 1	2.51316	-1.83076
chr3_83789708_83790487	chr3	83789708	83790487	53	13	33.077	2.09479	0.499619	4.19278	2.75558e-05	0.00307558	peak_33103	knockout	2.51207	20319	Sfrp2	Exon (ENSMUST00000180472.1/ENSMUST00000180472.1, exon 1 of 3)	22855	ENSMUSG00000027996	secreted frizzled-related protein 2	2.51207	2.09479
chr17_53478622_53480086	chr17	53478622	53480086	655.5	897.5	767.392	-0.396692	0.0947848	-4.18518	2.84939e-05	0.00316487	peak_23165	no diff	2.49964	271457	Rab5a	Promoter (<=1kb)	0	ENSMUSG00000017831	RAB5A, member RAS oncogene family	2.49964	-0.396692
chr4_65253894_65254535	chr4	65253894	65254535	69.5	149.5	107.645	-1.04806	0.250434	-4.18499	2.85174e-05	0.00316487	peak_36054	control	2.49964	18491	Pappa	Intron (ENSMUST00000084501.3/18491, intron 9 of 21)	129720	ENSMUSG00000028370	pregnancy-associated plasma protein A	2.49964	-1.04806
chr4_130074919_130075496	chr4	130074919	130075496	53.5	14	33.8098	1.98864	0.475445	4.18269	2.88078e-05	0.00316682	peak_37331	knockout	2.49938	107581	Col16a1	Promoter (1-2kb)	-1547	ENSMUSG00000040690	collagen, type XVI, alpha 1	2.49938	1.98864
chr7_138884864_138885444	chr7	138884864	138885444	5	37.5	20.6645	-2.84802	0.680971	-4.18229	2.88584e-05	0.00316682	peak_47056	control	2.49938	12176	Bnip3	Distal Intergenic	12832	ENSMUSG00000078566	BCL2/adenovirus E1B interacting protein 3	2.49938	-2.84802
chr8_121652476_121653384	chr8	121652476	121653384	211.5	347.5	275.582	-0.656589	0.156946	-4.18353	2.87023e-05	0.00316682	peak_49731	no diff	2.49938	142682	Zcchc14	Promoter (<=1kb)	0	ENSMUSG00000061410	zinc finger, CCHC domain containing 14	2.49938	-0.656589
chrX_114816074_114816832	chrX	114816074	114816832	8	45.5	26.305	-2.46451	0.589168	-4.18303	2.87653e-05	0.00316682	peak_53367	control	2.49938	237009	Ube2dnl1	Distal Intergenic	-88180	ENSMUSG00000050435	ubiquitin-conjugating enzyme E2D N-terminal like 1	2.49938	-2.46451
chr5_74864448_74865215	chr5	74864448	74865215	56.5	140	96.9582	-1.24384	0.297689	-4.17832	2.93672e-05	0.00321366	peak_39387	control	2.493	619945	Gm6116	Distal Intergenic	-83975	ENSMUSG00000072874	predicted gene 6116	2.493	-1.24384
chr13_34365133_34365812	chr13	34365133	34365812	81	28.5	54.8779	1.556	0.372676	4.17522	2.97702e-05	0.00324868	peak_13409	knockout	2.48829	73102	Slc22a23	Distal Intergenic	-19951	ENSMUSG00000038267	solute carrier family 22, member 23	2.48829	1.556
chr8_82388356_82388926	chr8	82388356	82388926	6	40	22.5587	-2.67666	0.641996	-4.16927	3.05572e-05	0.00332531	peak_48699	control	2.47817	16168	Il15	Intron (ENSMUST00000209363.1/16168, intron 1 of 7)	9701	ENSMUSG00000031712	interleukin 15	2.47817	-2.67666
chr16_17815373_17816024	chr16	17815373	17816024	45.5	10	27.8971	2.24092	0.537884	4.16619	3.09737e-05	0.00336129	peak_20171	knockout	2.47349	224024	Scarf2	Exon (ENSMUST00000232392.1/ENSMUST00000232392.1, exon 1 of 1)	10564	ENSMUSG00000012017	scavenger receptor class F, member 2	2.47349	2.24092
chr9_56860651_56861383	chr9	56860651	56861383	93	36.5	64.659	1.41396	0.339614	4.16342	3.13514e-05	0.00339288	peak_51009	knockout	2.46943	382075	Odf3l1	Intron (ENSMUST00000215694.1/382075, intron 1 of 5)	3296	ENSMUSG00000045620	outer dense fiber of sperm tails 3-like 1	2.46943	1.41396
chr3_102159222_102160080	chr3	102159222	102160080	66	21	43.6298	1.70663	0.410003	4.16247	3.14818e-05	0.00339761	peak_33743	knockout	2.46883	229658	Vangl1	Intron (ENSMUST00000029453.12/229658, intron 7 of 7)	5860	ENSMUSG00000027860	VANGL planar cell polarity 1	2.46883	1.70663
chr11_114687481_114688255	chr11	114687481	114688255	226	373.5	296.483	-0.671999	0.16158	-4.15891	3.19764e-05	0.0034415	peak_10304	no diff	2.46325	117160	Ttyh2	Intron (ENSMUST00000045779.5/117160, intron 2 of 13)	11965	ENSMUSG00000034714	tweety family member 2	2.46325	-0.671999
chr1_129589152_129589730	chr1	129589152	129589730	1	32.5	16.1093	-4.9583	1.19312	-4.15573	3.24244e-05	0.00344243	peak_2314	control	2.46313	210417	Thsd7b	Intron (ENSMUST00000073527.12/210417, intron 2 of 27)	51641	ENSMUSG00000042581	thrombospondin, type I, domain containing 7B	2.46313	-4.9583
chr16_23982342_23982741	chr16	23982342	23982741	63.5	18.5	41.182	1.82774	0.439803	4.15581	3.2413e-05	0.00344243	peak_20399	knockout	2.46313	12053	Bcl6	Intron (ENSMUST00000023151.5/12053, intron 1 of 9)	6111	ENSMUSG00000022508	B cell leukemia/lymphoma 6	2.46313	1.82774
chr18_61952607_61953625	chr18	61952607	61953625	65	142.5	102.185	-1.0793	0.259636	-4.15696	3.22505e-05	0.00344243	peak_25352	control	2.46313	225608	Sh3tc2	Promoter (<=1kb)	0	ENSMUSG00000045629	SH3 domain and tetratricopeptide repeats 2	2.46313	-1.0793
chr4_144906022_144906983	chr4	144906022	144906983	198.5	113	155.485	0.873466	0.210167	4.15607	3.23774e-05	0.00344243	peak_37911	no diff	2.46313	20148	Dhrs3	Intron (ENSMUST00000105744.7/20148, intron 2 of 5)	-11896	ENSMUSG00000066026	dehydrogenase/reductase (SDR family) member 3	2.46313	0.873466
chr8_32294066_32294549	chr8	32294066	32294549	14.5	59	35.8799	-1.95858	0.471211	-4.15649	3.2318e-05	0.00344243	peak_47858	control	2.46313	211323	Nrg1	Promoter (1-2kb)	-1153	ENSMUSG00000062991	neuregulin 1	2.46313	-1.95858
chr17_55931560_55932495	chr17	55931560	55932495	120	226.5	170.831	-0.866273	0.208514	-4.15451	3.25984e-05	0.00345155	peak_23203	no diff	2.46199	240120	Zfp119b	Distal Intergenic	12764	ENSMUSG00000062101	zinc finger protein 119b	2.46199	-0.866273
chr15_25603224_25603792	chr15	25603224	25603792	21	73.5	46.435	-1.74068	0.419174	-4.15266	3.28637e-05	0.00347026	peak_17290	control	2.45964	17909	Myo10	Distal Intergenic	-18733	ENSMUSG00000022272	myosin X	2.45964	-1.74068
chr1_61779826_61780329	chr1	61779826	61780329	37.5	6	21.9844	2.69864	0.649996	4.15179	3.2989e-05	0.00347413	peak_1039	knockout	2.45915	72823	Pard3b	Intron (ENSMUST00000138768.7/72823, intron 2 of 4)	140583	ENSMUSG00000052062	par-3 family cell polarity regulator beta	2.45915	2.69864
chr6_50744312_50745028	chr6	50744312	50745028	85	171.5	126.412	-0.958205	0.231053	-4.14713	3.36674e-05	0.00353607	peak_41999	no diff	2.45148	319981	C530044C16Rik	Distal Intergenic	-31087	ENSMUSG00000107667	RIKEN cDNA C530044C16 gene	2.45148	-0.958205
chr11_88528500_88529144	chr11	88528500	88529144	27.5	82.5	53.8649	-1.52259	0.367564	-4.14237	3.43732e-05	0.00360055	peak_9252	control	2.44363	76626	Msi2	Intron (ENSMUST00000107909.7/76626, intron 6 of 13)	61003	ENSMUSG00000069769	musashi RNA-binding protein 2	2.44363	-1.52259
chr10_111619591_111620352	chr10	111619591	111620352	48	116	80.8304	-1.21764	0.294444	-4.13539	3.54359e-05	0.00369212	peak_6563	control	2.43272	71321	4933440J02Rik	Distal Intergenic	-25318	ENSMUSG00000097082	RIKEN cDNA 4933440J02 gene	2.43272	-1.21764
chr15_84557454_84558060	chr15	84557454	84558060	51	13	32.1476	2.02777	0.490306	4.13573	3.53826e-05	0.00369212	peak_19038	knockout	2.43272	223732	Rtl6	Promoter (<=1kb)	0	ENSMUSG00000055745	retrotransposon Gag like 6	2.43272	2.02777
chr8_8602513_8603220	chr8	8602513	8603220	98	191.5	142.782	-0.906823	0.219462	-4.13203	3.59572e-05	0.0037365	peak_47414	no diff	2.42754	13642	Efnb2	Distal Intergenic	36143	ENSMUSG00000001300	ephrin B2	2.42754	-0.906823
chr18_66205829_66206585	chr18	66205829	66206585	34.5	94.5	63.5256	-1.40338	0.33985	-4.12942	3.63674e-05	0.00376913	peak_25472	control	2.42376	751558	Mir694	Intron (ENSMUST00000146610.1/320924, intron 1 of 9)	12748	ENSMUSG00000076147	microRNA 694	2.42376	-1.40338
chr16_36989364_36989916	chr16	36989364	36989916	53.5	14.5	34.1095	1.94148	0.470554	4.12594	3.69223e-05	0.00381654	peak_20802	knockout	2.41833	207215	Fbxo40	Promoter (<=1kb)	551	ENSMUSG00000047746	F-box protein 40	2.41833	1.94148
chr12_84794280_84795403	chr12	84794280	84795403	94	185	137.147	-0.919957	0.223083	-4.12383	3.72626e-05	0.00384158	peak_12129	no diff	2.41549	16997	Ltbp2	Promoter (1-2kb)	-1309	ENSMUSG00000002020	latent transforming growth factor beta binding protein 2	2.41549	-0.919957
chr19_32298155_32298679	chr19	32298155	32298679	53.5	14.5	34.0772	1.94015	0.470616	4.12257	3.74668e-05	0.00385249	peak_26837	knockout	2.41426	208449	Sgms1	Intron (ENSMUST00000099514.9/208449, intron 2 of 9)	-8576	ENSMUSG00000040451	sphingomyelin synthase 1	2.41426	1.94015
chr15_95823565_95824249	chr15	95823565	95824249	21	70	44.7586	-1.67972	0.407592	-4.12108	3.77097e-05	0.00386732	peak_19356	control	2.41259	102634389	Gm17546	Intron (ENSMUST00000071874.7/105722, intron 1 of 19)	5823	ENSMUSG00000078648	predicted gene, 17546	2.41259	-1.67972
chr11_113100690_113101176	chr11	113100690	113101176	75	158	114.729	-1.02362	0.248588	-4.11776	3.82577e-05	0.00391327	peak_10247	control	2.40746	72386	2610035D17Rik	Intron (ENSMUST00000136438.7/72386, intron 1 of 2)	71901	ENSMUSG00000087259	RIKEN cDNA 2610035D17 gene	2.40746	-1.02362
chr16_92399900_92400671	chr16	92399900	92400671	300	195	246.583	0.677047	0.164558	4.11433	3.88304e-05	0.00395122	peak_21583	no diff	2.40327	54720	Rcan1	Promoter (<=1kb)	0	ENSMUSG00000022951	regulator of calcineurin 1	2.40327	0.677047
chr18_4796616_4797156	chr18	4796616	4797156	35.5	4.5	19.9099	3.02399	0.734968	4.11445	3.88102e-05	0.00395122	peak_24193	knockout	2.40327	100038439	Gm10556	Distal Intergenic	-15330	ENSMUSG00000097043	predicted gene 10556	2.40327	3.02399
chr3_115800501_115801381	chr3	115800501	115801381	68	145.5	105.113	-1.04271	0.253476	-4.11364	3.89477e-05	0.00395288	peak_34075	control	2.40309	13609	S1pr1	Distal Intergenic	-85429	ENSMUSG00000045092	sphingosine-1-phosphate receptor 1	2.40309	-1.04271
chr12_79645560_79646019	chr12	79645560	79646019	13.5	55	33.5437	-1.96704	0.478547	-4.11044	3.94909e-05	0.00398735	peak_11991	control	2.39932	77290	9430078K24Rik	Intron (ENSMUST00000171210.2/19363, intron 7 of 10)	278714	ENSMUSG00000112765	RIKEN cDNA 9430078K24 gene	2.39932	-1.96704
chr2_168601545_168602289	chr2	168601545	168602289	136.5	68.5	102.376	1.0541	0.256442	4.1105	3.94797e-05	0.00398735	peak_31803	knockout	2.39932	18019	Nfatc2	Promoter (<=1kb)	0	ENSMUSG00000027544	nuclear factor of activated T cells, cytoplasmic, calcineurin dependent 2	2.39932	1.0541
chr10_103367418_103368451	chr10	103367418	103368451	110.5	49.5	79.7019	1.21419	0.296008	4.10188	4.0981e-05	0.00412718	peak_6440	knockout	2.38435	103098	Slc6a15	Promoter (<=1kb)	0	ENSMUSG00000019894	solute carrier family 6 (neurotransmitter transporter), member 15	2.38435	1.21419
chr10_56788142_56788457	chr10	56788142	56788457	28	2	15.0605	3.86582	0.943306	4.09816	4.16446e-05	0.00418326	peak_5037	knockout	2.37849	102640560	Gm36595	Distal Intergenic	356161	ENSMUSG00000112833	predicted gene, 36595	2.37849	3.86582
chr9_58295743_58296363	chr9	58295743	58296363	25	77	50.105	-1.56191	0.381329	-4.09597	4.20403e-05	0.0042122	peak_51086	control	2.37549	16949	Loxl1	Intron (ENSMUST00000061799.9/16949, intron 2 of 6)	16823	ENSMUSG00000032334	lysyl oxidase-like 1	2.37549	-1.56191
chr8_50851106_50852112	chr8	50851106	50852112	27	81.5	53.4955	-1.53837	0.375682	-4.09487	4.22402e-05	0.00422144	peak_48147	control	2.37454	100039954	Gm2516	Intron (ENSMUST00000210222.1/ENSMUST00000210222.1, intron 2 of 6)	482994	ENSMUSG00000110281	predicted gene 2516	2.37454	-1.53837
chr10_126924072_126924611	chr10	126924072	126924611	31.5	89	59.1108	-1.44779	0.353651	-4.09383	4.2431e-05	0.00422971	peak_6856	control	2.37369	68876	Atp23	Distal Intergenic	-22717	ENSMUSG00000025436	ATP23 metallopeptidase and ATP synthase assembly factor homolog	2.37369	-1.44779
chr10_98324533_98325144	chr10	98324533	98325144	30.5	89	58.8477	-1.48198	0.362311	-4.09036	4.30698e-05	0.0042825	peak_6367	control	2.3683	667438	Gm8633	Intron (ENSMUST00000218457.1/667438, intron 4 of 4)	26730	ENSMUSG00000112896	predicted gene 8633	2.3683	-1.48198
chr1_39196609_39197349	chr1	39196609	39197349	74	155.5	113.064	-1.01965	0.249368	-4.08893	4.33375e-05	0.0042941	peak_499	control	2.36713	18143	Npas2	Promoter (2-3kb)	2397	ENSMUSG00000026077	neuronal PAS domain protein 2	2.36713	-1.01965
chr17_14353294_14354052	chr17	14353294	14354052	189	106	147.382	0.889823	0.217637	4.08856	4.34058e-05	0.0042941	peak_21999	no diff	2.36713	74917	4930474M22Rik	Intron (ENSMUST00000024660.8/64074, intron 7 of 12)	44890	ENSMUSG00000117328	RIKEN cDNA 4930474M22 gene	2.36713	0.889823
chr15_80350260_80351139	chr15	80350260	80351139	59.5	136	96.5521	-1.14187	0.279738	-4.08192	4.46657e-05	0.00440762	peak_18849	control	2.3558	239556	Cacna1i	Intron (ENSMUST00000160424.7/239556, intron 6 of 36)	-38189	ENSMUSG00000022416	calcium channel, voltage-dependent, alpha 1I subunit	2.3558	-1.14187
chr13_60897244_60897921	chr13	60897244	60897921	141.5	251	193.293	-0.766316	0.18785	-4.07941	4.515e-05	0.00444421	peak_14070	no diff	2.35221	13025	Ctla2b	Promoter (<=1kb)	0	ENSMUSG00000074874	cytotoxic T lymphocyte-associated protein 2 beta	2.35221	-0.766316
chr2_48568539_48569282	chr2	48568539	48569282	61.5	143	101.164	-1.16154	0.284817	-4.07821	4.53843e-05	0.00444478	peak_28928	control	2.35215	11480	Acvr2a	Distal Intergenic	-244827	ENSMUSG00000052155	activin receptor IIA	2.35215	-1.16154
chr3_102534711_102535204	chr3	102534711	102535204	13	58	34.4967	-2.10606	0.516429	-4.07812	4.54005e-05	0.00444478	peak_33760	control	2.35215	18049	Ngf	Distal Intergenic	46017	ENSMUSG00000027859	nerve growth factor	2.35215	-2.10606
chr8_26748395_26748744	chr8	26748395	26748744	41.5	8	24.7217	2.42333	0.594298	4.07763	4.54962e-05	0.00444478	peak_47779	knockout	2.35215	72316	2310008N11Rik	Intron (ENSMUST00000210983.1/ENSMUST00000210983.1, intron 2 of 2)	75679	ENSMUSG00000100335	RIKEN cDNA 2310008N11 gene	2.35215	2.42333
chr16_87783725_87784997	chr16	87783725	87784997	138	70	103.93	1.03859	0.255393	4.06663	4.76984e-05	0.00464832	peak_21471	knockout	2.3327	12013	Bach1	Exon (ENSMUST00000069809.5/ENSMUST00000069809.5, exon 1 of 3)	84721	ENSMUSG00000025612	BTB and CNC homology 1, basic leucine zipper transcription factor 1	2.3327	1.03859
chr8_85607084_85607558	chr8	85607084	85607558	2.5	30	15.8169	-3.52855	0.867807	-4.06605	4.78169e-05	0.00464832	peak_48854	control	2.3327	56445	Dnaja2	Intron (ENSMUST00000211727.1/ENSMUST00000211727.1, intron 1 of 1)	-51740	ENSMUSG00000031701	DnaJ heat shock protein family (Hsp40) member A2	2.3327	-3.52855
chr2_13421570_13422750	chr2	13421570	13422750	214	126	169.577	0.826275	0.203303	4.06427	4.8184e-05	0.00466088	peak_27964	no diff	2.33153	65969	Cubn	Exon (ENSMUST00000195447.1/65969, exon 10 of 10)	32877	ENSMUSG00000026726	cubilin (intrinsic factor-cobalamin receptor)	2.33153	0.826275
chr7_132735978_132736800	chr7	132735978	132736800	91.5	37.5	64.5763	1.34113	0.329956	4.06458	4.81189e-05	0.00466088	peak_46960	knockout	2.33153	77938	Fam53b	Intron (ENSMUST00000124096.7/14183, intron 2 of 6)	40116	ENSMUSG00000030956	family with sequence similarity 53, member B	2.33153	1.34113
chr8_3376742_3377468	chr8	3376742	3377468	31.5	89	59.206	-1.43435	0.353467	-4.05795	4.95055e-05	0.00477691	peak_47358	control	2.32085	102098	Arhgef18	Intron (ENSMUST00000208363.1/102098, intron 1 of 8)	-15538	ENSMUSG00000004568	rho/rac guanine nucleotide exchange factor (GEF) 18	2.32085	-1.43435
chr1_61470657_61471139	chr1	61470657	61471139	32	4	18.1393	3.04703	0.751342	4.05545	5.00372e-05	0.00480616	peak_1031	knockout	2.3182	77341	9530026F06Rik	Distal Intergenic	92225	ENSMUSG00000085447	RIKEN cDNA 9530026F06 gene	2.3182	3.04703
chr12_113139903_113140672	chr12	113139903	113140672	16.5	60	37.511	-1.80792	0.44604	-4.05328	5.05047e-05	0.00480616	peak_12767	control	2.3182	68337	Crip2	Promoter (<=1kb)	0	ENSMUSG00000006356	cysteine rich protein 2	2.3182	-1.80792
chr13_54788877_54789923	chr13	54788877	54789923	200.5	112.5	155.901	0.898721	0.221651	4.05468	5.02038e-05	0.00480616	peak_13906	no diff	2.3182	74257	Tspan17	Promoter (<=1kb)	0	ENSMUSG00000025875	tetraspanin 17	2.3182	0.898721
chr17_79092252_79093126	chr17	79092252	79093126	61	136.5	97.4034	-1.1018	0.27169	-4.05537	5.00557e-05	0.00480616	peak_23745	control	2.3182	70536	Qpct	Distal Intergenic	15250	ENSMUSG00000024084	glutaminyl-peptide cyclotransferase (glutaminyl cyclase)	2.3182	-1.1018
chr8_109265836_109266331	chr8	109265836	109266331	6	40	22.3445	-2.66335	0.657115	-4.05309	5.05446e-05	0.00480616	peak_49363	control	2.3182	628686	D030068K23Rik	Exon (ENSMUST00000181098.1/628686, exon 2 of 3)	15970	ENSMUSG00000097393	RIKEN cDNA D030068K23 gene	2.3182	-2.66335
chr9_64021764_64023369	chr9	64021764	64023369	459.5	329.5	392.801	0.536007	0.132224	4.05378	5.03976e-05	0.00480616	peak_51275	no diff	2.3182	17130	Smad6	Promoter (<=1kb)	0	ENSMUSG00000036867	SMAD family member 6	2.3182	0.536007
chr2_27934132_27934668	chr2	27934132	27934668	97.5	42	69.6776	1.27545	0.314797	4.05168	5.08516e-05	0.00482363	peak_28324	knockout	2.31663	12831	Col5a1	Intron (ENSMUST00000028280.13/12831, intron 4 of 65)	47707	ENSMUSG00000026837	collagen, type V, alpha 1	2.31663	1.27545
chr8_115164754_115165435	chr8	115164754	115165435	50	119	83.4169	-1.19691	0.295466	-4.05092	5.10161e-05	0.00482755	peak_49523	control	2.31627	80707	Wwox	Intron (ENSMUST00000004756.13/80707, intron 8 of 8)	452587	ENSMUSG00000004637	WW domain-containing oxidoreductase	2.31627	-1.19691
chr16_17809210_17810339	chr16	17809210	17810339	191.5	109	150.114	0.869571	0.214764	4.04896	5.14462e-05	0.00483023	peak_20170	no diff	2.31603	224024	Scarf2	Distal Intergenic	4401	ENSMUSG00000012017	scavenger receptor class F, member 2	2.31603	0.869571
chr17_63849299_63850054	chr17	63849299	63850054	151	261	203.109	-0.734671	0.181391	-4.0502	5.11743e-05	0.00483023	peak_23371	no diff	2.31603	14158	Fer	Distal Intergenic	-13008	ENSMUSG00000000127	fer (fms/fps related) protein kinase	2.31603	-0.734671
chr2_102166478_102167399	chr2	102166478	102167399	136	68.5	101.903	1.04948	0.259218	4.04863	5.15177e-05	0.00483023	peak_29882	knockout	2.31603	241576	Ldlrad3	Intron (ENSMUST00000111222.1/241576, intron 1 of 5)	18959	ENSMUSG00000048058	low density lipoprotein receptor class A domain containing 3	2.31603	1.04948
chr2_30796293_30796989	chr2	30796293	30796989	107.5	47	77.0547	1.25818	0.310773	4.04854	5.15375e-05	0.00483023	peak_28483	knockout	2.31603	73598	1700001O22Rik	Promoter (<=1kb)	0	ENSMUSG00000044320	RIKEN cDNA 1700001O22 gene	2.31603	1.25818
chr1_87340002_87340605	chr1	87340002	87340605	17	61	38.3074	-1.78596	0.44169	-4.04346	5.26678e-05	0.00492437	peak_1666	control	2.30765	227331	Gigyf2	Intron (ENSMUST00000174846.7/227331, intron 2 of 3)	12936	ENSMUSG00000048000	GRB10 interacting GYF protein 2	2.30765	-1.78596
chr11_120950531_120951316	chr11	120950531	120951316	264	163	213.235	0.757106	0.187348	4.04117	5.31858e-05	0.00496097	peak_10778	no diff	2.30443	80879	Slc16a3	Promoter (<=1kb)	0	ENSMUSG00000025161	solute carrier family 16 (monocarboxylic acid transporters), member 3	2.30443	0.757106
chr16_94525960_94527266	chr16	94525960	94527266	547.5	402.5	471.981	0.498071	0.123406	4.03604	5.43616e-05	0.0050586	peak_21666	no diff	2.29597	13185	Vps26c	Promoter (<=1kb)	0	ENSMUSG00000022898	VPS26 endosomal protein sorting factor C	2.29597	0.498071
chr18_58475422_58476101	chr18	58475422	58476101	31.5	4	17.991	3.04275	0.754231	4.03424	5.47799e-05	0.00508544	peak_25235	knockout	2.29367	225579	Slc27a6	Distal Intergenic	-80156	ENSMUSG00000024600	solute carrier family 27 (fatty acid transporter), member 6	2.29367	3.04275
chr18_12484109_12484666	chr18	12484109	12484666	8	44.5	25.8168	-2.41219	0.598206	-4.03238	5.52154e-05	0.00511376	peak_24385	control	2.29126	16774	Lama3	Intron (ENSMUST00000092070.12/16774, intron 32 of 74)	-19533	ENSMUSG00000024421	laminin, alpha 3	2.29126	-2.41219
chr10_86612248_86612878	chr10	86612248	86612878	42.5	105.5	72.562	-1.2527	0.310798	-4.03057	5.56414e-05	0.00514106	peak_6064	control	2.28895	66263	1810014B01Rik	Distal Intergenic	-72647	ENSMUSG00000097412	RIKEN cDNA 1810014B01 gene	2.28895	-1.2527
chr11_119793020_119793713	chr11	119793020	119793713	91	177.5	132.448	-0.907772	0.225434	-4.02677	5.65475e-05	0.00520025	peak_10681	no diff	2.28398	74370	Rptor	Intron (ENSMUST00000125583.7/74370, intron 7 of 12)	-5060	ENSMUSG00000025583	regulatory associated protein of MTOR, complex 1	2.28398	-0.907772
chr2_35978473_35979996	chr2	35978473	35979996	97.5	42.5	69.9623	1.25572	0.311833	4.0269	5.6516e-05	0.00520025	peak_28767	knockout	2.28398	74410	Ttll11	Promoter (<=1kb)	0	ENSMUSG00000026885	tubulin tyrosine ligase-like family, member 11	2.28398	1.25572
chr3_55114669_55115260	chr3	55114669	55115260	98.5	43	70.7203	1.25127	0.310787	4.02613	5.67022e-05	0.00520226	peak_32637	knockout	2.28381	229285	Spg20	Promoter (<=1kb)	-917	ENSMUSG00000036580	spastic paraplegia 20, spartin (Troyer syndrome) homolog (human)	2.28381	1.25127
chr10_25532803_25533732	chr10	25532803	25533732	14	55	33.9037	-1.91794	0.476992	-4.0209	5.79757e-05	0.00530667	peak_4551	control	2.27518	100504474	Smlr1	Promoter (2-3kb)	2535	ENSMUSG00000096546	small leucine-rich protein 1	2.27518	-1.91794
chr1_72798150_72799037	chr1	72798150	72799037	72	150.5	109.55	-1.00308	0.249617	-4.01849	5.85724e-05	0.0053488	peak_1266	control	2.27174	16008	Igfbp2	Distal Intergenic	-25466	ENSMUSG00000039323	insulin-like growth factor binding protein 2	2.27174	-1.00308
chr17_84584926_84585629	chr17	84584926	84585629	100	192	143.897	-0.879838	0.218986	-4.01779	5.87468e-05	0.00535224	peak_23970	no diff	2.27146	213556	Plekhh2	Intron (ENSMUST00000047206.6/213556, intron 16 of 29)	9376	ENSMUSG00000040852	pleckstrin homology domain containing, family H (with MyTH4 domain) member 2	2.27146	-0.879838
chr7_129690234_129690762	chr7	129690234	129690762	54	15.5	34.8082	1.85918	0.462809	4.01717	5.89025e-05	0.00535397	peak_46885	knockout	2.27132	207425	Wdr11	Intron (ENSMUST00000206679.1/ENSMUST00000206679.1, intron 3 of 3)	61201	ENSMUSG00000042055	WD repeat domain 11	2.27132	1.85918
chr15_103034425_103035146	chr15	103034425	103035146	15.5	58.5	36.3827	-1.86818	0.465223	-4.01567	5.92768e-05	0.00537553	peak_19770	control	2.26958	15423	Hoxc4	Promoter (<=1kb)	30	ENSMUSG00000075394	homeobox C4	2.26958	-1.86818
chr7_97438942_97439451	chr7	97438942	97439451	20	66	42.1594	-1.66528	0.4149	-4.01368	5.97795e-05	0.0054086	peak_46008	control	2.26692	233529	Kctd14	Distal Intergenic	-11872	ENSMUSG00000051727	potassium channel tetramerisation domain containing 14	2.26692	-1.66528
chr16_37814287_37815099	chr16	37814287	37815099	139.5	71.5	105.451	1.02505	0.255587	4.01059	6.05685e-05	0.00546735	peak_20829	knockout	2.26222	14314	Fstl1	Promoter (<=1kb)	-607	ENSMUSG00000022816	follistatin-like 1	2.26222	1.02505
chr14_72783117_72783806	chr14	72783117	72783806	144	257.5	197.882	-0.774972	0.193351	-4.00811	6.12065e-05	0.00551225	peak_16432	no diff	2.25867	319448	Fndc3a	Distal Intergenic	-73114	ENSMUSG00000033487	fibronectin type III domain containing 3A	2.25867	-0.774972
chr2_30758266_30758779	chr2	30758266	30758779	68.5	23.5	46.0301	1.59477	0.397994	4.00702	6.14888e-05	0.00552496	peak_28478	knockout	2.25767	100526499	Mir3089	Distal Intergenic	37056	ENSMUSG00000093091	microRNA 3089	2.25767	1.59477
chr5_122481767_122482209	chr5	122481767	122482209	28.5	3	15.8731	3.30514	0.82532	4.00467	6.21033e-05	0.00556742	peak_40293	knockout	2.25435	11938	Atp2a2	Intron (ENSMUST00000179939.7/11938, intron 5 of 20)	19408	ENSMUSG00000029467	ATPase, Ca++ transporting, cardiac muscle, slow twitch 2	2.25435	3.30514
chr1_74274680_74275618	chr1	74274680	74275618	443	630	530.068	-0.451558	0.112801	-4.00314	6.25084e-05	0.00559093	peak_1318	no diff	2.25252	227289	Gpbar1	Promoter (2-3kb)	-2932	ENSMUSG00000064272	G protein-coupled bile acid receptor 1	2.25252	-0.451558
chr2_22670348_22670994	chr2	22670348	22670994	85	33.5	59.073	1.39527	0.349373	3.99365	6.50636e-05	0.00580622	peak_28109	knockout	2.23611	100628608	Mir3967	Intron (ENSMUST00000028123.3/14417, intron 11 of 15)	16065	ENSMUSG00000106199	microRNA 3967	2.23611	1.39527
chr1_90100436_90101060	chr1	90100436	90101060	16.5	59.5	37.3093	-1.7995	0.450896	-3.99094	6.5812e-05	0.00585966	peak_1789	control	2.23213	74918	Iqca	Intron (ENSMUST00000113094.8/74918, intron 7 of 18)	-10292	ENSMUSG00000026301	IQ motif containing with AAA domain	2.23213	-1.7995
chr18_39815347_39816145	chr18	39815347	39816145	29	83.5	55.3838	-1.47823	0.370546	-3.98934	6.62582e-05	0.00588601	peak_24917	control	2.23018	18459	Pabpc2	Distal Intergenic	41850	ENSMUSG00000051732	poly(A) binding protein, cytoplasmic 2	2.23018	-1.47823
chr11_68623340_68623934	chr11	68623340	68623934	7	40	23.098	-2.46029	0.616914	-3.98806	6.6616e-05	0.00590441	peak_8443	control	2.22882	276920	Ccdc42	Distal Intergenic	29285	ENSMUSG00000045915	coiled-coil domain containing 42	2.22882	-2.46029
chr15_36400920_36401320	chr15	36400920	36401320	8	42	24.3959	-2.33123	0.584798	-3.98639	6.70876e-05	0.00593278	peak_17579	control	2.22674	68839	Ankrd46	Distal Intergenic	95395	ENSMUSG00000048307	ankyrin repeat domain 46	2.22674	-2.33123
chr7_83976405_83976850	chr7	83976405	83976850	2	28	14.6156	-3.74975	0.942113	-3.98015	6.88715e-05	0.00607682	peak_45793	control	2.21632	80982	Cemip	Promoter (<=1kb)	-330	ENSMUSG00000052353	cell migration inducing protein, hyaluronan binding	2.21632	-3.74975
chr15_47759288_47759925	chr15	47759288	47759925	70	24.5	47.4443	1.57927	0.396993	3.97807	6.94773e-05	0.00610279	peak_17804	knockout	2.21447	239420	Csmd3	Intron (ENSMUST00000160658.7/239420, intron 31 of 68)	-124995	ENSMUSG00000022311	CUB and Sushi multiple domains 3	2.21447	1.57927
chr17_83109717_83110865	chr17	83109717	83110865	478	350	411.464	0.507171	0.127479	3.97846	6.93642e-05	0.00610279	peak_23876	no diff	2.21447	100503434	Gm19689	Intron (ENSMUST00000235082.1/ENSMUST00000235082.1, intron 1 of 2)	-31492	ENSMUSG00000117399	predicted gene, 19689	2.21447	0.507171
chr1_163629916_163630675	chr1	163629916	163630675	22.5	70.5	45.5146	-1.58809	0.399676	-3.97343	7.08437e-05	0.00618123	peak_3196	control	2.20893	240879	Mettl11b	Distal Intergenic	94557	ENSMUSG00000040113	methyltransferase like 11B	2.20893	-1.58809
chr13_4059274_4060048	chr13	4059274	4060048	51	14	32.6827	1.92299	0.483943	3.9736	7.07953e-05	0.00618123	peak_12851	knockout	2.20893	105387	Akr1c14	Promoter (<=1kb)	0	ENSMUSG00000033715	aldo-keto reductase family 1, member C14	2.20893	1.92299
chr4_131920062_131920733	chr4	131920062	131920733	110	49.5	79.6382	1.20135	0.302288	3.97421	7.06136e-05	0.00618123	peak_37374	knockout	2.20893	545681	Gm12992	Promoter (<=1kb)	-33	ENSMUSG00000085667	predicted gene 12992	2.20893	1.20135
chr4_57611309_57612004	chr4	57611309	57612004	44.5	10.5	27.6902	2.14868	0.541167	3.97046	7.17332e-05	0.00623108	peak_35875	knockout	2.20544	677884	Pakap	Intron (ENSMUST00000102905.7/242481, intron 2 of 6)	-25819	ENSMUSG00000038729	paralemmin A kinase anchor protein	2.20544	2.14868
chr6_53707742_53708304	chr6	53707742	53708304	84	166.5	123.507	-0.933635	0.235145	-3.97047	7.17298e-05	0.00623108	peak_42100	no diff	2.20544	66873	Tril	Distal Intergenic	112526	ENSMUSG00000043496	TLR4 interactor with leucine-rich repeats	2.20544	-0.933635
chr10_51945712_51946205	chr10	51945712	51946205	8.5	43	25.1108	-2.27807	0.574041	-3.96848	7.23323e-05	0.00626923	peak_4971	control	2.20279	215031	Vgll2	Intron (ENSMUST00000218243.1/ENSMUST00000218243.1, intron 1 of 2)	-76297	ENSMUSG00000049641	vestigial like family member 2	2.20279	-2.27807
chr2_152729398_152730126	chr2	152729398	152730126	182.5	105.5	143.539	0.847586	0.213643	3.9673	7.26921e-05	0.0062865	peak_31174	no diff	2.20159	15901	Id1	Distal Intergenic	-6125	ENSMUSG00000042745	inhibitor of DNA binding 1, HLH protein	2.20159	0.847586
chr19_37795370_37796117	chr19	37795370	37796117	57.5	130	91.9944	-1.11303	0.280772	-3.96419	7.36457e-05	0.00635494	peak_27001	control	2.19689	13082	Cyp26a1	Distal Intergenic	97285	ENSMUSG00000024987	cytochrome P450, family 26, subfamily a, polypeptide 1	2.19689	-1.11303
chr4_84050042_84050591	chr4	84050042	84050591	20	65.5	41.8588	-1.65402	0.41753	-3.96145	7.44959e-05	0.00641418	peak_36198	control	2.19286	78238	6030471H07Rik	Distal Intergenic	-5163	ENSMUSG00000085217	RIKEN cDNA 6030471H07 gene	2.19286	-1.65402
chr1_138415183_138415657	chr1	138415183	138415657	3	30	16.0618	-3.26764	0.825279	-3.95943	7.51291e-05	0.00645451	peak_2662	control	2.19014	338375	Atp6v1g3	Distal Intergenic	141445	ENSMUSG00000026394	ATPase, H+ transporting, lysosomal V1 subunit G3	2.19014	-3.26764
chr13_52057299_52057879	chr13	52057299	52057879	24	72.5	47.3368	-1.53596	0.387976	-3.9589	7.52945e-05	0.00645457	peak_13816	control	2.19013	74050	4921525O09Rik	Distal Intergenic	-38862	ENSMUSG00000113211	RIKEN cDNA 4921525O09 gene	2.19013	-1.53596
chr18_32535744_32536448	chr18	32535744	32536448	19.5	64.5	41.1598	-1.66538	0.421324	-3.95272	7.72672e-05	0.00659482	peak_24617	control	2.1808	71683	Gypc	Promoter (<=1kb)	-326	ENSMUSG00000090523	glycophorin C	2.1808	-1.66538
chr3_147273306_147273883	chr3	147273306	147273883	13	52.5	32.1415	-1.96564	0.497277	-3.9528	7.72412e-05	0.00659482	peak_34798	control	2.1808	70892	Ttll7	Distal Intergenic	329386	ENSMUSG00000036745	tubulin tyrosine ligase-like family, member 7	2.1808	-1.96564
chr10_53428665_53429324	chr10	53428665	53429324	16	59.5	36.8842	-1.84475	0.46679	-3.95198	7.75075e-05	0.00660094	peak_4997	control	2.18039	102640074	Gm36229	Distal Intergenic	18783	ENSMUSG00000112132	predicted gene, 36229	2.18039	-1.84475
chr10_56444938_56445608	chr10	56444938	56445608	25	75	48.9194	-1.52471	0.386029	-3.94972	7.82412e-05	0.00663732	peak_5028	control	2.17801	102640560	Gm36595	Intron (ENSMUST00000218830.1/102640560, intron 3 of 5)	12957	ENSMUSG00000112833	predicted gene, 36595	2.17801	-1.52471
chr13_112755504_112755903	chr13	112755504	112755903	26.5	1	13.7748	4.77519	1.20902	3.94963	7.82735e-05	0.00663732	peak_14927	knockout	2.17801	19012	Plpp1	Distal Intergenic	-44889	ENSMUSG00000021759	phospholipid phosphatase 1	2.17801	4.77519
chr18_13521333_13521827	chr18	13521333	13521827	26.5	1	13.7745	4.78428	1.214	3.94092	8.1169e-05	0.00686799	peak_24402	knockout	2.16317	225207	Zfp521	Intron (ENSMUST00000234018.1/ENSMUST00000234018.1, intron 5 of 5)	322005	ENSMUSG00000024420	zinc finger protein 521	2.16317	4.78428
chr18_35532074_35532677	chr18	35532074	35532677	49	116	81.3839	-1.18274	0.300389	-3.93736	8.23826e-05	0.00695565	peak_24721	control	2.15766	100503380	Snhg4	Distal Intergenic	-20694	ENSMUSG00000117869	small nucleolar RNA host gene 4	2.15766	-1.18274
chr17_70850981_70851991	chr17	70850981	70851991	264.5	170.5	216.276	0.690917	0.175564	3.93543	8.30494e-05	0.00699687	peak_23517	no diff	2.1551	21815	Tgif1	Promoter (<=1kb)	0	ENSMUSG00000047407	TGFB-induced factor homeobox 1	2.1551	0.690917
chr17_43538661_43539190	chr17	43538661	43539190	50	115	81.3063	-1.14446	0.290916	-3.93398	8.35506e-05	0.00702398	peak_22876	control	2.15342	100043332	Ankrd66	Exon (ENSMUST00000178772.2/100043332, exon 2 of 3)	4449	ENSMUSG00000096140	ankyrin repeat domain 66	2.15342	-1.14446
chr11_105967826_105968376	chr11	105967826	105968376	40	8.5	24.4651	2.29535	0.583579	3.93322	8.3814e-05	0.00703105	peak_9996	knockout	2.15298	11421	Ace	Promoter (<=1kb)	0	ENSMUSG00000020681	angiotensin I converting enzyme (peptidyl-dipeptidase A) 1	2.15298	2.29535
chr17_15564065_15564944	chr17	15564065	15564944	122	221.5	169.639	-0.808401	0.205606	-3.9318	8.43119e-05	0.0070577	peak_22033	no diff	2.15134	213389	Prdm9	Promoter (<=1kb)	0	ENSMUSG00000051977	PR domain containing 9	2.15134	-0.808401
chr9_72196591_72197704	chr9	72196591	72197704	171.5	97	134.041	0.879279	0.223764	3.9295	8.51233e-05	0.00711043	peak_51506	no diff	2.1481	235469	Zfp280d	Distal Intergenic	-77156	ENSMUSG00000038535	zinc finger protein 280D	2.1481	0.879279
chr7_39659428_39660155	chr7	39659428	39660155	69.5	144.5	105.507	-0.997695	0.253948	-3.92874	8.53931e-05	0.00711779	peak_44947	no diff	2.14765	70227	Zfp619	Distal Intergenic	141662	ENSMUSG00000068959	zinc finger protein 619	2.14765	-0.997695
chr16_25860684_25861640	chr16	25860684	25861640	121	59.5	90.261	1.08406	0.275997	3.92778	8.57323e-05	0.00713089	peak_20473	knockout	2.14686	22061	Trp63	Intron (ENSMUST00000115308.8/22061, intron 4 of 10)	58768	ENSMUSG00000022510	transformation related protein 63	2.14686	1.08406
chr17_86753174_86753845	chr17	86753174	86753845	54	15	34.7207	1.89783	0.483336	3.92651	8.61861e-05	0.00715345	peak_24027	knockout	2.14548	13819	Epas1	Promoter (<=1kb)	0	ENSMUSG00000024140	endothelial PAS domain protein 1	2.14548	1.89783
chr1_163208852_163209482	chr1	163208852	163209482	28.5	3	15.9384	3.29734	0.840273	3.92413	8.70434e-05	0.00720159	peak_3173	knockout	2.14257	18933	Prrx1	Distal Intergenic	79742	ENSMUSG00000026586	paired related homeobox 1	2.14257	3.29734
chr10_95543979_95544467	chr10	95543979	95544467	9	43.5	25.6234	-2.21163	0.563634	-3.92388	8.71338e-05	0.00720159	peak_6281	control	2.14257	93765	Ube2n	Promoter (2-3kb)	2466	ENSMUSG00000074781	ubiquitin-conjugating enzyme E2N	2.14257	-2.21163
chr5_118521392_118521873	chr5	118521392	118521873	9.5	45	26.6235	-2.19422	0.559856	-3.91926	8.88221e-05	0.00732567	peak_40181	control	2.13515	76199	Med13l	Distal Intergenic	-38806	ENSMUSG00000018076	mediator complex subunit 13-like	2.13515	-2.19422
chr3_148422604_148423160	chr3	148422604	148423160	7	39.5	22.8309	-2.45198	0.62582	-3.91802	8.92783e-05	0.00734783	peak_34814	control	2.13384	99633	Adgrl2	Distal Intergenic	399819	ENSMUSG00000028184	adhesion G protein-coupled receptor L2	2.13384	-2.45198
chr1_54799378_54800092	chr1	54799378	54800092	51	14.5	32.7878	1.86998	0.477701	3.91454	9.05769e-05	0.00741167	peak_846	knockout	2.13008	329154	Ankrd44	Intron (ENSMUST00000179030.7/329154, intron 2 of 27)	13351	ENSMUSG00000052331	ankyrin repeat domain 44	2.13008	1.86998
chr12_83766162_83766592	chr12	83766162	83766592	42.5	10	26.4111	2.14715	0.548455	3.91491	9.04387e-05	0.00741167	peak_12092	knockout	2.13008	170721	Papln	Promoter (2-3kb)	2500	ENSMUSG00000021223	papilin, proteoglycan-like sulfated glycoprotein	2.13008	2.14715
chr13_23533609_23533958	chr13	23533609	23533958	91.5	39.5	65.3696	1.26748	0.323797	3.91442	9.06215e-05	0.00741167	peak_13164	knockout	2.13008	319173	H2ac10	Promoter (<=1kb)	0	ENSMUSG00000061991	H2A clustered histone 10	2.13008	1.26748
chr14_63164757_63165338	chr14	63164757	63165338	61	18.5	39.5654	1.78081	0.455106	3.91296	9.11725e-05	0.00744119	peak_16183	knockout	2.12836	14137	Fdft1	Promoter (<=1kb)	0	ENSMUSG00000021273	farnesyl diphosphate farnesyl transferase 1	2.12836	1.78081
chr1_160079163_160079811	chr1	160079163	160079811	145.5	77	111.092	0.971764	0.248429	3.91164	9.16701e-05	0.00746625	peak_3064	no diff	2.1269	75255	4930562F07Rik	Promoter (1-2kb)	-1178	ENSMUSG00000026729	RIKEN cDNA 4930562F07 gene	2.1269	0.971764
chr18_42307924_42308485	chr18	42307924	42308485	75	28.5	51.7107	1.44818	0.370694	3.90667	9.35754e-05	0.00760562	peak_24941	knockout	2.11887	225432	Rbm27	Intron (ENSMUST00000046972.13/225432, intron 8 of 19)	8803	ENSMUSG00000024491	RNA binding motif protein 27	2.11887	1.44818
chr5_149589879_149590590	chr5	149589879	149590590	78	161	117.93	-0.982993	0.251714	-3.9052	9.41464e-05	0.00763619	peak_41099	no diff	2.11712	381693	Wdr95	Intron (ENSMUST00000110502.6/381693, intron 15 of 22)	8101	ENSMUSG00000029658	WD40 repeat domain 95	2.11712	-0.982993
chr17_34681055_34681468	chr17	34681055	34681468	45	106.5	74.6003	-1.18478	0.303485	-3.9039	9.46532e-05	0.00764563	peak_22691	control	2.11659	81877	Tnxb	Intron (ENSMUST00000238967.1/81877, intron 7 of 43)	10520	ENSMUSG00000033327	tenascin XB	2.11659	-1.18478
chr5_8622503_8623358	chr5	8622503	8623358	126	63.5	94.4757	1.04921	0.268759	3.90392	9.46474e-05	0.00764563	peak_38383	knockout	2.11659	242819	Rundc3b	Promoter (<=1kb)	0	ENSMUSG00000040570	RUN domain containing 3B	2.11659	1.04921
chr10_97516373_97516940	chr10	97516373	97516940	92	176.5	132.174	-0.886256	0.227374	-3.89779	9.70759e-05	0.0078252	peak_6355	no diff	2.1065	13179	Dcn	Intron (ENSMUST00000105287.10/13179, intron 7 of 7)	33036	ENSMUSG00000019929	decorin	2.1065	-0.886256
chr17_14693831_14694634	chr17	14693831	14694634	102	47	74.4933	1.17643	0.30206	3.89467	9.8331e-05	0.00791009	peak_22014	knockout	2.10182	21826	Thbs2	Promoter (<=1kb)	0	ENSMUSG00000023885	thrombospondin 2	2.10182	1.17643
chr3_148989994_148990580	chr3	148989994	148990580	52	14.5	33.5376	1.90126	0.489022	3.88789	0.000101119	0.0081011	peak_34821	knockout	2.09146	99633	Adgrl2	Promoter (<=1kb)	0	ENSMUSG00000028184	adhesion G protein-coupled receptor L2	2.09146	1.90126
chr8_106635242_106635707	chr8	106635242	106635707	6.5	37.5	21.4484	-2.47259	0.635928	-3.88816	0.000101008	0.0081011	peak_49284	control	2.09146	12550	Cdh1	Intron (ENSMUST00000000312.11/12550, intron 2 of 15)	31099	ENSMUSG00000000303	cadherin 1	2.09146	-2.47259
chr9_35335029_35335592	chr9	35335029	35335592	32.5	87.5	59.106	-1.368	0.35197	-3.8867	0.000101618	0.00812449	peak_50510	control	2.0902	71133	4933422A05Rik	Distal Intergenic	53924	ENSMUSG00000111746	RIKEN cDNA 4933422A05 gene	2.0902	-1.368
chr10_93080975_93081928	chr10	93080975	93081928	152.5	83.5	117.493	0.925953	0.238511	3.88223	0.000103504	0.00825836	peak_6172	no diff	2.08311	380654	Cfap54	Promoter (<=1kb)	0	ENSMUSG00000020014	cilia and flagella associated protein 54	2.08311	0.925953
chr4_23879807_23880568	chr4	23879807	23880568	121.5	61	91.1298	1.05319	0.271364	3.88111	0.00010398	0.00827953	peak_35291	knockout	2.08199	212377	Mms22l	Distal Intergenic	-615883	ENSMUSG00000045751	MMS22-like, DNA repair protein	2.08199	1.05319
chr10_107123309_107124064	chr10	107123309	107124064	78	30.5	54.4128	1.41029	0.363491	3.87984	0.000104526	0.00830609	peak_6451	knockout	2.0806	380660	Acss3	Promoter (<=1kb)	0	ENSMUSG00000035948	acyl-CoA synthetase short-chain family member 3	2.0806	1.41029
chr13_43864373_43865043	chr13	43864373	43865043	109	50	79.7548	1.18533	0.305572	3.87906	0.000104859	0.0083157	peak_13621	knockout	2.0801	12522	Cd83	Exon (ENSMUST00000220827.1/ENSMUST00000220827.1, exon 1 of 4)	79188	ENSMUSG00000015396	CD83 antigen	2.0801	1.18533
chr1_38247947_38248520	chr1	38247947	38248520	45.5	107.5	75.43	-1.18282	0.305025	-3.87779	0.000105408	0.00834234	peak_460	control	2.07871	16764	Aff3	Intron (ENSMUST00000095027.8/16764, intron 10 of 21)	-50504	ENSMUSG00000037138	AF4/FMR2 family, member 3	2.07871	-1.18282
chr15_102192534_102193064	chr15	102192534	102193064	6	36	20.515	-2.53046	0.65276	-3.87656	0.000105944	0.00835669	peak_19713	control	2.07797	246277	Csad	Promoter (<=1kb)	-475	ENSMUSG00000023044	cysteine sulfinic acid decarboxylase	2.07797	-2.53046
chr9_59577759_59578576	chr9	59577759	59578576	88.5	37.5	62.7965	1.29684	0.334549	3.87639	0.000106016	0.00835669	peak_51133	knockout	2.07797	76183	Celf6	Promoter (<=1kb)	0	ENSMUSG00000032297	CUGBP, Elav-like family member 6	2.07797	1.29684
chr17_81402624_81403630	chr17	81402624	81403630	123.5	59	91.5128	1.12062	0.289234	3.87443	0.000106872	0.0084073	peak_23851	knockout	2.07534	20541	Slc8a1	Intron (ENSMUST00000234131.1/20541, intron 7 of 7)	245977	ENSMUSG00000054640	solute carrier family 8 (sodium/calcium exchanger), member 1	2.07534	1.12062
chr15_59549867_59551210	chr15	59549867	59551210	431.5	297	361.891	0.603083	0.155765	3.87176	0.000108054	0.00848319	peak_18138	no diff	2.07144	211770	Trib1	Intron (ENSMUST00000227173.1/68501, intron 5 of 7)	-97140	ENSMUSG00000032501	tribbles pseudokinase 1	2.07144	0.603083
chr8_35197662_35198381	chr8	35197662	35198381	11.5	48.5	29.5105	-2.02862	0.524523	-3.86756	0.000109931	0.0086133	peak_47920	control	2.06483	244416	Ppp1r3b	Distal Intergenic	-177358	ENSMUSG00000046794	protein phosphatase 1, regulatory subunit 3B	2.06483	-2.02862
chr1_163382262_163382901	chr1	163382262	163382901	99.5	185.5	140.272	-0.841669	0.21769	-3.86637	0.000110469	0.00863821	peak_3186	no diff	2.06358	98376	Gorab	Distal Intergenic	20710	ENSMUSG00000040124	golgin, RAB6-interacting	2.06358	-0.841669
chr13_71590328_71590803	chr13	71590328	71590803	1.5	26.5	13.6334	-4.09766	1.06055	-3.86371	0.00011168	0.00869951	peak_14249	control	2.06051	16371	Irx1	Intron (ENSMUST00000221719.1/ENSMUST00000221719.1, intron 1 of 1)	368630	ENSMUSG00000060969	Iroquois homeobox 1	2.06051	-4.09766
chr15_64294991_64295863	chr15	64294991	64295863	128.5	238	180.417	-0.841808	0.217878	-3.86367	0.000111697	0.00869951	peak_18250	no diff	2.06051	13196	Asap1	Intron (ENSMUST00000177371.7/13196, intron 1 of 27)	15826	ENSMUSG00000022377	ArfGAP with SH3 domain, ankyrin repeat and PH domain1	2.06051	-0.841808
chr2_77688584_77689305	chr2	77688584	77689305	93	40	66.2402	1.27793	0.331083	3.85985	0.000113459	0.0088017	peak_29570	knockout	2.05543	241494	Zfp385b	Intron (ENSMUST00000171063.7/241494, intron 1 of 7)	13967	ENSMUSG00000027016	zinc finger protein 385B	2.05543	1.27793
chr7_67759108_67760084	chr7	67759108	67760084	160.5	90	124.794	0.889738	0.230501	3.86001	0.00011338	0.0088017	peak_45424	no diff	2.05543	233335	Synm	Promoter (<=1kb)	0	ENSMUSG00000030554	synemin, intermediate filament protein	2.05543	0.889738
chr4_144999696_145000467	chr4	144999696	145000467	168.5	96	131.924	0.866859	0.224656	3.85861	0.000114035	0.00882889	peak_37918	no diff	2.05409	230895	Vps13d	Intron (ENSMUST00000036579.13/230895, intron 67 of 69)	-15735	ENSMUSG00000020220	vacuolar protein sorting 13D	2.05409	0.866859
chr1_184004138_184004676	chr1	184004138	184004676	5.5	35	19.7996	-2.60633	0.6756	-3.8578	0.000114411	0.00884059	peak_3757	control	2.05352	63953	Dusp10	Distal Intergenic	-8626	ENSMUSG00000039384	dual specificity phosphatase 10	2.05352	-2.60633
chr13_68258093_68258681	chr13	68258093	68258681	30	4	16.9971	2.95468	0.76634	3.85558	0.000115457	0.0089038	peak_14204	knockout	2.05042	666272	Gm8016	Distal Intergenic	98144	ENSMUSG00000113050	predicted gene 8016	2.05042	2.95468
chr19_22929909_22930989	chr19	22929909	22930989	61.5	21	41.3435	1.61149	0.418058	3.8547	0.00011587	0.00891677	peak_26569	knockout	2.04979	226025	Trpm3	Intron (ENSMUST00000237357.1/226025, intron 21 of 24)	163275	ENSMUSG00000052387	transient receptor potential cation channel, subfamily M, member 3	2.04979	1.61149
chr19_46292991_46293490	chr19	46292991	46293490	5	35.5	19.5933	-2.77168	0.719121	-3.85426	0.00011608	0.00891677	peak_27252	control	2.04979	107338	Gbf1	Distal Intergenic	8428	ENSMUSG00000025224	golgi-specific brefeldin A-resistance factor 1	2.04979	-2.77168
chr6_43434247_43434943	chr6	43434247	43434943	105.5	197.5	149.737	-0.852604	0.221316	-3.85244	0.000116949	0.00896593	peak_41877	no diff	2.0474	319812	9430018G01Rik	Intron (ENSMUST00000067888.13/29807, intron 7 of 8)	-33036	ENSMUSG00000107709	RIKEN cDNA 9430018G01 gene	2.0474	-0.852604
chr6_137135468_137136180	chr6	137135468	137136180	70.5	25.5	48.1455	1.51796	0.394104	3.85168	0.00011731	0.00897606	peak_43784	knockout	2.04691	232441	Rerg	Intron (ENSMUST00000032347.10/232441, intron 2 of 4)	3883	ENSMUSG00000030222	RAS-like, estrogen-regulated, growth-inhibitor	2.04691	1.51796
chr11_22482007_22482791	chr11	22482007	22482791	55.5	123	87.6467	-1.09465	0.28431	-3.85019	0.000118027	0.00900876	peak_7421	control	2.04534	103765	Tmem17	Distal Intergenic	-29297	ENSMUSG00000049904	transmembrane protein 17	2.04534	-1.09465
chr17_34118996_34119850	chr17	34118996	34119850	252.5	387	315.851	-0.560575	0.14561	-3.84984	0.000118197	0.00900876	peak_22657	no diff	2.04534	14998	H2-DMa	Promoter (<=1kb)	0	ENSMUSG00000037649	histocompatibility 2, class II, locus DMa	2.04534	-0.560575
chr17_73120268_73120985	chr17	73120268	73120985	6	37	20.9347	-2.55319	0.66346	-3.8483	0.000118939	0.0090477	peak_23594	control	2.04346	225010	Lclat1	Intron (ENSMUST00000130574.3/225010, intron 1 of 1)	-5442	ENSMUSG00000054469	lysocardiolipin acyltransferase 1	2.04346	-2.55319
chr17_62884190_62884481	chr17	62884190	62884481	70.5	25.5	47.8022	1.52453	0.396363	3.84628	0.000119922	0.00907117	peak_23344	knockout	2.04234	13640	Efna5	Promoter (2-3kb)	-2873	ENSMUSG00000048915	ephrin A5	2.04234	1.52453
chr3_119890590_119891396	chr3	119890590	119891396	166	276	217.699	-0.67583	0.175671	-3.84713	0.00011951	0.00907117	peak_34149	no diff	2.04234	56195	Ptbp2	Distal Intergenic	-106124	ENSMUSG00000028134	polypyrimidine tract binding protein 2	2.04234	-0.67583
chr8_117328631_117329433	chr8	117328631	117329433	164.5	274	216.023	-0.677207	0.17607	-3.84624	0.000119943	0.00907117	peak_49569	no diff	2.04234	74440	Cmip	Intron (ENSMUST00000166750.8/74440, intron 1 of 20)	-19737	ENSMUSG00000034390	c-Maf inducing protein	2.04234	-0.677207
chr8_88284655_88285146	chr8	88284655	88285146	133	231.5	180.001	-0.743579	0.193358	-3.8456	0.000120258	0.00907752	peak_48913	no diff	2.04203	11513	Adcy7	Promoter (1-2kb)	1663	ENSMUSG00000031659	adenylate cyclase 7	2.04203	-0.743579
chr14_47129252_47129631	chr14	47129252	47129631	4.5	32.5	18.1848	-2.80085	0.728821	-3.84299	0.000121546	0.00913952	peak_15807	control	2.03908	100038654	Gm10371	Distal Intergenic	-13091	ENSMUSG00000072589	predicted gene 10371	2.03908	-2.80085
chr14_70965935_70966712	chr14	70965935	70966712	41.5	100	69.669	-1.21611	0.316445	-3.84304	0.00012152	0.00913952	peak_16408	control	2.03908	14586	Gfra2	Exon (ENSMUST00000022699.9/14586, exon 5 of 9)	24049	ENSMUSG00000022103	glial cell line derived neurotrophic factor family receptor alpha 2	2.03908	-1.21611
chr11_117315152_117315751	chr11	117315152	117315751	143.5	73	107.481	1.03196	0.26858	3.84227	0.000121902	0.00914873	peak_10500	knockout	2.03864	53860	Septin9	Intron (ENSMUST00000093907.10/53860, intron 3 of 11)	6998	ENSMUSG00000059248	septin 9	2.03864	1.03196
chr16_23518737_23519312	chr16	23518737	23519312	84	35.5	59.6851	1.3006	0.338783	3.83905	0.000123511	0.00925172	peak_20392	knockout	2.03378	67775	Rtp4	Promoter (<=1kb)	-979	ENSMUSG00000033355	receptor transporter protein 4	2.03378	1.3006
chr8_4226406_4227372	chr8	4226406	4227372	69.5	143	104.41	-0.985305	0.256717	-3.83809	0.000123993	0.00927014	peak_47387	no diff	2.03291	72267	Lrrc8e	Promoter (<=1kb)	0	ENSMUSG00000046589	leucine rich repeat containing 8 family, member E	2.03291	-0.985305
chr11_98035854_98036415	chr11	98035854	98036415	65.5	22	43.6611	1.61973	0.422113	3.83719	0.000124451	0.00928668	peak_9543	knockout	2.03214	217154	Stac2	Distal Intergenic	7127	ENSMUSG00000017400	SH3 and cysteine rich domain 2	2.03214	1.61973
chr4_117658384_117658945	chr4	117658384	117658945	35	6.5	20.8803	2.49757	0.650971	3.83668	0.00012471	0.00928828	peak_36927	knockout	2.03206	140546	Eri3	Intron (ENSMUST00000037127.14/140546, intron 8 of 8)	21046	ENSMUSG00000033423	exoribonuclease 3	2.03206	2.49757
chr8_61835755_61836153	chr8	61835755	61836153	2	26.5	13.9766	-3.67854	0.959886	-3.83226	0.00012697	0.00943867	peak_48264	control	2.02509	72333	Palld	Intron (ENSMUST00000121785.8/72333, intron 2 of 21)	66516	ENSMUSG00000058056	palladin, cytoskeletal associated protein	2.02509	-3.67854
chr14_12275991_12276485	chr14	12275991	12276485	27.5	79.5	52.2258	-1.47058	0.383918	-3.83047	0.0001279	0.0094898	peak_15113	control	2.02274	218734	3830406C13Rik	Distal Intergenic	-7491	ENSMUSG00000033111	RIKEN cDNA 3830406C13 gene	2.02274	-1.47058
chr15_62328201_62329401	chr15	62328201	62329401	483.5	360	419.544	0.482932	0.126133	3.82875	0.000128797	0.00953829	peak_18212	no diff	2.02053	19296	Pvt1	Intron (ENSMUST00000181416.8/19296, intron 6 of 9)	105598	ENSMUSG00000097039	Pvt1 oncogene	2.02053	0.482932
chr15_55923098_55923939	chr15	55923098	55923939	65	135.5	98.8604	-1.00256	0.261896	-3.82806	0.000129155	0.00954675	peak_17965	control	2.02014	20649	Sntb1	Exon (ENSMUST00000227739.1/ENSMUST00000227739.1, exon 1 of 4)	-16149	ENSMUSG00000060429	syntrophin, basic 1	2.02014	-1.00256
chr1_21094671_21095283	chr1	21094671	21095283	93.5	42	67.7353	1.21378	0.317177	3.82682	0.000129809	0.009559	peak_212	knockout	2.01959	170829	Tram2	Distal Intergenic	-15442	ENSMUSG00000041779	translocating chain-associating membrane protein 2	2.01959	1.21378
chr15_75887586_75887969	chr15	75887586	75887969	45.5	12	28.8214	1.97567	0.51621	3.82727	0.000129574	0.009559	peak_18539	knockout	2.01959	223645	Mroh6	Promoter (<=1kb)	801	ENSMUSG00000098678	maestro heat-like repeat family member 6	2.01959	1.97567
chr6_29318763_29319344	chr6	29318763	29319344	45	105	73.8625	-1.16413	0.304552	-3.82242	0.000132149	0.0096949	peak_41465	control	2.01346	330277	Garin1b	Promoter (<=1kb)	0	ENSMUSG00000039742	golgi associated RAB2 interactor 1B	2.01346	-1.16413
chr9_108117461_108117776	chr9	108117461	108117776	8.5	41.5	24.6033	-2.23595	0.584906	-3.82274	0.000131975	0.0096949	peak_52192	control	2.01346	12217	Bsn	Exon (ENSMUST00000035208.13/12217, exon 4 of 12)	-7048	ENSMUSG00000032589	bassoon	2.01346	-2.23595
chr1_118434595_118435554	chr1	118434595	118435554	83	164	121.318	-0.927883	0.242954	-3.81918	0.000133897	0.00980478	peak_2118	no diff	2.00856	76707	Clasp1	Intron (ENSMUST00000049404.12/76707, intron 2 of 39)	14871	ENSMUSG00000064302	CLIP associating protein 1	2.00856	-0.927883
chr1_72002210_72002923	chr1	72002210	72002923	71.5	145.5	106.663	-0.970346	0.254176	-3.81762	0.000134747	0.00984858	peak_1219	no diff	2.00663	71134	4933417E11Rik	Promoter (2-3kb)	2272	ENSMUSG00000101848	RIKEN cDNA 4933417E11 gene	2.00663	-0.970346
chr10_21117926_21118832	chr10	21117926	21118832	25	77	49.7297	-1.57025	0.411715	-3.81392	0.00013678	0.00997855	peak_4448	control	2.00093	17863	Myb	Distal Intergenic	37813	ENSMUSG00000019982	myeloblastosis oncogene	2.00093	-1.57025
chr11_30160748_30161822	chr11	30160748	30161822	230	359	291.116	-0.587431	0.154048	-3.81329	0.000137127	0.00998528	peak_7518	no diff	2.00064	20742	Sptbn1	Intron (ENSMUST00000006629.13/20742, intron 2 of 35)	36435	ENSMUSG00000020315	spectrin beta, non-erythrocytic 1	2.00064	-0.587431
chr2_153592377_153592823	chr2	153592377	153592823	8.5	41.5	24.357	-2.23193	0.585435	-3.81242	0.00013761	0.0100019	peak_31217	control	1.99992	99311	Commd7	Distal Intergenic	39908	ENSMUSG00000056941	COMM domain containing 7	1.99992	-2.23193
chr2_19664146_19664569	chr2	19664146	19664569	14.5	53.5	33.3772	-1.82191	0.478386	-3.80846	0.000139838	0.010145	peak_28071	control	1.99375	71198	Otud1	Distal Intergenic	6394	ENSMUSG00000043415	OTU domain containing 1	1.99375	-1.82191
chr1_45767405_45767909	chr1	45767405	45767909	46.5	12	29.393	2.00174	0.525878	3.80647	0.000140964	0.0101869	peak_671	knockout	1.99196	73674	Wdr75	Distal Intergenic	-27257	ENSMUSG00000025995	WD repeat domain 75	1.99196	2.00174
chr17_8757542_8758000	chr17	8757542	8758000	17	58.5	36.8868	-1.72756	0.453896	-3.80606	0.000141196	0.0101869	peak_21901	control	1.99196	23984	Pde10a	Promoter (<=1kb)	524	ENSMUSG00000023868	phosphodiesterase 10A	1.99196	-1.72756
chr6_135369549_135370167	chr6	135369549	135370167	84.5	168	124.882	-0.936417	0.245978	-3.80692	0.00014071	0.0101869	peak_43737	no diff	1.99196	13730	Emp1	Promoter (2-3kb)	2056	ENSMUSG00000030208	epithelial membrane protein 1	1.99196	-0.936417
chr7_139978446_139978959	chr7	139978446	139978959	60	18.5	39.2571	1.73956	0.457274	3.8042	0.000142261	0.0102449	peak_47113	knockout	1.98949	381933	Spef1l	Promoter (<=1kb)	0	ENSMUSG00000073795	sperm flagellar 1 like	1.98949	1.73956
chr5_76064791_76065377	chr5	76064791	76065377	0.5	31	15.4064	-5.90145	1.55236	-3.80159	0.000143771	0.0103346	peak_39415	control	1.9857	57357	Srd5a3	Distal Intergenic	-74894	ENSMUSG00000029233	steroid 5 alpha-reductase 3	1.9857	-5.90145
chr1_62416666_62417218	chr1	62416666	62417218	31	4.5	17.8361	2.82543	0.744718	3.79396	0.000148261	0.0106379	peak_1043	knockout	1.97314	105243940	Pard3bos2	Intron (ENSMUST00000075374.9/72823, intron 18 of 22)	-280557	ENSMUSG00000085019	par-3 family cell polarity regulator beta, opposite strand 2	1.97314	2.82543
chr8_126615618_126616230	chr8	126615618	126616230	162.5	269	213.105	-0.671572	0.177117	-3.79169	0.000149627	0.0107163	peak_49999	no diff	1.96996	270110	Irf2bp2	Distal Intergenic	-21632	ENSMUSG00000051495	interferon regulatory factor 2 binding protein 2	1.96996	-0.671572
chr18_90579166_90580083	chr18	90579166	90580083	236	364.5	296.603	-0.568833	0.150081	-3.79017	0.000150546	0.0107624	peak_25906	no diff	1.96809	108168395	Gm45871	Promoter (<=1kb)	0	ENSMUSG00000110277	predicted gene 45871	1.96809	-0.568833
chr15_62261416_62261902	chr15	62261416	62261902	59	19.5	39.3341	1.64765	0.435034	3.78741	0.000152226	0.0108429	peak_18204	knockout	1.96485	19296	Pvt1	Intron (ENSMUST00000181416.8/19296, intron 5 of 9)	38813	ENSMUSG00000097039	Pvt1 oncogene	1.96485	1.64765
chr18_23868196_23869536	chr18	23868196	23869536	205.5	125.5	164.68	0.765664	0.20214	3.78779	0.000151992	0.0108429	peak_24500	no diff	1.96485	212307	Mapre2	Intron (ENSMUST00000170802.7/212307, intron 5 of 7)	64093	ENSMUSG00000024277	microtubule-associated protein, RP/EB family, member 2	1.96485	0.765664
chr5_110898116_110898628	chr5	110898116	110898628	38	8.5	23.3232	2.21743	0.585837	3.78506	0.00015367	0.0109061	peak_39950	knockout	1.96233	209683	Ttc28	Intron (ENSMUST00000040111.9/209683, intron 2 of 23)	18294	ENSMUSG00000033209	tetratricopeptide repeat domain 28	1.96233	2.21743
chr6_141041720_141042468	chr6	141041720	141042468	48.5	12.5	30.3306	2.00669	0.530139	3.78522	0.000153573	0.0109061	peak_43875	knockout	1.96233	54611	Pde3a	Exon (ENSMUST00000204271.2/ENSMUST00000204271.2, exon 3 of 4)	-206801	ENSMUSG00000041741	phosphodiesterase 3A, cGMP inhibited	1.96233	2.00669
chr4_55843650_55844440	chr4	55843650	55844440	105.5	192	146.594	-0.809621	0.213935	-3.78443	0.000154064	0.0109143	peak_35810	no diff	1.962	16600	Klf4	Distal Intergenic	-311184	ENSMUSG00000003032	Kruppel-like factor 4 (gut)	1.962	-0.809621
chr4_140537397_140538115	chr4	140537397	140538115	176.5	103.5	139.433	0.824843	0.21808	3.78229	0.000155394	0.0109886	peak_37783	no diff	1.95906	72754	Arhgef10l	Intron (ENSMUST00000138493.7/72754, intron 11 of 15)	30266	ENSMUSG00000040964	Rho guanine nucleotide exchange factor (GEF) 10-like	1.95906	0.824843
chr12_98311554_98312442	chr12	98311554	98312442	65	138	99.5119	-1.02939	0.272247	-3.78109	0.000156144	0.0110218	peak_12338	control	1.95775	14744	Gpr65	Distal Intergenic	42919	ENSMUSG00000021886	G-protein coupled receptor 65	1.95775	-1.02939
chr13_59853456_59853786	chr13	59853456	59853786	27	3	14.9923	3.22333	0.852735	3.77999	0.000156834	0.0110506	peak_14019	knockout	1.95662	214290	Tut7	Distal Intergenic	-30309	ENSMUSG00000035248	terminal uridylyl transferase 7	1.95662	3.22333
chr16_70313711_70314762	chr16	70313711	70314762	405.5	293.5	347.573	0.522203	0.138227	3.77786	0.00015818	0.0111055	peak_21275	no diff	1.95446	74185	Gbe1	Promoter (<=1kb)	0	ENSMUSG00000022707	glucan (1,4-alpha-), branching enzyme 1	1.95446	0.522203
chr4_28812703_28813272	chr4	28812703	28813272	56	16.5	36.4349	1.83833	0.486595	3.77796	0.000158121	0.0111055	peak_35315	knockout	1.95446	13841	Epha7	Promoter (<=1kb)	0	ENSMUSG00000028289	Eph receptor A7	1.95446	1.83833
chr2_145268830_145269409	chr2	145268830	145269409	24.5	72.5	47.6789	-1.50051	0.397479	-3.77506	0.000159968	0.011171	peak_30973	control	1.95191	94249	Slc24a3	Intron (ENSMUST00000110007.7/94249, intron 2 of 16)	23858	ENSMUSG00000063873	solute carrier family 24 (sodium/potassium/calcium exchanger), member 3	1.95191	-1.50051
chr5_92885908_92886607	chr5	92885908	92886607	9	42.5	25.2349	-2.17367	0.575734	-3.77547	0.000159705	0.011171	peak_39611	control	1.95191	27428	Shroom3	Intron (ENSMUST00000113055.8/27428, intron 2 of 10)	-11386	ENSMUSG00000029381	shroom family member 3	1.95191	-2.17367
chr9_107278423_107279296	chr9	107278423	107279296	107	50.5	78.914	1.13967	0.301846	3.77568	0.000159573	0.011171	peak_52134	knockout	1.95191	102626	Mapkapk3	Promoter (1-2kb)	1619	ENSMUSG00000032577	mitogen-activated protein kinase-activated protein kinase 3	1.95191	1.13967
chr1_71944464_71945586	chr1	71944464	71945586	110.5	199.5	152.614	-0.792345	0.209917	-3.77456	0.00016029	0.0111735	peak_1214	no diff	1.95181	667931	Gm8883	Distal Intergenic	55961	ENSMUSG00000099707	predicted gene 8883	1.95181	-0.792345
chr10_21776263_21777240	chr10	21776263	21777240	65	135	98.6274	-1.00221	0.265759	-3.77112	0.000162519	0.0113088	peak_4463	control	1.94658	432436	Gm5420	Distal Intergenic	85418	ENSMUSG00000056716	predicted gene 5420	1.94658	-1.00221
chr5_97807016_97807589	chr5	97807016	97807589	12	47.5	29.186	-1.92872	0.511935	-3.7675	0.000164887	0.0114532	peak_39655	control	1.94107	71914	Antxr2	Distal Intergenic	188506	ENSMUSG00000029338	anthrax toxin receptor 2	1.94107	-1.92872
chr10_110761877_110763022	chr10	110761877	110763022	256	397	322.914	-0.573087	0.152163	-3.76628	0.000165701	0.0114894	peak_6522	no diff	1.9397	52679	E2f7	Promoter (<=1kb)	-834	ENSMUSG00000020185	E2F transcription factor 7	1.9397	-0.573087
chr1_169686200_169686816	chr1	169686200	169686816	32	84	57.0875	-1.34276	0.356967	-3.76158	0.000168845	0.0116661	peak_3332	control	1.93307	19737	Rgs5	Intron (ENSMUST00000027997.8/19737, intron 3 of 4)	30678	ENSMUSG00000026678	regulator of G-protein signaling 5	1.93307	-1.34276
chr3_79531543_79532498	chr3	79531543	79532498	114	208.5	158.735	-0.807086	0.21454	-3.76194	0.000168602	0.0116661	peak_33008	no diff	1.93307	329679	Fnip2	Intron (ENSMUST00000133154.6/329679, intron 1 of 17)	-16291	ENSMUSG00000061175	folliculin interacting protein 2	1.93307	-0.807086
chr8_46445982_46446797	chr8	46445982	46446797	51	116.5	82.171	-1.12639	0.299595	-3.75972	0.000170106	0.0117325	peak_48071	control	1.93061	14081	Acsl1	Distal Intergenic	-24240	ENSMUSG00000018796	acyl-CoA synthetase long-chain family member 1	1.93061	-1.12639
chr10_48549440_48550237	chr10	48549440	48550237	46.5	106	74.92	-1.13154	0.301053	-3.75863	0.000170847	0.0117397	peak_4951	control	1.93034	14806	Grik2	Distal Intergenic	553694	ENSMUSG00000056073	glutamate receptor, ionotropic, kainate 2 (beta 2)	1.93034	-1.13154
chr10_53325883_53326203	chr10	53325883	53326203	3.5	29.5	16.2192	-3.01819	0.802999	-3.75865	0.00017083	0.0117397	peak_4991	control	1.93034	18821	Pln	Intron (ENSMUST00000220443.1/100038725, intron 3 of 12)	-11464	ENSMUSG00000038583	phospholamban	1.93034	-3.01819
chr2_152707578_152708078	chr2	152707578	152708078	65	23.5	44.3646	1.52072	0.404635	3.75825	0.000171109	0.0117397	peak_31172	knockout	1.93034	14950	H13	3' UTR	15739	ENSMUSG00000019188	histocompatibility 13	1.93034	1.52072
chr11_59384220_59385116	chr11	59384220	59385116	103.5	189.5	144.289	-0.811974	0.216216	-3.75539	0.000173071	0.0118535	peak_8141	no diff	1.92615	216797	Prss38	Distal Intergenic	-8563	ENSMUSG00000049291	protease, serine 38	1.92615	-0.811974
chr1_13188161_13188844	chr1	13188161	13188844	84.5	36.5	60.5792	1.26946	0.338148	3.75415	0.000173934	0.0118711	peak_109	knockout	1.92551	17978	Ncoa2	Intron (ENSMUST00000081713.10/17978, intron 5 of 21)	-37143	ENSMUSG00000005886	nuclear receptor coactivator 2	1.92551	1.26946
chrX_99291552_99292124	chrX	99291552	99292124	7	39.5	22.5661	-2.42029	0.644686	-3.75421	0.000173887	0.0118711	peak_53228	control	1.92551	100038584	Gm14812	Distal Intergenic	151673	ENSMUSG00000073051	predicted gene 14812	1.92551	-2.42029
chr2_51387062_51387608	chr2	51387062	51387608	44.5	12	28.3469	1.95342	0.520642	3.75194	0.000175473	0.0119553	peak_29004	knockout	1.92244	73375	1700057H21Rik	Distal Intergenic	50292	ENSMUSG00000086007	RIKEN cDNA 1700057H21 gene	1.92244	1.95342
chr3_116080132_116080549	chr3	116080132	116080549	12	51	30.5854	-2.03339	0.542278	-3.74972	0.000177035	0.0120409	peak_34086	control	1.91934	22329	Vcam1	Distal Intergenic	48379	ENSMUSG00000027962	vascular cell adhesion molecule 1	1.91934	-2.03339
chr1_38103808_38104283	chr1	38103808	38104283	7	37.5	21.71	-2.37191	0.633065	-3.74671	0.000179172	0.0121531	peak_452	control	1.91531	56210	Rev1	Intron (ENSMUST00000027251.11/56210, intron 3 of 22)	-15676	ENSMUSG00000026082	REV1, DNA directed polymerase	1.91531	-2.37191
chr3_36540657_36541275	chr3	36540657	36541275	56.5	121	87.2762	-1.03989	0.277563	-3.74652	0.000179306	0.0121531	peak_32369	control	1.91531	100503068	Smim43	Distal Intergenic	-8273	ENSMUSG00000085007	small integral membrane protein 43	1.91531	-1.03989
chr16_89952743_89953289	chr16	89952743	89953289	6	34.5	19.8263	-2.46767	0.659005	-3.74454	0.000180721	0.0122279	peak_21483	control	1.91265	21844	Tiam1	Promoter (2-3kb)	2818	ENSMUSG00000002489	T cell lymphoma invasion and metastasis 1	1.91265	-2.46767
chr7_83738127_83739538	chr7	83738127	83739538	85.5	165	123.483	-0.88696	0.236914	-3.74381	0.000181253	0.0122427	peak_45780	no diff	1.91212	16170	Il16	Promoter (<=1kb)	399	ENSMUSG00000001741	interleukin 16	1.91212	-0.88696
chr1_37124734_37125307	chr1	37124734	37125307	35.5	7.5	21.5798	2.30035	0.614769	3.74181	0.000182701	0.012316	peak_424	knockout	1.90953	70853	Vwa3b	Intron (ENSMUST00000238425.1/70853, intron 13 of 28)	-10201	ENSMUSG00000050122	von Willebrand factor A domain containing 3B	1.90953	2.30035
chr17_37059326_37059974	chr17	37059326	37059974	53	120	85.3859	-1.11668	0.298463	-3.74144	0.000182967	0.012316	peak_22831	control	1.90953	54393	Gabbr1	Intron (ENSMUST00000025338.15/54393, intron 11 of 22)	-3010	ENSMUSG00000024462	gamma-aminobutyric acid (GABA) B receptor, 1	1.90953	-1.11668
chr2_113689507_113690146	chr2	113689507	113690146	89.5	39	64.1851	1.26415	0.338071	3.7393	0.000184534	0.0124002	peak_30093	knockout	1.90657	14260	Fmn1	Intron (ENSMUST00000099576.8/14260, intron 16 of 18)	4402	ENSMUSG00000044042	formin 1	1.90657	1.26415
chr10_61920304_61921023	chr10	61920304	61921023	36.5	7.5	22.264	2.35162	0.629805	3.73389	0.000188544	0.0126088	peak_5209	knockout	1.89933	12817	Col13a1	Intron (ENSMUST00000105452.8/12817, intron 2 of 39)	-41912	ENSMUSG00000058806	collagen, type XIII, alpha 1	1.89933	2.35162
chr4_102859252_102859782	chr4	102859252	102859782	17.5	58	36.9459	-1.67415	0.448359	-3.73394	0.000188504	0.0126088	peak_36556	control	1.89933	73094	Sgip1	Intron (ENSMUST00000097948.8/73094, intron 3 of 7)	-10782	ENSMUSG00000028524	SH3-domain GRB2-like (endophilin) interacting protein 1	1.89933	-1.67415
chr7_96511032_96511629	chr7	96511032	96511629	23.5	69.5	45.7468	-1.5021	0.402297	-3.73381	0.000188604	0.0126088	peak_45968	control	1.89933	23966	Tenm4	Intron (ENSMUST00000107162.7/23966, intron 4 of 32)	-10769	ENSMUSG00000048078	teneurin transmembrane protein 4	1.89933	-1.5021
chr1_195018054_195018522	chr1	195018054	195018522	56	18.5	37.2142	1.65763	0.444061	3.73289	0.000189298	0.0126336	peak_4069	knockout	1.89847	320977	A330023F24Rik	Promoter (<=1kb)	656	ENSMUSG00000096929	RIKEN cDNA A330023F24 gene	1.89847	1.65763
chr11_59307820_59308556	chr11	59307820	59308556	50	111	79.3612	-1.0951	0.293628	-3.72956	0.000191817	0.0127619	peak_8136	control	1.89408	216795	Wnt9a	Promoter (<=1kb)	890	ENSMUSG00000000126	wingless-type MMTV integration site family, member 9A	1.89408	-1.0951
chr2_167823046_167823926	chr2	167823046	167823926	71	26	48.6706	1.52104	0.407842	3.72948	0.000191872	0.0127619	peak_31753	knockout	1.89408	19246	Ptpn1	Distal Intergenic	-108131	ENSMUSG00000027540	protein tyrosine phosphatase, non-receptor type 1	1.89408	1.52104
chr18_5166513_5167210	chr18	5166513	5167210	90	169.5	127.868	-0.853292	0.228907	-3.72768	0.000193249	0.0128317	peak_24218	no diff	1.89171	102637682	Gm26682	Promoter (<=1kb)	-782	ENSMUSG00000097888	predicted gene, 26682	1.89171	-0.853292
chr6_59024137_59024901	chr6	59024137	59024901	260	171	214.862	0.661054	0.177363	3.72712	0.000193679	0.0128386	peak_42214	no diff	1.89148	58909	Fam13a	Promoter (<=1kb)	0	ENSMUSG00000037709	family with sequence similarity 13, member A	1.89148	0.661054
chr11_104640860_104641365	chr11	104640860	104641365	63.5	130.5	95.5139	-0.982503	0.263887	-3.7232	0.000196716	0.012956	peak_9927	no diff	1.88753	16416	Itgb3	Exon (ENSMUST00000021028.4/16416, exon 8 of 15)	3471	ENSMUSG00000020689	integrin beta 3	1.88753	-0.982503
chr13_104540803_104541460	chr13	104540803	104541460	14.5	54	33.4829	-1.85033	0.496875	-3.72394	0.000196136	0.012956	peak_14763	control	1.88753	108154	Adamts6	Distal Intergenic	233456	ENSMUSG00000046169	a disintegrin-like and metallopeptidase (reprolysin type) with thrombospondin type 1 motif, 6	1.88753	-1.85033
chr2_113363705_113364685	chr2	113363705	113364685	106	191.5	146.406	-0.795633	0.213701	-3.72312	0.000196775	0.012956	peak_30075	no diff	1.88753	14260	Fmn1	Promoter (<=1kb)	0	ENSMUSG00000044042	formin 1	1.88753	-0.795633
chr8_111055218_111055550	chr8	111055218	111055550	11.5	46	28.22	-1.94603	0.522611	-3.72366	0.000196355	0.012956	peak_49428	control	1.88753	72544	Exosc6	Promoter (<=1kb)	-789	ENSMUSG00000109941	exosome component 6	1.88753	-1.94603
chr15_32194416_32195138	chr15	32194416	32195138	25.5	72.5	48.155	-1.45858	0.391902	-3.7218	0.000197808	0.0130022	peak_17444	control	1.88598	57254	Tas2r119	Distal Intergenic	17127	ENSMUSG00000045267	taste receptor, type 2, member 119	1.88598	-1.45858
chr14_66910945_66911654	chr14	66910945	66911654	20	62	40.2142	-1.57858	0.42447	-3.71895	0.000200055	0.0131279	peak_16283	control	1.8818	239157	Pnma2	Promoter (<=1kb)	0	ENSMUSG00000046204	paraneoplastic antigen MA2	1.8818	-1.57858
chr6_145989349_145990033	chr6	145989349	145990033	50	14.5	32.2991	1.83224	0.492818	3.71789	0.00020089	0.0131607	peak_44024	knockout	1.88072	16651	Sspn	Distal Intergenic	35920	ENSMUSG00000030255	sarcospan	1.88072	1.83224
chr2_30929478_30930002	chr2	30929478	30930002	61.5	21.5	41.5614	1.58309	0.425932	3.71678	0.000201777	0.0131967	peak_28501	knockout	1.87954	30934	Tor1b	Exon (ENSMUST00000132244.1/ENSMUST00000132244.1, exon 1 of 3)	-22957	ENSMUSG00000026848	torsin family 1, member B	1.87954	1.58309
chr9_79648492_79649058	chr9	79648492	79649058	20	63	40.9299	-1.60108	0.430842	-3.71617	0.000202269	0.0132068	peak_51647	control	1.8792	12816	Col12a1	Exon (ENSMUST00000071750.12/12816, exon 36 of 66)	-35522	ENSMUSG00000032332	collagen, type XII, alpha 1	1.8792	-1.60108
chr1_51584628_51585348	chr1	51584628	51585348	28	77	51.3617	-1.40188	0.37735	-3.71506	0.000203156	0.0132426	peak_726	control	1.87803	100045066	Gm17767	Intron (ENSMUST00000189410.1/100045066, intron 2 of 3)	11370	ENSMUSG00000099413	predicted gene, 17767	1.87803	-1.40188
chr18_67945457_67946154	chr18	67945457	67946154	96	181.5	136.286	-0.86442	0.232977	-3.71033	0.00020699	0.0134089	peak_25516	no diff	1.87261	52662	Ldlrad4	Intron (ENSMUST00000063775.4/52662, intron 1 of 5)	12200	ENSMUSG00000024544	low density lipoprotein receptor class A domain containing 4	1.87261	-0.86442
chr3_108810474_108811192	chr3	108810474	108811192	98	45	71.1556	1.17601	0.316914	3.71082	0.000206587	0.0134089	peak_33998	knockout	1.87261	20912	Stxbp3	Intron (ENSMUST00000102621.10/20912, intron 8 of 18)	-4743	ENSMUSG00000027882	syntaxin binding protein 3	1.87261	1.17601
chr3_94621744_94622250	chr3	94621744	94622250	16	54.5	34.5663	-1.71409	0.46199	-3.71022	0.000207076	0.0134089	peak_33495	control	1.87261	22156	Tuft1	Exon (ENSMUST00000006123.10/22156, exon 9 of 13)	-6443	ENSMUSG00000005968	tuftelin 1	1.87261	-1.71409
chr8_61623841_61624463	chr8	61623841	61624463	56.5	120.5	87.2557	-1.03878	0.279933	-3.71081	0.000206595	0.0134089	peak_48256	control	1.87261	72333	Palld	Intron (ENSMUST00000121493.8/72333, intron 9 of 19)	-32699	ENSMUSG00000058056	palladin, cytoskeletal associated protein	1.87261	-1.03878
chr6_142609577_142610363	chr6	142609577	142610363	44.5	11.5	28.2903	2.02025	0.544864	3.7078	0.000209067	0.0135155	peak_43898	knockout	1.86917	321015	5330439B14Rik	Intron (ENSMUST00000100827.4/20928, intron 31 of 39)	-4232	ENSMUSG00000104234	RIKEN cDNA 5330439B14 gene	1.86917	2.02025
chr13_52021268_52021978	chr13	52021268	52021978	113.5	57.5	85.4365	1.03935	0.280627	3.70366	0.000212509	0.013693	peak_13814	knockout	1.8635	74050	4921525O09Rik	Exon (ENSMUST00000192362.1/ENSMUST00000192362.1, exon 1 of 3)	-74763	ENSMUSG00000113211	RIKEN cDNA 4921525O09 gene	1.8635	1.03935
chr18_62801429_62802078	chr18	62801429	62802078	21	64.5	42.1574	-1.56431	0.42237	-3.70366	0.000212512	0.013693	peak_25380	control	1.8635	78449	2700046A07Rik	Distal Intergenic	-45082	ENSMUSG00000041789	RIKEN cDNA 2700046A07 gene	1.8635	-1.56431
chr1_177150494_177151126	chr1	177150494	177151126	28.5	77	51.8842	-1.37264	0.370802	-3.70181	0.00021407	0.013766	peak_3534	control	1.86119	23797	Akt3	Intron (ENSMUST00000019843.14/23797, intron 1 of 12)	97641	ENSMUSG00000019699	thymoma viral proto-oncogene 3	1.86119	-1.37264
chr11_115185012_115185325	chr11	115185012	115185325	39	96	66.7118	-1.24626	0.336778	-3.70055	0.000215129	0.013766	peak_10329	control	1.86119	66176	Nat9	Promoter (1-2kb)	1756	ENSMUSG00000015542	N-acetyltransferase 9 (GCN5-related, putative)	1.86119	-1.24626
chr15_50997063_50997865	chr15	50997063	50997865	232.5	359	291.982	-0.573391	0.154961	-3.70023	0.000215401	0.013766	peak_17844	no diff	1.86119	83925	Trps1	Distal Intergenic	-106600	ENSMUSG00000038679	transcriptional repressor GATA binding 1	1.86119	-0.573391
chr17_43980245_43980693	chr17	43980245	43980693	3	27.5	14.8046	-3.13856	0.847937	-3.7014	0.000214411	0.013766	peak_22900	control	1.86119	53901	Rcan2	Intron (ENSMUST00000228972.1/53901, intron 2 of 4)	26994	ENSMUSG00000039601	regulator of calcineurin 2	1.86119	-3.13856
chr4_89127929_89128536	chr4	89127929	89128536	27	75.5	50.2175	-1.43319	0.387291	-3.70056	0.000215123	0.013766	peak_36327	control	1.86119	102637941	Gm12602	Promoter (<=1kb)	0	ENSMUSG00000085569	predicted gene 12602	1.86119	-1.43319
chr19_26501045_26501769	chr19	26501045	26501769	9.5	42	25.1474	-2.09065	0.565082	-3.69973	0.000215828	0.0137708	peak_26665	control	1.86104	67155	Smarca2	Distal Intergenic	-103281	ENSMUSG00000024921	SWI/SNF related, matrix associated, actin dependent regulator of chromatin, subfamily a, member 2	1.86104	-2.09065
chr14_12630514_12630842	chr14	12630514	12630842	40	10	25.0567	2.05802	0.556548	3.69784	0.000217444	0.0138514	peak_15120	knockout	1.85851	27062	Cadps	Intron (ENSMUST00000224882.1/27062, intron 3 of 28)	-84113	ENSMUSG00000054423	Ca2+-dependent secretion activator	1.85851	2.05802
chr1_60662212_60662882	chr1	60662212	60662882	124	215	167.38	-0.738426	0.199811	-3.69563	0.000219346	0.0139499	peak_1012	no diff	1.85543	12487	Cd28	Distal Intergenic	-53918	ENSMUSG00000026012	CD28 antigen	1.85543	-0.738426
chr1_184650338_184651218	chr1	184650338	184651218	111	202.5	153.974	-0.806724	0.218357	-3.69452	0.000220302	0.0139879	peak_3780	no diff	1.85425	74971	4930488B22Rik	Distal Intergenic	-61279	ENSMUSG00000092578	RIKEN cDNA 4930488B22 gene	1.85425	-0.806724
chr8_14712860_14713639	chr8	14712860	14713639	19	63	40.1264	-1.65803	0.448989	-3.6928	0.000221797	0.0140601	peak_47581	control	1.85201	244310	Dlgap2	Intron (ENSMUST00000152652.7/244310, intron 4 of 14)	-29114	ENSMUSG00000047495	DLG associated protein 2	1.85201	-1.65803
chr2_30398701_30399648	chr2	30398701	30399648	25.5	73	48.4034	-1.45209	0.39343	-3.69086	0.000223497	0.0141449	peak_28443	control	1.8494	57170	Dolpp1	Promoter (1-2kb)	1280	ENSMUSG00000026856	dolichyl pyrophosphate phosphatase 1	1.8494	-1.45209
chr11_97822779_97823228	chr11	97822779	97823228	42.5	11	26.9785	2.01388	0.545733	3.69022	0.000224056	0.0141575	peak_9522	knockout	1.84901	16796	Lasp1	Intron (ENSMUST00000043843.11/16796, intron 3 of 6)	7531	ENSMUSG00000038366	LIM and SH3 protein 1	1.84901	2.01388
chr7_69883622_69884202	chr7	69883622	69884202	7	37.5	21.8583	-2.38174	0.645594	-3.68921	0.000224947	0.0141909	peak_45457	control	1.84799	73796	4930402F11Rik	Exon (ENSMUST00000207984.1/ENSMUST00000207984.1, exon 1 of 1)	387505	ENSMUSG00000108885	RIKEN cDNA 4930402F11 gene	1.84799	-2.38174
chr14_58003750_58004320	chr14	58003750	58004320	15	53	33.2406	-1.76773	0.479724	-3.68488	0.000228808	0.014365	peak_16098	control	1.84269	68514	Micu2	Distal Intergenic	-4488	ENSMUSG00000021973	mitochondrial calcium uptake 2	1.84269	-1.76773
chr5_104465158_104466339	chr5	104465158	104466339	116	203.5	157.434	-0.752578	0.204223	-3.68507	0.000228639	0.014365	peak_39780	no diff	1.84269	18764	Pkd2	Intron (ENSMUST00000086831.3/18764, intron 1 of 14)	5588	ENSMUSG00000034462	polycystin 2, transient receptor potential cation channel	1.84269	-0.752578
chr9_92353237_92353798	chr9	92353237	92353798	23	67.5	44.2676	-1.49448	0.405529	-3.68526	0.000228469	0.014365	peak_51808	control	1.84269	78459	1700057G04Rik	Promoter (2-3kb)	2152	ENSMUSG00000074139	RIKEN cDNA 1700057G04 gene	1.84269	-1.49448
chr4_97926630_97927516	chr4	97926630	97927516	57.5	20	38.784	1.58516	0.431268	3.67557	0.00023732	0.0148756	peak_36450	knockout	1.82753	18027	Nfia	Intron (ENSMUST00000152023.7/18027, intron 2 of 3)	15597	ENSMUSG00000028565	nuclear factor I/A	1.82753	1.58516
chr8_103492729_103493500	chr8	103492729	103493500	44.5	11	27.6999	2.05571	0.559689	3.67295	0.000239767	0.015005	peak_49150	knockout	1.82377	71058	4933400L20Rik	Distal Intergenic	-110282	ENSMUSG00000110336	RIKEN cDNA 4933400L20 gene	1.82377	2.05571
chr17_14545781_14546613	chr17	14545781	14546613	126.5	66.5	96.0023	0.983656	0.268049	3.66969	0.000242843	0.0151732	peak_22004	no diff	1.81892	21826	Thbs2	Distal Intergenic	124253	ENSMUSG00000023885	thrombospondin 2	1.81892	0.983656
chr13_55464175_55465636	chr13	55464175	55465636	159	88	122.821	0.917527	0.250057	3.66928	0.000243238	0.0151737	peak_13928	no diff	1.81891	432763	Prr7	Promoter (<=1kb)	0	ENSMUSG00000034686	proline rich 7 (synaptic)	1.81891	0.917527
chr8_4677251_4679398	chr8	4677251	4679398	1035	1340	1172.72	-0.312917	0.0853127	-3.66789	0.000244563	0.0152321	peak_47399	no diff	1.81724	233987	Zfp958	Exon (ENSMUST00000181337.1/ENSMUST00000181337.1, exon 1 of 2)	51411	ENSMUSG00000058748	zinc finger protein 958	1.81724	-0.312917
chr6_147505871_147506800	chr6	147505871	147506800	140	237	185.572	-0.70279	0.191776	-3.66463	0.000247696	0.0154028	peak_44106	no diff	1.8124	67015	Ccdc91	Intron (ENSMUST00000203659.2/67015, intron 1 of 2)	-24601	ENSMUSG00000030301	coiled-coil domain containing 91	1.8124	-0.70279
chr15_51730729_51731459	chr15	51730729	51731459	92.5	43	67.5864	1.16031	0.316683	3.66394	0.000248364	0.0154198	peak_17860	knockout	1.81192	68135	Eif3h	Distal Intergenic	59090	ENSMUSG00000022312	eukaryotic translation initiation factor 3, subunit H	1.81192	1.16031
chr17_12290718_12291419	chr17	12290718	12291419	67.5	141	102.847	-0.998258	0.272685	-3.66085	0.000251381	0.0155824	peak_21946	no diff	1.80736	26407	Map3k4	Intron (ENSMUST00000233755.1/26407, intron 1 of 25)	17165	ENSMUSG00000014426	mitogen-activated protein kinase kinase kinase 4	1.80736	-0.998258
chr11_19835064_19835891	chr11	19835064	19835891	145.5	242	191.254	-0.677159	0.185024	-3.65984	0.000252377	0.0156195	peak_7349	no diff	1.80633	114716	Spred2	Distal Intergenic	-88484	ENSMUSG00000045671	sprouty-related EVH1 domain containing 2	1.80633	-0.677159
chr6_53704089_53704865	chr6	53704089	53704865	173.5	291	229.596	-0.683286	0.186767	-3.6585	0.000253694	0.0156762	peak_42098	no diff	1.80476	66873	Tril	Distal Intergenic	115965	ENSMUSG00000043496	TLR4 interactor with leucine-rich repeats	1.80476	-0.683286
chr11_60273150_60273918	chr11	60273150	60273918	68.5	25	46.9638	1.50283	0.411452	3.6525	0.000259704	0.0160223	peak_8194	knockout	1.79528	216810	Tom1l2	Intron (ENSMUST00000095254.11/216810, intron 3 of 13)	-27481	ENSMUSG00000000538	target of myb1-like 2 (chicken)	1.79528	1.50283
chr5_35921573_35922230	chr5	35921573	35922230	36	7.5	21.9554	2.31224	0.633297	3.65111	0.000261109	0.0160837	peak_38897	knockout	1.79362	70292	Afap1	Intron (ENSMUST00000064571.10/70292, intron 1 of 16)	8491	ENSMUSG00000029094	actin filament associated protein 1	1.79362	2.31224
chr18_90509741_90510722	chr18	90509741	90510722	262.5	392	323.031	-0.521488	0.142868	-3.65014	0.000262093	0.016119	peak_25905	no diff	1.79266	67988	Tmx3	Promoter (<=1kb)	0	ENSMUSG00000024614	thioredoxin-related transmembrane protein 3	1.79266	-0.521488
chr13_112308663_112309315	chr13	112308663	112309315	11.5	45.5	28.0339	-1.92772	0.528248	-3.64926	0.000262995	0.016149	peak_14908	control	1.79185	77318	Ankrd55	Intron (ENSMUST00000056047.13/77318, intron 1 of 5)	-9139	ENSMUSG00000049985	ankyrin repeat domain 55	1.79185	-1.92772
chr14_99298252_99299380	chr14	99298252	99299380	169.5	273.5	218.482	-0.631821	0.173293	-3.64597	0.000266382	0.0163314	peak_16679	no diff	1.78698	12224	Klf5	Promoter (<=1kb)	0	ENSMUSG00000005148	Kruppel-like factor 5	1.78698	-0.631821
chr5_114566990_114567797	chr5	114566990	114567797	79.5	33.5	56.6881	1.3028	0.357872	3.64041	0.000272208	0.0166366	peak_40042	knockout	1.77894	433940	Fam222a	Promoter (<=1kb)	-219	ENSMUSG00000041930	family with sequence similarity 222, member A	1.77894	1.3028
chr9_63927378_63928239	chr9	63927378	63928239	161.5	90	124.81	0.899438	0.247049	3.64073	0.000271867	0.0166366	peak_51269	no diff	1.77894	17130	Smad6	Exon (ENSMUST00000214827.1/ENSMUST00000214827.1, exon 1 of 2)	88748	ENSMUSG00000036867	SMAD family member 6	1.77894	0.899438
chr11_117954157_117954470	chr11	117954157	117954470	97	46	71.2334	1.13063	0.310679	3.63923	0.000273458	0.0166869	peak_10552	knockout	1.77762	12702	Socs3	Distal Intergenic	14716	ENSMUSG00000053113	suppressor of cytokine signaling 3	1.77762	1.13063
chr13_27724954_27725495	chr13	27724954	27725495	22	65.5	42.9543	-1.52619	0.4195	-3.63812	0.000274632	0.0167154	peak_13240	control	1.77688	18814	Prl7d1	Distal Intergenic	-8218	ENSMUSG00000021348	prolactin family 7, subfamily d, member 1	1.77688	-1.52619
chr6_141333265_141333625	chr6	141333265	141333625	28.5	3.5	15.9955	3.05552	0.839893	3.63799	0.000274778	0.0167154	peak_43876	knockout	1.77688	100093700	Gm10400	Intron (ENSMUST00000043259.9/54611, intron 1 of 15)	-6928	ENSMUSG00000107456	predicted gene 10400	1.77688	3.05552
chr19_24163654_24164462	chr19	24163654	24164462	82	155.5	117.013	-0.868626	0.238797	-3.63751	0.000275291	0.016718	peak_26618	no diff	1.77682	21873	Tjp2	Intron (ENSMUST00000233027.1/21873, intron 1 of 22)	8674	ENSMUSG00000024812	tight junction protein 2	1.77682	-0.868626
chr2_117217850_117218314	chr2	117217850	117218314	15.5	57	35.5477	-1.84117	0.506255	-3.63685	0.000275994	0.016718	peak_30166	control	1.77682	68215	Fam98b	Distal Intergenic	-31425	ENSMUSG00000027349	family with sequence similarity 98, member B	1.77682	-1.84117
chr3_152493721_152494292	chr3	152493721	152494292	14.5	51	32.1543	-1.76403	0.485058	-3.63675	0.000276102	0.016718	peak_34899	control	1.77682	229949	Ak5	Intron (ENSMUST00000045262.10/229949, intron 10 of 13)	-15206	ENSMUSG00000039058	adenylate kinase 5	1.77682	-1.76403
chr7_16312703_16314230	chr7	16312703	16314230	321.5	223.5	271.352	0.585771	0.16114	3.63516	0.00027781	0.0167955	peak_44374	no diff	1.77481	170770	Bbc3	Promoter (<=1kb)	0	ENSMUSG00000002083	BCL2 binding component 3	1.77481	0.585771
chr4_64076206_64076798	chr4	64076206	64076798	74.5	31	52.8359	1.32127	0.363513	3.63473	0.000278276	0.0167978	peak_36033	knockout	1.77475	21923	Tnc	Intron (ENSMUST00000141428.7/ENSMUST00000141428.7, intron 2 of 4)	-29191	ENSMUSG00000028364	tenascin C	1.77475	1.32127
chr18_33907639_33908627	chr18	33907639	33908627	192	304	244.784	-0.602952	0.166078	-3.63052	0.000282845	0.0170211	peak_24650	no diff	1.76901	13824	Epb41l4a	Intron (ENSMUST00000025234.6/13824, intron 3 of 23)	-15665	ENSMUSG00000024376	erythrocyte membrane protein band 4.1 like 4a	1.76901	-0.602952
chr7_98170965_98171829	chr7	98170965	98171829	167	99	132.613	0.814511	0.22434	3.6307	0.000282657	0.0170211	peak_46037	no diff	1.76901	330599	Gm16938	Intron (ENSMUST00000040971.13/12337, intron 1 of 12)	-5365	NA	predicted gene, 16938	1.76901	0.814511
chr16_31932685_31933536	chr16	31932685	31933536	108.5	54	81.2757	1.06948	0.294657	3.62958	0.000283879	0.0170284	peak_20636	knockout	1.76883	239827	Pigz	Promoter (<=1kb)	-315	ENSMUSG00000045625	phosphatidylinositol glycan anchor biosynthesis, class Z	1.76883	1.06948
chr17_69227302_69227979	chr17	69227302	69227979	137.5	74.5	105.576	0.935308	0.257721	3.62916	0.00028435	0.0170284	peak_23481	no diff	1.76883	13823	Epb41l3	Intron (ENSMUST00000223610.1/13823, intron 3 of 3)	-15657	ENSMUSG00000024044	erythrocyte membrane protein band 4.1 like 3	1.76883	0.935308
chr6_59416673_59417321	chr6	59416673	59417321	24.5	72	47.6908	-1.49692	0.412425	-3.62955	0.000283911	0.0170284	peak_42228	control	1.76883	243385	Gprin3	Intron (ENSMUST00000051065.5/243385, intron 1 of 1)	8973	ENSMUSG00000045441	GPRIN family member 3	1.76883	-1.49692
chr8_32047771_32048411	chr8	32047771	32048411	52	113	81.3964	-1.06779	0.294253	-3.62883	0.000284706	0.0170284	peak_47844	control	1.76883	211323	Nrg1	Intron (ENSMUST00000209107.3/211323, intron 1 of 12)	-38230	ENSMUSG00000062991	neuregulin 1	1.76883	-1.06779
chr15_89435769_89436332	chr15	89435769	89436332	15	51.5	32.6334	-1.72262	0.475016	-3.62644	0.000287352	0.0171596	peak_19210	control	1.76549	12651	Chkb	Distal Intergenic	-5861	ENSMUSG00000022617	choline kinase beta	1.76549	-1.72262
chr2_13543917_13544907	chr2	13543917	13544907	391.5	282	335.313	0.527561	0.145496	3.62594	0.000287911	0.0171596	peak_27972	no diff	1.76549	13434	Trdmt1	Promoter (<=1kb)	0	ENSMUSG00000026723	tRNA aspartic acid methyltransferase 1	1.76549	0.527561
chr2_152654178_152654826	chr2	152654178	152654826	102	47	74.056	1.16696	0.321861	3.62567	0.000288212	0.0171596	peak_31165	knockout	1.76549	75662	1700030C14Rik	Promoter (<=1kb)	0	ENSMUSG00000087148	RIKEN cDNA 1700030C14 gene	1.76549	1.16696
chr8_120416848_120417302	chr8	120416848	120417302	33.5	7	20.4134	2.3243	0.641784	3.62162	0.00029277	0.0174045	peak_49676	knockout	1.75934	382034	Gse1	Intron (ENSMUST00000127664.1/108148, intron 1 of 15)	-71145	ENSMUSG00000031822	genetic suppressor element 1, coiled-coil protein	1.75934	2.3243
chr11_117963107_117964086	chr11	117963107	117964086	759	610.5	679.765	0.369972	0.102178	3.62084	0.000293643	0.0174086	peak_10555	no diff	1.75924	12702	Socs3	Distal Intergenic	5100	ENSMUSG00000053113	suppressor of cytokine signaling 3	1.75924	0.369972
chr17_48355634_48356541	chr17	48355634	48356541	161	262	208.574	-0.647494	0.178829	-3.62074	0.000293763	0.0174086	peak_23128	no diff	1.75924	71326	Treml1	Distal Intergenic	-3375	ENSMUSG00000023993	triggering receptor expressed on myeloid cells-like 1	1.75924	-0.647494
chr9_58802827_58803368	chr9	58802827	58803368	2	25	13.1899	-3.60592	0.996005	-3.62038	0.000294172	0.0174086	peak_51110	control	1.75924	330953	Hcn4	Distal Intergenic	-20044	ENSMUSG00000032338	hyperpolarization-activated, cyclic nucleotide-gated K+ 4	1.75924	-3.60592
chr4_86686504_86687132	chr4	86686504	86687132	43.5	99	70.2264	-1.13045	0.312334	-3.61937	0.00029532	0.0174333	peak_36239	control	1.75862	11520	Plin2	Distal Intergenic	-16444	ENSMUSG00000028494	perilipin 2	1.75862	-1.13045
chr8_124571708_124572271	chr8	124571708	124572271	63	23	43.1016	1.50357	0.415438	3.61923	0.00029548	0.0174333	peak_49913	knockout	1.75862	11606	Agt	Promoter (2-3kb)	-2002	ENSMUSG00000031980	angiotensinogen (serpin peptidase inhibitor, clade A, member 8)	1.75862	1.50357
chr7_25781460_25782440	chr7	25781460	25782440	125	66	95.3884	0.985061	0.272221	3.6186	0.000296198	0.0174494	peak_44621	no diff	1.75822	26362	Axl	Intron (ENSMUST00000002677.10/26362, intron 4 of 19)	4626	ENSMUSG00000002602	AXL receptor tyrosine kinase	1.75822	0.985061
chr6_133596866_133597472	chr6	133596866	133597472	9	41.5	24.6189	-2.15853	0.596794	-3.61688	0.000298172	0.0175393	peak_43649	control	1.75599	545884	Gm5885	Exon (ENSMUST00000204606.1/ENSMUST00000204606.1, exon 1 of 3)	67644	ENSMUSG00000095412	predicted gene 5885	1.75599	-2.15853
chr5_142823224_142823899	chr5	142823224	142823899	212	133	172.216	0.733064	0.202728	3.616	0.000299188	0.0175727	peak_40880	no diff	1.75516	231861	Tnrc18	Distal Intergenic	-5562	ENSMUSG00000039477	trinucleotide repeat containing 18	1.75516	0.733064
chr10_60269472_60270089	chr10	60269472	60270089	18.5	59	38.1034	-1.62707	0.450082	-3.61505	0.000300287	0.0175845	peak_5131	control	1.75487	19156	Psap	Distal Intergenic	-7538	ENSMUSG00000004207	prosaposin	1.75487	-1.62707
chr11_109816857_109818125	chr11	109816857	109818125	229.5	353.5	287.478	-0.56264	0.155633	-3.61517	0.000300153	0.0175845	peak_10188	no diff	1.75487	69324	1700012B07Rik	Promoter (2-3kb)	-2783	ENSMUSG00000020617	RIKEN cDNA 1700012B07 gene	1.75487	-0.56264
chr1_82795672_82796489	chr1	82795672	82796489	49.5	108	77.5414	-1.0666	0.295114	-3.61418	0.000301301	0.0175913	peak_1540	control	1.7547	66261	Tm4sf20	Distal Intergenic	-27211	ENSMUSG00000026149	transmembrane 4 L six family member 20	1.7547	-1.0666
chr12_108239369_108239983	chr12	108239369	108239983	68	25	46.7351	1.49302	0.413085	3.61432	0.000301143	0.0175913	peak_12565	knockout	1.7547	668158	Ccdc85c	Intron (ENSMUST00000222310.1/668158, intron 1 of 5)	35150	ENSMUSG00000084883	coiled-coil domain containing 85C	1.7547	1.49302
chr12_26468948_26469774	chr12	26468948	26469774	136.5	72	104.383	0.975627	0.27007	3.61249	0.000303269	0.0176799	peak_11215	no diff	1.75252	22169	Cmpk2	Promoter (<=1kb)	0	ENSMUSG00000020638	cytidine monophosphate (UMP-CMP) kinase 2, mitochondrial	1.75252	0.975627
chr18_60605932_60606730	chr18	60605932	60606730	187	114.5	150.366	0.762905	0.211304	3.61046	0.000305655	0.0177661	peak_25260	no diff	1.75041	104027	Synpo	Exon (ENSMUST00000137894.1/ENSMUST00000137894.1, exon 4 of 4)	3375	ENSMUSG00000043079	synaptopodin	1.75041	0.762905
chr7_92604890_92605372	chr7	92604890	92605372	5	31	17.5439	-2.57567	0.713322	-3.6108	0.000305251	0.0177661	peak_45924	control	1.75041	73845	Ankrd42	3' UTR	4692	ENSMUSG00000041343	ankyrin repeat domain 42	1.75041	-2.57567
chr17_21909065_21910194	chr17	21909065	21910194	240.5	369	300.233	-0.55815	0.154652	-3.60908	0.000307288	0.0178345	peak_22110	no diff	1.74874	70081	Zfp995	Promoter (<=1kb)	0	ENSMUSG00000078546	zinc finger protein 995	1.74874	-0.55815
chr3_65665978_65666713	chr3	65665978	65666713	69	26	47.2692	1.47055	0.407605	3.60777	0.000308839	0.0178716	peak_32863	knockout	1.74784	624866	Lekr1	Promoter (<=1kb)	0	ENSMUSG00000074579	leucine, glutamate and lysine rich 1	1.74784	1.47055
chr5_136171186_136172039	chr5	136171186	136172039	87.5	37	61.9279	1.28771	0.356892	3.60812	0.000308424	0.0178716	peak_40653	knockout	1.74784	269717	Orai2	Promoter (<=1kb)	-473	ENSMUSG00000039747	ORAI calcium release-activated calcium modulator 2	1.74784	1.28771
chr8_57331587_57332307	chr8	57331587	57332307	143.5	238.5	188.349	-0.674047	0.186872	-3.607	0.00030976	0.0178985	peak_48194	no diff	1.74718	75996	Hdnr	Promoter (<=1kb)	0	ENSMUSG00000097910	Hand2 downstream lncRNA	1.74718	-0.674047
chr2_167007380_167008039	chr2	167007380	167008039	55.5	18	36.8988	1.6714	0.463487	3.60615	0.000310779	0.0179309	peak_31690	knockout	1.7464	228889	Ddx27	Exon (ENSMUST00000118868.1/ENSMUST00000118868.1, exon 2 of 2)	-7154	ENSMUSG00000017999	DEAD box helicase 27	1.7464	1.6714
chr19_58244515_58245041	chr19	58244515	58245041	4.5	30	16.8943	-2.67468	0.741806	-3.60564	0.000311386	0.0179395	peak_27585	control	1.74619	100885835	Mir5623	Intron (ENSMUST00000026076.13/14585, intron 9 of 10)	193348	ENSMUSG00000093757	microRNA 5623	1.74619	-2.67468
chr12_73393783_73394422	chr12	73393783	73394422	47.5	14.5	31.1705	1.77433	0.492383	3.60356	0.000313888	0.0180317	peak_11837	knockout	1.74396	380765	D830013O20Rik	Intron (ENSMUST00000221180.1/380765, intron 2 of 3)	15135	ENSMUSG00000056359	RIKEN cDNA D830013O20 gene	1.74396	1.77433
chr14_76504068_76504769	chr14	76504068	76504769	112.5	55.5	84.0903	1.07079	0.297148	3.60354	0.000313907	0.0180317	peak_16540	knockout	1.74396	21807	Tsc22d1	Promoter (<=1kb)	0	ENSMUSG00000022010	TSC22 domain family, member 1	1.74396	1.07079
chr6_117332479_117333136	chr6	117332479	117333136	93	42.5	67.3673	1.18761	0.329753	3.6015	0.000316382	0.0181472	peak_43239	knockout	1.74119	100126203	6820426E19Rik	Distal Intergenic	-162099	ENSMUSG00000108020	RIKEN cDNA 6820426E19 gene	1.74119	1.18761
chr10_122920149_122921015	chr10	122920149	122921015	178	284.5	227.929	-0.617599	0.171507	-3.60101	0.000316983	0.0181552	peak_6825	no diff	1.741	319468	Ppm1h	3' UTR	24781	ENSMUSG00000034613	protein phosphatase 1H (PP2C domain containing)	1.741	-0.617599
chr19_7054746_7055508	chr19	7054746	7055508	200.5	126	162.807	0.727155	0.202022	3.59938	0.000318974	0.0182425	peak_26176	no diff	1.73892	107227	Macrod1	Promoter (1-2kb)	-1302	ENSMUSG00000036278	mono-ADP ribosylhydrolase 1	1.73892	0.727155
chr1_20067471_20067695	chr1	20067471	20067695	28	4.5	16.2848	2.69197	0.748064	3.59859	0.000319951	0.0182717	peak_181	knockout	1.73822	75028	4930486I03Rik	Intron (ENSMUST00000088448.11/241035, intron 66 of 66)	-288757	ENSMUSG00000089914	RIKEN cDNA 4930486I03 gene	1.73822	2.69197
chr1_192798262_192798927	chr1	192798262	192798927	43	100.5	70.6515	-1.16014	0.322612	-3.59609	0.000323041	0.0183678	peak_3996	control	1.73594	226861	Hhat	Distal Intergenic	-27039	ENSMUSG00000037375	hedgehog acyltransferase	1.73594	-1.16014
chr10_44518584_44519196	chr10	44518584	44519196	39	10	24.5998	2.0178	0.561095	3.59618	0.000322921	0.0183678	peak_4919	knockout	1.73594	12142	Prdm1	Intron (ENSMUST00000167340.1/12142, intron 1 of 3)	9305	ENSMUSG00000038151	PR domain containing 1, with ZNF domain	1.73594	2.0178
chr17_21383259_21384247	chr17	21383259	21384247	177	285	228.351	-0.634149	0.176318	-3.59661	0.000322393	0.0183678	peak_22089	no diff	1.73594	210503	Zfp677	Promoter (<=1kb)	0	ENSMUSG00000062743	zinc finger protein 677	1.73594	-0.634149
chr10_12248627_12249523	chr10	12248627	12249523	84.5	160	120.188	-0.866222	0.240912	-3.5956	0.000323649	0.0183758	peak_4250	no diff	1.73575	22288	Utrn	Distal Intergenic	153552	ENSMUSG00000019820	utrophin	1.73575	-0.866222
chr2_113621588_113622417	chr2	113621588	113622417	221.5	143.5	181.563	0.68245	0.189864	3.59442	0.000325118	0.0184325	peak_30091	no diff	1.73442	14260	Fmn1	Intron (ENSMUST00000099576.8/14260, intron 14 of 18)	-62673	ENSMUSG00000044042	formin 1	1.73442	0.68245
chr11_113729883_113730404	chr11	113729883	113730404	217.5	334	272.522	-0.56272	0.15658	-3.59381	0.000325872	0.0184485	peak_10283	no diff	1.73404	56699	Cdc42ep4	Intron (ENSMUST00000106616.1/56699, intron 1 of 1)	8918	ENSMUSG00000041598	CDC42 effector protein (Rho GTPase binding) 4	1.73404	-0.56272
chr18_55623878_55624778	chr18	55623878	55624778	84	37.5	60.5613	1.21666	0.338607	3.59313	0.000326725	0.0184701	peak_25165	knockout	1.73353	269023	Zfp608	Distal Intergenic	-631323	ENSMUSG00000052713	zinc finger protein 608	1.73353	1.21666
chr2_161570218_161571035	chr2	161570218	161571035	71	29	49.8713	1.35138	0.376167	3.5925	0.000327519	0.0184883	peak_31484	knockout	1.7331	19281	Ptprt	Intron (ENSMUST00000109443.7/19281, intron 19 of 30)	229120	ENSMUSG00000053141	protein tyrosine phosphatase, receptor type, T	1.7331	1.35138
chr1_85703540_85704103	chr1	85703540	85704103	9	40.5	24.1143	-2.10185	0.585175	-3.59182	0.000328374	0.0185099	peak_1582	control	1.7326	20684	Sp100	Promoter (<=1kb)	98	ENSMUSG00000026222	nuclear antigen Sp100	1.7326	-2.10185
chr10_105801768_105802594	chr10	105801768	105802594	36	88.5	61.4883	-1.24552	0.346973	-3.58966	0.000331112	0.0186374	peak_6445	control	1.72961	52713	Ccdc59	Intron (ENSMUST00000046638.9/216292, intron 5 of 11)	-38473	ENSMUSG00000019897	coiled-coil domain containing 59	1.72961	-1.24552
chr17_80127371_80128513	chr17	80127371	80128513	130.5	70.5	99.9563	0.943332	0.262906	3.58809	0.000333106	0.0186959	peak_23801	no diff	1.72825	319625	Galm	Promoter (<=1kb)	0	ENSMUSG00000035473	galactose mutarotase	1.72825	0.943332
chr9_79617341_79617856	chr9	79617341	79617856	14	51	31.7457	-1.81645	0.50621	-3.58833	0.000332798	0.0186959	peak_51646	control	1.72825	12816	Col12a1	Exon (ENSMUST00000071750.12/12816, exon 53 of 66)	-4371	ENSMUSG00000032332	collagen, type XII, alpha 1	1.72825	-1.81645
chr9_41321162_41322036	chr9	41321162	41322036	24.5	68	45.5158	-1.41509	0.394596	-3.58616	0.000335578	0.0188077	peak_50623	control	1.72566	73144	Mir100hg	Distal Intergenic	-5041	ENSMUSG00000074415	Mir100 Mirlet7a-2 Mir125b-1 cluster host gene	1.72566	-1.41509
chr8_41217729_41218422	chr8	41217729	41218422	86.5	160.5	121.631	-0.834498	0.232724	-3.58578	0.000336073	0.0188086	peak_48013	no diff	1.72564	234199	Fgl1	Promoter (2-3kb)	-2573	ENSMUSG00000031594	fibrinogen-like protein 1	1.72564	-0.834498
chr8_61621275_61621755	chr8	61621275	61621755	51	110.5	79.6641	-1.05741	0.294923	-3.58537	0.000336604	0.0188114	peak_48255	control	1.72558	72333	Palld	Intron (ENSMUST00000121493.8/72333, intron 9 of 19)	-30133	ENSMUSG00000058056	palladin, cytoskeletal associated protein	1.72558	-1.05741
chr3_145232516_145233129	chr3	145232516	145233129	6	35.5	20.5425	-2.51093	0.700616	-3.5839	0.000338507	0.0188908	peak_34721	control	1.72375	71355	Col24a1	Distal Intergenic	-59343	ENSMUSG00000028197	collagen, type XXIV, alpha 1	1.72375	-2.51093
chr8_34224909_34225713	chr8	34224909	34225713	91.5	171.5	129.198	-0.844462	0.23578	-3.58157	0.000341538	0.0190329	peak_47897	no diff	1.7205	102465211	Mir6395	Intron (ENSMUST00000188318.1/ENSMUST00000188318.1, intron 3 of 3)	-58197	ENSMUSG00000098785	microRNA 6395	1.7205	-0.844462
chr6_113690112_113691268	chr6	113690112	113691268	160.5	93.5	126.293	0.833871	0.232886	3.58061	0.000342798	0.0190759	peak_43122	no diff	1.71951	108960	Irak2	Promoter (<=1kb)	0	ENSMUSG00000060477	interleukin-1 receptor-associated kinase 2	1.71951	0.833871
chr5_122707289_122708190	chr5	122707289	122708190	156.5	91.5	123.521	0.834897	0.233205	3.58011	0.000343455	0.0190854	peak_40305	no diff	1.7193	18438	P2rx4	Promoter (<=1kb)	0	ENSMUSG00000029470	purinergic receptor P2X, ligand-gated ion channel 4	1.7193	0.834897
chr11_50682084_50682589	chr11	50682084	50682589	33	7	20.0881	2.28941	0.639722	3.57876	0.00034523	0.0191568	peak_7880	knockout	1.71768	216725	Adamts2	Intron (ENSMUST00000142118.2/216725, intron 3 of 20)	80000	ENSMUSG00000036545	a disintegrin-like and metallopeptidase (reprolysin type) with thrombospondin type 1 motif, 2	1.71768	2.28941
chr15_96908050_96908413	chr15	96908050	96908413	24	2.5	13.4665	3.31919	0.927752	3.57767	0.000346676	0.0192099	peak_19408	knockout	1.71648	69354	Slc38a4	Distal Intergenic	111538	ENSMUSG00000022464	solute carrier family 38, member 4	1.71648	3.31919
chr1_36030072_36031029	chr1	36030072	36031029	387.5	277	330.092	0.536762	0.150093	3.5762	0.000348626	0.0192906	peak_369	no diff	1.71465	50785	Hs6st1	Exon (ENSMUST00000195698.1/ENSMUST00000195698.1, exon 1 of 1)	-37371	ENSMUSG00000045216	heparan sulfate 6-O-sulfotransferase 1	1.71465	0.536762
chr11_118429988_118430651	chr11	118429988	118430651	227.5	148.5	186.917	0.672355	0.188175	3.57302	0.000352884	0.0194713	peak_10601	no diff	1.71061	56745	C1qtnf1	Promoter (1-2kb)	1489	ENSMUSG00000017446	C1q and tumor necrosis factor related protein 1	1.71061	0.672355
chr18_36416429_36417274	chr18	36416429	36417274	76.5	30.5	53.7238	1.39871	0.391441	3.57323	0.000352611	0.0194713	peak_24779	knockout	1.71061	67199	Pfdn1	Intron (ENSMUST00000025204.6/67199, intron 3 of 3)	33970	ENSMUSG00000024346	prefoldin 1	1.71061	1.39871
chr16_93906184_93906601	chr16	93906184	93906601	34	7.5	20.8933	2.24683	0.629303	3.57035	0.000356508	0.0196436	peak_21638	knockout	1.70678	110749	Chaf1b	Promoter (1-2kb)	1491	ENSMUSG00000022945	chromatin assembly factor 1, subunit B (p60)	1.70678	2.24683
chr11_115100713_115101143	chr11	115100713	115101143	32.5	6.5	19.4775	2.38159	0.667291	3.56904	0.00035829	0.0197016	peak_10323	knockout	1.7055	58222	Rab37	Intron (ENSMUST00000131046.1/58222, intron 1 of 1)	9282	ENSMUSG00000020732	RAB37, member RAS oncogene family	1.7055	2.38159
chr17_63863448_63864607	chr17	63863448	63864607	436.5	605.5	514.504	-0.416755	0.116788	-3.56847	0.00035907	0.0197016	peak_23372	no diff	1.7055	14158	Fer	Promoter (<=1kb)	0	ENSMUSG00000000127	fer (fms/fps related) protein kinase	1.7055	-0.416755
chr19_44266748_44267642	chr19	44266748	44267642	323.5	226	273.588	0.57935	0.162349	3.56854	0.000358976	0.0197016	peak_27186	no diff	1.7055	20250	Scd2	Distal Intergenic	-26032	ENSMUSG00000025203	stearoyl-Coenzyme A desaturase 2	1.7055	0.57935
chr15_36854798_36856010	chr15	36854798	36856010	165.5	99	131.764	0.801396	0.22463	3.56763	0.000360224	0.0197327	peak_17607	no diff	1.70481	22631	Ywhaz	Distal Intergenic	-57869	ENSMUSG00000022285	tyrosine 3-monooxygenase/tryptophan 5-monooxygenase activation protein, zeta polypeptide	1.70481	0.801396
chr8_84902849_84903475	chr8	84902849	84903475	56	20	38.0177	1.54097	0.431968	3.56732	0.000360644	0.0197327	peak_48814	knockout	1.70481	16596	Klf1	Promoter (<=1kb)	921	ENSMUSG00000054191	Kruppel-like factor 1 (erythroid)	1.70481	1.54097
chr6_53995482_53995901	chr6	53995482	53995901	30.5	5	18.085	2.67778	0.750802	3.56655	0.000361709	0.0197633	peak_42111	knockout	1.70414	320178	4921529L05Rik	Exon (ENSMUST00000204478.2/320178, exon 2 of 4)	-13811	NA	RIKEN cDNA 4921529L05 gene	1.70414	2.67778
chr17_21707236_21708005	chr17	21707236	21708005	326	468.5	392.292	-0.464982	0.130391	-3.56605	0.000362397	0.0197734	peak_22106	no diff	1.70392	240034	Zfp760	Promoter (<=1kb)	0	ENSMUSG00000067928	zinc finger protein 760	1.70392	-0.464982
chr13_29984154_29984985	chr13	29984154	29984985	191	118.5	154.022	0.749754	0.210337	3.56454	0.000364497	0.0198602	peak_13276	no diff	1.70202	13557	E2f3	Promoter (<=1kb)	0	ENSMUSG00000016477	E2F transcription factor 3	1.70202	0.749754
chr11_8716844_8717285	chr11	8716844	8717285	8.5	40	23.6833	-2.161	0.606581	-3.5626	0.0003672	0.0199797	peak_7244	control	1.69941	319939	Tns3	Distal Intergenic	-52163	ENSMUSG00000020422	tensin 3	1.69941	-2.161
chr11_100704189_100704553	chr11	100704189	100704553	47.5	14.5	30.9589	1.77455	0.498278	3.56136	0.000368941	0.0200466	peak_9670	knockout	1.69796	80861	Dhx58	Promoter (<=1kb)	0	ENSMUSG00000017830	DEXH (Asp-Glu-X-His) box polypeptide 58	1.69796	1.77455
chr4_55761841_55762360	chr4	55761841	55762360	7	36.5	21.2219	-2.30888	0.648565	-3.55999	0.000370871	0.0201236	peak_35807	control	1.69629	16600	Klf4	Distal Intergenic	-229375	ENSMUSG00000003032	Kruppel-like factor 4 (gut)	1.69629	-2.30888
chr10_22306401_22307166	chr10	22306401	22307166	73.5	146	108.582	-0.936193	0.263074	-3.55867	0.000372731	0.0201616	peak_4480	no diff	1.69548	606736	C920009B18Rik	Promoter (<=1kb)	0	NA	RIKEN cDNA C920009B18 gene	1.69548	-0.936193
chr16_25407113_25408407	chr16	25407113	25408407	160	258	206.268	-0.632977	0.177859	-3.55887	0.000372452	0.0201616	peak_20457	no diff	1.69548	71338	Tprg	Intron (ENSMUST00000056087.3/71338, intron 4 of 5)	120292	ENSMUSG00000048399	transformation related protein 63 regulated	1.69548	-0.632977
chr2_60789397_60789983	chr2	60789397	60789983	15	51	32.4805	-1.71032	0.480643	-3.5584	0.000373114	0.0201616	peak_29178	control	1.69548	56878	Rbms1	Intron (ENSMUST00000028347.12/56878, intron 4 of 13)	-8456	ENSMUSG00000026970	RNA binding motif, single stranded interacting protein 1	1.69548	-1.71032
chr2_52590878_52591581	chr2	52590878	52591581	73.5	30	51.5022	1.34452	0.377947	3.55742	0.000374517	0.020208	peak_29031	knockout	1.69448	12298	Cacnb4	Intron (ENSMUST00000178799.7/12298, intron 2 of 13)	-32311	ENSMUSG00000017412	calcium channel, voltage-dependent, beta 4 subunit	1.69448	1.34452
chr5_35609371_35609946	chr5	35609371	35609946	67	27	47.038	1.36706	0.384322	3.55708	0.000375005	0.020208	peak_38873	knockout	1.69448	80911	Acox3	Promoter (2-3kb)	2412	ENSMUSG00000029098	acyl-Coenzyme A oxidase 3, pristanoyl	1.69448	1.36706
chr17_21449721_21450814	chr17	21449721	21450814	242.5	366.5	300.96	-0.542179	0.152601	-3.55292	0.000380986	0.0205021	peak_22091	no diff	1.6882	22709	Zfp51	Promoter (<=1kb)	0	ENSMUSG00000023892	zinc finger protein 51	1.6882	-0.542179
chr1_119125635_119126151	chr1	119125635	119126151	7	35	20.4854	-2.26784	0.638418	-3.55227	0.000381922	0.0205087	peak_2156	control	1.68806	14633	Gli2	Distal Intergenic	-72016	ENSMUSG00000048402	GLI-Kruppel family member GLI2	1.68806	-2.26784
chr19_55774290_55774894	chr19	55774290	55774894	13.5	48	30.1725	-1.77929	0.500911	-3.55211	0.000382156	0.0205087	peak_27488	control	1.68806	21416	Tcf7l2	Intron (ENSMUST00000111662.10/21416, intron 3 of 13)	31445	ENSMUSG00000024985	transcription factor 7 like 2, T cell specific, HMG box	1.68806	-1.77929
chr14_120296048_120296488	chr14	120296048	120296488	50.5	16	33.2467	1.72584	0.485939	3.55155	0.000382964	0.0205239	peak_16844	knockout	1.68774	105559	Mbnl2	Promoter (1-2kb)	-1186	ENSMUSG00000022139	muscleblind like splicing factor 2	1.68774	1.72584
chr2_138503719_138504414	chr2	138503719	138504414	20.5	64	41.3183	-1.59675	0.449717	-3.55058	0.00038439	0.0205252	peak_30872	control	1.68771	228662	Btbd3	Intron (ENSMUST00000155646.7/228662, intron 3 of 3)	225226	ENSMUSG00000062098	BTB (POZ) domain containing 3	1.68771	-1.59675
chr2_164639737_164640275	chr2	164639737	164640275	34	7.5	20.8132	2.2295	0.628002	3.55015	0.000385009	0.0205252	peak_31572	knockout	1.68771	277345	Wfdc16	Promoter (<=1kb)	-941	ENSMUSG00000070530	WAP four-disulfide core domain 16	1.68771	2.2295
chr4_32249818_32251484	chr4	32249818	32251484	497	381	436.126	0.439998	0.123917	3.55076	0.000384127	0.0205252	peak_35334	no diff	1.68771	12014	Bach2	Intron (ENSMUST00000108180.8/12014, intron 1 of 6)	10741	ENSMUSG00000040270	BTB and CNC homology, basic leucine zipper transcription factor 2	1.68771	0.439998
chr9_86720820_86721283	chr9	86720820	86721283	10.5	42	25.752	-1.94836	0.548818	-3.5501	0.000385083	0.0205252	peak_51742	control	1.68771	244954	Prss35	Distal Intergenic	-22366	ENSMUSG00000033491	protease, serine 35	1.68771	-1.94836
chr8_111933349_111934186	chr8	111933349	111934186	243.5	369	302.283	-0.546787	0.154191	-3.54617	0.000390881	0.0208059	peak_49478	no diff	1.68181	234740	Tmem231	Promoter (<=1kb)	0	ENSMUSG00000031951	transmembrane protein 231	1.68181	-0.546787
chr13_31518323_31518934	chr13	31518323	31518934	45	12.5	29.0231	1.9012	0.536206	3.54565	0.000391644	0.0208182	peak_13305	knockout	1.68156	15220	Foxq1	Distal Intergenic	-37200	ENSMUSG00000038415	forkhead box Q1	1.68156	1.9012
chr10_21828821_21829807	chr10	21828821	21829807	112	195.5	151.389	-0.74818	0.211051	-3.54502	0.000392587	0.0208401	peak_4469	no diff	1.6811	20393	Sgk1	Distal Intergenic	-52377	ENSMUSG00000019970	serum/glucocorticoid regulated kinase 1	1.6811	-0.74818
chr3_107000486_107000995	chr3	107000486	107000995	11	44	27.0525	-1.95674	0.552061	-3.54443	0.000393458	0.0208581	peak_33904	control	1.68073	16491	Kcna3	Intron (ENSMUST00000182400.7/ENSMUST00000182400.7, intron 2 of 5)	-35174	ENSMUSG00000047959	potassium voltage-gated channel, shaker-related subfamily, member 3	1.68073	-1.95674
chr12_85192429_85193043	chr12	85192429	85193043	8	37	22.0632	-2.16127	0.609967	-3.54325	0.000395231	0.0209237	peak_12155	control	1.67936	18654	Pgf	Distal Intergenic	-14639	ENSMUSG00000004791	placental growth factor	1.67936	-2.16127
chr15_64355879_64356564	chr15	64355879	64356564	82.5	159.5	119.759	-0.895363	0.252929	-3.53998	0.000400151	0.0211556	peak_18258	no diff	1.67457	13196	Asap1	Intron (ENSMUST00000177374.7/13196, intron 1 of 30)	-5993	ENSMUSG00000022377	ArfGAP with SH3 domain, ankyrin repeat and PH domain1	1.67457	-0.895363
chr17_37069905_37070598	chr17	37069905	37070598	23.5	67	44.5744	-1.46544	0.414108	-3.53878	0.000401988	0.0211955	peak_22833	control	1.67376	54393	Gabbr1	Promoter (<=1kb)	0	ENSMUSG00000024462	gamma-aminobutyric acid (GABA) B receptor, 1	1.67376	-1.46544
chr2_166300983_166301689	chr2	166300983	166301689	86.5	40	63.3341	1.17262	0.331396	3.53842	0.000402529	0.0211955	peak_31654	knockout	1.67376	670775	Gm11468	Distal Intergenic	27075	ENSMUSG00000084840	predicted gene 11468	1.67376	1.17262
chr9_43984274_43985030	chr9	43984274	43985030	54.5	17.5	35.7663	1.69061	0.477749	3.5387	0.000402104	0.0211955	peak_50677	knockout	1.67376	21838	Thy1	Distal Intergenic	-58354	ENSMUSG00000032011	thymus cell antigen 1, theta	1.67376	1.69061
chr10_86302116_86303130	chr10	86302116	86303130	61.5	129.5	94.4896	-1.01621	0.287243	-3.53779	0.000403486	0.0212174	peak_6042	control	1.67331	21859	Timp3	Promoter (<=1kb)	0	ENSMUSG00000020044	tissue inhibitor of metalloproteinase 3	1.67331	-1.01621
chr8_85119321_85120094	chr8	85119321	85120094	16.5	55.5	35.3448	-1.68131	0.475334	-3.53711	0.000404532	0.0212439	peak_48838	control	1.67277	244556	Zfp791	Promoter (<=1kb)	0	ENSMUSG00000074194	zinc finger protein 791	1.67277	-1.68131
chr1_51268332_51268610	chr1	51268332	51268610	4.5	30	17.0262	-2.68499	0.759538	-3.53502	0.000407739	0.0213836	peak_707	control	1.66992	20324	Cavin2	Intron (ENSMUST00000189867.1/442821, intron 2 of 4)	-20516	ENSMUSG00000045954	caveolae associated 2	1.66992	-2.68499
chr6_124477772_124478399	chr6	124477772	124478399	126.5	69.5	97.6236	0.922585	0.261017	3.53458	0.000408429	0.0213912	peak_43419	no diff	1.66976	232370	Clstn3	Distal Intergenic	-12978	ENSMUSG00000008153	calsyntenin 3	1.66976	0.922585
chr8_104340271_104341693	chr8	104340271	104341693	300.5	440.5	365.398	-0.492095	0.139267	-3.53346	0.000410157	0.021453	peak_49168	no diff	1.66851	68119	Cmtm3	Promoter (<=1kb)	0	ENSMUSG00000031875	CKLF-like MARVEL transmembrane domain containing 3	1.66851	-0.492095
chr1_153180505_153181233	chr1	153180505	153181233	48	106	75.8985	-1.0808	0.30616	-3.53018	0.00041528	0.0216454	peak_2885	control	1.66463	16782	Lamc2	Intron (ENSMUST00000185356.6/16782, intron 1 of 22)	4814	ENSMUSG00000026479	laminin, gamma 2	1.66463	-1.0808
chr16_18004492_18005063	chr16	18004492	18005063	18.5	57	37.1786	-1.56942	0.444571	-3.5302	0.000415252	0.0216454	peak_20177	control	1.66463	22363	Vpreb2	Distal Intergenic	24064	ENSMUSG00000059280	pre-B lymphocyte gene 2	1.66463	-1.56942
chr16_37994541_37995012	chr16	37994541	37995012	47.5	15	31.3416	1.71597	0.486105	3.53004	0.000415493	0.0216454	peak_20837	knockout	1.66463	239845	Gpr156	Intron (ENSMUST00000061274.8/239845, intron 8 of 9)	78045	ENSMUSG00000046961	G protein-coupled receptor 156	1.66463	1.71597
chr4_32879185_32880014	chr4	32879185	32880014	29.5	76.5	51.8774	-1.31632	0.373011	-3.5289	0.000417283	0.0217098	peak_35356	control	1.66334	140577	Ankrd6	Intron (ENSMUST00000035719.10/140577, intron 1 of 16)	-18502	ENSMUSG00000040183	ankyrin repeat domain 6	1.66334	-1.31632
chr11_104318918_104320007	chr11	104318918	104320007	833.5	1089.5	951.266	-0.333266	0.0944676	-3.52783	0.000418979	0.0217691	peak_9902	no diff	1.66216	17762	Mapt	Promoter (<=1kb)	885	ENSMUSG00000018411	microtubule-associated protein tau	1.66216	-0.333266
chr5_137052003_137052471	chr5	137052003	137052471	3	25.5	13.9141	-3.0371	0.861308	-3.52615	0.000421642	0.0218785	peak_40687	control	1.65998	11769	Ap1s1	Distal Intergenic	-5868	ENSMUSG00000004849	adaptor protein complex AP-1, sigma 1	1.65998	-3.0371
chr7_142481818_142482551	chr7	142481818	142482551	15.5	52	32.9658	-1.68983	0.479327	-3.52542	0.000422806	0.0219099	peak_47228	control	1.65936	16985	Lsp1	Promoter (<=1kb)	-708	ENSMUSG00000018819	lymphocyte specific 1	1.65936	-1.68983
chr12_80745742_80746515	chr12	80745742	80746515	43	97.5	69.226	-1.12024	0.3178	-3.52499	0.000423494	0.0219165	peak_12039	control	1.65923	380768	Ccdc177	Distal Intergenic	14172	ENSMUSG00000062961	coiled-coil domain containing 177	1.65923	-1.12024
chr2_5157381_5157797	chr2	5157381	5157797	50	15.5	32.948	1.73851	0.493527	3.52263	0.000427291	0.0220662	peak_27782	knockout	1.65627	74186	Ccdc3	Intron (ENSMUST00000027988.7/74186, intron 2 of 2)	19605	ENSMUSG00000026676	coiled-coil domain containing 3	1.65627	1.73851
chr3_126304005_126304489	chr3	126304005	126304489	11	43	26.4013	-1.91454	0.543518	-3.52249	0.000427512	0.0220662	peak_34310	control	1.65627	271970	Arsj	Distal Intergenic	-59195	ENSMUSG00000046561	arylsulfatase J	1.65627	-1.91454
chr11_118152852_118153443	chr11	118152852	118153443	63.5	128.5	94.2777	-0.956355	0.271604	-3.52114	0.000429695	0.0221496	peak_10572	no diff	1.65463	69926	Dnah17	Intron (ENSMUST00000100181.10/19157, intron 12 of 13)	-22218	ENSMUSG00000033987	dynein, axonemal, heavy chain 17	1.65463	-0.956355
chr6_131346847_131347619	chr6	131346847	131347619	70.5	139	103.049	-0.916408	0.260403	-3.51919	0.000432862	0.0222836	peak_43632	no diff	1.65201	243659	Styk1	Intron (ENSMUST00000135859.1/243659, intron 1 of 3)	5978	ENSMUSG00000032899	serine/threonine/tyrosine kinase 1	1.65201	-0.916408
chr15_36403537_36404232	chr15	36403537	36404232	61	124.5	91.4062	-0.978799	0.278306	-3.51699	0.000436477	0.0223983	peak_17580	no diff	1.64978	68839	Ankrd46	Distal Intergenic	92483	ENSMUSG00000048307	ankyrin repeat domain 46	1.64978	-0.978799
chr19_3388566_3389579	chr19	3388566	3389579	145	84	114.234	0.845417	0.240419	3.51644	0.000437378	0.0223983	peak_25915	no diff	1.64978	17771	Tesmin	Promoter (<=1kb)	0	ENSMUSG00000024905	testis expressed metallothionein like	1.64978	0.845417
chr3_8666890_8668168	chr3	8666890	8668168	267.5	181	222.896	0.617351	0.175528	3.51711	0.000436269	0.0223983	peak_32052	no diff	1.64978	15213	Hey1	Promoter (<=1kb)	0	ENSMUSG00000040289	hairy/enhancer-of-split related with YRPW motif 1	1.64978	0.617351
chr8_32199708_32200532	chr8	32199708	32200532	113.5	197.5	153.013	-0.741376	0.210828	-3.51649	0.000437286	0.0223983	peak_47850	no diff	1.64978	211323	Nrg1	Intron (ENSMUST00000209107.3/211323, intron 1 of 12)	92381	ENSMUSG00000062991	neuregulin 1	1.64978	-0.741376
chr9_102863860_102864610	chr9	102863860	102864610	61.5	124	91.3307	-0.95187	0.270953	-3.51304	0.000443003	0.0226567	peak_52026	no diff	1.6448	20187	Ryk	Intron (ENSMUST00000175883.7/20187, intron 2 of 14)	-4456	ENSMUSG00000032547	receptor-like tyrosine kinase	1.6448	-0.95187
chr15_101105350_101106224	chr15	101105350	101106224	88	41	64.605	1.15798	0.329769	3.51149	0.000445601	0.02276	peak_19647	knockout	1.64283	208258	Ankrd33	Distal Intergenic	-9531	ENSMUSG00000047034	ankyrin repeat domain 33	1.64283	1.15798
chr13_111334137_111334767	chr13	111334137	111334767	77.5	146.5	110.399	-0.864489	0.246224	-3.51098	0.00044645	0.0227736	peak_14893	no diff	1.64257	238880	Actbl2	Distal Intergenic	79124	ENSMUSG00000055194	actin, beta-like 2	1.64257	-0.864489
chr10_108331677_108333785	chr10	108331677	108333785	256.5	390	318.767	-0.55282	0.157522	-3.50948	0.000448981	0.0228729	peak_6493	no diff	1.64068	114774	Pawr	Promoter (<=1kb)	0	ENSMUSG00000035873	PRKC, apoptosis, WT1, regulator	1.64068	-0.55282
chr9_101269930_101270498	chr9	101269930	101270498	41	94	66.5859	-1.13885	0.324652	-3.50792	0.000451617	0.0229773	peak_51995	control	1.6387	235542	Ppp2r3a	Distal Intergenic	-18135	ENSMUSG00000043154	protein phosphatase 2, regulatory subunit B'', alpha	1.6387	-1.13885
chr16_77572728_77573388	chr16	77572728	77573388	56.5	20.5	38.6431	1.52603	0.435085	3.50744	0.000452439	0.0229893	peak_21340	knockout	1.63847	387229	Mir99a	Intron (ENSMUST00000182656.7/77994, intron 7 of 7)	-25548	ENSMUSG00000065530	microRNA 99a	1.63847	1.52603
chr6_36800046_36800926	chr6	36800046	36800926	44.5	98.5	70.3984	-1.08735	0.310097	-3.50649	0.000454055	0.0230415	peak_41682	control	1.63749	19242	Ptn	Intron (ENSMUST00000101534.4/19242, intron 1 of 4)	9253	ENSMUSG00000029838	pleiotrophin	1.63749	-1.08735
chr3_114030020_114030731	chr3	114030020	114030731	107.5	194	148.868	-0.788339	0.22488	-3.5056	0.000455587	0.0230595	peak_34060	no diff	1.63715	12814	Col11a1	Promoter (<=1kb)	0	ENSMUSG00000027966	collagen, type XI, alpha 1	1.63715	-0.788339
chr8_91605531_91606077	chr8	91605531	91606077	6	32.5	18.8869	-2.39295	0.68259	-3.50569	0.000455432	0.0230595	peak_48964	control	1.63715	26383	Fto	Intron (ENSMUST00000069718.14/26383, intron 8 of 8)	137846	ENSMUSG00000055932	fat mass and obesity associated	1.63715	-2.39295
chr11_75146972_75147783	chr11	75146972	75147783	66	131.5	97.1732	-0.932414	0.266005	-3.50525	0.000456177	0.0230596	peak_8710	no diff	1.63715	103677	Smg6	Intron (ENSMUST00000045281.12/103677, intron 15 of 18)	-11850	ENSMUSG00000038290	SMG6 nonsense mediated mRNA decay factor	1.63715	-0.932414
chr17_20944787_20945956	chr17	20944787	20945956	686.5	901.5	785.341	-0.338205	0.096552	-3.50283	0.000460347	0.0232404	peak_22085	no diff	1.63376	51792	Ppp2r1a	Promoter (<=1kb)	0	ENSMUSG00000007564	protein phosphatase 2, regulatory subunit A, alpha	1.63376	-0.338205
chr8_106611996_106612604	chr8	106611996	106612604	37	87.5	61.065	-1.18609	0.338644	-3.50248	0.00046095	0.0232409	peak_49280	control	1.63375	12550	Cdh1	Intron (ENSMUST00000000312.11/12550, intron 2 of 15)	7853	ENSMUSG00000000303	cadherin 1	1.63375	-1.18609
chr6_83179369_83179816	chr6	83179369	83179816	28.5	5	16.7814	2.5575	0.730393	3.50153	0.000462591	0.0232936	peak_42477	knockout	1.63276	13191	Dctn1	Promoter (<=1kb)	0	ENSMUSG00000031865	dynactin 1	1.63276	2.5575
chr15_96547328_96548246	chr15	96547328	96548246	107	187	144.812	-0.746942	0.213376	-3.50059	0.000464236	0.0233321	peak_19388	no diff	1.63205	105727	Slc38a1	Distal Intergenic	31338	ENSMUSG00000023169	solute carrier family 38, member 1	1.63205	-0.746942
chr4_89425875_89426315	chr4	89425875	89426315	19	57.5	37.6747	-1.54256	0.440679	-3.50041	0.000464545	0.0233321	peak_36336	control	1.63205	102633081	Gm12610	Intron (ENSMUST00000139272.1/102633081, intron 1 of 3)	4027	ENSMUSG00000086035	predicted gene 12610	1.63205	-1.54256
chr14_78307773_78308289	chr14	78307773	78308289	3	26.5	14.5977	-3.09713	0.884901	-3.49997	0.000465308	0.0233405	peak_16596	control	1.63189	21943	Tnfsf11	Promoter (<=1kb)	0	ENSMUSG00000022015	tumor necrosis factor (ligand) superfamily, member 11	1.63189	-3.09713
chr19_53710769_53711814	chr19	53710769	53711814	72.5	141.5	105.7	-0.913762	0.261201	-3.49831	0.000468224	0.0234567	peak_27435	no diff	1.62973	73713	Rbm20	Intron (ENSMUST00000164202.8/73713, intron 1 of 13)	33463	ENSMUSG00000043639	RNA binding motif protein 20	1.62973	-0.913762
chr10_76121381_76122162	chr10	76121381	76122162	57.5	119	86.8613	-0.998532	0.285557	-3.49679	0.000470894	0.0235603	peak_5580	no diff	1.62782	64454	Slc5a4b	Distal Intergenic	-10420	ENSMUSG00000020226	solute carrier family 5 (neutral amino acid transporters, system A), member 4b	1.62782	-0.998532
chr14_68057787_68058358	chr14	68057787	68058358	5	30	17.2052	-2.53002	0.723955	-3.49471	0.000474572	0.0236839	peak_16321	control	1.62555	18039	Nefl	Distal Intergenic	-25505	ENSMUSG00000022055	neurofilament, light polypeptide	1.62555	-2.53002
chr2_19553760_19554575	chr2	19553760	19554575	45.5	99.5	71.3917	-1.07273	0.306953	-3.49478	0.000474451	0.0236839	peak_28067	control	1.62555	70909	4921504E06Rik	Promoter (<=1kb)	0	ENSMUSG00000026734	RIKEN cDNA 4921504E06 gene	1.62555	-1.07273
chr3_135688935_135689366	chr3	135688935	135689366	30	76.5	52.2383	-1.29862	0.371674	-3.49397	0.000475898	0.0237198	peak_34548	control	1.62489	18033	Nfkb1	Promoter (2-3kb)	2180	ENSMUSG00000028163	nuclear factor of kappa light polypeptide gene enhancer in B cells 1, p105	1.62489	-1.29862
chr15_96729796_96730448	chr15	96729796	96730448	25.5	68.5	46.0937	-1.37143	0.392583	-3.49336	0.000476974	0.0237433	peak_19399	control	1.62446	67760	Slc38a2	Distal Intergenic	-30066	ENSMUSG00000022462	solute carrier family 38, member 2	1.62446	-1.37143
chr10_51944660_51944860	chr10	51944660	51944860	4	27.5	15.426	-2.73288	0.782473	-3.49262	0.000478298	0.0237789	peak_4970	control	1.62381	215031	Vgll2	Intron (ENSMUST00000218243.1/ENSMUST00000218243.1, intron 1 of 2)	-77642	ENSMUSG00000049641	vestigial like family member 2	1.62381	-2.73288
chr16_74526563_74526923	chr16	74526563	74526923	28	5	16.6175	2.53913	0.727255	3.49138	0.000480525	0.0238594	peak_21292	knockout	1.62234	268902	Robo2	Distal Intergenic	-114738	ENSMUSG00000052516	roundabout guidance receptor 2	1.62234	2.53913
chr5_91273870_91274442	chr5	91273870	91274442	8.5	39	23.1003	-2.14709	0.615124	-3.4905	0.000482121	0.0239083	peak_39565	control	1.62145	100503265	Gm19619	Exon (ENSMUST00000200707.1/100503265, exon 4 of 6)	8979	ENSMUSG00000107198	predicted gene, 19619	1.62145	-2.14709
chr16_77494015_77494387	chr16	77494015	77494387	11	42.5	26.149	-1.88843	0.541266	-3.48892	0.00048498	0.0239647	peak_21337	control	1.62043	77994	Mir99ahg	Intron (ENSMUST00000182656.7/77994, intron 5 of 7)	-5829	ENSMUSG00000090386	Mir99a and Mirlet7c-1 host gene (non-protein coding)	1.62043	-1.88843
chr17_3442443_3443260	chr17	3442443	3443260	76.5	31.5	54.2594	1.35052	0.387061	3.48918	0.000484514	0.0239647	peak_21774	knockout	1.62043	24001	Tiam2	Intron (ENSMUST00000169838.8/24001, intron 9 of 26)	-10986	ENSMUSG00000023800	T cell lymphoma invasion and metastasis 2	1.62043	1.35052
chr9_35112064_35112314	chr9	35112064	35112314	24.5	3	13.752	3.07009	0.87997	3.48886	0.000485094	0.0239647	peak_50494	knockout	1.62043	78934	4930581F22Rik	Intron (ENSMUST00000034537.7/20443, intron 1 of 10)	-4414	ENSMUSG00000070315	RIKEN cDNA 4930581F22 gene	1.62043	3.07009
chr6_91638302_91638945	chr6	91638302	91638945	41	99	68.3296	-1.21107	0.347209	-3.48802	0.000486619	0.0240098	peak_42789	control	1.61961	21366	Slc6a6	Distal Intergenic	-45108	ENSMUSG00000030096	solute carrier family 6 (neurotransmitter transporter, taurine), member 6	1.61961	-1.21107
chr13_104074620_104075132	chr13	104074620	104075132	22	69	44.1707	-1.58472	0.454682	-3.48534	0.000491506	0.0241905	peak_14747	control	1.61636	75805	Nln	Intron (ENSMUST00000109315.4/75805, intron 1 of 12)	-12766	ENSMUSG00000021710	neurolysin (metallopeptidase M3 family)	1.61636	-1.58472
chr18_69704509_69705214	chr18	69704509	69705214	110.5	198.5	152.429	-0.797793	0.2289	-3.48534	0.000491516	0.0241905	peak_25555	no diff	1.61636	21413	Tcf4	Distal Intergenic	22129	ENSMUSG00000053477	transcription factor 4	1.61636	-0.797793
chr8_110676576_110677283	chr8	110676576	110677283	64	127	94.0822	-0.935443	0.268503	-3.48392	0.000494124	0.0242883	peak_49402	no diff	1.6146	234729	Vac14	Intron (ENSMUST00000213003.1/234729, intron 13 of 18)	30996	ENSMUSG00000010936	Vac14 homolog (S. cerevisiae)	1.6146	-0.935443
chr9_116267320_116267920	chr9	116267320	116267920	6.5	33.5	19.4529	-2.30195	0.661305	-3.48092	0.000499701	0.0245317	peak_52368	control	1.61027	100043817	Gm4668	Distal Intergenic	78140	ENSMUSG00000111243	predicted gene 4668	1.61027	-2.30195
chr13_29653324_29653776	chr13	29653324	29653776	10.5	41.5	25.5665	-1.93442	0.55598	-3.47929	0.000502744	0.0246502	peak_13267	control	1.60818	68916	Cdkal1	Intron (ENSMUST00000140278.7/68916, intron 8 of 16)	-135870	ENSMUSG00000006191	CDK5 regulatory subunit associated protein 1-like 1	1.60818	-1.93442
chr1_120236143_120237090	chr1	120236143	120237090	291.5	422.5	352.847	-0.479937	0.138004	-3.47771	0.000505716	0.0247649	peak_2196	no diff	1.60616	68428	Steap3	Intron (ENSMUST00000140490.7/68428, intron 3 of 4)	28165	ENSMUSG00000026389	STEAP family member 3	1.60616	-0.479937
chr4_130168301_130168672	chr4	130168301	130168672	32	7	19.5488	2.25533	0.648813	3.47609	0.000508783	0.024884	peak_37341	knockout	1.60408	94242	Tinagl1	Promoter (<=1kb)	812	ENSMUSG00000028776	tubulointerstitial nephritis antigen-like 1	1.60408	2.25533
chr19_4441698_4442241	chr19	4441698	4442241	98	48.5	73.0132	1.06697	0.30709	3.47446	0.000511873	0.0250039	peak_25990	knockout	1.60199	319314	A930001C03Rik	Promoter (1-2kb)	-1497	ENSMUSG00000087132	RIKEN cDNA A930001C03 gene	1.60199	1.06697
chr17_65884365_65885571	chr17	65884365	65885571	581	777	672.046	-0.36398	0.104784	-3.47361	0.000513511	0.0250377	peak_23417	no diff	1.60141	19765	Ralbp1	Promoter (<=1kb)	0	ENSMUSG00000024096	ralA binding protein 1	1.60141	-0.36398
chr18_76970841_76971303	chr18	76970841	76971303	3	25	13.6791	-3.00942	0.866493	-3.4731	0.000514482	0.0250377	peak_25681	control	1.60141	76987	Hdhd2	3' UTR	26404	ENSMUSG00000025421	haloacid dehalogenase-like hydrolase domain containing 2	1.60141	-3.00942
chr2_167093255_167093904	chr2	167093255	167093904	20	61	39.5809	-1.55928	0.448937	-3.47327	0.000514162	0.0250377	peak_31697	control	1.60141	100217443	Snord12	Exon (ENSMUST00000121824.1/ENSMUST00000121824.1, exon 1 of 1)	27979	NA	small nucleolar RNA, C/D box 12	1.60141	-1.55928
chr1_192745333_192746581	chr1	192745333	192746581	268.5	184.5	225.438	0.596089	0.171669	3.47232	0.000515988	0.0250798	peak_3987	no diff	1.60068	226861	Hhat	Exon (ENSMUST00000082947.1/ENSMUST00000082947.1, exon 1 of 1)	-8053	ENSMUSG00000037375	hedgehog acyltransferase	1.60068	0.596089
chr12_52237566_52238008	chr12	52237566	52238008	3	25	13.6956	-3.01103	0.86762	-3.47045	0.000519596	0.0252239	peak_11530	control	1.59819	76826	Nubpl	Intron (ENSMUST00000040090.15/76826, intron 6 of 10)	61479	ENSMUSG00000035142	nucleotide binding protein-like	1.59819	-3.01103
chr7_84197155_84197713	chr7	84197155	84197713	47	15	30.9333	1.70567	0.491602	3.46963	0.000521185	0.0252385	peak_45805	knockout	1.59794	70178	Abhd17c	Distal Intergenic	-45262	ENSMUSG00000038459	abhydrolase domain containing 17C	1.59794	1.70567
chr8_76601550_76602309	chr8	76601550	76602309	10	41	25.1517	-1.98119	0.57096	-3.46992	0.000520613	0.0252385	peak_48569	control	1.59794	110784	Nr3c2	Distal Intergenic	-297133	ENSMUSG00000031618	nuclear receptor subfamily 3, group C, member 2	1.59794	-1.98119
chr7_100733089_100733827	chr7	100733089	100733827	54	19.5	36.7213	1.52828	0.440537	3.46913	0.000522137	0.0252534	peak_46146	knockout	1.59768	319604	Fam168a	Intron (ENSMUST00000107042.8/319604, intron 1 of 8)	26230	ENSMUSG00000029461	family with sequence similarity 168, member A	1.59768	1.52828
chr2_113538892_113539413	chr2	113538892	113539413	45	13	29.322	1.85751	0.53561	3.46802	0.000524299	0.0253267	peak_30085	knockout	1.59642	14260	Fmn1	Intron (ENSMUST00000099576.8/14260, intron 7 of 18)	97828	ENSMUSG00000044042	formin 1	1.59642	1.85751
chr5_67846986_67848021	chr5	67846986	67848021	146.5	247	193.739	-0.703522	0.202884	-3.46761	0.000525106	0.0253344	peak_39288	no diff	1.59629	11980	Atp8a1	Promoter (<=1kb)	0	ENSMUSG00000037685	ATPase, aminophospholipid transporter (APLT), class I, type 8A, member 1	1.59629	-0.703522
chr6_145792921_145793691	chr6	145792921	145793691	114.5	199	154.91	-0.737887	0.212843	-3.46681	0.000526671	0.0253787	peak_44012	no diff	1.59553	71323	Rassf8	Intron (ENSMUST00000111704.7/71323, intron 1 of 4)	-14692	ENSMUSG00000030259	Ras association (RalGDS/AF-6) domain family (N-terminal) member 8	1.59553	-0.737887
chr15_62222517_62223747	chr15	62222517	62223747	204	315.5	256.115	-0.56863	0.164114	-3.46484	0.000530554	0.0255344	peak_18202	no diff	1.59287	19296	Pvt1	Promoter (<=1kb)	0	ENSMUSG00000097039	Pvt1 oncogene	1.59287	-0.56863
chr1_182990927_182991644	chr1	182990927	182991644	31.5	78.5	53.8791	-1.26064	0.364082	-3.46251	0.000535159	0.0257244	peak_3723	control	1.58965	53791	Tlr5	Distal Intergenic	36099	ENSMUSG00000079164	toll-like receptor 5	1.58965	-1.26064
chr8_104191401_104192003	chr8	104191401	104192003	17.5	56	36.1353	-1.61152	0.465474	-3.46211	0.000535958	0.0257312	peak_49162	control	1.58954	65115	Bean1	Intron (ENSMUST00000164076.2/65115, intron 1 of 4)	20507	ENSMUSG00000031872	brain expressed, associated with Nedd4, 1	1.58954	-1.61152
chr16_29822668_29823268	chr16	29822668	29823268	69	133.5	99.7145	-0.893051	0.258067	-3.46055	0.000539079	0.0257863	peak_20530	no diff	1.58861	328657	Gm1968	Intron (ENSMUST00000181815.1/ENSMUST00000181815.1, intron 1 of 1)	139039	ENSMUSG00000075286	predicted gene 1968	1.58861	-0.893051
chr19_5803257_5803957	chr19	5803257	5803957	243	163.5	201.983	0.629277	0.181839	3.46063	0.000538909	0.0257863	peak_26091	no diff	1.58861	72289	Malat1	Promoter (<=1kb)	-585	ENSMUSG00000092341	metastasis associated lung adenocarcinoma transcript 1 (non-coding RNA)	1.58861	0.629277
chrX_143046137_143046866	chrX	143046137	143046866	28.5	72.5	49.6393	-1.29225	0.373385	-3.46092	0.000538333	0.0257863	peak_53477	control	1.58861	209540	Rtl9	Distal Intergenic	-52728	ENSMUSG00000085584	retrotransposon Gag like 9	1.58861	-1.29225
chr11_57911551_57912188	chr11	57911551	57912188	107.5	199.5	151.929	-0.829047	0.239632	-3.45966	0.000540856	0.0258397	peak_8078	no diff	1.58771	15110	Hand1	Distal Intergenic	-78733	ENSMUSG00000037335	heart and neural crest derivatives expressed 1	1.58771	-0.829047
chr9_36848575_36849185	chr9	36848575	36849185	18	55.5	36.1966	-1.57568	0.455584	-3.45859	0.000543001	0.0259106	peak_50541	control	1.58652	235180	Fez1	Intron (ENSMUST00000162633.8/235180, intron 2 of 2)	4797	ENSMUSG00000032118	fasciculation and elongation protein zeta 1 (zygin I)	1.58652	-1.57568
chr3_119575394_119575980	chr3	119575394	119575980	16.5	53.5	34.4217	-1.6327	0.472439	-3.45589	0.000548479	0.0261402	peak_34146	control	1.58269	56195	Ptbp2	Distal Intergenic	148407	ENSMUSG00000028134	polypyrimidine tract binding protein 2	1.58269	-1.6327
chr19_37821184_37822195	chr19	37821184	37822195	40	90.5	64.2384	-1.12054	0.324436	-3.45381	0.000552723	0.0263104	peak_27004	control	1.57987	226101	Myof	Distal Intergenic	79308	ENSMUSG00000048612	myoferlin	1.57987	-1.12054
chr4_23865923_23866568	chr4	23865923	23866568	54.5	19.5	36.9815	1.54805	0.448697	3.45011	0.00056036	0.0265771	peak_35289	knockout	1.57549	212377	Mms22l	Distal Intergenic	-629883	ENSMUSG00000045751	MMS22-like, DNA repair protein	1.57549	1.54805
chr5_111799586_111800474	chr5	111799586	111800474	172	102	137.092	0.813988	0.235912	3.45039	0.000559777	0.0265771	peak_39973	no diff	1.57549	269683	E130006D01Rik	Intron (ENSMUST00000198395.4/ENSMUST00000198395.4, intron 1 of 2)	-37861	ENSMUSG00000085271	RIKEN cDNA E130006D01 gene	1.57549	0.813988
chr5_88938966_88939459	chr5	88938966	88939459	3	26.5	14.2352	-3.06314	0.887718	-3.45058	0.000559387	0.0265771	peak_39516	control	1.57549	54403	Slc4a4	Intron (ENSMUST00000148750.7/54403, intron 2 of 25)	4394	ENSMUSG00000060961	solute carrier family 4 (anion exchanger), member 4	1.57549	-3.06314
chr6_92240031_92240642	chr6	92240031	92240642	54	111.5	81.3907	-0.989086	0.286744	-3.44937	0.000561902	0.026618	peak_42815	no diff	1.57482	22044	Trh	Distal Intergenic	4008	ENSMUSG00000005892	thyrotropin releasing hormone	1.57482	-0.989086
chr5_51984649_51985105	chr5	51984649	51985105	26	4	15.1679	2.75139	0.797728	3.44903	0.000562602	0.026619	peak_39053	knockout	1.57481	102466648	Mir6417	Distal Intergenic	150912	ENSMUSG00000098726	microRNA 6417	1.57481	2.75139
chr15_50972389_50973094	chr15	50972389	50973094	65	128	94.8772	-0.921645	0.267428	-3.44633	0.000568263	0.0268049	peak_17841	no diff	1.57179	83925	Trps1	Distal Intergenic	-81926	ENSMUSG00000038679	transcriptional repressor GATA binding 1	1.57179	-0.921645
chr17_62378823_62379414	chr17	62378823	62379414	36	9	22.4808	2.06131	0.598144	3.44617	0.000568585	0.0268049	peak_23334	knockout	1.57179	13640	Efna5	Distal Intergenic	501730	ENSMUSG00000048915	ephrin A5	1.57179	2.06131
chr8_70796907_70797768	chr8	70796907	70797768	320.5	460	385.258	-0.461579	0.133938	-3.4462	0.00056853	0.0268049	peak_48448	no diff	1.57179	546071	Mast3	Promoter (<=1kb)	0	ENSMUSG00000031833	microtubule associated serine/threonine kinase 3	1.57179	-0.461579
chrX_141265911_141266507	chrX	141265911	141266507	6.5	34	19.8516	-2.31698	0.67241	-3.44578	0.000569404	0.0268113	peak_53453	control	1.57168	94216	Col4a6	Intron (ENSMUST00000101205.2/94216, intron 3 of 44)	-58309	ENSMUSG00000031273	collagen, type IV, alpha 6	1.57168	-2.31698
chr10_51970046_51970528	chr10	51970046	51970528	24	66.5	44.2216	-1.41075	0.409629	-3.44397	0.000573239	0.0269594	peak_4976	control	1.56929	215031	Vgll2	Exon (ENSMUST00000218243.1/ENSMUST00000218243.1, exon 1 of 3)	-51974	ENSMUSG00000049641	vestigial like family member 2	1.56929	-1.41075
chr13_102566780_102567324	chr13	102566780	102567324	30.5	6	18.2313	2.38946	0.694323	3.44143	0.000578655	0.0271815	peak_14696	knockout	1.56573	17079	Cd180	Intron (ENSMUST00000225128.1/ENSMUST00000225128.1, intron 1 of 1)	-126234	ENSMUSG00000021624	CD180 antigen	1.56573	2.38946
chr16_15886963_15887467	chr16	15886963	15887467	64.5	26.5	45.5454	1.34199	0.390115	3.43998	0.000581753	0.0272943	peak_20103	knockout	1.56393	12609	Cebpd	Promoter (<=1kb)	0	ENSMUSG00000071637	CCAAT/enhancer binding protein (C/EBP), delta	1.56393	1.34199
chr1_88360946_88361700	chr1	88360946	88361700	33	81	55.8217	-1.2397	0.360441	-3.4394	0.000583	0.0273011	peak_1717	control	1.56382	171382	Trpm8	Intron (ENSMUST00000113114.9/171382, intron 22 of 28)	42033	ENSMUSG00000036251	transient receptor potential cation channel, subfamily M, member 8	1.56382	-1.2397
chr18_3507583_3508161	chr18	3507583	3508161	85.5	37.5	61.7851	1.24063	0.360725	3.43927	0.00058329	0.0273011	peak_24176	knockout	1.56382	68010	Bambi	Promoter (<=1kb)	0	ENSMUSG00000024232	BMP and activin membrane-bound inhibitor	1.56382	1.24063
chr15_23419827_23420360	chr15	23419827	23420360	31	6.5	18.7271	2.30476	0.6707	3.43634	0.000589623	0.0275337	peak_17260	knockout	1.56014	320865	Cdh18	Intron (ENSMUST00000040427.13/320865, intron 8 of 9)	245963	ENSMUSG00000040420	cadherin 18	1.56014	2.30476
chr6_90463453_90464018	chr6	90463453	90464018	65.5	25.5	45.4329	1.43045	0.416274	3.43632	0.000589667	0.0275337	peak_42725	knockout	1.56014	66277	Klf15	Promoter (<=1kb)	779	ENSMUSG00000030087	Kruppel-like factor 15	1.56014	1.43045
chr13_28957855_28958974	chr13	28957855	28958974	174	106	139.152	0.776078	0.225873	3.4359	0.000590579	0.0275435	peak_13255	no diff	1.55998	20677	Sox4	Distal Intergenic	-4142	ENSMUSG00000076431	SRY (sex determining region Y)-box 4	1.55998	0.776078
chr13_102319025_102319857	chr13	102319025	102319857	53	19	35.9314	1.53821	0.447801	3.43503	0.000592485	0.0275667	peak_14691	knockout	1.55961	17079	Cd180	Distal Intergenic	-373701	ENSMUSG00000021624	CD180 antigen	1.55961	1.53821
chr3_108782347_108783082	chr3	108782347	108783082	91	163.5	125.375	-0.786817	0.229051	-3.43512	0.000592301	0.0275667	peak_33996	no diff	1.55961	20912	Stxbp3	Downstream (<=300bp)	14702	ENSMUSG00000027882	syntaxin binding protein 3	1.55961	-0.786817
chr2_131821157_131822263	chr2	131821157	131822263	33	80	55.4486	-1.21616	0.354269	-3.43286	0.000597247	0.0277553	peak_30701	control	1.55665	414081	5330413P13Rik	Exon (ENSMUST00000143453.1/414081, exon 3 of 3)	25360	ENSMUSG00000086822	RIKEN cDNA 5330413P13 gene	1.55665	-1.21616
chr5_92128443_92129087	chr5	92128443	92129087	133	74	102.842	0.900491	0.262341	3.43252	0.000598007	0.0277577	peak_39581	no diff	1.55662	56041	Uso1	Distal Intergenic	-8851	ENSMUSG00000029407	USO1 vesicle docking factor	1.55662	0.900491
chr17_56325415_56326333	chr17	56325415	56326333	546	727	629.175	-0.355958	0.103728	-3.43165	0.000599924	0.0278138	peak_23240	no diff	1.55574	193796	Kdm4b	Promoter (<=1kb)	0	ENSMUSG00000024201	lysine (K)-specific demethylase 4B	1.55574	-0.355958
chr2_3157100_3157482	chr2	3157100	3157482	4.5	28	15.9385	-2.58722	0.754006	-3.43129	0.00060071	0.0278173	peak_27701	control	1.55569	269233	Fam171a1	Intron (ENSMUST00000072955.11/269233, intron 1 of 7)	38415	ENSMUSG00000050530	family with sequence similarity 171, member A1	1.55569	-2.58722
chr14_72876772_72877429	chr14	72876772	72877429	10	40	24.5829	-1.94093	0.565908	-3.42975	0.00060413	0.0279426	peak_16438	control	1.55373	319448	Fndc3a	Distal Intergenic	-166769	ENSMUSG00000033487	fibronectin type III domain containing 3A	1.55373	-1.94093
chr17_29416170_29416709	chr17	29416170	29416709	47.5	14	30.9501	1.84163	0.537216	3.4281	0.00060782	0.0280801	peak_22496	knockout	1.5516	26382	Fgd2	Distal Intergenic	39669	ENSMUSG00000024013	FYVE, RhoGEF and PH domain containing 2	1.5516	1.84163
chr8_94183108_94183594	chr8	94183108	94183594	136	226	178.439	-0.671299	0.195947	-3.42592	0.000612714	0.0282729	peak_49045	no diff	1.54863	17748	Mt1	Exon (ENSMUST00000212456.1/ENSMUST00000212456.1, exon 1 of 2)	3897	ENSMUSG00000031765	metallothionein 1	1.54863	-0.671299
chr1_193195164_193195746	chr1	193195164	193195746	3.5	26.5	14.6787	-2.88215	0.841883	-3.42345	0.00061831	0.028438	peak_4012	control	1.5461	215243	Traf3ip3	Promoter (<=1kb)	-864	ENSMUSG00000037318	TRAF3 interacting protein 3	1.5461	-2.88215
chr15_59168082_59168584	chr15	59168082	59168584	8.5	37	22.4059	-2.06686	0.603749	-3.42338	0.000618471	0.028438	peak_18106	control	1.5461	211401	Mtss1	Distal Intergenic	-86077	ENSMUSG00000022353	MTSS I-BAR domain containing 1	1.5461	-2.06686
chrX_157028816_157029538	chrX	157028816	157029538	101.5	52.5	76.8186	1.00714	0.294144	3.42398	0.000617119	0.028438	peak_53580	knockout	1.5461	18675	Phex	Distal Intergenic	385748	ENSMUSG00000057457	phosphate regulating endopeptidase homolog, X-linked	1.5461	1.00714
chr16_38902020_38902729	chr16	38902020	38902729	117	64	90.2561	0.926185	0.270632	3.4223	0.000620933	0.0284995	peak_20879	no diff	1.54516	207683	Igsf11	Promoter (<=1kb)	0	ENSMUSG00000022790	immunoglobulin superfamily, member 11	1.54516	0.926185
chr19_36178771_36179384	chr19	36178771	36179384	48	103	74.4426	-1.05045	0.306957	-3.42216	0.000621263	0.0284995	peak_26936	control	1.54516	107765	Ankrd1	Distal Intergenic	-58672	ENSMUSG00000024803	ankyrin repeat domain 1 (cardiac muscle)	1.54516	-1.05045
chr10_83004175_83004960	chr10	83004175	83004960	72	137	103.093	-0.874136	0.255621	-3.41966	0.000627005	0.0286957	peak_5949	no diff	1.54218	58250	Chst11	Intron (ENSMUST00000040110.7/58250, intron 1 of 2)	18677	ENSMUSG00000034612	carbohydrate sulfotransferase 11	1.54218	-0.874136
chr4_150964550_150965456	chr4	150964550	150965456	100	51.5	75.5318	1.01523	0.296862	3.41989	0.000626465	0.0286957	peak_38111	knockout	1.54218	24111	Uts2	Exon (ENSMUST00000082542.1/ENSMUST00000082542.1, exon 1 of 1)	-31641	ENSMUSG00000028963	urotensin 2	1.54218	1.01523
chr15_59158684_59159259	chr15	59158684	59159259	14	48.5	30.4544	-1.73019	0.506095	-3.41871	0.000629194	0.0287623	peak_18105	control	1.54118	211401	Mtss1	Distal Intergenic	-76679	ENSMUSG00000022353	MTSS I-BAR domain containing 1	1.54118	-1.73019
chr8_122155010_122155745	chr8	122155010	122155745	74.5	142	106.372	-0.874753	0.255971	-3.41739	0.000632245	0.0288681	peak_49772	no diff	1.53958	195209	Zfp469	Intron (ENSMUST00000127664.1/108148, intron 1 of 15)	-102875	ENSMUSG00000043903	zinc finger protein 469	1.53958	-0.874753
chr8_64733144_64734088	chr8	64733144	64734088	401.5	554.5	472.062	-0.408585	0.119615	-3.41584	0.000635866	0.0289996	peak_48282	no diff	1.53761	66234	Msmo1	Promoter (<=1kb)	0	ENSMUSG00000031604	methylsterol monoxygenase 1	1.53761	-0.408585
chr8_126759696_126760134	chr8	126759696	126760134	16	52	33.2585	-1.63339	0.478352	-3.41462	0.000638707	0.0290953	peak_50008	control	1.53618	414091	A630001O12Rik	Distal Intergenic	-79099	NA	RIKEN cDNA A630001O12 gene	1.53618	-1.63339
chr11_116433410_116434418	chr11	116433410	116434418	599.5	797.5	691.538	-0.354519	0.103849	-3.41379	0.000640659	0.0291481	peak_10432	no diff	1.53539	319370	Ubald2	Promoter (<=1kb)	0	ENSMUSG00000050628	UBA-like domain containing 2	1.53539	-0.354519
chr14_62555345_62556090	chr14	62555345	62556090	75	141	106.358	-0.851715	0.249537	-3.41318	0.000642097	0.0291481	peak_16155	no diff	1.53539	629059	Fam124a	Promoter (<=1kb)	0	ENSMUSG00000035184	family with sequence similarity 124, member A	1.53539	-0.851715
chr17_80160354_80160934	chr17	80160354	80160934	56.5	20	38.1828	1.54212	0.451784	3.41341	0.000641556	0.0291481	peak_23804	knockout	1.53539	319625	Galm	Intron (ENSMUST00000039205.10/319625, intron 4 of 6)	15202	ENSMUSG00000035473	galactose mutarotase	1.53539	1.54212
chr3_75942219_75943023	chr3	75942219	75943023	31.5	79.5	54.2843	-1.28201	0.375714	-3.41219	0.000644432	0.0292202	peak_32980	control	1.53432	73124	Golim4	Intron (ENSMUST00000038563.13/73124, intron 1 of 14)	13627	ENSMUSG00000034109	golgi integral membrane protein 4	1.53432	-1.28201
chr5_100837576_100838352	chr5	100837576	100838352	24	65.5	43.8181	-1.39498	0.40893	-3.41129	0.000646568	0.0292812	peak_39713	control	1.53341	231510	Gpat3	Distal Intergenic	-7361	ENSMUSG00000029314	glycerol-3-phosphate acyltransferase 3	1.53341	-1.39498
chr8_80314721_80315314	chr8	80314721	80315314	94	44	68.4967	1.15427	0.338402	3.41095	0.000647368	0.0292812	peak_48669	knockout	1.53341	14934	Gypa	Distal Intergenic	-178467	ENSMUSG00000051839	glycophorin A	1.53341	1.15427
chr9_47733797_47734440	chr9	47733797	47734440	33.5	8	20.8834	2.13426	0.62576	3.41068	0.00064802	0.0292812	peak_50787	knockout	1.53341	54725	Cadm1	Intron (ENSMUST00000114548.7/54725, intron 1 of 9)	203424	ENSMUSG00000032076	cell adhesion molecule 1	1.53341	2.13426
chr7_45973247_45973721	chr7	45973247	45973721	5	29	16.571	-2.47931	0.727006	-3.4103	0.000648915	0.0292879	peak_45162	control	1.53331	27421	Abcc6	Exon (ENSMUST00000210962.1/ENSMUST00000210962.1, exon 1 of 2)	3965	ENSMUSG00000030834	ATP-binding cassette, sub-family C (CFTR/MRP), member 6	1.53331	-2.47931
chr13_33028203_33029064	chr13	33028203	33029064	98	173	133.578	-0.759999	0.223031	-3.40759	0.000655384	0.0295368	peak_13365	no diff	1.52964	20706	Serpinb9b	Promoter (<=1kb)	652	ENSMUSG00000021403	serine (or cysteine) peptidase inhibitor, clade B, member 9b	1.52964	-0.759999
chr18_24085369_24086054	chr18	24085369	24086054	39	89	62.9471	-1.13919	0.334375	-3.40694	0.00065695	0.0295368	peak_24511	control	1.52964	225280	Ino80c	Distal Intergenic	28859	ENSMUSG00000047989	INO80 complex subunit C	1.52964	-1.13919
chr2_26423033_26423537	chr2	26423033	26423537	6	32.5	18.8031	-2.36393	0.693876	-3.40685	0.000657173	0.0295368	peak_28227	control	1.52964	227648	Sec16a	Exon (ENSMUST00000156442.7/227648, exon 12 of 23)	-3277	ENSMUSG00000026924	SEC16 homolog A, endoplasmic reticulum export factor	1.52964	-2.36393
chr8_106399644_106400478	chr8	106399644	106400478	28	72	49.356	-1.30815	0.38399	-3.40674	0.000657446	0.0295368	peak_49270	control	1.52964	22751	Zfp90	Distal Intergenic	-14849	ENSMUSG00000031907	zinc finger protein 90	1.52964	-1.30815
chrX_135009102_135009556	chrX	135009102	135009556	24	3.5	13.8069	2.8281	0.83295	3.39528	0.000685577	0.0307654	peak_53390	knockout	1.51194	215693	Zmat1	Promoter (<=1kb)	0	ENSMUSG00000052676	zinc finger, matrin type 1	1.51194	2.8281
chr5_135669661_135670180	chr5	135669661	135670180	57	22	39.5773	1.43389	0.422446	3.39426	0.000688139	0.030845	peak_40614	knockout	1.51082	18984	Por	Promoter (<=1kb)	0	ENSMUSG00000005514	cytochrome p450 oxidoreductase	1.51082	1.43389
chr6_135162987_135163344	chr6	135162987	135163344	9	38	22.8912	-2.02266	0.596123	-3.39302	0.00069126	0.0309495	peak_43723	control	1.50935	15199	Hebp1	Intron (ENSMUST00000045855.8/15199, intron 1 of 3)	4848	ENSMUSG00000042770	heme binding protein 1	1.50935	-2.02266
chr2_142698096_142698296	chr2	142698096	142698296	7.5	34	20.3093	-2.12429	0.626554	-3.39043	0.000697843	0.0312085	peak_30902	control	1.50573	16558	Kif16b	Intron (ENSMUST00000230763.1/16558, intron 23 of 26)	4375	ENSMUSG00000038844	kinesin family member 16B	1.50573	-2.12429
chr2_125209163_125209734	chr2	125209163	125209734	46	15	30.4756	1.67941	0.495458	3.3896	0.000699945	0.0312668	peak_30447	knockout	1.50492	110074	Dut	Exon (ENSMUST00000123574.1/ENSMUST00000123574.1, exon 3 of 3)	-37456	ENSMUSG00000027203	deoxyuridine triphosphatase	1.50492	1.67941
chr1_140245344_140246281	chr1	140245344	140246281	230	342.5	282.506	-0.517053	0.152573	-3.38888	0.000701784	0.0312777	peak_2702	no diff	1.50477	240776	Kcnt2	Promoter (<=1kb)	0	ENSMUSG00000052726	potassium channel, subfamily T, member 2	1.50477	-0.517053
chr1_82283039_82283709	chr1	82283039	82283709	121	67.5	93.8759	0.900025	0.265573	3.38899	0.000701504	0.0312777	peak_1523	no diff	1.50477	16367	Irs1	Intron (ENSMUST00000069799.2/16367, intron 1 of 1)	7707	ENSMUSG00000055980	insulin receptor substrate 1	1.50477	0.900025
chr19_10017975_10018534	chr19	10017975	10018534	83.5	40	61.7027	1.11888	0.330353	3.38693	0.00070679	0.031465	peak_26281	knockout	1.50217	74760	Rab3il1	Promoter (<=1kb)	0	ENSMUSG00000024663	RAB3A interacting protein (rabin3)-like 1	1.50217	1.11888
chr7_6727380_6729008	chr7	6727380	6729008	258	178	216.65	0.593984	0.175413	3.3862	0.000708676	0.0315132	peak_44289	no diff	1.50151	18616	Peg3	Promoter (1-2kb)	1411	ENSMUSG00000002265	paternally expressed 3	1.50151	0.593984
chr13_32449805_32450551	chr13	32449805	32450551	49.5	105	76.2968	-1.03225	0.304869	-3.38588	0.000709495	0.0315138	peak_13338	control	1.5015	218138	Gmds	Distal Intergenic	-111065	ENSMUSG00000038372	GDP-mannose 4, 6-dehydratase	1.5015	-1.03225
chr19_6127750_6128508	chr19	6127750	6128508	124	69.5	96.401	0.889568	0.262834	3.38452	0.000713026	0.0316348	peak_26130	no diff	1.49984	69024	Snx15	Promoter (<=1kb)	0	ENSMUSG00000024787	sorting nexin 15	1.49984	0.889568
chr2_52804209_52805096	chr2	52804209	52805096	107.5	57	81.8718	0.973476	0.287714	3.38349	0.000715704	0.0317013	peak_29037	no diff	1.49892	71409	Fmnl2	Distal Intergenic	-52764	ENSMUSG00000036053	formin-like 2	1.49892	0.973476
chr3_108193287_108193977	chr3	108193287	108193977	10	39.5	24.3479	-1.92325	0.568451	-3.38332	0.000716143	0.0317013	peak_33961	control	1.49892	229715	Amigo1	Distal Intergenic	5186	ENSMUSG00000050947	adhesion molecule with Ig like domain 1	1.49892	-1.92325
chr1_194945159_194945813	chr1	194945159	194945813	24.5	66	44.2963	-1.36664	0.404265	-3.38057	0.000723369	0.031985	peak_4063	control	1.49505	12490	Cd34	Intron (ENSMUST00000016638.7/12490, intron 1 of 7)	6164	ENSMUSG00000016494	CD34 antigen	1.49505	-1.36664
chr2_19049876_19050926	chr2	19049876	19050926	115.5	62	88.8239	0.958868	0.283708	3.37977	0.000725462	0.0320414	peak_28051	no diff	1.49429	74629	4930426L09Rik	Distal Intergenic	51533	ENSMUSG00000026736	RIKEN cDNA 4930426L09 gene	1.49429	0.958868
chr1_151689049_151689931	chr1	151689049	151689931	126	212	166.609	-0.698993	0.206867	-3.37895	0.000727645	0.0321016	peak_2837	no diff	1.49347	63913	Niban1	3' UTR	11882	ENSMUSG00000026483	niban apoptosis regulator 1	1.49347	-0.698993
chr9_97018313_97019182	chr9	97018313	97019182	109	57	82.7395	0.985487	0.291822	3.37702	0.000732765	0.0322911	peak_51904	no diff	1.49092	211949	Spsb4	Promoter (<=1kb)	0	ENSMUSG00000046997	splA/ryanodine receptor domain and SOCS box containing 4	1.49092	0.985487
chr12_109417624_109418221	chr12	109417624	109418221	7	33	19.6436	-2.17993	0.645653	-3.37632	0.00073463	0.0323006	peak_12615	control	1.49079	13386	Dlk1	Distal Intergenic	-34602	ENSMUSG00000040856	delta like non-canonical Notch ligand 1	1.49079	-2.17993
chr12_112628983_112629802	chr12	112628983	112629802	108	57.5	82.4182	0.963964	0.285501	3.3764	0.000734421	0.0323006	peak_12731	no diff	1.49079	11565	Adssl1	Intron (ENSMUST00000021726.7/11565, intron 2 of 12)	8890	ENSMUSG00000011148	adenylosuccinate synthetase like 1	1.49079	0.963964
chr9_116242169_116242660	chr9	116242169	116242660	6.5	32	18.7971	-2.23667	0.662528	-3.37597	0.000735572	0.0323058	peak_52367	control	1.49072	100043817	Gm4668	Intron (ENSMUST00000217302.1/ENSMUST00000217302.1, intron 3 of 3)	52989	ENSMUSG00000111243	predicted gene 4668	1.49072	-2.23667
chr3_97934798_97935420	chr3	97934798	97935420	12	43.5	27.1755	-1.80957	0.536127	-3.37527	0.00073744	0.0323516	peak_33664	control	1.4901	433632	Gm5544	Intron (ENSMUST00000098828.1/433632, intron 1 of 1)	4625	ENSMUSG00000074388	predicted gene 5544	1.4901	-1.80957
chr18_64699576_64700477	chr18	64699576	64700477	64.5	126	93.7557	-0.905131	0.268353	-3.37291	0.000743788	0.0325936	peak_25418	no diff	1.48687	54670	Atp8b1	Exon (ENSMUST00000235810.1/ENSMUST00000235810.1, exon 1 of 1)	-38309	ENSMUSG00000039529	ATPase, class I, type 8B, member 1	1.48687	-0.905131
chr5_23707060_23707750	chr5	23707060	23707750	85.5	38	62.1488	1.22904	0.36446	3.37221	0.000745664	0.03261	peak_38539	knockout	1.48665	433855	AI506816	Promoter (2-3kb)	2675	NA	expressed sequence AI506816	1.48665	1.22904
chr7_101727120_101727863	chr7	101727120	101727863	8	35.5	21.4401	-2.10141	0.623166	-3.37215	0.000745828	0.03261	peak_46195	control	1.48665	20480	Clpb	Intron (ENSMUST00000001884.13/20480, intron 5 of 15)	-35716	ENSMUSG00000001829	ClpB caseinolytic peptidase B	1.48665	-2.10141
chr10_110804302_110805229	chr10	110804302	110805229	37	84.5	59.7367	-1.13569	0.336948	-3.37052	0.000750252	0.0327669	peak_6525	control	1.48457	52679	E2f7	Intron (ENSMUST00000188776.6/75630, intron 2 of 2)	40446	ENSMUSG00000020185	E2F transcription factor 7	1.48457	-1.13569
chr6_139908961_139909676	chr6	139908961	139909676	54	18.5	36.2371	1.58716	0.470942	3.37018	0.000751187	0.0327711	peak_43840	knockout	1.48451	18705	Pik3c2g	Intron (ENSMUST00000111868.9/18705, intron 20 of 23)	-8307	ENSMUSG00000030228	phosphatidylinositol-4-phosphate 3-kinase catalytic subunit type 2 gamma	1.48451	1.58716
chr16_75592617_75593034	chr16	75592617	75593034	35	8.5	22.0157	2.1124	0.627244	3.36775	0.000757833	0.0330243	peak_21297	knockout	1.48117	224344	Rbm11	Promoter (<=1kb)	0	ENSMUSG00000032940	RNA binding motif protein 11	1.48117	2.1124
chr16_38088033_38089910	chr16	38088033	38089910	1284	1116	1191.18	0.259392	0.0770307	3.36739	0.000758843	0.0330316	peak_20842	no diff	1.48107	56637	Gsk3b	Promoter (<=1kb)	0	ENSMUSG00000022812	glycogen synthase kinase 3 beta	1.48107	0.259392
chr8_11352411_11352935	chr8	11352411	11352935	24	65.5	44.2119	-1.39903	0.415589	-3.36637	0.000761651	0.033117	peak_47479	control	1.47995	12826	Col4a1	Intron (ENSMUST00000033899.13/12827, intron 3 of 47)	-39585	ENSMUSG00000031502	collagen, type IV, alpha 1	1.47995	-1.39903
chr10_83164948_83165268	chr10	83164948	83165268	9	37	22.519	-1.97746	0.588386	-3.36082	0.00077711	0.0336399	peak_5957	control	1.47315	338365	Slc41a2	Intron (ENSMUST00000040110.7/58250, intron 2 of 2)	139107	ENSMUSG00000034591	solute carrier family 41, member 2	1.47315	-1.97746
chr15_39047431_39048372	chr15	39047431	39048372	110.5	188.5	147.248	-0.712826	0.212047	-3.36164	0.000774817	0.0336399	peak_17688	no diff	1.47315	68588	Cthrc1	Distal Intergenic	-28560	ENSMUSG00000054196	collagen triple helix repeat containing 1	1.47315	-0.712826
chr17_27038187_27039126	chr17	27038187	27039126	205.5	317	258.191	-0.563868	0.16775	-3.36135	0.000775624	0.0336399	peak_22353	no diff	1.47315	70772	Ggnbp1	Distal Intergenic	5328	ENSMUSG00000048731	gametogenetin binding protein 1	1.47315	-0.563868
chr6_6697377_6698148	chr6	6697377	6698148	28	71	48.5406	-1.28041	0.380972	-3.36091	0.000776848	0.0336399	peak_41233	control	1.47315	20422	Sem1	Distal Intergenic	-118719	ENSMUSG00000042541	SEM1, 26S proteasome complex subunit	1.47315	-1.28041
chr18_25486449_25487435	chr18	25486449	25487435	47.5	101.5	73.1811	-1.04253	0.310237	-3.36043	0.000778218	0.0336506	peak_24550	control	1.47301	108013	Celf4	Promoter (<=1kb)	0	ENSMUSG00000024268	CUGBP, Elav-like family member 4	1.47301	-1.04253
chr19_5334666_5335265	chr19	5334666	5335265	20	57	37.7977	-1.45231	0.432245	-3.35992	0.000779642	0.033675	peak_26041	control	1.47269	225865	Catsper1	Promoter (<=1kb)	-476	ENSMUSG00000038498	cation channel, sperm associated 1	1.47269	-1.45231
chr3_77552932_77553497	chr3	77552932	77553497	10	39.5	24.1183	-1.92243	0.572304	-3.3591	0.000781976	0.0337235	peak_32990	control	1.47207	213262	Fstl5	Distal Intergenic	959382	ENSMUSG00000034098	follistatin-like 5	1.47207	-1.92243
chr6_133553431_133554020	chr6	133553431	133554020	13.5	50	31.1755	-1.8132	0.539817	-3.35892	0.000782486	0.0337235	peak_43648	control	1.47207	545884	Gm5885	Distal Intergenic	24209	ENSMUSG00000095412	predicted gene 5885	1.47207	-1.8132
chr4_108435615_108436071	chr4	108435615	108436071	9	39.5	23.7586	-2.05879	0.61312	-3.3579	0.000785379	0.033811	peak_36716	control	1.47094	230594	Tut4	Distal Intergenic	-23355	ENSMUSG00000034610	terminal uridylyl transferase 4	1.47094	-2.05879
chr13_62623973_62624458	chr13	62623973	62624458	11	41.5	25.8265	-1.85416	0.552329	-3.35698	0.000788	0.0338495	peak_14080	control	1.47045	211378	6720489N17Rik	Promoter (<=1kb)	0	ENSMUSG00000072066	RIKEN cDNA 6720489N17 gene	1.47045	-1.85416
chrUn_JH584304_58616_60463	chrUn_JH584304	58616	60463	5468	6261	5809.67	-0.137549	0.0409719	-3.35715	0.000787517	0.0338495	peak_52586	no diff	1.47045	66776	Pisd-ps3	Promoter (<=1kb)	0	NA	phosphatidylserine decarboxylase, pseudogene 3	1.47045	-0.137549
chr11_11878400_11879398	chr11	11878400	11879398	47	100.5	72.5452	-1.0341	0.308321	-3.35399	0.000796555	0.0341794	peak_7267	control	1.46623	13195	Ddc	Promoter (1-2kb)	1231	ENSMUSG00000020182	dopa decarboxylase	1.46623	-1.0341
chr5_109158584_109159235	chr5	109158584	109159235	30	74	50.9804	-1.24663	0.371758	-3.35334	0.000798411	0.0342216	peak_39905	control	1.4657	231589	Vmn2r13	Intron (ENSMUST00000053253.9/231589, intron 4 of 5)	32964	ENSMUSG00000091635	vomeronasal 2, receptor 13	1.4657	-1.24663
chr1_74179623_74180568	chr1	74179623	74180568	130	214	169.504	-0.663033	0.19778	-3.35238	0.0008012	0.0342894	peak_1311	no diff	1.46484	227288	Cxcr1	Distal Intergenic	14063	ENSMUSG00000048480	chemokine (C-X-C motif) receptor 1	1.46484	-0.663033
chr11_118215861_118216482	chr11	118215861	118216482	116	199	154.843	-0.719648	0.21468	-3.35219	0.000801743	0.0342894	peak_10578	no diff	1.46484	19157	Cyth1	Promoter (2-3kb)	2543	ENSMUSG00000017132	cytohesin 1	1.46484	-0.719648
chr3_69511491_69512234	chr3	69511491	69512234	12.5	46	28.8562	-1.81572	0.541934	-3.35045	0.000806814	0.0344687	peak_32957	control	1.46258	242083	Ppm1l	Intron (ENSMUST00000029355.8/242083, intron 2 of 3)	-30198	ENSMUSG00000027784	protein phosphatase 1 (formerly 2C)-like	1.46258	-1.81572
chr12_35478648_35479401	chr12	35478648	35479401	43	13.5	28.3349	1.72252	0.514264	3.34949	0.000809616	0.0345322	peak_11381	knockout	1.46178	11622	Ahr	Distal Intergenic	47378	ENSMUSG00000019256	aryl-hydrocarbon receptor	1.46178	1.72252
chr2_33315287_33315634	chr2	33315287	33315634	25	67	44.9631	-1.36554	0.407706	-3.34933	0.000810065	0.0345322	peak_28658	control	1.46178	241308	Ralgps1	Intron (ENSMUST00000131298.6/241308, intron 4 of 17)	55795	ENSMUSG00000038831	Ral GEF with PH domain and SH3 binding motif 1	1.46178	-1.36554
chrUn_JH584304_26215_27144	chrUn_JH584304	26215	27144	243	366.5	301.84	-0.536884	0.160362	-3.34796	0.000814099	0.0346664	peak_52582	no diff	1.46009	66776	Pisd-ps3	Distal Intergenic	32523	NA	phosphatidylserine decarboxylase, pseudogene 3	1.46009	-0.536884
chr11_65215179_65215760	chr11	65215179	65215760	35.5	9.5	22.5041	1.95603	0.584309	3.3476	0.000815137	0.034673	peak_8360	knockout	1.46001	214384	Myocd	Promoter (2-3kb)	2799	ENSMUSG00000020542	myocardin	1.46001	1.95603
chr13_107461001_107461470	chr13	107461001	107461470	26.5	5	15.8501	2.46433	0.736537	3.34584	0.000820348	0.0348568	peak_14793	knockout	1.45771	105120	AI197445	Distal Intergenic	-8352	ENSMUSG00000114780	expressed sequence AI197445	1.45771	2.46433
chr6_90988555_90989399	chr6	90988555	90989399	109	59	83.8888	0.944233	0.282256	3.34531	0.000821906	0.0348851	peak_42748	no diff	1.45736	232227	Iqsec1	Promoter (<=1kb)	0	ENSMUSG00000034312	IQ motif and Sec7 domain 1	1.45736	0.944233
chr8_35562761_35563032	chr8	35562761	35563032	7.5	34	20.2922	-2.11529	0.632483	-3.34442	0.00082455	0.0349595	peak_47928	control	1.45643	52065	Mfhas1	Distal Intergenic	-24766	ENSMUSG00000070056	malignant fibrous histiocytoma amplified sequence 1	1.45643	-2.11529
chr7_83307140_83307591	chr7	83307140	83307591	30	6	17.9213	2.36581	0.707831	3.34233	0.000830778	0.0351855	peak_45765	knockout	1.45364	330578	A530021J07Rik	Distal Intergenic	158496	ENSMUSG00000053528	Riken cDNA A530021J07 gene	1.45364	2.36581
chr1_89730595_89731251	chr1	89730595	89731251	36	85	59.267	-1.17471	0.351633	-3.34072	0.000835607	0.0353361	peak_1774	control	1.45178	74403	4933400F21Rik	Intron (ENSMUST00000027521.14/347722, intron 10 of 17)	-46687	NA	RIKEN cDNA 4933400F21 gene	1.45178	-1.17471
chr17_90628433_90628851	chr17	90628433	90628851	56.5	21	38.6689	1.47403	0.441264	3.34048	0.000836346	0.0353361	peak_24133	knockout	1.45178	18189	Nrxn1	Promoter (1-2kb)	1176	ENSMUSG00000024109	neurexin I	1.45178	1.47403
chr18_84850806_84851621	chr18	84850806	84851621	302.5	431.5	362.82	-0.454306	0.13601	-3.34025	0.00083704	0.0353361	peak_25875	no diff	1.45178	109672	Cyb5a	Promoter (<=1kb)	0	ENSMUSG00000024646	cytochrome b5 type A (microsomal)	1.45178	-0.454306
chr11_69894361_69895003	chr11	69894361	69895003	40.5	90	64.3132	-1.09252	0.327174	-3.33926	0.000840031	0.0354242	peak_8543	control	1.4507	216859	Acap1	Promoter (<=1kb)	536	ENSMUSG00000001588	ArfGAP with coiled-coil, ankyrin repeat and PH domains 1	1.4507	-1.09252
chr16_30513619_30514024	chr16	30513619	30514024	72.5	32.5	52.5932	1.21841	0.364947	3.3386	0.000842004	0.0354311	peak_20569	knockout	1.45062	224090	Tmem44	3' UTR	26885	ENSMUSG00000022537	transmembrane protein 44	1.45062	1.21841
chr5_24053286_24054146	chr5	24053286	24054146	58	23	40.6027	1.39243	0.417033	3.33889	0.000841126	0.0354311	peak_38556	knockout	1.45062	84652	Hycc1	Distal Intergenic	-22596	ENSMUSG00000028995	hyccin PI4KA lipid kinase complex subunit 1	1.45062	1.39243
chr1_152702813_152703364	chr1	152702813	152703364	7.5	34.5	20.7082	-2.14413	0.642304	-3.33818	0.000843289	0.0354471	peak_2860	control	1.45042	71281	Apobec4	Intron (ENSMUST00000111859.7/19731, intron 1 of 18)	-47187	ENSMUSG00000055547	apolipoprotein B mRNA editing enzyme, catalytic polypeptide-like 4 (putative)	1.45042	-2.14413
chr2_144108357_144108933	chr2	144108357	144108933	5	29	16.621	-2.49424	0.747815	-3.33537	0.000851871	0.0357695	peak_30937	control	1.44649	433481	Gm5535	Intron (ENSMUST00000211068.1/ENSMUST00000211068.1, intron 1 of 2)	70153	ENSMUSG00000074758	predicted gene 5535	1.44649	-2.49424
chr8_84656703_84657219	chr8	84656703	84657219	54.5	112.5	81.9595	-0.992445	0.297611	-3.3347	0.000853907	0.0358165	peak_48783	no diff	1.44592	15936	Ier2	Distal Intergenic	5635	ENSMUSG00000053560	immediate early response 2	1.44592	-0.992445
chr17_42875537_42876915	chr17	42875537	42876915	159	253	203.639	-0.611268	0.183341	-3.33406	0.000855887	0.0358612	peak_22857	no diff	1.44538	12488	Cd2ap	Promoter (<=1kb)	0	ENSMUSG00000061665	CD2-associated protein	1.44538	-0.611268
chr1_162215747_162216176	chr1	162215747	162216176	39	89	62.6834	-1.13255	0.340018	-3.33086	0.000865782	0.0361598	peak_3147	control	1.44177	474332	Dnm3os	Promoter (1-2kb)	-1447	ENSMUSG00000078190	dynamin 3, opposite strand	1.44177	-1.13255
chr2_125792605_125793240	chr2	125792605	125793240	52	19	35.4572	1.51627	0.455168	3.33123	0.000864638	0.0361598	peak_30470	knockout	1.44177	70354	Secisbp2l	Distal Intergenic	-9735	ENSMUSG00000035093	SECIS binding protein 2-like	1.44177	1.51627
chr9_83359462_83360048	chr9	83359462	83360048	8.5	35.5	21.5535	-2.01005	0.603424	-3.33107	0.000865127	0.0361598	peak_51686	control	1.44177	75782	Lca5	Distal Intergenic	41821	ENSMUSG00000032258	Leber congenital amaurosis 5 (human)	1.44177	-2.01005
chr5_124159504_124159907	chr5	124159504	124159907	8	35	20.9418	-2.06767	0.620872	-3.33026	0.000867641	0.0361988	peak_40387	control	1.44131	19679	Pitpnm2	Intron (ENSMUST00000086123.10/19679, intron 1 of 23)	-19243	ENSMUSG00000029406	phosphatidylinositol transfer protein, membrane-associated 2	1.44131	-2.06767
chr18_53537538_53538009	chr18	53537538	53538009	25.5	4.5	15.1576	2.56299	0.769925	3.32889	0.000871941	0.0363395	peak_25120	knockout	1.43962	225518	Prdm6	Promoter (2-3kb)	2316	ENSMUSG00000069378	PR domain containing 6	1.43962	2.56299
chr10_17549506_17550242	chr10	17549506	17550242	24	66	44.5281	-1.40586	0.422401	-3.32826	0.000873899	0.0363824	peak_4351	control	1.43911	17684	Cited2	Distal Intergenic	-172976	ENSMUSG00000039910	Cbp/p300-interacting transactivator, with Glu/Asp-rich carboxy-terminal domain, 2	1.43911	-1.40586
chr10_99200987_99201378	chr10	99200987	99201378	3.5	25.5	14.1758	-2.82552	0.84993	-3.32441	0.000886055	0.0368298	peak_6397	control	1.4338	382406	Poc1b	Distal Intergenic	8095	ENSMUSG00000019952	POC1 centriolar protein B	1.4338	-2.82552
chr5_125178887_125179967	chr5	125178887	125179967	184	117	149.747	0.706387	0.212494	3.32426	0.000886524	0.0368298	peak_40439	no diff	1.4338	20602	Ncor2	Promoter (<=1kb)	0	ENSMUSG00000029478	nuclear receptor co-repressor 2	1.4338	0.706387
chr15_84410097_84410439	chr15	84410097	84410439	41.5	12	26.8793	1.83459	0.552033	3.32334	0.000889461	0.0369126	peak_19035	knockout	1.43283	72301	Shisal1	Intron (ENSMUST00000080751.8/72301, intron 3 of 4)	33258	ENSMUSG00000062760	shisa like 1	1.43283	1.83459
chr3_141464651_141465741	chr3	141464651	141465741	75	140.5	106.318	-0.844713	0.254288	-3.32188	0.000894128	0.037067	peak_34642	no diff	1.43101	22253	Unc5c	Promoter (<=1kb)	0	ENSMUSG00000059921	unc-5 netrin receptor C	1.43101	-0.844713
chr3_65927514_65928066	chr3	65927514	65928066	174	107.5	140.059	0.745804	0.224595	3.32067	0.00089803	0.0371504	peak_32875	no diff	1.43004	56706	Ccnl1	Distal Intergenic	19932	ENSMUSG00000027829	cyclin L1	1.43004	0.745804
chrX_9061557_9062380	chrX	9061557	9062380	43	12.5	27.8332	1.82311	0.549021	3.32066	0.000898036	0.0371504	peak_52656	knockout	1.43004	434729	Fthl17f	Promoter (<=1kb)	-635	ENSMUSG00000072249	ferritin, heavy polypeptide-like 17, member F	1.43004	1.82311
chr10_67865757_67866268	chr10	67865757	67866268	28	72	48.8955	-1.29779	0.390864	-3.32032	0.000899146	0.0371571	peak_5346	control	1.42996	216049	Zfp365	Distal Intergenic	32739	ENSMUSG00000037855	zinc finger protein 365	1.42996	-1.29779
chr10_44267864_44268848	chr10	44267864	44268848	195	304.5	247.241	-0.583788	0.175882	-3.3192	0.000902769	0.0372675	peak_4917	no diff	1.42867	11793	Atg5	Promoter (<=1kb)	0	ENSMUSG00000038160	autophagy related 5	1.42867	-0.583788
chr12_104665543_104666253	chr12	104665543	104666253	36	10	23.0485	1.91028	0.57584	3.31737	0.000908694	0.0374726	peak_12507	knockout	1.42629	192119	Dicer1	Distal Intergenic	34249	ENSMUSG00000041415	dicer 1, ribonuclease type III	1.42629	1.91028
chr8_73352739_73354041	chr8	73352739	73354041	472.5	638.5	549.817	-0.377938	0.113995	-3.31538	0.000915176	0.0377002	peak_48552	no diff	1.42366	16795	Large1	Promoter (<=1kb)	0	ENSMUSG00000004383	LARGE xylosyl- and glucuronyltransferase 1	1.42366	-0.377938
chr2_24455554_24455922	chr2	24455554	24455922	7.5	33.5	20.1067	-2.09789	0.632833	-3.31507	0.000916201	0.0377028	peak_28132	control	1.42363	18510	Pax8	Intron (ENSMUST00000135829.7/ENSMUST00000135829.7, intron 3 of 5)	-9654	ENSMUSG00000026976	paired box 8	1.42363	-2.09789
chr15_93591788_93592409	chr15	93591788	93592409	216	144.5	179.664	0.638768	0.192765	3.31371	0.000920655	0.0378464	peak_19290	no diff	1.42198	106042	Prickle1	Intron (ENSMUST00000048982.10/106042, intron 1 of 7)	3482	ENSMUSG00000036158	prickle planar cell polarity protein 1	1.42198	0.638768
chr15_83682897_83683610	chr15	83682897	83683610	55	18.5	36.8411	1.61061	0.486137	3.31308	0.000922737	0.0378922	peak_19016	knockout	1.42145	64706	Scube1	Intron (ENSMUST00000144773.1/64706, intron 3 of 20)	41316	ENSMUSG00000016763	signal peptide, CUB domain, EGF-like 1	1.42145	1.61061
chrX_139871241_139871960	chrX	139871241	139871960	38.5	11	24.7606	1.85427	0.559957	3.31146	0.000928113	0.038073	peak_53428	knockout	1.41938	75746	Morc4	Promoter (<=1kb)	0	ENSMUSG00000031434	microrchidia 4	1.41938	1.85427
chr13_38276442_38276987	chr13	38276442	38276987	14	46.5	29.5645	-1.67831	0.507187	-3.30905	0.000936144	0.0383623	peak_13503	control	1.4161	67797	Snrnp48	Distal Intergenic	55323	ENSMUSG00000021431	small nuclear ribonucleoprotein 48 (U11/U12)	1.4161	-1.67831
chr12_10327350_10328227	chr12	10327350	10328227	114	193	151.077	-0.701485	0.212025	-3.3085	0.000937962	0.0383967	peak_11008	no diff	1.41571	70881	Nt5c1b	Distal Intergenic	-41746	ENSMUSG00000020622	5'-nucleotidase, cytosolic IB	1.41571	-0.701485
chr14_68721205_68721973	chr14	68721205	68721973	57.5	23	40.3254	1.37904	0.416906	3.3078	0.000940333	0.0384535	peak_16327	knockout	1.41506	13522	Adam28	Distal Intergenic	-65363	ENSMUSG00000014725	a disintegrin and metallopeptidase domain 28	1.41506	1.37904
chr15_38572444_38573192	chr15	38572444	38573192	44	94.5	68.3066	-1.04577	0.316254	-3.30674	0.000943895	0.0385188	peak_17664	control	1.41433	69679	2310043O21Rik	Intron (ENSMUST00000185323.2/69679, intron 2 of 2)	21742	ENSMUSG00000102106	RIKEN cDNA 2310043O21 gene	1.41433	-1.04577
chrX_99294699_99295129	chrX	99294699	99295129	7.5	36.5	21.3208	-2.23411	0.675621	-3.30675	0.000943859	0.0385188	peak_53229	control	1.41433	100038584	Gm14812	Distal Intergenic	148668	ENSMUSG00000073051	predicted gene 14812	1.41433	-2.23411
chr18_19959131_19959410	chr18	19959131	19959410	3.5	24.5	13.6888	-2.75423	0.833	-3.3064	0.000945026	0.0385248	peak_24444	control	1.41426	13507	Dsc3	Distal Intergenic	42545	ENSMUSG00000059898	desmocollin 3	1.41426	-2.75423
chr15_77214379_77215356	chr15	77214379	77215356	231.5	152.5	191.468	0.667256	0.201849	3.30572	0.000947326	0.0385784	peak_18661	no diff	1.41366	93686	Rbfox2	Intron (ENSMUST00000171751.9/93686, intron 2 of 13)	-10943	ENSMUSG00000033565	RNA binding protein, fox-1 homolog (C. elegans) 2	1.41366	0.667256
chr10_70520694_70521463	chr10	70520694	70521463	46.5	15	30.6872	1.70117	0.514858	3.30416	0.000952629	0.0387541	peak_5443	knockout	1.41168	70911	Phyhipl	Exon (ENSMUST00000105436.8/71721, exon 7 of 15)	71357	ENSMUSG00000037747	phytanoyl-CoA hydroxylase interacting protein-like	1.41168	1.70117
chr19_5448652_5449021	chr19	5448652	5449021	61	23	41.7452	1.47185	0.445493	3.30386	0.000953627	0.0387544	peak_26052	knockout	1.41168	14283	Fosl1	Promoter (<=1kb)	731	ENSMUSG00000024912	fos-like antigen 1	1.41168	1.47185
chr15_60822876_60823543	chr15	60822876	60823543	70.5	31	50.6989	1.23533	0.374153	3.30166	0.000961159	0.0390201	peak_18179	knockout	1.40871	320469	9930014A18Rik	Promoter (<=1kb)	605	NA	RIKEN cDNA 9930014A18 gene	1.40871	1.23533
chr7_102333714_102334290	chr7	102333714	102334290	19	55.5	36.768	-1.49631	0.453278	-3.30109	0.000963111	0.0390588	peak_46224	control	1.40828	20866	Stim1	Intron (ENSMUST00000033289.5/20866, intron 1 of 11)	65387	ENSMUSG00000030987	stromal interaction molecule 1	1.40828	-1.49631
chr15_6564837_6565616	chr15	6564837	6565616	139.5	224.5	179.501	-0.630537	0.191119	-3.29918	0.000969675	0.0392844	peak_17042	no diff	1.40578	23880	Fyb	Intron (ENSMUST00000226412.1/ENSMUST00000226412.1, intron 1 of 1)	-14255	ENSMUSG00000022148	FYN binding protein	1.40578	-0.630537
chr7_41560432_41561131	chr7	41560432	41561131	19.5	58.5	38.2069	-1.51256	0.458553	-3.29856	0.000971835	0.0393312	peak_44980	control	1.40526	101835	AW146154	5' UTR	-60542	ENSMUSG00000074166	expressed sequence AW146154	1.40526	-1.51256
chr8_125619320_125620024	chr8	125619320	125620024	70	134	100.144	-0.877032	0.265952	-3.29771	0.00097477	0.0394093	peak_49968	no diff	1.4044	75930	4930567H12Rik	Intron (ENSMUST00000213085.1/75930, intron 2 of 3)	34661	ENSMUSG00000110629	RIKEN cDNA 4930567H12 gene	1.4044	-0.877032
chr11_73030806_73031347	chr11	73030806	73031347	39.5	12	25.8983	1.78035	0.540058	3.2966	0.000978645	0.0394432	peak_8651	knockout	1.40403	55984	Camkk1	Exon (ENSMUST00000155720.1/55984, exon 9 of 15)	4221	ENSMUSG00000020785	calcium/calmodulin-dependent protein kinase kinase 1, alpha	1.40403	1.78035
chr16_38271558_38272023	chr16	38271558	38272023	5	29.5	16.8213	-2.48321	0.753326	-3.29633	0.000979571	0.0394432	peak_20845	control	1.40403	18171	Nr1i2	Intron (ENSMUST00000023504.4/18171, intron 1 of 8)	22801	ENSMUSG00000022809	nuclear receptor subfamily 1, group I, member 2	1.40403	-2.48321
chr2_36167254_36167793	chr2	36167254	36167793	26	68	46.4645	-1.33656	0.405471	-3.29631	0.000979636	0.0394432	peak_28774	control	1.40403	67871	Mrrf	Intron (ENSMUST00000028250.8/67871, intron 5 of 6)	20151	ENSMUSG00000026887	mitochondrial ribosome recycling factor	1.40403	-1.33656
chr6_137169453_137169985	chr6	137169453	137169985	34.5	9	21.7136	1.99935	0.606416	3.297	0.000977248	0.0394432	peak_43789	knockout	1.40403	232441	Rerg	Promoter (<=1kb)	0	ENSMUSG00000030222	RAS-like, estrogen-regulated, growth-inhibitor	1.40403	1.99935
chr1_158918729_158919436	chr1	158918729	158919436	78.5	36	57.3385	1.1926	0.361884	3.29552	0.000982401	0.0394867	peak_3046	knockout	1.40355	23850	Pappa2	Intron (ENSMUST00000159861.8/23850, intron 2 of 21)	38931	ENSMUSG00000073530	pappalysin 2	1.40355	1.1926
chr6_52305849_52306370	chr6	52305849	52306370	33.5	8	20.9013	2.11109	0.640612	3.29542	0.000982732	0.0394867	peak_42050	knockout	1.40355	14028	Evx1	Distal Intergenic	-7128	ENSMUSG00000005503	even-skipped homeobox 1	1.40355	2.11109
chr6_145373578_145374251	chr6	145373578	145374251	59.5	118.5	87.5895	-0.94386	0.286631	-3.29294	0.00099144	0.0397958	peak_43996	no diff	1.40016	381827	1700073E17Rik	Intron (ENSMUST00000148739.7/74071, intron 10 of 10)	-17175	NA	ribosomal protein L7 pseudogene	1.40016	-0.94386
chr17_35812806_35814030	chr17	35812806	35814030	247.5	360.5	300.339	-0.485928	0.14772	-3.28953	0.00100355	0.0402288	peak_22777	no diff	1.39546	15937	Ier3	Distal Intergenic	-7654	ENSMUSG00000003541	immediate early response 3	1.39546	-0.485928
chr18_12972941_12974632	chr18	12972941	12974632	605	484.5	541.054	0.375231	0.114075	3.28932	0.00100428	0.0402288	peak_24399	no diff	1.39546	16210	Impact	Promoter (<=1kb)	0	ENSMUSG00000024423	impact, RWD domain protein	1.39546	0.375231
chr11_67896847_67897604	chr11	67896847	67897604	78	36.5	56.9895	1.14951	0.349911	3.28515	0.00101929	0.0406909	peak_8411	knockout	1.3905	216835	Usp43	Exon (ENSMUST00000021288.9/216835, exon 5 of 15)	-20228	ENSMUSG00000020905	ubiquitin specific peptidase 43	1.3905	1.14951
chr13_101465009_101465892	chr13	101465009	101465892	115.5	64.5	89.7871	0.902097	0.274579	3.28538	0.00101844	0.0406909	peak_14675	no diff	1.3905	71174	4933416M06Rik	Distal Intergenic	210690	ENSMUSG00000100733	RIKEN cDNA 4933416M06 gene	1.3905	0.902097
chr16_78302068_78303029	chr16	78302068	78303029	56	112	82.8168	-0.939932	0.286132	-3.28496	0.00101997	0.0406909	peak_21367	no diff	1.3905	100503619	E330011O21Rik	Promoter (<=1kb)	0	ENSMUSG00000109841	RIKEN cDNA E330011O21 gene	1.3905	-0.939932
chr17_29355777_29356901	chr17	29355777	29356901	59	24	41.3832	1.35663	0.412911	3.28553	0.00101792	0.0406909	peak_22491	knockout	1.3905	26382	Fgd2	Distal Intergenic	-4013	ENSMUSG00000024013	FYVE, RhoGEF and PH domain containing 2	1.3905	1.35663
chr3_85368805_85369321	chr3	85368805	85369321	37	10	23.6048	1.93213	0.588303	3.28424	0.00102257	0.040753	peak_33166	knockout	1.38984	73283	1700036G14Rik	Intron (ENSMUST00000154148.7/99889, intron 3 of 9)	51286	ENSMUSG00000099995	RIKEN cDNA 1700036G14 gene	1.38984	1.93213
chr15_88868080_88868665	chr15	88868080	88868665	93	163	126.266	-0.750572	0.228591	-3.28347	0.00102537	0.0407817	peak_19172	no diff	1.38953	223775	Pim3	Distal Intergenic	5894	ENSMUSG00000035828	proviral integration site 3	1.38953	-0.750572
chr19_7557169_7557964	chr19	7557169	7557964	141.5	84	112.6	0.813433	0.247726	3.2836	0.0010249	0.0407817	peak_26209	no diff	1.38953	225845	Plaat3	Promoter (<=1kb)	0	ENSMUSG00000060675	phospholipase A and acyltransferase 3	1.38953	0.813433
chr13_111356726_111357613	chr13	111356726	111357613	8	35	20.9756	-2.0816	0.634209	-3.2822	0.00103	0.0409242	peak_14895	control	1.38802	73274	Gpbp1	Distal Intergenic	95769	ENSMUSG00000032745	GC-rich promoter binding protein 1	1.38802	-2.0816
chr14_19970428_19970931	chr14	19970428	19970931	6	30.5	17.8305	-2.27668	0.693919	-3.28091	0.00103473	0.0410706	peak_15231	control	1.38647	14702	Gng2	Intron (ENSMUST00000160013.7/14702, intron 1 of 3)	5762	ENSMUSG00000043004	guanine nucleotide binding protein (G protein), gamma 2	1.38647	-2.27668
chr17_63773675_63774149	chr17	63773675	63774149	9.5	38	23.4483	-1.95489	0.595947	-3.28031	0.00103692	0.0411159	peak_23369	control	1.38599	14158	Fer	Distal Intergenic	-88913	ENSMUSG00000000127	fer (fms/fps related) protein kinase	1.38599	-1.95489
chr13_71910236_71910807	chr13	71910236	71910807	15	48	30.8561	-1.61266	0.492002	-3.27775	0.00104637	0.0414068	peak_14262	control	1.38293	16371	Irx1	Intron (ENSMUST00000222586.1/ENSMUST00000222586.1, intron 1 of 7)	48626	ENSMUSG00000060969	Iroquois homeobox 1	1.38293	-1.61266
chr3_69440641_69441248	chr3	69440641	69441248	49.5	105.5	76.2656	-1.02488	0.312662	-3.27791	0.00104577	0.0414068	peak_32952	control	1.38293	242083	Ppm1l	Intron (ENSMUST00000029355.8/242083, intron 1 of 3)	-101184	ENSMUSG00000027784	protein phosphatase 1 (formerly 2C)-like	1.38293	-1.02488
chr16_62729729_62730648	chr16	62729729	62730648	105	51	77.636	1.08352	0.330761	3.27585	0.00105345	0.0416028	peak_21226	knockout	1.38088	106338	Nsun3	Distal Intergenic	36475	ENSMUSG00000050312	NOL1/NOP2/Sun domain family member 3	1.38088	1.08352
chr3_87960710_87961273	chr3	87960710	87961273	60.5	117.5	87.7546	-0.90242	0.275467	-3.27596	0.00105302	0.0416028	peak_33254	no diff	1.38088	12904	Crabp2	Distal Intergenic	8566	ENSMUSG00000004885	cellular retinoic acid binding protein II	1.38088	-0.90242
chr10_111147538_111148104	chr10	111147538	111148104	6.5	31	18.4428	-2.20509	0.673291	-3.27509	0.00105628	0.0416727	peak_6538	control	1.38015	237542	Osbpl8	Distal Intergenic	-16648	ENSMUSG00000020189	oxysterol binding protein-like 8	1.38015	-2.20509
chr15_100870378_100871191	chr15	100870378	100871191	75	34.5	54.5151	1.17329	0.35833	3.27432	0.00105918	0.0417451	peak_19637	knockout	1.37939	20273	Scn8a	Promoter (<=1kb)	0	ENSMUSG00000023033	sodium channel, voltage-gated, type VIII, alpha	1.37939	1.17329
chr2_61121220_61121766	chr2	61121220	61121766	68.5	133.5	99.631	-0.897544	0.274187	-3.27348	0.00106234	0.0418272	peak_29202	no diff	1.37854	100038493	Gm13582	Distal Intergenic	-146069	ENSMUSG00000075325	predicted gene 13582	1.37854	-0.897544
chr10_3972823_3974165	chr10	3972823	3974165	422	579.5	495.479	-0.404122	0.123503	-3.27216	0.00106727	0.04194	peak_4093	no diff	1.37737	270685	Mthfd1l	Promoter (<=1kb)	0	ENSMUSG00000040675	methylenetetrahydrofolate dehydrogenase (NADP+ dependent) 1-like	1.37737	-0.404122
chr8_32246845_32247415	chr8	32246845	32247415	11	41	25.4125	-1.85134	0.565786	-3.27215	0.00106734	0.04194	peak_47855	control	1.37737	211323	Nrg1	Intron (ENSMUST00000209107.3/211323, intron 1 of 12)	45498	ENSMUSG00000062991	neuregulin 1	1.37737	-1.85134
chr16_90628994_90629640	chr16	90628994	90629640	90	45	67.6114	1.05737	0.323284	3.27071	0.00107279	0.0421118	peak_21505	knockout	1.3756	66578	Mis18a	Distal Intergenic	97499	ENSMUSG00000022978	MIS18 kinetochore protein A	1.3756	1.05737
chr1_78781704_78782474	chr1	78781704	78782474	52	107.5	78.6438	-0.984756	0.301126	-3.27025	0.00107453	0.042138	peak_1451	no diff	1.37533	57814	Kcne4	Distal Intergenic	-34284	ENSMUSG00000047330	potassium voltage-gated channel, Isk-related subfamily, gene 4	1.37533	-0.984756
chr1_97910578_97911485	chr1	97910578	97911485	131	217	171.156	-0.668103	0.204374	-3.26902	0.0010792	0.0422363	peak_2009	no diff	1.37431	18484	Pam	Intron (ENSMUST00000058762.14/18484, intron 7 of 25)	-16182	ENSMUSG00000026335	peptidylglycine alpha-amidating monooxygenase	1.37431	-0.668103
chr4_95621046_95621520	chr4	95621046	95621520	27.5	5.5	16.6229	2.39559	0.732811	3.26904	0.00107914	0.0422363	peak_36410	knockout	1.37431	75578	Fggy	Promoter (2-3kb)	-2029	ENSMUSG00000028573	FGGY carbohydrate kinase domain containing	1.37431	2.39559
chr8_48810703_48811227	chr8	48810703	48811227	4	26	14.7869	-2.66104	0.814305	-3.26787	0.00108359	0.0423661	peak_48135	control	1.37298	23965	Tenm3	Intron (ENSMUST00000211812.1/23965, intron 1 of 2)	32724	ENSMUSG00000031561	teneurin transmembrane protein 3	1.37298	-2.66104
chr6_137125437_137125925	chr6	137125437	137125925	54.5	21.5	38.053	1.40088	0.428822	3.2668	0.00108769	0.0424417	peak_43782	knockout	1.37221	232441	Rerg	Intron (ENSMUST00000032347.10/232441, intron 2 of 4)	14138	ENSMUSG00000030222	RAS-like, estrogen-regulated, growth-inhibitor	1.37221	1.40088
chr8_61628951_61629340	chr8	61628951	61629340	8	34.5	20.7073	-2.05511	0.629068	-3.2669	0.00108731	0.0424417	peak_48257	control	1.37221	72333	Palld	Intron (ENSMUST00000121493.8/72333, intron 9 of 19)	-37809	ENSMUSG00000058056	palladin, cytoskeletal associated protein	1.37221	-2.05511
chr18_50445781_50446545	chr18	50445781	50446545	172	266.5	216.48	-0.572079	0.175345	-3.2626	0.00110397	0.0430338	peak_25074	no diff	1.36619	67365	Pudp	Distal Intergenic	122179	ENSMUSG00000048875	pseudouridine 5'-phosphatase	1.36619	-0.572079
chr4_93334510_93335816	chr4	93334510	93335816	185.5	119.5	151.507	0.69301	0.212488	3.26141	0.00110858	0.0431707	peak_36357	no diff	1.36481	69136	Tusc1	Promoter (<=1kb)	0	ENSMUSG00000054000	tumor suppressor candidate 1	1.36481	0.69301
chr1_51914916_51916259	chr1	51914916	51916259	163.5	256.5	206.963	-0.589913	0.181025	-3.25873	0.0011191	0.0434515	peak_743	no diff	1.36199	17912	Myo1b	Promoter (<=1kb)	0	ENSMUSG00000018417	myosin IB	1.36199	-0.589913
chr11_101604454_101605522	chr11	101604454	101605522	150.5	92	120.866	0.771732	0.236936	3.25713	0.00112546	0.0434515	peak_9738	no diff	1.36199	666331	LOC666331	Exon (ENSMUST00000083886.1/ENSMUST00000083886.1, exon 1 of 1)	-5092	ENSMUSG00000086617	uncharacterized LOC666331	1.36199	0.771732
chr13_20598598_20599382	chr13	20598598	20599382	86.5	156	119.398	-0.787727	0.241861	-3.25693	0.00112622	0.0434515	peak_13079	no diff	1.36199	140580	Elmo1	Intron (ENSMUST00000072519.6/140580, intron 20 of 21)	125872	ENSMUSG00000041112	engulfment and cell motility 1	1.36199	-0.787727
chr15_25217855_25218314	chr15	25217855	25218314	34	9	21.5022	1.96605	0.603647	3.25695	0.00112617	0.0434515	peak_17270	knockout	1.36199	70350	Basp1	Intron (ENSMUST00000228644.1/ENSMUST00000228644.1, intron 1 of 3)	195384	ENSMUSG00000045763	brain abundant, membrane attached signal protein 1	1.36199	1.96605
chr17_46932785_46933547	chr17	46932785	46933547	147	233.5	187.68	-0.608755	0.186849	-3.258	0.00112201	0.0434515	peak_23058	no diff	1.36199	224826	Ubr2	Promoter (<=1kb)	0	ENSMUSG00000023977	ubiquitin protein ligase E3 component n-recognin 2	1.36199	-0.608755
chr18_35287789_35288421	chr18	35287789	35288421	69.5	132.5	99.2297	-0.877423	0.269287	-3.25832	0.00112076	0.0434515	peak_24713	no diff	1.36199	81500	Sil1	Intron (ENSMUST00000236387.1/81500, intron 5 of 7)	11394	ENSMUSG00000024357	SIL1 nucleotide exchange factor	1.36199	-0.877423
chr18_46805016_46805660	chr18	46805016	46805660	41.5	89.5	64.4379	-1.05321	0.323196	-3.25874	0.0011191	0.0434515	peak_25028	control	1.36199	74574	Lvrn	Distal Intergenic	-44378	ENSMUSG00000024481	laeverin	1.36199	-1.05321
chr19_26465756_26466178	chr19	26465756	26466178	7	34	19.9175	-2.2339	0.685773	-3.25749	0.00112401	0.0434515	peak_26663	control	1.36199	67155	Smarca2	Intron (ENSMUST00000237890.1/ENSMUST00000237890.1, intron 1 of 2)	-138872	ENSMUSG00000024921	SWI/SNF related, matrix associated, actin dependent regulator of chromatin, subfamily a, member 2	1.36199	-2.2339
chr6_135223729_135224289	chr6	135223729	135224289	55.5	110	81.4527	-0.929381	0.285369	-3.25677	0.00112688	0.0434515	peak_43726	no diff	1.36199	74525	Fam234b	Intron (ENSMUST00000111915.7/74525, intron 5 of 12)	-7312	ENSMUSG00000030207	family with sequence similarity 234, member B	1.36199	-0.929381
chr8_86873050_86873801	chr8	86873050	86873801	26	66.5	45.6286	-1.3055	0.400683	-3.25819	0.00112127	0.0434515	peak_48884	control	1.36199	80750	N4bp1	Intron (ENSMUST00000034074.7/80750, intron 1 of 6)	11457	ENSMUSG00000031652	NEDD4 binding protein 1	1.36199	-1.3055
chr3_154835992_154836480	chr3	154835992	154836480	34.5	9	21.8125	1.98331	0.609037	3.25647	0.00112808	0.0434548	peak_34944	knockout	1.36196	209601	Erich3	Intron (ENSMUST00000143410.6/435766, intron 20 of 22)	124127	ENSMUSG00000078161	glutamate rich 3	1.36196	1.98331
chr17_35841057_35841917	chr17	35841057	35841917	374.5	521.5	441.967	-0.418274	0.128485	-3.25542	0.00113226	0.0435731	peak_22782	no diff	1.36078	240087	Mdc1	Promoter (<=1kb)	0	ENSMUSG00000061607	mediator of DNA damage checkpoint 1	1.36078	-0.418274
chr10_26249481_26250482	chr10	26249481	26250482	87	155	119.535	-0.775162	0.238245	-3.25364	0.00113936	0.0438035	peak_4575	no diff	1.35849	268288	Samd3	Intron (ENSMUST00000164660.7/268288, intron 6 of 7)	-13470	ENSMUSG00000051354	sterile alpha motif domain containing 3	1.35849	-0.775162
chr13_34408039_34409170	chr13	34408039	34409170	118.5	65	91.6748	0.916776	0.282005	3.25093	0.0011503	0.0441418	peak_13414	no diff	1.35515	73102	Slc22a23	Distal Intergenic	-62857	ENSMUSG00000038267	solute carrier family 22, member 23	1.35515	0.916776
chr9_60382371_60383440	chr9	60382371	60383440	99.5	53	75.9588	0.968644	0.297962	3.2509	0.00115042	0.0441418	peak_51161	no diff	1.35515	207596	Thsd4	Intron (ENSMUST00000171654.7/207596, intron 4 of 16)	113686	ENSMUSG00000032289	thrombospondin, type I, domain containing 4	1.35515	0.968644
chr5_52539321_52540177	chr5	52539321	52540177	63	122	91.2062	-0.891879	0.274541	-3.24862	0.00115967	0.0444533	peak_39067	no diff	1.3521	246316	Lgi2	Exon (ENSMUST00000198876.1/ENSMUST00000198876.1, exon 2 of 2)	26126	ENSMUSG00000039252	leucine-rich repeat LGI family, member 2	1.3521	-0.891879
chr2_51912645_51913167	chr2	51912645	51913167	21.5	58	39.0351	-1.37367	0.422944	-3.24787	0.00116272	0.0444832	peak_29011	control	1.3518	71684	Rbm43	Distal Intergenic	13859	ENSMUSG00000036249	RNA binding motif protein 43	1.3518	-1.37367
chr3_122042656_122043520	chr3	122042656	122043520	31	74.5	51.9658	-1.20271	0.370304	-3.24789	0.00116263	0.0444832	peak_34219	control	1.3518	11304	Abca4	Promoter (<=1kb)	-923	ENSMUSG00000028125	ATP-binding cassette, sub-family A (ABC1), member 4	1.3518	-1.20271
chr4_63738953_63739845	chr4	63738953	63739845	52	19.5	35.9053	1.46962	0.452562	3.24734	0.00116487	0.044522	peak_36025	knockout	1.35143	326623	Tnfsf15	Intron (ENSMUST00000062246.6/326623, intron 1 of 3)	5268	ENSMUSG00000050395	tumor necrosis factor (ligand) superfamily, member 15	1.35143	1.46962
chr6_55211098_55211560	chr6	55211098	55211560	26	5	15.4915	2.43326	0.749545	3.24631	0.00116909	0.0446398	peak_42148	knockout	1.35028	330323	Mindy4	Exon (ENSMUST00000204842.2/330323, exon 2 of 11)	7715	ENSMUSG00000038022	MINDY lysine 48 deubiquitinase 4	1.35028	2.43326
chr11_53794560_53795608	chr11	53794560	53795608	233.5	161.5	196.455	0.589635	0.181659	3.24582	0.00117111	0.0446732	peak_7986	no diff	1.34995	622459	Gm12216	Promoter (<=1kb)	267	ENSMUSG00000081769	predicted gene 12216	1.34995	0.589635
chr14_79114645_79115477	chr14	79114645	79115477	101	52	76.6168	1.01021	0.31127	3.24545	0.00117264	0.0446881	peak_16616	knockout	1.34981	219189	Vwa8	Intron (ENSMUST00000040990.6/219189, intron 37 of 44)	-28444	ENSMUSG00000058997	von Willebrand factor A domain containing 8	1.34981	1.01021
chr11_63922135_63922703	chr11	63922135	63922703	81	6	43.6789	3.83904	1.18352	3.24375	0.00117968	0.0448257	peak_8335	knockout	1.34847	54710	Hs3st3b1	Promoter (<=1kb)	0	ENSMUSG00000070407	heparan sulfate (glucosamine) 3-O-sulfotransferase 3B1	1.34847	3.83904
chr15_55007838_55008280	chr15	55007838	55008280	29	6.5	17.7631	2.22123	0.684752	3.24385	0.00117925	0.0448257	peak_17922	knockout	1.34847	319944	Taf2	Distal Intergenic	14502	ENSMUSG00000037343	TATA-box binding protein associated factor 2	1.34847	2.22123
chr7_83438434_83439007	chr7	83438434	83439007	36.5	10.5	23.4641	1.84977	0.570235	3.24387	0.00117916	0.0448257	peak_45766	knockout	1.34847	233424	Tmc3	Distal Intergenic	-145920	ENSMUSG00000038540	transmembrane channel-like gene family 3	1.34847	1.84977
chr10_99241981_99242596	chr10	99241981	99242596	9	35.5	21.7981	-1.92513	0.593575	-3.24328	0.00118161	0.0448553	peak_6398	control	1.34819	67603	Dusp6	Intron (ENSMUST00000219688.1/ENSMUST00000219688.1, intron 3 of 3)	-20635	ENSMUSG00000019960	dual specificity phosphatase 6	1.34819	-1.92513
chr11_33685962_33686506	chr11	33685962	33686506	19.5	56.5	37.1039	-1.46889	0.453027	-3.24239	0.00118531	0.0449521	peak_7630	control	1.34725	70357	Kcnip1	Intron (ENSMUST00000101368.8/70357, intron 1 of 7)	-5391	ENSMUSG00000053519	Kv channel-interacting protein 1	1.34725	-1.46889
chr1_45492189_45492672	chr1	45492189	45492672	10.5	39	24.1945	-1.84217	0.568219	-3.24201	0.00118689	0.0449685	peak_652	control	1.34709	12832	Col5a2	Exon (ENSMUST00000192814.1/ENSMUST00000192814.1, exon 1 of 1)	10610	ENSMUSG00000026042	collagen, type V, alpha 2	1.34709	-1.84217
chr1_165536013_165536755	chr1	165536013	165536755	58	116.5	86.2221	-0.945259	0.291863	-3.2387	0.00120074	0.0454494	peak_3247	no diff	1.34247	271639	Adcy10	Intron (ENSMUST00000111440.7/271639, intron 13 of 32)	-6349	ENSMUSG00000026567	adenylate cyclase 10	1.34247	-0.945259
chr1_39555626_39556607	chr1	39555626	39556607	149.5	240.5	191.932	-0.625091	0.193131	-3.23662	0.00120956	0.045695	peak_517	no diff	1.34013	67702	Rnf149	Promoter (2-3kb)	2150	ENSMUSG00000048234	ring finger protein 149	1.34013	-0.625091
chr12_16620120_16620794	chr12	16620120	16620794	72	33.5	52.7055	1.15979	0.358332	3.23663	0.0012095	0.045695	peak_11102	knockout	1.34013	14245	Lpin1	Intron (ENSMUST00000238839.1/14245, intron 1 of 21)	-9154	ENSMUSG00000020593	lipin 1	1.34013	1.15979
chr1_45675687_45676238	chr1	45675687	45676238	102.5	53.5	77.6775	1.00416	0.310445	3.2346	0.00121814	0.0458777	peak_667	knockout	1.3384	73674	Wdr75	Distal Intergenic	-118928	ENSMUSG00000025995	WD repeat domain 75	1.3384	1.00416
chr13_71746421_71747147	chr13	71746421	71747147	20	59.5	39.4161	-1.52033	0.470001	-3.23474	0.00121755	0.0458777	peak_14259	control	1.3384	16371	Irx1	Intron (ENSMUST00000222586.1/ENSMUST00000222586.1, intron 3 of 7)	212286	ENSMUSG00000060969	Iroquois homeobox 1	1.3384	-1.52033
chr19_55103102_55103922	chr19	55103102	55103922	110.5	59	84.2187	0.955543	0.295433	3.23438	0.00121908	0.0458777	peak_27456	no diff	1.3384	14732	Gpam	Promoter (<=1kb)	-11	ENSMUSG00000024978	glycerol-3-phosphate acyltransferase, mitochondrial	1.3384	0.955543
chr4_139232351_139233145	chr4	139232351	139233145	204	132	166.64	0.685194	0.211807	3.23499	0.00121646	0.0458777	peak_37752	no diff	1.3384	12345	Capzb	Promoter (<=1kb)	-238	ENSMUSG00000028745	capping actin protein of muscle Z-line subunit beta	1.3384	0.685194
chr4_83284464_83285322	chr4	83284464	83285322	46	16	30.8975	1.58049	0.48883	3.23321	0.00122406	0.0460019	peak_36167	knockout	1.33722	69863	Ttc39b	Promoter (<=1kb)	0	ENSMUSG00000038172	tetratricopeptide repeat domain 39B	1.33722	1.58049
chr9_116152743_116153460	chr9	116152743	116153460	117	194.5	153.528	-0.673166	0.208214	-3.23306	0.00122473	0.0460019	peak_52364	no diff	1.33722	21813	Tgfbr2	Intron (ENSMUST00000061101.11/21813, intron 2 of 7)	21805	ENSMUSG00000032440	transforming growth factor, beta receptor II	1.33722	-0.673166
chr5_122621399_122621916	chr5	122621399	122621916	35.5	10	22.7231	1.87874	0.581357	3.23164	0.00123083	0.046174	peak_40300	knockout	1.3356	12589	Ift81	Distal Intergenic	-6881	ENSMUSG00000029469	intraflagellar transport 81	1.3356	1.87874
chr8_86766857_86767404	chr8	86766857	86767404	84	40.5	62.1962	1.12061	0.346784	3.23144	0.00123167	0.046174	peak_48874	knockout	1.3356	20437	Siah1a	Distal Intergenic	-20923	ENSMUSG00000036840	siah E3 ubiquitin protein ligase 1A	1.3356	1.12061
chr12_27502782_27503413	chr12	27502782	27503413	10.5	39	24.4078	-1.84549	0.571232	-3.23073	0.00123476	0.0462457	peak_11221	control	1.33493	20666	Sox11	Distal Intergenic	-160208	ENSMUSG00000063632	SRY (sex determining region Y)-box 11	1.33493	-1.84549
chr2_28244422_28245141	chr2	28244422	28245141	62.5	27	44.6876	1.26576	0.391858	3.23015	0.00123726	0.0462509	peak_28333	knockout	1.33488	56177	Olfm1	Distal Intergenic	38763	ENSMUSG00000026833	olfactomedin 1	1.33488	1.26576
chr3_148489143_148489902	chr3	148489143	148489902	5	28	16.0686	-2.43821	0.754791	-3.23031	0.00123654	0.0462509	peak_34816	control	1.33488	99633	Adgrl2	Distal Intergenic	333077	ENSMUSG00000028184	adhesion G protein-coupled receptor L2	1.33488	-2.43821
chr17_84044354_84045114	chr17	84044354	84045114	95	165	127.973	-0.737912	0.228474	-3.22975	0.00123899	0.0462714	peak_23932	no diff	1.33469	74473	4933433H22Rik	Distal Intergenic	-33546	ENSMUSG00000117571	RIKEN cDNA 4933433H22 gene	1.33469	-0.737912
chr15_39907438_39908031	chr15	39907438	39908031	5.5	28.5	16.646	-2.30948	0.715485	-3.22786	0.00124722	0.0465343	peak_17700	control	1.33223	239393	Lrp12	Intron (ENSMUST00000022916.12/239393, intron 1 of 6)	35659	ENSMUSG00000022305	low density lipoprotein-related protein 12	1.33223	-2.30948
chr4_119415234_119415854	chr4	119415234	119415854	76	36	55.7581	1.13439	0.351636	3.22604	0.00125518	0.0467867	peak_37001	knockout	1.32988	73332	Ccdc30	Promoter (<=1kb)	0	ENSMUSG00000028637	coiled-coil domain containing 30	1.32988	1.13439
chr2_3746863_3747213	chr2	3746863	3747213	14.5	46	29.6401	-1.6139	0.500473	-3.22476	0.00126079	0.0469512	peak_27732	control	1.32835	66540	Fam107b	Intron (ENSMUST00000226435.1/66540, intron 2 of 4)	-23495	ENSMUSG00000026655	family with sequence similarity 107, member B	1.32835	-1.6139
chr6_53562523_53563198	chr6	53562523	53563198	74.5	137.5	104.52	-0.833032	0.25839	-3.22394	0.00126442	0.0470415	peak_42091	no diff	1.32752	231991	Creb5	Intron (ENSMUST00000203528.2/231991, intron 5 of 10)	-10102	ENSMUSG00000053007	cAMP responsive element binding protein 5	1.32752	-0.833032
chr2_94273065_94273844	chr2	94273065	94273844	51	103	75.9107	-0.959919	0.29779	-3.22347	0.00126646	0.0470728	peak_29835	no diff	1.32723	735259	Mir670	Distal Intergenic	-11666	ENSMUSG00000076335	microRNA 670	1.32723	-0.959919
chr10_75104035_75104869	chr10	75104035	75104869	89	158.5	121.781	-0.770233	0.239047	-3.2221	0.00127255	0.0472407	peak_5512	no diff	1.32568	110279	Bcr	Intron (ENSMUST00000164107.2/110279, intron 1 of 22)	43443	ENSMUSG00000009681	BCR activator of RhoGEF and GTPase	1.32568	-0.770233
chr12_69501904_69502819	chr12	69501904	69502819	188	122.5	154.596	0.680124	0.211093	3.22191	0.00127339	0.0472407	peak_11703	no diff	1.32568	76062	5830428M24Rik	Distal Intergenic	-26354	ENSMUSG00000113035	RIKEN cDNA 5830428M24 gene	1.32568	0.680124
chr14_28504625_28505110	chr14	28504625	28505110	31.5	7	19.5804	2.23542	0.694385	3.21928	0.00128511	0.0476304	peak_15522	knockout	1.32212	22418	Wnt5a	Promoter (<=1kb)	0	ENSMUSG00000021994	wingless-type MMTV integration site family, member 5A	1.32212	2.23542
chr10_121836835_121837978	chr10	121836835	121837978	64.5	27.5	45.7889	1.28033	0.397912	3.21762	0.00129259	0.0477978	peak_6787	knockout	1.32059	117600	Srgap1	Intron (ENSMUST00000020322.11/117600, intron 10 of 21)	-13702	ENSMUSG00000020121	SLIT-ROBO Rho GTPase activating protein 1	1.32059	1.28033
chr10_86431153_86431733	chr10	86431153	86431733	40	86.5	62.2603	-1.05661	0.328371	-3.21772	0.00129215	0.0477978	peak_6057	control	1.32059	27204	Syn3	Intron (ENSMUST00000120638.7/27204, intron 3 of 13)	60164	ENSMUSG00000059602	synapsin III	1.32059	-1.05661
chr13_110218454_110218918	chr13	110218454	110218918	38	11.5	24.9285	1.7864	0.555221	3.21747	0.00129328	0.0477978	peak_14868	knockout	1.32059	67295	Rab3c	Intron (ENSMUST00000167824.2/67295, intron 2 of 4)	61232	ENSMUSG00000021700	RAB3C, member RAS oncogene family	1.32059	1.7864
chr10_13595897_13596626	chr10	13595897	13596626	81	146	112.156	-0.795964	0.247503	-3.21598	0.00130002	0.0480014	peak_4292	no diff	1.31875	56535	Pex3	Distal Intergenic	-42755	ENSMUSG00000019809	peroxisomal biogenesis factor 3	1.31875	-0.795964
chr13_23570928_23571652	chr13	23570928	23571652	206.5	139.5	172.156	0.624377	0.19436	3.21247	0.001316	0.0483637	peak_13173	no diff	1.31548	319166	H2ac8	Promoter (<=1kb)	0	ENSMUSG00000069272	H2A clustered histone 8	1.31548	0.624377
chr15_38919601_38920682	chr15	38919601	38920682	124	71.5	97.6506	0.849788	0.264518	3.2126	0.00131542	0.0483637	peak_17677	no diff	1.31548	118452	Baalc	Distal Intergenic	-12462	ENSMUSG00000022296	brain and acute leukemia, cytoplasmic	1.31548	0.849788
chr6_38809588_38810204	chr6	38809588	38810204	9	37.5	22.9011	-1.99079	0.619691	-3.21255	0.00131562	0.0483637	peak_41774	control	1.31548	15258	Hipk2	Intron (ENSMUST00000161779.7/15258, intron 2 of 14)	8142	ENSMUSG00000061436	homeodomain interacting protein kinase 2	1.31548	-1.99079
chr6_39372608_39373133	chr6	39372608	39373133	10.5	40	24.9923	-1.87807	0.584557	-3.21281	0.00131442	0.0483637	peak_41796	control	1.31548	72144	Slc37a3	Promoter (<=1kb)	0	ENSMUSG00000029924	solute carrier family 37 (glycerol-3-phosphate transporter), member 3	1.31548	-1.87807
chr8_129233803_129234783	chr8	129233803	129234783	276.5	395	331.572	-0.455696	0.141846	-3.21262	0.00131532	0.0483637	peak_50079	no diff	1.31548	72139	2610044O15Rik8	Promoter (<=1kb)	0	ENSMUSG00000071302	RIKEN cDNA 2610044O15 gene	1.31548	-0.455696
chr13_114460486_114460983	chr13	114460486	114460983	11.5	40	25.2523	-1.74473	0.543176	-3.2121	0.00131769	0.0483802	peak_14975	control	1.31533	14313	Fst	Promoter (1-2kb)	-1535	ENSMUSG00000021765	follistatin	1.31533	-1.74473
chr7_67390714_67391327	chr7	67390714	67391327	81.5	40.5	60.9259	1.0652	0.331702	3.21131	0.00132132	0.0484683	peak_45406	knockout	1.31454	17258	Mef2a	Distal Intergenic	-17856	ENSMUSG00000030557	myocyte enhancer factor 2A	1.31454	1.0652
chr16_97534778_97535660	chr16	97534778	97535660	137.5	83	109.764	0.787518	0.24527	3.21083	0.00132353	0.048504	peak_21744	no diff	1.31422	17858	Mx2	Promoter (<=1kb)	0	ENSMUSG00000023341	MX dynamin-like GTPase 2	1.31422	0.787518
chr7_89738743_89739293	chr7	89738743	89739293	23	64.5	42.9589	-1.44908	0.45144	-3.2099	0.00132779	0.0486146	peak_45863	control	1.31323	109264	Me3	Promoter (<=1kb)	-624	ENSMUSG00000030621	malic enzyme 3, NADP(+)-dependent, mitochondrial	1.31323	-1.44908
chr14_117841716_117842215	chr14	117841716	117842215	17.5	52.5	34.474	-1.51992	0.473948	-3.20694	0.00134156	0.0490111	peak_16796	control	1.30971	102465148	Mir6239	Intron (ENSMUST00000088483.9/23888, intron 5 of 9)	111632	ENSMUSG00000098648	microRNA 6239	1.30971	-1.51992
chr17_17063518_17064486	chr17	17063518	17064486	172	267.5	217.317	-0.584983	0.182404	-3.20707	0.00134093	0.0490111	peak_22055	no diff	1.30971	449000	Zfp960	Promoter (<=1kb)	0	ENSMUSG00000096696	zinc finger protein 960	1.30971	-0.584983
chr7_58843896_58844531	chr7	58843896	58844531	57.5	112	83.47	-0.90335	0.281701	-3.20676	0.00134238	0.0490111	peak_45285	no diff	1.30971	11982	Atp10a	Distal Intergenic	185650	ENSMUSG00000025324	ATPase, class V, type 10A	1.30971	-0.90335
chr8_107522122_107522758	chr8	107522122	107522758	44	93	67.2743	-1.02347	0.319193	-3.20643	0.00134393	0.0490222	peak_49343	control	1.30961	66894	Wwp2	Intron (ENSMUST00000166615.2/66894, intron 8 of 23)	15901	ENSMUSG00000031930	WW domain containing E3 ubiquitin protein ligase 2	1.30961	-1.02347
chr7_113260372_113261008	chr7	113260372	113261008	66.5	26.5	46.1364	1.37155	0.427795	3.2061	0.00134546	0.0490323	peak_46478	knockout	1.30952	11865	Arntl	Intron (ENSMUST00000047321.8/11865, intron 2 of 19)	25749	ENSMUSG00000055116	aryl hydrocarbon receptor nuclear translocator-like	1.30952	1.37155
chr10_34418088_34418931	chr10	34418088	34418931	242	355.5	294.735	-0.494135	0.154174	-3.20505	0.0013504	0.0490755	peak_4709	no diff	1.30914	319638	Nt5dc1	Promoter (<=1kb)	0	ENSMUSG00000039480	5'-nucleotidase domain containing 1	1.30914	-0.494135
chr10_76961701_76962467	chr10	76961701	76962467	195.5	295	241.979	-0.539466	0.168315	-3.2051	0.00135016	0.0490755	peak_5618	no diff	1.30914	59093	Pcbp3	Promoter (<=1kb)	0	ENSMUSG00000001120	poly(rC) binding protein 3	1.30914	-0.539466
chr17_17837698_17838723	chr17	17837698	17838723	659.5	852	747.827	-0.311435	0.0971585	-3.20544	0.00134858	0.0490755	peak_22076	no diff	1.30914	75202	Spaca6	Promoter (<=1kb)	0	ENSMUSG00000080316	sperm acrosome associated 6	1.30914	-0.311435
chr15_41446935_41448189	chr15	41446935	41448189	383	289.5	334.61	0.458896	0.143234	3.20383	0.00135611	0.0492373	peak_17730	no diff	1.30771	170719	Oxr1	Promoter (<=1kb)	0	ENSMUSG00000022307	oxidation resistance 1	1.30771	0.458896
chr11_94141453_94142170	chr11	94141453	94142170	92	160.5	124.716	-0.744572	0.23253	-3.20205	0.00136455	0.0494519	peak_9329	no diff	1.30582	70834	Spag9	Intron (ENSMUST00000132584.7/ENSMUST00000132584.7, intron 2 of 5)	58665	ENSMUSG00000020859	sperm associated antigen 9	1.30582	-0.744572
chr6_97409909_97410293	chr6	97409909	97410293	28.5	6.5	17.519	2.18258	0.681577	3.20224	0.00136362	0.0494519	peak_42910	knockout	1.30582	232288	Frmd4b	Intron (ENSMUST00000113355.8/232288, intron 5 of 23)	-13173	ENSMUSG00000030064	FERM domain containing 4B	1.30582	2.18258
chr11_115955161_115955875	chr11	115955161	115955875	190.5	123	155.826	0.694547	0.21697	3.20112	0.00136896	0.049566	peak_10388	no diff	1.30482	192897	Itgb4	Intron (ENSMUST00000140991.1/57230, intron 4 of 10)	-18834	ENSMUSG00000020758	integrin beta 4	1.30482	0.694547
chr3_134235863_134236443	chr3	134235863	134236443	37.5	11.5	24.6021	1.76929	0.55299	3.1995	0.00137665	0.0497983	peak_34512	knockout	1.30279	319478	Cxxc4	Promoter (<=1kb)	-41	ENSMUSG00000044365	CXXC finger 4	1.30279	1.76929
chr4_31525821_31526297	chr4	31525821	31526297	28	6	16.9579	2.26944	0.709474	3.19876	0.00138019	0.0498345	peak_35318	knockout	1.30247	26409	Map3k7	Distal Intergenic	-437800	ENSMUSG00000028284	mitogen-activated protein kinase kinase kinase 7	1.30247	2.26944
chr9_118885809_118886242	chr9	118885809	118886242	27.5	6	16.761	2.25803	0.705852	3.19901	0.00137899	0.0498345	peak_52419	knockout	1.30247	104099	Itga9	Intron (ENSMUST00000044165.13/104099, intron 26 of 27)	13740	ENSMUSG00000039115	integrin alpha 9	1.30247	2.25803
chr15_85662780_85663515	chr15	85662780	85663515	45	94.5	68.6342	-1.01905	0.318756	-3.19696	0.00138886	0.0501014	peak_19097	no diff	1.30015	102800312	Lncppara	Intron (ENSMUST00000230234.1/ENSMUST00000230234.1, intron 1 of 1)	9164	NA	long noncoding RNA near Ppara	1.30015	-1.01905
chr5_121384911_121385887	chr5	121384911	121385887	177.5	114.5	145.519	0.686686	0.214822	3.19654	0.00139086	0.0501273	peak_40245	no diff	1.29993	231712	Trafd1	Promoter (<=1kb)	0	ENSMUSG00000042726	TRAF type zinc finger domain containing 1	1.29993	0.686686
chr10_44003591_44004051	chr10	44003591	44004051	12.5	44	27.4577	-1.75715	0.549756	-3.19624	0.0013923	0.0501331	peak_4908	no diff	1.29988	11630	Crybg1	Promoter (<=1kb)	318	ENSMUSG00000019866	crystallin beta-gamma domain containing 1	1.29988	-1.75715
chr11_103132524_103133465	chr11	103132524	103133465	176	114.5	144.683	0.679082	0.212581	3.19446	0.00140094	0.0502908	peak_9826	no diff	1.29851	71059	Hexim2	Promoter (<=1kb)	0	ENSMUSG00000043372	hexamethylene bis-acetamide inducible 2	1.29851	0.679082
chr2_25557278_25558206	chr2	25557278	25558206	160.5	95.5	127.742	0.796595	0.249382	3.19428	0.00140182	0.0502908	peak_28188	no diff	1.29851	59022	Edf1	Promoter (<=1kb)	0	ENSMUSG00000015092	endothelial differentiation-related factor 1	1.29851	0.796595
chr3_145641220_145641509	chr3	145641220	145641509	28.5	6.5	17.681	2.19532	0.687211	3.19454	0.00140055	0.0502908	peak_34735	no diff	1.29851	16007	Ccn1	Distal Intergenic	8472	ENSMUSG00000028195	cellular communication network factor 1	1.29851	2.19532
chr6_5005398_5006186	chr6	5005398	5006186	31.5	73.5	51.7584	-1.16697	0.365284	-3.19468	0.00139984	0.0502908	peak_41205	no diff	1.29851	243725	Ppp1r9a	Intron (ENSMUST00000175889.7/243725, intron 2 of 15)	98991	ENSMUSG00000032827	protein phosphatase 1, regulatory subunit 9A	1.29851	-1.16697
chr15_79391224_79392026	chr15	79391224	79392026	146	88	116.929	0.792348	0.248081	3.1939	0.00140363	0.0503097	peak_18796	no diff	1.29835	223693	Tmem184b	Intron (ENSMUST00000074991.9/223693, intron 1 of 8)	4830	ENSMUSG00000009035	transmembrane protein 184b	1.29835	0.792348
chr6_114425156_114425433	chr6	114425156	114425433	24.5	3.5	14.3277	2.86789	0.898208	3.1929	0.00140852	0.0504388	peak_43133	no diff	1.29724	15465	Hrh1	Intron (ENSMUST00000088987.2/15465, intron 2 of 2)	21331	ENSMUSG00000053004	histamine receptor H1	1.29724	2.86789
chr11_119389729_119391136	chr11	119389729	119391136	493	382.5	435.828	0.427214	0.133814	3.1926	0.00140999	0.0504456	peak_10649	no diff	1.29718	100316690	Mir1932	Promoter (<=1kb)	0	ENSMUSG00000088015	microRNA 1932	1.29718	0.427214
chr9_116466357_116466848	chr9	116466357	116466848	9	35	21.5961	-1.90741	0.597553	-3.19203	0.00141278	0.050499	peak_52376	no diff	1.29672	100043817	Gm4668	Distal Intergenic	277177	ENSMUSG00000111243	predicted gene 4668	1.29672	-1.90741
chr3_41389625_41390264	chr3	41389625	41390264	10	37	23.0258	-1.83543	0.575314	-3.19032	0.00142117	0.0507529	peak_32480	no diff	1.29454	78706	Platr4	Intron (ENSMUST00000196142.1/ENSMUST00000196142.1, intron 2 of 3)	102926	ENSMUSG00000097639	pluripotency associated transcript 4	1.29454	-1.83543
chr10_95165955_95166344	chr10	95165955	95166344	6	30	17.7271	-2.25876	0.708106	-3.18986	0.00142342	0.0507869	peak_6265	no diff	1.29425	628062	Gm29684	Distal Intergenic	-20130	ENSMUSG00000112481	predicted gene, 29684	1.29425	-2.25876
chr15_59567096_59568015	chr15	59567096	59568015	104	56.5	80.2335	0.935274	0.293279	3.18902	0.00142754	0.0508875	peak_18139	no diff	1.29339	211770	Trib1	Intron (ENSMUST00000227173.1/68501, intron 5 of 7)	-80335	ENSMUSG00000032501	tribbles pseudokinase 1	1.29339	0.935274
chr8_121907434_121908227	chr8	121907434	121908227	112	186	146.989	-0.677482	0.212461	-3.18873	0.00142899	0.050893	peak_49746	no diff	1.29334	20539	Slc7a5	Promoter (<=1kb)	0	ENSMUSG00000040010	solute carrier family 7 (cationic amino acid transporter, y+ system), member 5	1.29334	-0.677482
chr2_137067479_137068386	chr2	137067479	137068386	111.5	61.5	85.93	0.916333	0.287462	3.18766	0.00143427	0.0510346	peak_30829	no diff	1.29214	16449	Jag1	3' UTR	17563	ENSMUSG00000027276	jagged 1	1.29214	0.916333
chr10_122047233_122048102	chr10	122047233	122048102	76.5	35	55.3547	1.17969	0.370181	3.18678	0.00143864	0.0510971	peak_6794	no diff	1.2916	117600	Srgap1	Promoter (<=1kb)	0	ENSMUSG00000020121	SLIT-ROBO Rho GTPase activating protein 1	1.2916	1.17969
chr2_90542558_90543352	chr2	90542558	90543352	173	264	215.765	-0.552764	0.173446	-3.18695	0.0014378	0.0510971	peak_29691	no diff	1.2916	19271	Ptprj	Intron (ENSMUST00000168621.2/19271, intron 1 of 23)	37295	ENSMUSG00000025314	protein tyrosine phosphatase, receptor type, J	1.2916	-0.552764
chr15_38602042_38603037	chr15	38602042	38603037	293	424	353.949	-0.470293	0.147615	-3.18594	0.00144286	0.0512006	peak_17667	no diff	1.29073	69679	2310043O21Rik	Distal Intergenic	-7108	ENSMUSG00000102106	RIKEN cDNA 2310043O21 gene	1.29073	-0.470293
chr11_106392711_106393646	chr11	106392711	106393646	194	293.5	240.227	-0.541437	0.170002	-3.18489	0.00144811	0.0512641	peak_10025	no diff	1.29019	15896	Icam2	Distal Intergenic	-4636	ENSMUSG00000001029	intercellular adhesion molecule 2	1.29019	-0.541437
chr11_115071660_115072423	chr11	115071660	115072423	90.5	46	68.4073	1.03604	0.325336	3.18454	0.00144984	0.0512641	peak_10320	no diff	1.29019	217306	Cd300e	Distal Intergenic	-9483	ENSMUSG00000048498	CD300E molecule	1.29019	1.03604
chr16_90934094_90935384	chr16	90934094	90935384	551	443.5	494.074	0.370009	0.116164	3.18524	0.00144632	0.0512641	peak_21523	no diff	1.29019	68001	Cfap298	Promoter (<=1kb)	0	ENSMUSG00000022972	cilia and flagella associate protien 298	1.29019	0.370009
chr17_12573619_12574091	chr17	12573619	12574091	10.5	38	23.7398	-1.79392	0.563323	-3.18453	0.00144988	0.0512641	peak_21955	no diff	1.29019	20518	Slc22a2	Distal Intergenic	-10041	ENSMUSG00000040966	solute carrier family 22 (organic cation transporter), member 2	1.29019	-1.79392
chr10_122447790_122448694	chr10	122447790	122448694	74	35	54.5679	1.14287	0.358958	3.18386	0.00145324	0.0513108	peak_6803	no diff	1.28979	54140	Avpr1a	Promoter (<=1kb)	0	ENSMUSG00000020123	arginine vasopressin receptor 1A	1.28979	1.14287
chr16_48303462_48304439	chr16	48303462	48304439	72	134.5	101.848	-0.838515	0.263374	-3.18375	0.00145382	0.0513108	peak_21020	no diff	1.28979	73703	Dppa2	Promoter (<=1kb)	0	ENSMUSG00000072419	developmental pluripotency associated 2	1.28979	-0.838515
chr16_13474244_13474663	chr16	13474244	13474663	11.5	40.5	25.6355	-1.77087	0.556268	-3.18347	0.0014552	0.0513132	peak_20047	no diff	1.28977	102466153	Mir6365	Distal Intergenic	-3064	ENSMUSG00000099214	microRNA 6365	1.28977	-1.77087
chr10_120821730_120822435	chr10	120821730	120822435	21	56.5	38.1679	-1.37532	0.432107	-3.18282	0.00145848	0.0513365	peak_6755	no diff	1.28957	320183	Msrb3	Intron (ENSMUST00000092143.11/320183, intron 5 of 6)	28033	ENSMUSG00000051236	methionine sulfoxide reductase B3	1.28957	-1.37532
chr10_39435004_39435504	chr10	39435004	39435504	12.5	41.5	26.4794	-1.67411	0.525967	-3.18292	0.00145796	0.0513365	peak_4771	no diff	1.28957	14360	Fyn	Intron (ENSMUST00000148152.7/14360, intron 2 of 4)	14995	ENSMUSG00000019843	Fyn proto-oncogene	1.28957	-1.67411
chr8_95271768_95272400	chr8	95271768	95272400	27	69	47.4055	-1.29049	0.405573	-3.18189	0.00146315	0.0514546	peak_49109	no diff	1.28858	333329	Cngb1	Intron (ENSMUST00000119870.8/333329, intron 16 of 32)	9190	ENSMUSG00000031789	cyclic nucleotide gated channel beta 1	1.28858	-1.29049
chr11_83597654_83598253	chr11	83597654	83598253	27	66	45.7343	-1.23165	0.387164	-3.1812	0.00146665	0.0515313	peak_9056	no diff	1.28793	20305	Ccl6	Intron (ENSMUST00000125626.1/100504464, intron 1 of 8)	-4567	ENSMUSG00000018927	chemokine (C-C motif) ligand 6	1.28793	-1.23165
chr11_113060916_113061428	chr11	113060916	113061428	179.5	275	224.122	-0.56199	0.176718	-3.18015	0.00147198	0.0516723	peak_10245	no diff	1.28674	72386	2610035D17Rik	Intron (ENSMUST00000136438.7/72386, intron 2 of 2)	111649	ENSMUSG00000087259	RIKEN cDNA 2610035D17 gene	1.28674	-0.56199
chr3_95293462_95294202	chr3	95293462	95294202	110	60	84.4244	0.934265	0.293819	3.17973	0.00147414	0.0517017	peak_33544	no diff	1.2865	75007	Mindy1	Promoter (1-2kb)	1476	ENSMUSG00000038712	MINDY lysine 48 deubiquitinase 1	1.2865	0.934265
chr4_115835610_115835952	chr4	115835610	115835952	16.5	50	32.4652	-1.53436	0.482649	-3.17903	0.00147769	0.0517798	peak_36847	no diff	1.28584	17346	Mknk1	3' UTR	-3246	ENSMUSG00000028708	MAP kinase-interacting serine/threonine kinase 1	1.28584	-1.53436
chr13_38398493_38399251	chr13	38398493	38399251	61	117	87.7134	-0.879278	0.276616	-3.17869	0.00147941	0.0517938	peak_13505	no diff	1.28572	12161	Bmp6	Intron (ENSMUST00000171970.2/12161, intron 1 of 6)	4048	ENSMUSG00000039004	bone morphogenetic protein 6	1.28572	-0.879278
chr16_93071547_93072551	chr16	93071547	93072551	106	179.5	140.943	-0.699157	0.219994	-3.17807	0.0014826	0.0518592	peak_21615	no diff	1.28517	12394	Runx1	Distal Intergenic	-245398	ENSMUSG00000022952	runt related transcription factor 1	1.28517	-0.699157
chr2_10193606_10194102	chr2	10193606	10194102	8	33	20.1664	-1.99248	0.627029	-3.17765	0.00148472	0.0518869	peak_27885	no diff	1.28494	209378	Itih5	Intron (ENSMUST00000026886.7/209378, intron 5 of 13)	40035	ENSMUSG00000025780	inter-alpha-trypsin inhibitor, heavy chain 5	1.28494	-1.99248
chr15_35878374_35878760	chr15	35878374	35878760	14.5	45.5	29.569	-1.59941	0.503844	-3.17441	0.0015014	0.0524233	peak_17561	no diff	1.28048	666173	Vps13b	Exon (ENSMUST00000048646.8/666173, exon 49 of 62)	44159	ENSMUSG00000037646	vacuolar protein sorting 13B	1.28048	-1.59941
chr13_9983091_9983941	chr13	9983091	9983941	73.5	33.5	53.507	1.18118	0.372225	3.1733	0.00150714	0.0525769	peak_12955	no diff	1.2792	66505	Zmynd11	Intron (ENSMUST00000187510.6/12671, intron 4 of 4)	-217761	ENSMUSG00000021156	zinc finger, MYND domain containing 11	1.2792	1.18118
chr14_122817387_122818010	chr14	122817387	122818010	14.5	45	29.1857	-1.57636	0.497051	-3.17143	0.00151691	0.0528705	peak_16927	no diff	1.27679	110821	Pcca	Intron (ENSMUST00000038374.12/110821, intron 21 of 23)	26988	ENSMUSG00000041650	propionyl-Coenzyme A carboxylase, alpha polypeptide	1.27679	-1.57636
chr7_83797782_83798548	chr7	83797782	83798548	38.5	83.5	60.0666	-1.06095	0.334567	-3.1711	0.00151863	0.0528835	peak_45783	no diff	1.27668	75556	Cfap161	Promoter (2-3kb)	-2902	ENSMUSG00000011154	cilia and flagella associated protein 161	1.27668	-1.06095
chr5_107019913_107020384	chr5	107019913	107020384	11	39.5	24.6565	-1.77733	0.560542	-3.17074	0.00152053	0.0529027	peak_39828	no diff	1.27652	12545	Cdc7	Distal Intergenic	44675	ENSMUSG00000029283	cell division cycle 7 (S. cerevisiae)	1.27652	-1.77733
chr4_41481563_41482075	chr4	41481563	41482075	33	9	21.0598	1.94225	0.612799	3.16948	0.00152711	0.0530844	peak_35473	no diff	1.27503	66401	Nudt2	Distal Intergenic	16412	ENSMUSG00000028443	nudix (nucleoside diphosphate linked moiety X)-type motif 2	1.27503	1.94225
chr4_33188947_33189618	chr4	33188947	33189618	35.5	10.5	22.9899	1.81825	0.574111	3.16707	0.00153983	0.0534792	peak_35366	no diff	1.27181	242377	Pm20d2	Promoter (<=1kb)	0	ENSMUSG00000054659	peptidase M20 domain containing 2	1.27181	1.81825
chr17_10317880_10318363	chr17	10317880	10318363	55	108	80.2692	-0.920551	0.290726	-3.16639	0.00154342	0.0535563	peak_21914	no diff	1.27119	19317	Qki	Promoter (<=1kb)	998	ENSMUSG00000062078	quaking, KH domain containing RNA binding	1.27119	-0.920551
chr12_91774734_91775331	chr12	91774734	91775331	75	135.5	103.823	-0.797726	0.251982	-3.1658	0.00154655	0.0536174	peak_12308	no diff	1.27069	108800	Ston2	Intron (ENSMUST00000052969.14/108800, intron 1 of 6)	-3564	ENSMUSG00000020961	stonin 2	1.27069	-0.797726
chr11_99106337_99107325	chr11	99106337	99107325	71.5	131	99.7471	-0.814438	0.2573	-3.16533	0.00154908	0.0536575	peak_9614	no diff	1.27037	217169	Tns4	Distal Intergenic	-17031	ENSMUSG00000017607	tensin 4	1.27037	-0.814438
chr10_8885629_8886593	chr10	8885629	8886593	98.5	46.5	71.9949	1.12303	0.354943	3.16396	0.00155637	0.0537675	peak_4204	no diff	1.26948	70097	Sash1	Promoter (<=1kb)	0	ENSMUSG00000015305	SAM and SH3 domain containing 1	1.26948	1.12303
chr5_33244299_33244910	chr5	33244299	33244910	40.5	87	62.9204	-1.04741	0.331024	-3.16416	0.00155531	0.0537675	peak_38805	no diff	1.26948	13016	Ctbp1	Distal Intergenic	4340	ENSMUSG00000037373	C-terminal binding protein 1	1.26948	-1.04741
chr8_33582138_33582504	chr8	33582138	33582504	4.5	26	15.031	-2.47511	0.782264	-3.16404	0.00155596	0.0537675	peak_47867	no diff	1.26948	104271	Tex15	3' UTR	11594	ENSMUSG00000009628	testis expressed gene 15	1.26948	-2.47511
chr2_72733128_72734126	chr2	72733128	72734126	152.5	237.5	192.402	-0.581404	0.183804	-3.16316	0.00156065	0.0538678	peak_29450	no diff	1.26867	76218	6430710C18Rik	Distal Intergenic	16727	ENSMUSG00000085427	RIKEN cDNA 6430710C18 gene	1.26867	-0.581404
chr2_30545016_30545486	chr2	30545016	30545486	34.5	9	22.0381	2.01359	0.636953	3.16129	0.00157072	0.0541677	peak_28457	no diff	1.26626	78617	Cstad	Distal Intergenic	-49554	ENSMUSG00000047363	CSA-conditional, T cell activation-dependent protein	1.26626	2.01359
chr13_51299012_51299434	chr13	51299012	51299434	26	5.5	15.889	2.30085	0.727896	3.16096	0.00157252	0.054182	peak_13780	no diff	1.26614	667728	H2af-ps2	Distal Intergenic	-95947	NA	H2A histone family, pseudogene 2	1.26614	2.30085
chr11_3373682_3375091	chr11	3373682	3375091	232	157	192.955	0.617709	0.195517	3.15936	0.00158114	0.0544312	peak_7030	no diff	1.26415	16886	Limk2	Promoter (2-3kb)	-2306	ENSMUSG00000020451	LIM motif-containing protein kinase 2	1.26415	0.617709
chr3_51660883_51661374	chr3	51660883	51661374	22.5	60	40.7287	-1.36889	0.433359	-3.15879	0.00158428	0.0544915	peak_32555	no diff	1.26367	211666	Mgst2	Promoter (<=1kb)	0	ENSMUSG00000074604	microsomal glutathione S-transferase 2	1.26367	-1.36889
chr1_192822405_192823587	chr1	192822405	192823587	176	271	221.078	-0.563457	0.178432	-3.15783	0.00158951	0.0546233	peak_3998	no diff	1.26262	320952	A730013G03Rik	Distal Intergenic	11132	ENSMUSG00000047384	RIKEN cDNA A730013G03 gene	1.26262	-0.563457
chr9_89891502_89892091	chr9	89891502	89892091	51	20	35.4222	1.40713	0.445769	3.15664	0.00159597	0.0547972	peak_51785	no diff	1.26124	19417	Rasgrf1	Distal Intergenic	-17817	ENSMUSG00000032356	RAS protein-specific guanine nucleotide-releasing factor 1	1.26124	1.40713
chr1_60623406_60623847	chr1	60623406	60623847	8	33.5	20.4832	-2.01147	0.637347	-3.156	0.00159946	0.0548492	peak_1009	no diff	1.26083	77300	Raph1	Distal Intergenic	-56302	ENSMUSG00000026014	Ras association (RalGDS/AF-6) and pleckstrin homology domains 1	1.26083	-2.01147
chr2_166335710_166336157	chr2	166335710	166336157	13.5	43.5	27.8921	-1.62486	0.514872	-3.15586	0.00160028	0.0548492	peak_31656	no diff	1.26083	670775	Gm11468	Distal Intergenic	61802	ENSMUSG00000084840	predicted gene 11468	1.26083	-1.62486
chr10_107946268_107946908	chr10	107946268	107946908	136	218	174.439	-0.626792	0.198638	-3.15545	0.00160252	0.0548779	peak_6477	no diff	1.2606	628877	Gm29685	Promoter (<=1kb)	0	ENSMUSG00000112910	predicted gene, 29685	1.2606	-0.626792
chr4_95158677_95159017	chr4	95158677	95159017	46.5	16.5	31.7195	1.55144	0.491883	3.15408	0.00161003	0.0550869	peak_36387	no diff	1.25895	16476	Jun	Intron (ENSMUST00000124166.7/ENSMUST00000124166.7, intron 4 of 4)	-106455	ENSMUSG00000052684	jun proto-oncogene	1.25895	1.55144
chr10_37397274_37397843	chr10	37397274	37397843	24	62	42.4841	-1.31579	0.417298	-3.15313	0.00161531	0.0551711	peak_4736	no diff	1.25829	17118	Marcks	Distal Intergenic	-258354	ENSMUSG00000069662	myristoylated alanine rich protein kinase C substrate	1.25829	-1.31579
chr16_90385552_90386502	chr16	90385552	90386502	70	33	51.4093	1.14159	0.362027	3.15332	0.00161422	0.0551711	peak_21498	no diff	1.25829	26559	Hunk	Promoter (<=1kb)	0	ENSMUSG00000053414	hormonally upregulated Neu-associated kinase	1.25829	1.14159
chr11_116103954_116104470	chr11	116103954	116104470	325	242	281.749	0.484607	0.153753	3.15185	0.00162242	0.0553659	peak_10405	no diff	1.25676	217333	Trim47	Promoter (2-3kb)	2613	ENSMUSG00000020773	tripartite motif-containing 47	1.25676	0.484607
chr17_47293694_47294738	chr17	47293694	47294738	458.5	622	534.005	-0.387975	0.123158	-3.15022	0.00163145	0.0556255	peak_23075	no diff	1.25473	224829	Trerf1	Promoter (<=1kb)	0	ENSMUSG00000064043	transcriptional regulating factor 1	1.25473	-0.387975
chr6_119864344_119865135	chr6	119864344	119865135	39	84.5	60.6658	-1.05526	0.335024	-3.14981	0.00163379	0.055657	peak_43331	no diff	1.25448	111173	Erc1	Distal Intergenic	-16177	ENSMUSG00000030172	ELKS/RAB6-interacting/CAST family member 1	1.25448	-1.05526
chr1_186287490_186288236	chr1	186287490	186288236	31.5	73.5	51.4634	-1.16597	0.370252	-3.14914	0.00163752	0.0557356	peak_3832	no diff	1.25387	226791	Lyplal1	Distal Intergenic	-170180	ENSMUSG00000039246	lysophospholipase-like 1	1.25387	-1.16597
chr10_120582316_120583034	chr10	120582316	120583034	43	90	65.5377	-1.00776	0.320131	-3.14798	0.00164405	0.0558122	peak_6738	no diff	1.25327	15364	Hmga2	Distal Intergenic	-105847	ENSMUSG00000056758	high mobility group AT-hook 2	1.25327	-1.00776
chr15_34719276_34719945	chr15	34719276	34719945	91	48	69.4304	0.978894	0.310925	3.14833	0.00164208	0.0558122	peak_17528	no diff	1.25327	223473	Nipal2	Distal Intergenic	-40064	ENSMUSG00000038879	NIPA-like domain containing 2	1.25327	0.978894
chr19_36364598_36365254	chr19	36364598	36365254	31.5	74	51.8146	-1.18324	0.375855	-3.14813	0.00164318	0.0558122	peak_26945	no diff	1.25327	76073	Pcgf5	Intron (ENSMUST00000225920.1/76073, intron 1 of 8)	-13814	ENSMUSG00000024805	polycomb group ring finger 5	1.25327	-1.18324
chr4_32508547_32508952	chr4	32508547	32508952	27	6	16.5161	2.23223	0.70926	3.14726	0.00164808	0.0559005	peak_35345	no diff	1.25258	12014	Bach2	Intron (ENSMUST00000108180.8/12014, intron 4 of 6)	7042	ENSMUSG00000040270	BTB and CNC homology, basic leucine zipper transcription factor 2	1.25258	2.23223
chr8_128009415_128010003	chr8	128009415	128010003	6.5	30	17.9894	-2.16067	0.686654	-3.14666	0.00165144	0.0559661	peak_50051	no diff	1.25207	102465212	Mir21c	Distal Intergenic	268222	ENSMUSG00000099326	microRNA 21c	1.25207	-2.16067
chr2_180125751_180126710	chr2	180125751	180126710	79	151.5	113.476	-0.868381	0.276113	-3.14502	0.00166075	0.0562331	peak_31945	no diff	1.25001	228983	Osbpl2	Intron (ENSMUST00000040668.8/228983, intron 1 of 13)	6347	ENSMUSG00000039050	oxysterol binding protein-like 2	1.25001	-0.868381
chr8_72262738_72263249	chr8	72262738	72263249	17	52.5	33.8043	-1.57091	0.499658	-3.14397	0.0016667	0.0563859	peak_48517	no diff	1.24883	11767	Ap1m1	Distal Intergenic	9803	ENSMUSG00000003033	adaptor-related protein complex AP-1, mu subunit 1	1.24883	-1.57091
chr14_76278756_76279459	chr14	76278756	76279459	67	128.5	96.8126	-0.886229	0.281946	-3.14326	0.00167075	0.0564738	peak_16533	no diff	1.24815	72893	2900040C04Rik	Distal Intergenic	27299	ENSMUSG00000115625	RIKEN cDNA 2900040C04 gene	1.24815	-0.886229
chr4_150798457_150800289	chr4	150798457	150800289	326.5	237.5	280.103	0.522261	0.166185	3.14264	0.0016743	0.0565451	peak_38098	no diff	1.2476	74155	Errfi1	Distal Intergenic	-53630	ENSMUSG00000028967	ERBB receptor feedback inhibitor 1	1.2476	0.522261
chr6_134614769_134615717	chr6	134614769	134615717	119.5	67	92.5326	0.8893	0.283085	3.14146	0.00168106	0.0567247	peak_43686	no diff	1.24623	67729	Mansc1	Intron (ENSMUST00000047443.4/67729, intron 3 of 3)	16771	ENSMUSG00000032718	MANSC domain containing 1	1.24623	0.8893
chr13_108402904_108403367	chr13	108402904	108403367	28	6.5	17.2579	2.15625	0.686522	3.14084	0.00168467	0.0567973	peak_14813	no diff	1.24567	218581	Depdc1b	Intron (ENSMUST00000163307.7/218581, intron 11 of 12)	45478	ENSMUSG00000021697	DEP domain containing 1B	1.24567	2.15625
chr14_117930292_117931374	chr14	117930292	117931374	79.5	141.5	109.044	-0.778015	0.247771	-3.14005	0.00168919	0.0568627	peak_16798	no diff	1.24517	102465148	Mir6239	Intron (ENSMUST00000088483.9/23888, intron 7 of 9)	22473	ENSMUSG00000098648	microRNA 6239	1.24517	-0.778015
chr2_18047437_18048229	chr2	18047437	18048229	127	76	101.12	0.799424	0.254594	3.13999	0.00168951	0.0568627	peak_28019	no diff	1.24517	17354	Mllt10	Exon (ENSMUST00000091420.5/ENSMUST00000091420.5, exon 2 of 2)	-7008	ENSMUSG00000026743	myeloid/lymphoid or mixed-lineage leukemia; translocated to, 10	1.24517	0.799424
chr11_100147586_100148137	chr11	100147586	100148137	24	4.5	14.4229	2.47804	0.789316	3.13947	0.00169251	0.0569149	peak_9631	no diff	1.24477	16669	Krt19	Promoter (<=1kb)	528	ENSMUSG00000020911	keratin 19	1.24477	2.47804
chr12_105516906_105517529	chr12	105516906	105517529	53	21	37.0844	1.38709	0.441894	3.13897	0.00169545	0.0569646	peak_12529	no diff	1.24439	104932	AU015791	Distal Intergenic	3426	NA	expressed sequence AU015791	1.24439	1.38709
chr17_37995415_37996224	chr17	37995415	37996224	170	260	212.483	-0.558728	0.178017	-3.13863	0.00169739	0.0569811	peak_22842	no diff	1.24427	258094	Or14j8	Distal Intergenic	-42336	ENSMUSG00000109376	olfactory receptor family 14 subfamily J member 8	1.24427	-0.558728
chr19_23027969_23028657	chr19	23027969	23028657	30	7.5	18.7232	2.06052	0.656582	3.13825	0.00169959	0.0570063	peak_26575	no diff	1.24408	16601	Klf9	Intron (ENSMUST00000236056.1/ENSMUST00000236056.1, intron 1 of 1)	-112569	ENSMUSG00000033863	Kruppel-like factor 9	1.24408	2.06052
chr17_83954431_83955180	chr17	83954431	83955180	27.5	66.5	46.346	-1.22071	0.389139	-3.13695	0.00170717	0.0571847	peak_23920	no diff	1.24272	78148	8430430B14Rik	Distal Intergenic	-43374	ENSMUSG00000117431	RIKEN cDNA 8430430B14 gene	1.24272	-1.22071
chr4_62736372_62736918	chr4	62736372	62736918	85	151.5	116.225	-0.779152	0.248388	-3.13683	0.00170783	0.0571847	peak_35996	no diff	1.24272	50780	Rgs3	Distal Intergenic	35677	ENSMUSG00000059810	regulator of G-protein signaling 3	1.24272	-0.779152
chr15_25586778_25587278	chr15	25586778	25587278	32	74	52.3366	-1.15453	0.368295	-3.1348	0.00171969	0.0574835	peak_17288	no diff	1.24046	17909	Myo10	Intron (ENSMUST00000228618.1/ENSMUST00000228618.1, intron 3 of 5)	-35247	ENSMUSG00000022272	myosin X	1.24046	-1.15453
chr16_90453162_90453582	chr16	90453162	90453582	35.5	2	19.0752	4.18886	1.33621	3.13488	0.00171925	0.0574835	peak_21502	no diff	1.24046	26559	Hunk	Intron (ENSMUST00000065856.7/26559, intron 3 of 10)	-8315	ENSMUSG00000053414	hormonally upregulated Neu-associated kinase	1.24046	4.18886
chr11_109509887_109510410	chr11	109509887	109510410	13	42	26.9264	-1.63345	0.521218	-3.13391	0.00172494	0.0576098	peak_10172	no diff	1.2395	74008	Arsg	Intron (ENSMUST00000020928.12/74008, intron 4 of 13)	24281	ENSMUSG00000020604	arylsulfatase G	1.2395	-1.63345
chr2_46325093_46325912	chr2	46325093	46325912	51	101.5	75.2058	-0.939314	0.299885	-3.13225	0.00173474	0.0578878	peak_28904	no diff	1.23741	69405	1700019E08Rik	Distal Intergenic	628293	ENSMUSG00000086202	RIKEN cDNA 1700019E08 gene	1.23741	-0.939314
chr12_109958632_109959162	chr12	109958632	109959162	41	14	27.4757	1.60871	0.513714	3.13153	0.001739	0.0579072	peak_12621	no diff	1.23727	67280	3110009F21Rik	Distal Intergenic	198915	ENSMUSG00000113331	RIKEN cDNA 3110009F21 gene	1.23727	1.60871
chr17_3102082_3102927	chr17	3102082	3102927	54.5	108	79.9391	-0.923328	0.294816	-3.13188	0.0017369	0.0579072	peak_21755	no diff	1.23727	106583	Scaf8	Distal Intergenic	-12045	ENSMUSG00000046201	SR-related CTD-associated factor 8	1.23727	-0.923328
chr5_111881237_111881896	chr5	111881237	111881896	50.5	17	33.4094	1.62141	0.51779	3.1314	0.00173976	0.0579072	peak_39976	no diff	1.23727	269683	E130006D01Rik	Distal Intergenic	-119512	ENSMUSG00000085271	RIKEN cDNA E130006D01 gene	1.23727	1.62141
chr16_43500175_43500854	chr16	43500175	43500854	111	61	85.4362	0.914669	0.292129	3.13105	0.00174185	0.0579276	peak_20920	no diff	1.23711	56490	Zbtb20	Promoter (2-3kb)	-2760	ENSMUSG00000022708	zinc finger and BTB domain containing 20	1.23711	0.914669
chr17_84581825_84582499	chr17	84581825	84582499	34.5	77	54.9545	-1.10329	0.352462	-3.13025	0.00174659	0.0580359	peak_23969	no diff	1.2363	213556	Plekhh2	Intron (ENSMUST00000047206.6/213556, intron 15 of 29)	6275	ENSMUSG00000040852	pleckstrin homology domain containing, family H (with MyTH4 domain) member 2	1.2363	-1.10329
chr8_126849181_126850194	chr8	126849181	126850194	235.5	344	286.343	-0.486326	0.155376	-3.12999	0.00174815	0.0580385	peak_50012	no diff	1.23628	414091	A630001O12Rik	Exon (ENSMUST00000212914.1/414091, exon 2 of 2)	9948	NA	RIKEN cDNA A630001O12 gene	1.23628	-0.486326
chr11_119248760_119249556	chr11	119248760	119249556	179.5	117	147.262	0.676875	0.216356	3.12852	0.00175689	0.0582347	peak_10642	no diff	1.23482	207607	Ccdc40	Intron (ENSMUST00000235971.1/207607, intron 11 of 18)	-3997	ENSMUSG00000039963	coiled-coil domain containing 40	1.23482	0.676875
chr12_41485765_41486259	chr12	41485765	41486259	67	31	48.8533	1.16794	0.373324	3.1285	0.00175703	0.0582347	peak_11466	no diff	1.23482	16981	Lrrn3	Promoter (<=1kb)	172	ENSMUSG00000036295	leucine rich repeat protein 3, neuronal	1.23482	1.16794
chr11_119190325_119190896	chr11	119190325	119190896	190.5	125	156.783	0.670524	0.214384	3.12768	0.00176194	0.0582989	peak_10635	no diff	1.23434	207592	Tbc1d16	Intron (ENSMUST00000036113.3/207592, intron 3 of 11)	31080	ENSMUSG00000039976	TBC1 domain family, member 16	1.23434	0.670524
chr14_16046214_16046804	chr14	16046214	16046804	25	5	15.1804	2.38258	0.761749	3.12778	0.00176133	0.0582989	peak_15161	no diff	1.23434	71147	Oxsm	Distal Intergenic	196483	ENSMUSG00000021786	3-oxoacyl-ACP synthase, mitochondrial	1.23434	2.38258
chr11_116572784_116573484	chr11	116572784	116573484	63	27.5	45.263	1.26401	0.404263	3.12669	0.00176786	0.0583227	peak_10444	no diff	1.23416	217342	Ube2o	Intron (ENSMUST00000082152.4/217342, intron 1 of 17)	7963	ENSMUSG00000020802	ubiquitin-conjugating enzyme E2O	1.23416	1.26401
chr14_77180805_77181474	chr14	77180805	77181474	20	54	36.3219	-1.3735	0.439315	-3.12645	0.0017693	0.0583227	peak_16583	no diff	1.23416	239188	Enox1	Intron (ENSMUST00000022589.8/239188, intron 1 of 18)	24025	ENSMUSG00000022012	ecto-NOX disulfide-thiol exchanger 1	1.23416	-1.3735
chr16_93711331_93712214	chr16	93711331	93712214	553	445.5	496.546	0.369876	0.11832	3.12607	0.0017716	0.0583227	peak_21631	no diff	1.23416	70028	Dop1b	Promoter (<=1kb)	0	ENSMUSG00000022946	DOP1 leucine zipper like protein B	1.23416	0.369876
chr4_102408049_102408460	chr4	102408049	102408460	13	42	26.9102	-1.63527	0.523065	-3.12633	0.00177004	0.0583227	peak_36543	no diff	1.23416	18578	Pde4b	Intron (ENSMUST00000106911.7/18578, intron 3 of 16)	-13058	ENSMUSG00000028525	phosphodiesterase 4B, cAMP specific	1.23416	-1.63527
chr7_118462912_118463774	chr7	118462912	118463774	108	61	84.4043	0.883769	0.282689	3.12629	0.00177026	0.0583227	peak_46571	no diff	1.23416	110058	Syt17	Distal Intergenic	-14690	ENSMUSG00000058420	synaptotagmin XVII	1.23416	0.883769
chr7_3692670_3694593	chr7	3692670	3694593	486	385.5	433.409	0.391562	0.125246	3.12634	0.00176997	0.0583227	peak_44211	no diff	1.23416	66078	Tsen34	Promoter (<=1kb)	0	ENSMUSG00000035585	tRNA splicing endonuclease subunit 34	1.23416	0.391562
chr16_32657736_32658334	chr16	32657736	32658334	107	60	83.1203	0.888516	0.284276	3.12554	0.00177477	0.058378	peak_20664	no diff	1.23375	51789	Tnk2	Promoter (<=1kb)	-591	ENSMUSG00000022791	tyrosine kinase, non-receptor, 2	1.23375	0.888516
chr11_60776603_60777766	chr11	60776603	60777766	219.5	152	184.854	0.589807	0.188785	3.12423	0.00178269	0.0585896	peak_8212	no diff	1.23218	21975	Top3a	Promoter (<=1kb)	0	ENSMUSG00000002814	topoisomerase (DNA) III alpha	1.23218	0.589807
chr5_151368032_151369208	chr5	151368032	151369208	687	567	623.462	0.335529	0.107444	3.12284	0.00179118	0.0588192	peak_41151	no diff	1.23048	625175	1700028E10Rik	Promoter (<=1kb)	0	ENSMUSG00000097321	RIKEN cDNA 1700028E10 gene	1.23048	0.335529
chr10_122794260_122794955	chr10	122794260	122794955	93	47	69.9194	1.05563	0.338065	3.12256	0.00179286	0.0588249	peak_6815	no diff	1.23044	319468	Ppm1h	Intron (ENSMUST00000162853.7/319468, intron 2 of 5)	-16289	ENSMUSG00000034613	protein phosphatase 1H (PP2C domain containing)	1.23044	1.05563
chr5_33377950_33378967	chr5	33377950	33378967	320.5	237	276.706	0.494241	0.158324	3.12171	0.00179805	0.0588967	peak_38810	no diff	1.22991	71101	Uvssa	Promoter (<=1kb)	0	ENSMUSG00000037355	UV stimulated scaffold protein A	1.22991	0.494241
chr8_26689814_26690491	chr8	26689814	26690491	58.5	23	40.5689	1.41688	0.453858	3.12186	0.00179711	0.0588967	peak_47774	no diff	1.22991	72316	2310008N11Rik	Distal Intergenic	133932	ENSMUSG00000100335	RIKEN cDNA 2310008N11 gene	1.22991	1.41688
chr4_156228501_156229097	chr4	156228501	156229097	20	54.5	36.4924	-1.3935	0.446464	-3.12119	0.00180123	0.0589516	peak_38281	no diff	1.2295	231002	Plekhn1	Promoter (<=1kb)	0	ENSMUSG00000078485	pleckstrin homology domain containing, family N member 1	1.2295	-1.3935
chr16_8810615_8811281	chr16	8810615	8811281	125	205.5	162.761	-0.654154	0.209664	-3.12001	0.00180848	0.0591393	peak_19929	no diff	1.22812	252870	Usp7	Distal Intergenic	-18307	ENSMUSG00000022710	ubiquitin specific peptidase 7	1.22812	-0.654154
chr17_34135159_34135856	chr17	34135159	34135856	185.5	282.5	231.578	-0.548291	0.175787	-3.11906	0.00181428	0.0592301	peak_22660	no diff	1.22746	14998	H2-DMa	Promoter (<=1kb)	0	ENSMUSG00000037649	histocompatibility 2, class II, locus DMa	1.22746	-0.548291
chr6_147260690_147261241	chr6	147260690	147261241	188	125.5	155.959	0.643142	0.206184	3.11926	0.00181305	0.0592301	peak_44094	no diff	1.22746	19227	Pthlh	Promoter (2-3kb)	2926	ENSMUSG00000048776	parathyroid hormone-like peptide	1.22746	0.643142
chr3_51195149_51196093	chr3	51195149	51196093	211	143	175.845	0.615133	0.197243	3.11865	0.0018168	0.0592632	peak_32523	no diff	1.22721	12457	Noct	Distal Intergenic	-28354	ENSMUSG00000023087	nocturnin	1.22721	0.615133
chr2_51146778_51148116	chr2	51146778	51148116	287	209	246.767	0.512444	0.164332	3.11834	0.0018187	0.0592757	peak_28994	no diff	1.22712	74194	Rnd3	Promoter (<=1kb)	978	ENSMUSG00000017144	Rho family GTPase 3	1.22712	0.512444
chr7_135735583_135736227	chr7	135735583	135736227	83	39.5	60.8011	1.11925	0.359011	3.11759	0.00182337	0.0593785	peak_47026	no diff	1.22637	17345	Mki67	Distal Intergenic	-19222	ENSMUSG00000031004	antigen identified by monoclonal antibody Ki 67	1.22637	1.11925
chr10_33557720_33558771	chr10	33557720	33558771	183	278.5	227.49	-0.544906	0.174826	-3.11685	0.00182793	0.0594164	peak_4684	no diff	1.22609	215890	Clvs2	Intron (ENSMUST00000019920.12/215890, intron 3 of 5)	65425	ENSMUSG00000019785	clavesin 2	1.22609	-0.544906
chr15_59197444_59198464	chr15	59197444	59198464	106	179	140.806	-0.694961	0.22298	-3.1167	0.00182888	0.0594164	peak_18110	no diff	1.22609	100416830	Zfp572	Distal Intergenic	-108484	ENSMUSG00000098528	zinc finger protein 572	1.22609	-0.694961
chr4_11447755_11448200	chr4	11447755	11448200	8	32.5	19.8825	-1.97548	0.633843	-3.11667	0.00182908	0.0594164	peak_35136	no diff	1.22609	66185	Virma	Distal Intergenic	-37758	ENSMUSG00000040720	vir like m6A methyltransferase associated	1.22609	-1.97548
chr4_83107956_83108397	chr4	83107956	83108397	23.5	4	13.9757	2.61205	0.838187	3.11631	0.0018313	0.0594392	peak_36160	no diff	1.22593	329872	Frem1	Distal Intergenic	-55617	ENSMUSG00000059049	Fras1 related extracellular matrix protein 1	1.22593	2.61205
chr14_12822646_12823234	chr14	12822646	12823234	50.5	19	34.7088	1.45508	0.467293	3.11385	0.00184666	0.0598384	peak_15126	no diff	1.22302	27062	Cadps	Promoter (<=1kb)	0	ENSMUSG00000054423	Ca2+-dependent secretion activator	1.22302	1.45508
chr4_45530278_45531510	chr4	45530278	45531510	355	270	310.519	0.452568	0.145332	3.11402	0.00184556	0.0598384	peak_35595	no diff	1.22302	230126	Shb	Promoter (<=1kb)	0	ENSMUSG00000044813	src homology 2 domain-containing transforming protein B	1.22302	0.452568
chr4_134631300_134631931	chr4	134631300	134631931	42	88	64.0918	-1.01009	0.324424	-3.11349	0.00184887	0.0598606	peak_37547	no diff	1.22286	102465216	Mir6403	Intron (ENSMUST00000038628.3/230815, intron 3 of 12)	-63449	ENSMUSG00000099289	microRNA 6403	1.22286	-1.01009
chr6_137163497_137164077	chr6	137163497	137164077	49	19	34.0857	1.43059	0.459575	3.11285	0.00185288	0.0599407	peak_43788	no diff	1.22228	232441	Rerg	Intron (ENSMUST00000032347.10/232441, intron 2 of 4)	5608	ENSMUSG00000030222	RAS-like, estrogen-regulated, growth-inhibitor	1.22228	1.43059
chr8_41239223_41240906	chr8	41239223	41240906	303.5	427.5	361.713	-0.440199	0.141459	-3.11186	0.00185915	0.0600942	peak_48014	no diff	1.22117	18536	Pcm1	Promoter (<=1kb)	0	ENSMUSG00000031592	pericentriolar material 1	1.22117	-0.440199
chr3_96414323_96415116	chr3	96414323	96415116	29	69.5	48.4721	-1.19667	0.384619	-3.1113	0.00186265	0.0601577	peak_33605	no diff	1.22071	21748	Terc	Promoter (<=1kb)	0	ENSMUSG00000118406	telomerase RNA component	1.22071	-1.19667
chr18_39140568_39141293	chr18	39140568	39141293	26.5	67	46.2565	-1.29279	0.415565	-3.11092	0.00186503	0.060173	peak_24888	no diff	1.2206	71302	Arhgap26	Intron (ENSMUST00000097593.8/71302, intron 10 of 22)	41257	ENSMUSG00000036452	Rho GTPase activating protein 26	1.2206	-1.29279
chr2_49619057_49619558	chr2	49619057	49619558	61.5	26.5	43.9768	1.2833	0.412571	3.1105	0.00186773	0.060173	peak_28949	no diff	1.2206	16574	Kif5c	Promoter (<=1kb)	0	ENSMUSG00000026764	kinesin family member 5C	1.2206	1.2833
chr6_134919898_134920900	chr6	134919898	134920900	458.5	362	407.753	0.397164	0.127676	3.11071	0.00186639	0.060173	peak_43708	no diff	1.2206	12576	Cdkn1b	Promoter (<=1kb)	0	ENSMUSG00000003031	cyclin-dependent kinase inhibitor 1B	1.2206	0.397164
chr18_88893690_88894654	chr18	88893690	88894654	190.5	288	236.331	-0.53491	0.172021	-3.10956	0.00187366	0.0603144	peak_25900	no diff	1.21958	54607	Socs6	Promoter (<=1kb)	0	ENSMUSG00000056153	suppressor of cytokine signaling 6	1.21958	-0.53491
chr8_83737814_83738393	chr8	83737814	83738393	32	8	20.2475	2.05196	0.659976	3.10914	0.00187632	0.0603504	peak_48734	no diff	1.21932	26364	Adgre5	Promoter (2-3kb)	2776	ENSMUSG00000002885	adhesion G protein-coupled receptor E5	1.21932	2.05196
chr13_63566137_63566645	chr13	63566137	63566645	158	97.5	127.727	0.759834	0.24445	3.10834	0.00188139	0.0604639	peak_14119	no diff	1.2185	19206	Ptch1	Promoter (<=1kb)	-402	ENSMUSG00000021466	patched 1	1.2185	0.759834
chr9_94669664_94670237	chr9	94669664	94670237	48.5	18	33.0623	1.48572	0.478042	3.10792	0.00188408	0.0605005	peak_51834	no diff	1.21824	331004	Slc9a9	Promoter (<=1kb)	0	ENSMUSG00000031129	solute carrier family 9 (sodium/hydrogen exchanger), member 9	1.21824	1.48572
chr17_47064914_47065970	chr17	47064914	47065970	126.5	76	100.941	0.791634	0.254753	3.10746	0.00188704	0.0605459	peak_23067	no diff	1.21792	224826	Ubr2	Distal Intergenic	-54358	ENSMUSG00000023977	ubiquitin protein ligase E3 component n-recognin 2	1.21792	0.791634
chr4_80940758_80941397	chr4	80940758	80941397	33	75.5	53.5	-1.14608	0.368895	-3.1068	0.00189123	0.0606308	peak_36112	no diff	1.21731	52829	Lurap1l	Intron (ENSMUST00000055922.3/52829, intron 1 of 1)	30112	ENSMUSG00000048706	leucine rich adaptor protein 1-like	1.21731	-1.14608
chr11_108166398_108167016	chr11	108166398	108167016	80.5	40.5	60.2076	1.04867	0.337651	3.10578	0.00189778	0.060791	peak_10131	no diff	1.21616	18750	Prkca	Intron (ENSMUST00000059595.10/18750, intron 3 of 16)	-153593	ENSMUSG00000050965	protein kinase C, alpha	1.21616	1.04867
chr7_4675160_4675725	chr7	4675160	4675725	32.5	74.5	52.6838	-1.1341	0.365202	-3.10541	0.00190018	0.0608181	peak_44237	no diff	1.21597	66245	Hspbp1	Intron (ENSMUST00000079970.5/66245, intron 4 of 7)	8936	ENSMUSG00000063802	HSPA (heat shock 70kDa) binding protein, cytoplasmic cochaperone 1	1.21597	-1.1341
chr6_55294811_55295210	chr6	55294811	55295210	24	4.5	14.2601	2.48149	0.799209	3.10493	0.00190324	0.0608664	peak_42152	no diff	1.21562	330323	Mindy4	Intron (ENSMUST00000053094.7/330323, intron 13 of 17)	16656	ENSMUSG00000038022	MINDY lysine 48 deubiquitinase 4	1.21562	2.48149
chr15_66540805_66541649	chr15	66540805	66541649	33.5	76.5	54.1459	-1.12693	0.363204	-3.10274	0.00191741	0.0612695	peak_18306	no diff	1.21276	213068	Tmem71	Exon (ENSMUST00000048372.6/213068, exon 6 of 10)	19454	ENSMUSG00000036944	transmembrane protein 71	1.21276	-1.12693
chr8_105860119_105861028	chr8	105860119	105861028	418	563	484.689	-0.370299	0.119425	-3.10067	0.00193081	0.0616476	peak_49240	no diff	1.21008	68051	Nutf2	Promoter (<=1kb)	0	ENSMUSG00000008450	nuclear transport factor 2	1.21008	-0.370299
chr4_118000616_118001253	chr4	118000616	118001253	95	162.5	126.7	-0.716105	0.230988	-3.10019	0.00193397	0.061698	peak_36949	no diff	1.20973	20441	St3gal3	Intron (ENSMUST00000030263.8/20441, intron 5 of 11)	30629	ENSMUSG00000028538	ST3 beta-galactoside alpha-2,3-sialyltransferase 3	1.20973	-0.716105
chr9_59691491_59692594	chr9	59691491	59692594	235.5	162	198.404	0.597292	0.1927	3.09959	0.00193787	0.0617722	peak_51142	no diff	1.20921	546134	Gramd2	Intron (ENSMUST00000123914.7/546134, intron 1 of 8)	11347	ENSMUSG00000074259	GRAM domain containing 2	1.20921	0.597292
chr12_86775498_86776244	chr12	86775498	86776244	31.5	72	50.856	-1.13324	0.365792	-3.09804	0.00194804	0.0620459	peak_12227	no diff	1.20729	627607	Lrrc74a	Distal Intergenic	34491	ENSMUSG00000059114	leucine rich repeat containing 74A	1.20729	-1.13324
chr8_27206330_27207229	chr8	27206330	27207229	48	98.5	72.3407	-0.975794	0.31505	-3.09726	0.00195317	0.0621587	peak_47804	no diff	1.2065	76615	Got1l1	Intron (ENSMUST00000211002.1/76615, intron 1 of 3)	-3783	ENSMUSG00000039720	glutamic-oxaloacetic transaminase 1-like 1	1.2065	-0.975794
chr3_60134834_60135459	chr3	60134834	60135459	64	123.5	92.6359	-0.902554	0.291446	-3.09682	0.00195609	0.0622013	peak_32758	no diff	1.2062	84112	Sucnr1	Distal Intergenic	52932	ENSMUSG00000027762	succinate receptor 1	1.2062	-0.902554
chr15_97315136_97315872	chr15	97315136	97315872	64	121	91.3901	-0.858776	0.277414	-3.09565	0.00196381	0.0623271	peak_19427	no diff	1.20532	239647	Pced1b	Intron (ENSMUST00000059433.7/239647, intron 3 of 5)	-45330	ENSMUSG00000044250	PC-esterase domain containing 1B	1.20532	-0.858776
chr19_28646172_28647008	chr19	28646172	28647008	144	86.5	114.318	0.790793	0.255466	3.0955	0.00196483	0.0623271	peak_26724	no diff	1.20532	226075	Glis3	Intron (ENSMUST00000162022.7/226075, intron 2 of 10)	19677	ENSMUSG00000052942	GLIS family zinc finger 3	1.20532	0.790793
chr3_51340151_51342087	chr3	51340151	51342087	327.5	243	284.228	0.48888	0.157918	3.09579	0.00196292	0.0623271	peak_32533	no diff	1.20532	69257	Elf2	Promoter (<=1kb)	0	ENSMUSG00000037174	E74-like factor 2	1.20532	0.48888
chr3_101141722_101142283	chr3	101141722	101142283	21.5	56	38.0949	-1.32246	0.427338	-3.09465	0.00197045	0.062455	peak_33722	no diff	1.20443	19221	Ptgfrn	Distal Intergenic	-31444	ENSMUSG00000027864	prostaglandin F2 receptor negative regulator	1.20443	-1.32246
chr10_108581537_108582201	chr10	108581537	108582201	40	85	61.4233	-1.02747	0.332133	-3.09357	0.00197767	0.0625826	peak_6505	no diff	1.20355	20979	Syt1	Intron (ENSMUST00000105276.7/20979, intron 10 of 11)	54763	ENSMUSG00000035864	synaptotagmin I	1.20355	-1.02747
chr6_97881894_97882387	chr6	97881894	97882387	37	81	58.2723	-1.07773	0.348366	-3.09366	0.00197705	0.0625826	peak_42919	no diff	1.20355	17342	Mitf	Intron (ENSMUST00000203884.2/17342, intron 1 of 9)	-47412	ENSMUSG00000035158	melanogenesis associated transcription factor	1.20355	-1.07773
chr12_72664323_72665320	chr12	72664323	72665320	183	120	150.587	0.661549	0.213887	3.09298	0.00198155	0.0626043	peak_11810	no diff	1.2034	66375	Dhrs7	Promoter (<=1kb)	0	ENSMUSG00000021094	dehydrogenase/reductase (SDR family) member 7	1.2034	0.661549
chr7_93424633_93425309	chr7	93424633	93425309	15	47.5	30.9669	-1.61222	0.521217	-3.09319	0.0019802	0.0626043	peak_45942	no diff	1.2034	100040298	Gm15501	Distal Intergenic	-240457	ENSMUSG00000087412	predicted pseudogene 15501	1.2034	-1.61222
chr1_92437453_92438365	chr1	92437453	92438365	254.5	181	216.644	0.545492	0.176389	3.09255	0.00198442	0.0626444	peak_1926	no diff	1.20312	67273	Ndufa10	Distal Intergenic	22352	ENSMUSG00000026260	NADH:ubiquinone oxidoreductase subunit A10	1.20312	0.545492
chr6_145998251_145999319	chr6	145998251	145999319	433	333.5	381.517	0.438291	0.14176	3.09178	0.00198962	0.0627579	peak_44026	no diff	1.20233	16651	Sspn	Distal Intergenic	44822	ENSMUSG00000030255	sarcospan	1.20233	0.438291
chr9_88327301_88328038	chr9	88327301	88328038	90	46.5	67.9882	1.01896	0.329609	3.09142	0.00199199	0.062782	peak_51766	no diff	1.20216	23959	Nt5e	Promoter (<=1kb)	0	ENSMUSG00000032420	5' nucleotidase, ecto	1.20216	1.01896
chr8_70593946_70595033	chr8	70593946	70595033	158	245.5	199.212	-0.57449	0.185868	-3.09085	0.00199582	0.0628524	peak_48424	no diff	1.20168	71780	Isyna1	Promoter (<=1kb)	0	ENSMUSG00000019139	myo-inositol 1-phosphate synthase A1	1.20168	-0.57449
chr1_186223314_186223946	chr1	186223314	186223946	17	48.5	32.1043	-1.45595	0.471118	-3.09042	0.00199874	0.0628548	peak_3827	no diff	1.20166	226791	Lyplal1	Exon (ENSMUST00000195810.1/ENSMUST00000195810.1, exon 4 of 4)	-106004	ENSMUSG00000039246	lysophospholipase-like 1	1.20166	-1.45595
chr11_44951314_44951895	chr11	44951314	44951895	32.5	8	20.2305	2.09886	0.679195	3.09021	0.00200013	0.0628548	peak_7776	no diff	1.20166	13591	Ebf1	Intron (ENSMUST00000109268.1/13591, intron 10 of 15)	39176	ENSMUSG00000057098	early B cell factor 1	1.20166	2.09886
chr19_29042427_29043028	chr19	29042427	29043028	24.5	61.5	42.1167	-1.27129	0.41143	-3.08993	0.00200205	0.0628548	peak_26734	no diff	1.20166	67329	1700018L02Rik	Intron (ENSMUST00000025696.4/56248, intron 1 of 4)	-3217	NA	RIKEN cDNA 1700018L02 gene	1.20166	-1.27129
chr8_11312320_11312984	chr8	11312320	11312984	13	41.5	26.8062	-1.61748	0.523477	-3.08989	0.00200232	0.0628548	peak_47474	no diff	1.20166	12826	Col4a1	Promoter (<=1kb)	0	ENSMUSG00000031502	collagen, type IV, alpha 1	1.20166	-1.61748
chr6_94640179_94640885	chr6	94640179	94640885	75	134.5	103.418	-0.784537	0.253935	-3.08952	0.00200482	0.0628829	peak_42861	no diff	1.20147	16206	Lrig1	Intron (ENSMUST00000204645.2/16206, intron 3 of 19)	14640	ENSMUSG00000030029	leucine-rich repeats and immunoglobulin-like domains 1	1.20147	-0.784537
chr14_121165465_121166168	chr14	121165465	121166168	20.5	54.5	36.7697	-1.35584	0.43898	-3.0886	0.002011	0.0630263	peak_16872	no diff	1.20048	223254	Farp1	Intron (ENSMUST00000135010.7/223254, intron 2 of 7)	63386	ENSMUSG00000025555	FERM, RhoGEF (Arhgef) and pleckstrin domain protein 1 (chondrocyte-derived)	1.20048	-1.35584
chr10_122678591_122679677	chr10	122678591	122679677	90	48	68.9565	0.964683	0.312439	3.08759	0.00201785	0.0631904	peak_6810	no diff	1.19935	102466884	Mir8104	Promoter (<=1kb)	0	ENSMUSG00000099225	microRNA 8104	1.19935	0.964683
chr17_83164658_83165540	chr17	83164658	83165540	34	75.5	53.8402	-1.09276	0.353994	-3.08696	0.00202217	0.0632751	peak_23880	no diff	1.19877	106522	Pkdcc	Distal Intergenic	-49752	ENSMUSG00000024247	protein kinase domain containing, cytoplasmic	1.19877	-1.09276
chr17_45867036_45867722	chr17	45867036	45867722	24	63	42.837	-1.32345	0.428802	-3.0864	0.00202598	0.0632932	peak_22986	no diff	1.19864	75154	4930542M03Rik	Distal Intergenic	13730	ENSMUSG00000117085	RIKEN cDNA 4930542M03 gene	1.19864	-1.32345
chr19_44312016_44312425	chr19	44312016	44312425	59	24	41.581	1.34223	0.434858	3.08659	0.00202466	0.0632932	peak_27192	no diff	1.19864	100628619	Mir5114	Distal Intergenic	8845	ENSMUSG00000093315	microRNA 5114	1.19864	1.34223
chr19_10880076_10880622	chr19	10880076	10880622	58	111.5	83.283	-0.883271	0.286259	-3.08557	0.00203166	0.0634201	peak_26349	no diff	1.19777	68539	Tmem109	Promoter (<=1kb)	0	ENSMUSG00000034659	transmembrane protein 109	1.19777	-0.883271
chr10_61468777_61469328	chr10	61468777	61469328	52	21	36.3826	1.3614	0.441284	3.08508	0.00203494	0.0634721	peak_5186	no diff	1.19742	216011	Lrrc20	Distal Intergenic	-6473	ENSMUSG00000037151	leucine rich repeat containing 20	1.19742	1.3614
chr3_9173659_9174566	chr3	9173659	9174566	49	19	33.9067	1.42918	0.46337	3.08432	0.00204021	0.0635857	peak_32073	no diff	1.19664	229055	Zbtb10	Distal Intergenic	-76036	ENSMUSG00000069114	zinc finger and BTB domain containing 10	1.19664	1.42918
chr17_50576115_50576637	chr17	50576115	50576637	26	5.5	15.9703	2.30237	0.746788	3.08304	0.00204901	0.0638092	peak_23152	no diff	1.19512	224860	Plcl2	Intron (ENSMUST00000043938.7/224860, intron 1 of 5)	-30357	ENSMUSG00000038910	phospholipase C-like 2	1.19512	2.30237
chr12_69119826_69120358	chr12	69119826	69120358	27	65	45.3626	-1.21051	0.392723	-3.08234	0.00205377	0.0639068	peak_11671	no diff	1.19445	20090	Rps29	Exon (ENSMUST00000222118.1/ENSMUST00000222118.1, exon 1 of 3)	38696	ENSMUSG00000034892	ribosomal protein S29	1.19445	-1.21051
chr15_77245298_77246079	chr15	77245298	77246079	124	73	98.2268	0.816192	0.264816	3.08211	0.00205541	0.063907	peak_18665	no diff	1.19445	93686	Rbfox2	Promoter (<=1kb)	0	ENSMUSG00000033565	RNA binding protein, fox-1 homolog (C. elegans) 2	1.19445	0.816192
chr2_46370732_46371542	chr2	46370732	46371542	81	142	109.996	-0.752035	0.24407	-3.08123	0.00206148	0.0640448	peak_28905	no diff	1.19352	69405	1700019E08Rik	Distal Intergenic	673932	ENSMUSG00000086202	RIKEN cDNA 1700019E08 gene	1.19352	-0.752035
chr1_155741494_155743121	chr1	155741494	155743121	78	138	106.45	-0.764556	0.248244	-3.07985	0.00207102	0.0641693	peak_2961	no diff	1.19267	16872	Lhx4	Promoter (<=1kb)	0	ENSMUSG00000026468	LIM homeobox protein 4	1.19267	-0.764556
chr11_29839735_29840282	chr11	29839735	29840282	30	71	49.8806	-1.1828	0.384092	-3.07947	0.00207368	0.0641693	peak_7512	no diff	1.19267	216622	Fem1al	Intron (ENSMUST00000058902.5/237711, intron 10 of 41)	-14067	ENSMUSG00000078157	fem-1 homolog A like	1.19267	-1.1828
chr18_32399908_32400270	chr18	32399908	32400270	6.5	29	17.3543	-2.0954	0.680395	-3.07968	0.00207226	0.0641693	peak_24610	no diff	1.19267	30948	Bin1	Intron (ENSMUST00000234857.1/30948, intron 1 of 13)	-7364	ENSMUSG00000024381	bridging integrator 1	1.19267	-2.0954
chr4_136266539_136267143	chr4	136266539	136267143	24	63.5	42.631	-1.34252	0.435885	-3.07997	0.00207019	0.0641693	peak_37632	no diff	1.19267	22704	Zfp46	Intron (ENSMUST00000136812.1/21401, intron 7 of 8)	-17540	ENSMUSG00000051351	zinc finger protein 46	1.19267	-1.34252
chr9_68899972_68900838	chr9	68899972	68900838	69	31	49.9114	1.22554	0.397925	3.07984	0.00207114	0.0641693	peak_51424	no diff	1.19267	19883	Rora	Intron (ENSMUST00000034766.13/19883, intron 1 of 10)	244669	ENSMUSG00000032238	RAR-related orphan receptor alpha	1.19267	1.22554
chr12_40338172_40338699	chr12	40338172	40338699	22.5	62	41.4843	-1.38746	0.450763	-3.07801	0.00208386	0.0644336	peak_11441	no diff	1.19089	15982	Ifrd1	Intron (ENSMUST00000069692.9/246196, intron 5 of 12)	-89668	ENSMUSG00000001627	interferon-related developmental regulator 1	1.19089	-1.38746
chr3_89337568_89338261	chr3	89337568	89338261	40.5	85	61.8168	-1.01482	0.329825	-3.07686	0.00209195	0.0646327	peak_33337	no diff	1.18955	13639	Efna4	Promoter (<=1kb)	0	ENSMUSG00000028040	ephrin A4	1.18955	-1.01482
chr18_4808383_4808883	chr18	4808383	4808883	25.5	5.5	15.5634	2.26098	0.734998	3.07617	0.00209676	0.0647301	peak_24195	no diff	1.18889	100038439	Gm10556	Distal Intergenic	-3603	ENSMUSG00000097043	predicted gene 10556	1.18889	2.26098
chr10_107966908_107967564	chr10	107966908	107967564	176	265	217.605	-0.532375	0.173116	-3.07525	0.00210329	0.0648806	peak_6480	no diff	1.18788	628877	Gm29685	Intron (ENSMUST00000219670.1/628877, intron 3 of 5)	20263	ENSMUSG00000112910	predicted gene, 29685	1.18788	-0.532375
chr13_13791728_13792540	chr13	13791728	13792540	33	74.5	52.7488	-1.11361	0.362217	-3.07442	0.00210915	0.0650103	peak_12994	no diff	1.18702	14706	Gng4	Intron (ENSMUST00000138783.7/14706, intron 1 of 2)	7399	ENSMUSG00000021303	guanine nucleotide binding protein (G protein), gamma 4	1.18702	-1.11361
chr14_11683644_11684208	chr14	11683644	11684208	44.5	91	66.8078	-0.974345	0.317236	-3.07136	0.00213086	0.0656278	peak_15102	no diff	1.18291	19270	Ptprg	Intron (ENSMUST00000022264.12/19270, intron 1 of 29)	130063	NA	protein tyrosine phosphatase, receptor type, G	1.18291	-0.974345
chr3_25143630_25144484	chr3	25143630	25144484	85.5	45	65.0321	0.985507	0.320901	3.07106	0.00213298	0.0656414	peak_32200	no diff	1.18282	635702	Naaladl2	Promoter (<=1kb)	0	ENSMUSG00000102758	N-acetylated alpha-linked acidic dipeptidase-like 2	1.18282	0.985507
chr13_108402252_108402757	chr13	108402252	108402757	29.5	7	18.3907	2.11832	0.689894	3.0705	0.00213704	0.0657147	peak_14812	no diff	1.18234	218581	Depdc1b	Intron (ENSMUST00000163307.7/218581, intron 11 of 12)	44826	ENSMUSG00000021697	DEP domain containing 1B	1.18234	2.11832
chr17_84026143_84026609	chr17	84026143	84026609	43.5	90	65.5855	-0.988577	0.322036	-3.06977	0.00214221	0.0658222	peak_23930	no diff	1.18163	78148	8430430B14Rik	Distal Intergenic	17249	ENSMUSG00000117431	RIKEN cDNA 8430430B14 gene	1.18163	-0.988577
chr14_76535099_76535662	chr14	76535099	76535662	20.5	55.5	37.1249	-1.38064	0.449852	-3.06909	0.00214714	0.0658831	peak_16543	no diff	1.18123	72661	Serp2	Intron (ENSMUST00000064517.8/72661, intron 2 of 2)	20830	ENSMUSG00000052584	stress-associated endoplasmic reticulum protein family member 2	1.18123	-1.38064
chr16_70353043_70353480	chr16	70353043	70353480	33.5	10	21.8571	1.80078	0.58676	3.06903	0.00214756	0.0658831	peak_21280	no diff	1.18123	74185	Gbe1	Intron (ENSMUST00000163832.7/74185, intron 1 of 15)	38909	ENSMUSG00000022707	glucan (1,4-alpha-), branching enzyme 1	1.18123	1.80078
chr10_33624134_33624858	chr10	33624134	33624858	24.5	61.5	42.3312	-1.28101	0.417456	-3.06862	0.00215051	0.0659222	peak_4686	no diff	1.18097	102632938	Gm15939	Promoter (<=1kb)	0	ENSMUSG00000090087	predicted gene 15939	1.18097	-1.28101
chr5_64196164_64197419	chr5	64196164	64197419	185	123.5	153.761	0.643407	0.209715	3.068	0.00215495	0.0660064	peak_39179	no diff	1.18041	57915	Tbc1d1	Intron (ENSMUST00000043893.12/57915, intron 2 of 21)	-32980	ENSMUSG00000029174	TBC1 domain family, member 1	1.18041	0.643407
chr2_34030848_34031536	chr2	34030848	34031536	13.5	44.5	28.2302	-1.64956	0.537902	-3.06666	0.00216465	0.0662519	peak_28688	no diff	1.1788	329387	C230014O12Rik	Exon (ENSMUST00000134921.1/329387, exon 2 of 4)	76193	ENSMUSG00000087461	RIKEN cDNA C230014O12 gene	1.1788	-1.64956
chr5_109866222_109867112	chr5	109866222	109867112	148.5	230	186.92	-0.576595	0.188202	-3.0637	0.00218617	0.066806	peak_39912	no diff	1.17518	667213	Gm10416	Distal Intergenic	-32077	ENSMUSG00000105044	zinc finger protein pseudogene	1.17518	-0.576595
chr5_98950543_98951282	chr5	98950543	98951282	168	110	138.228	0.666975	0.217696	3.06379	0.00218555	0.066806	peak_39674	no diff	1.17518	19092	Prkg2	Intron (ENSMUST00000161490.7/19092, intron 14 of 18)	-6709	ENSMUSG00000029334	protein kinase, cGMP-dependent, type II	1.17518	0.666975
chr16_76470995_76471575	chr16	76470995	76471575	61.5	27	44.0026	1.24097	0.405133	3.06311	0.00219051	0.0668866	peak_21310	no diff	1.17466	14109	Fau	Intron (ENSMUST00000207575.2/ENSMUST00000207575.2, intron 1 of 5)	-67343	ENSMUSG00000038274	Finkel-Biskis-Reilly murine sarcoma virus (FBR-MuSV) ubiquitously expressed (fox derived)	1.17466	1.24097
chr5_38610974_38611534	chr5	38610974	38611534	58.5	25.5	42.0544	1.26304	0.41237	3.06287	0.00219222	0.0668866	peak_38982	no diff	1.17466	22388	Wdr1	Distal Intergenic	-47753	ENSMUSG00000005103	WD repeat domain 1	1.17466	1.26304
chr3_121589016_121589498	chr3	121589016	121589498	26.5	64.5	44.737	-1.23514	0.403373	-3.06202	0.00219849	0.0670256	peak_34195	no diff	1.17376	100503044	A730020M07Rik	Distal Intergenic	53869	ENSMUSG00000044522	RIKEN cDNA A730020M07 gene	1.17376	-1.23514
chr8_116993045_116994017	chr8	116993045	116994017	443	594	513.053	-0.369568	0.120716	-3.06148	0.00220245	0.0670943	peak_49551	no diff	1.17331	68133	Gcsh	Promoter (<=1kb)	0	ENSMUSG00000034424	glycine cleavage system protein H (aminomethyl carrier)	1.17331	-0.369568
chr10_97427553_97428203	chr10	97427553	97428203	26.5	63.5	44.2164	-1.205	0.393826	-3.05972	0.00221541	0.0672407	peak_6349	no diff	1.17237	100628616	Mir3966	Distal Intergenic	4075	ENSMUSG00000105557	microRNA 3966	1.17237	-1.205
chr15_38457054_38458706	chr15	38457054	38458706	686	569.5	624.167	0.325804	0.106479	3.0598	0.00221488	0.0672407	peak_17656	no diff	1.17237	102465574	Mir6951	Distal Intergenic	31841	ENSMUSG00000099110	microRNA 6951	1.17237	0.325804
chr16_49289062_49289677	chr16	49289062	49289677	47	18	32.6369	1.44205	0.471244	3.06009	0.00221272	0.0672407	peak_21038	no diff	1.17237	667772	Myh15	Distal Intergenic	231576	ENSMUSG00000092009	myosin, heavy chain 15	1.17237	1.44205
chr2_51968771_51968974	chr2	51968771	51968974	6.5	29.5	17.574	-2.13684	0.698389	-3.05967	0.00221584	0.0672407	peak_29015	no diff	1.17237	64685	Nmi	Intron (ENSMUST00000028314.8/64685, intron 1 of 7)	3996	ENSMUSG00000026946	N-myc (and STAT) interactor	1.17237	-2.13684
chr6_43292280_43293131	chr6	43292280	43293131	142	87.5	114.147	0.761668	0.248914	3.05997	0.00221361	0.0672407	peak_41865	no diff	1.17237	54324	Arhgef5	Distal Intergenic	9398	ENSMUSG00000033542	Rho guanine nucleotide exchange factor (GEF) 5	1.17237	0.761668
chr4_122859315_122859819	chr4	122859315	122859819	36.5	11.5	24.162	1.7216	0.562856	3.05868	0.00222314	0.0674101	peak_37072	no diff	1.17127	12331	Cap1	3' UTR	4813	ENSMUSG00000028656	CAP, adenylate cyclase-associated protein 1 (yeast)	1.17127	1.7216
chr13_45512555_45512839	chr13	45512555	45512839	4	24	13.7638	-2.52209	0.825093	-3.05673	0.00223765	0.0677976	peak_13653	no diff	1.16879	66355	Gmpr	Promoter (1-2kb)	-1001	ENSMUSG00000000253	guanosine monophosphate reductase	1.16879	-2.52209
chr1_78701877_78702775	chr1	78701877	78702775	78	148.5	110.842	-0.863454	0.282508	-3.05638	0.00224026	0.0678114	peak_1446	no diff	1.1687	74205	Acsl3	Intron (ENSMUST00000035779.14/74205, intron 13 of 15)	5221	ENSMUSG00000032883	acyl-CoA synthetase long-chain family member 3	1.1687	-0.863454
chr17_5138479_5139346	chr17	5138479	5139346	294	414.5	350.156	-0.434863	0.142288	-3.05621	0.00224157	0.0678114	peak_21795	no diff	1.1687	239985	Arid1b	Intron (ENSMUST00000092723.10/239985, intron 4 of 18)	97901	ENSMUSG00000069729	AT rich interactive domain 1B (SWI-like)	1.1687	-0.434863
chr14_20793486_20794453	chr14	20793486	20794453	164.5	107	135.28	0.681522	0.22308	3.05505	0.00225022	0.0680205	peak_15280	no diff	1.16736	102631887	Gm30108	Promoter (<=1kb)	0	ENSMUSG00000114241	predicted gene, 30108	1.16736	0.681522
chr7_46845239_46846086	chr7	46845239	46846086	167.5	104	135.573	0.737018	0.241283	3.05458	0.00225373	0.0680742	peak_45186	no diff	1.16702	16828	Ldha	Promoter (<=1kb)	0	ENSMUSG00000063229	lactate dehydrogenase A	1.16702	0.737018
chr1_129651412_129651927	chr1	129651412	129651927	7	63	33.8097	-3.12448	1.02312	-3.05388	0.00225902	0.0681815	peak_2315	no diff	1.16633	210417	Thsd7b	Intron (ENSMUST00000073527.12/210417, intron 5 of 27)	113901	ENSMUSG00000042581	thrombospondin, type I, domain containing 7B	1.16633	-3.12448
chr15_73604482_73605011	chr15	73604482	73605011	62.5	117	88.268	-0.844522	0.276564	-3.05362	0.00226099	0.0681884	peak_18468	no diff	1.16629	106068	Slc45a4	Promoter (<=1kb)	456	ENSMUSG00000079020	solute carrier family 45, member 4	1.16629	-0.844522
chr14_46704156_46704656	chr14	46704156	46704656	26.5	6	16.2064	2.20052	0.720758	3.05307	0.00226513	0.0682342	peak_15788	no diff	1.166	328385	D330046F09Rik	Distal Intergenic	-30381	ENSMUSG00000115015	RIKEN cDNA D330046F09 gene	1.166	2.20052
chr8_108886519_108887292	chr8	108886519	108887292	50.5	101	74.9219	-0.945263	0.309622	-3.05296	0.002266	0.0682342	peak_49356	no diff	1.166	100526511	Mir3108	Intron (ENSMUST00000220518.1/11906, intron 10 of 15)	-49568	ENSMUSG00000093241	microRNA 3108	1.166	-0.945263
chr18_4845102_4846052	chr18	4845102	4846052	171	262.5	213.634	-0.556485	0.182295	-3.05266	0.00226821	0.0682484	peak_24198	no diff	1.16591	100038439	Gm10556	Exon (ENSMUST00000180904.1/100038439, exon 7 of 10)	32616	ENSMUSG00000097043	predicted gene 10556	1.16591	-0.556485
chr16_86501153_86501809	chr16	86501153	86501809	37.5	12.5	25.0399	1.64592	0.539282	3.05205	0.00227281	0.0683344	peak_21430	no diff	1.16536	102635020	Gm32461	Distal Intergenic	304555	NA	predicted gene, 32461	1.16536	1.64592
chr15_27814586_27815312	chr15	27814586	27815312	83.5	146.5	113.662	-0.75198	0.246431	-3.05148	0.00227713	0.0684117	peak_17371	no diff	1.16487	223435	Trio	Intron (ENSMUST00000090247.6/223435, intron 33 of 56)	-25948	ENSMUSG00000022263	triple functional domain (PTPRF interacting)	1.16487	-0.75198
chr12_24843226_24843789	chr12	24843226	24843789	10.5	38	23.8211	-1.78556	0.585446	-3.04991	0.00228907	0.0686126	peak_11192	no diff	1.1636	67216	Mboat2	Intron (ENSMUST00000222198.1/67216, intron 1 of 4)	11595	ENSMUSG00000020646	membrane bound O-acyltransferase domain containing 2	1.1636	-1.78556
chr8_4492711_4494247	chr8	4492711	4494247	265.5	377	317.893	-0.450348	0.147653	-3.05004	0.00228812	0.0686126	peak_47396	no diff	1.1636	67260	Cers4	Promoter (<=1kb)	0	ENSMUSG00000008206	ceramide synthase 4	1.1636	-0.450348
chr8_85299127_85300330	chr8	85299127	85300330	198	295.5	243.366	-0.516524	0.169344	-3.05015	0.00228724	0.0686126	peak_48840	no diff	1.1636	56452	Orc6	Promoter (<=1kb)	0	ENSMUSG00000031697	origin recognition complex, subunit 6	1.1636	-0.516524
chr2_30065984_30066937	chr2	30065984	30066937	291	207	248.131	0.542443	0.177873	3.04961	0.00229137	0.0686291	peak_28423	no diff	1.16349	56086	Set	Promoter (<=1kb)	0	ENSMUSG00000054766	SET nuclear oncogene	1.16349	0.542443
chr2_138123181_138123776	chr2	138123181	138123776	11	38	24.0663	-1.72341	0.565311	-3.0486	0.00229912	0.0686704	peak_30865	no diff	1.16323	228662	Btbd3	Distal Intergenic	-132789	ENSMUSG00000062098	BTB (POZ) domain containing 3	1.16323	-1.72341
chr6_30556054_30556596	chr6	30556054	30556596	26	64.5	44.2278	-1.24964	0.40994	-3.04835	0.00230103	0.0686704	peak_41525	no diff	1.16323	232680	Cpa2	Intron (ENSMUST00000096066.4/232680, intron 9 of 10)	4151	ENSMUSG00000071553	carboxypeptidase A2, pancreatic	1.16323	-1.24964
chr8_120216737_120217401	chr8	120216737	120217401	110.5	181	143.807	-0.658465	0.216012	-3.04828	0.00230152	0.0686704	peak_49659	no diff	1.16323	434353	A330074K22Rik	Intron (ENSMUST00000127664.1/108148, intron 1 of 15)	10829	ENSMUSG00000097960	RIKEN cDNA A330074K22 gene	1.16323	-0.658465
chr8_123805546_123806478	chr8	123805546	123806478	53.5	108	79.2577	-0.964943	0.316519	-3.04861	0.00229901	0.0686704	peak_49875	no diff	1.16323	19341	Rab4a	Promoter (<=1kb)	0	ENSMUSG00000019478	RAB4A, member RAS oncogene family	1.16323	-0.964943
chr9_52529082_52530057	chr9	52529082	52530057	181	276	225.269	-0.546213	0.179155	-3.04882	0.00229741	0.0686704	peak_50904	no diff	1.16323	330941	AI593442	Distal Intergenic	149372	ENSMUSG00000078307	expressed sequence AI593442	1.16323	-0.546213
chr2_117044199_117044632	chr2	117044199	117044632	5.5	28	16.2627	-2.27126	0.745236	-3.04771	0.00230596	0.0687505	peak_30161	no diff	1.16272	114715	Spred1	Distal Intergenic	-76742	ENSMUSG00000027351	sprouty protein with EVH-1 domain 1, related sequence	1.16272	-2.27126
chr16_16215959_16216374	chr16	16215959	16216374	54	22.5	38.0834	1.31762	0.432412	3.04715	0.00231025	0.0688261	peak_20114	no diff	1.16225	67451	Pkp2	Promoter (2-3kb)	2641	ENSMUSG00000041957	plakophilin 2	1.16225	1.31762
chr11_105152528_105152937	chr11	105152528	105152937	65	30.5	47.704	1.14743	0.376619	3.04667	0.00231389	0.0688823	peak_9945	no diff	1.16189	52686	Mettl2	Distal Intergenic	14965	ENSMUSG00000020691	methyltransferase like 2	1.16189	1.14743
chr6_108436565_108437047	chr6	108436565	108437047	25	61.5	42.6895	-1.2448	0.408852	-3.04463	0.00232966	0.0692989	peak_43038	no diff	1.15927	16438	Itpr1	Intron (ENSMUST00000032192.8/16438, intron 42 of 61)	18688	ENSMUSG00000030102	inositol 1,4,5-trisphosphate receptor 1	1.15927	-1.2448
chr1_123584747_123585570	chr1	123584747	123585570	63.5	118.5	89.8589	-0.84893	0.278863	-3.04425	0.00233259	0.0693336	peak_2231	no diff	1.15906	269109	Dpp10	Intron (ENSMUST00000112606.7/269109, intron 5 of 25)	64790	ENSMUSG00000036815	dipeptidylpeptidase 10	1.15906	-0.84893
chr10_128149484_128150090	chr10	128149484	128150090	127	77.5	101.842	0.770086	0.252993	3.0439	0.00233533	0.0693623	peak_6941	no diff	1.15888	56516	Rbms2	Intron (ENSMUST00000099139.8/56516, intron 3 of 13)	-5755	ENSMUSG00000040043	RNA binding motif, single stranded interacting protein 2	1.15888	0.770086
chr2_29217825_29218295	chr2	29217825	29218295	34.5	10.5	22.5484	1.78475	0.586524	3.04293	0.0023429	0.0695344	peak_28373	no diff	1.1578	171171	Ntng2	Intron (ENSMUST00000183583.7/171171, intron 2 of 5)	-12903	ENSMUSG00000035513	netrin G2	1.1578	1.78475
chr2_19579222_19580307	chr2	19579222	19580307	66	121.5	92.2444	-0.820409	0.269728	-3.04162	0.0023531	0.0697842	peak_28068	no diff	1.15624	70909	4921504E06Rik	Distal Intergenic	-25308	ENSMUSG00000026734	RIKEN cDNA 4921504E06 gene	1.15624	-0.820409
chr2_14054941_14056344	chr2	14054941	14056344	293.5	217.5	254.254	0.48892	0.160762	3.04126	0.00235591	0.0698147	peak_27981	no diff	1.15605	30963	Hacd1	Promoter (<=1kb)	0	ENSMUSG00000063275	3-hydroxyacyl-CoA dehydratase 1	1.15605	0.48892
chr18_37178061_37178849	chr18	37178061	37178849	45	93.5	68.1765	-0.989272	0.325593	-3.03837	0.00237862	0.0703805	peak_24810	no diff	1.15255	353237	Pcdhac2	Exon (ENSMUST00000180516.2/ENSMUST00000180516.2, exon 1 of 4)	34558	ENSMUSG00000102697	protocadherin alpha subfamily C, 2	1.15255	-0.989272
chr2_25224131_25225566	chr2	25224131	25225566	908.5	767.5	833.685	0.300304	0.0988444	3.03815	0.00238039	0.0703805	peak_28158	no diff	1.15255	227613	Tubb4b	Promoter (<=1kb)	0	ENSMUSG00000036752	tubulin, beta 4B class IVB	1.15255	0.300304
chr8_74993413_74994279	chr8	74993413	74994279	103.5	174	137.249	-0.690427	0.227244	-3.03826	0.0023795	0.0703805	peak_48557	no diff	1.15255	70823	Hmgxb4	Promoter (<=1kb)	0	ENSMUSG00000034518	HMG box domain containing 4	1.15255	-0.690427
chr2_5608175_5608796	chr2	5608175	5608796	70	32	51.2465	1.19779	0.394323	3.03758	0.00238489	0.0704603	peak_27795	no diff	1.15206	227541	Camk1d	Intron (ENSMUST00000044009.13/227541, intron 1 of 10)	67250	ENSMUSG00000039145	calcium/calmodulin-dependent protein kinase ID	1.15206	1.19779
chr15_50246333_50247120	chr15	50246333	50247120	91.5	16	54.009	2.60125	0.856737	3.03623	0.00239557	0.0707227	peak_17817	no diff	1.15044	83925	Trps1	Distal Intergenic	580401	ENSMUSG00000038679	transcriptional repressor GATA binding 1	1.15044	2.60125
chr19_5743233_5743934	chr19	5743233	5743934	122.5	74	97.9276	0.784134	0.258302	3.03572	0.00239961	0.0707353	peak_26084	no diff	1.15036	16998	Ltbp3	Promoter (<=1kb)	0	ENSMUSG00000024940	latent transforming growth factor beta binding protein 3	1.15036	0.784134
chr7_3275376_3276248	chr7	3275376	3276248	69.5	126	96.3188	-0.798034	0.262877	-3.03577	0.00239922	0.0707353	peak_44181	no diff	1.15036	50918	Myadm	Distal Intergenic	-12832	ENSMUSG00000068566	myeloid-associated differentiation marker	1.15036	-0.798034
chr8_9959849_9960488	chr8	9959849	9960488	8	33	20.0172	-1.9696	0.648865	-3.03546	0.00240173	0.0707444	peak_47424	no diff	1.15031	319583	Lig4	Distal Intergenic	15811	ENSMUSG00000049717	ligase IV, DNA, ATP-dependent	1.15031	-1.9696
chr8_23027869_23028802	chr8	23027869	23028802	112	185.5	146.553	-0.664959	0.219129	-3.03455	0.00240892	0.0709029	peak_47670	no diff	1.14934	11733	Ank1	Intron (ENSMUST00000110688.8/11733, intron 1 of 42)	-6297	ENSMUSG00000031543	ankyrin 1, erythroid	1.14934	-0.664959
chr11_22661058_22661568	chr11	22661058	22661568	44.5	16.5	30.3815	1.48926	0.490999	3.03312	0.0024204	0.0711874	peak_7427	no diff	1.1476	103765	Tmem17	Distal Intergenic	148970	ENSMUSG00000049904	transmembrane protein 17	1.1476	1.48926
chr1_54826216_54827155	chr1	54826216	54827155	202	138	168.855	0.608991	0.200825	3.03245	0.00242576	0.0712381	peak_848	no diff	1.14729	329154	Ankrd44	Intron (ENSMUST00000179030.7/329154, intron 2 of 27)	-12773	ENSMUSG00000052331	ankyrin repeat domain 44	1.14729	0.608991
chr5_98368792_98369477	chr5	98368792	98369477	96	53	74.1469	0.91701	0.302388	3.03256	0.00242486	0.0712381	peak_39664	no diff	1.14729	75784	Cfap299	Intron (ENSMUST00000080333.7/75784, intron 2 of 5)	39422	ENSMUSG00000057816	cilia and flagella associated protein 299	1.14729	0.91701
chr16_45860050_45860731	chr16	45860050	45860731	11	37.5	23.733	-1.70505	0.562568	-3.03083	0.00243885	0.0715689	peak_20994	no diff	1.14528	208177	Phldb2	5' UTR	-15672	ENSMUSG00000033149	pleckstrin homology like domain, family B, member 2	1.14528	-1.70505
chr2_11552890_11554269	chr2	11552890	11554269	271.5	197.5	233.62	0.516486	0.170424	3.03059	0.00244074	0.0715708	peak_27922	no diff	1.14526	170768	Pfkfb3	Promoter (<=1kb)	0	ENSMUSG00000026773	6-phosphofructo-2-kinase/fructose-2,6-biphosphatase 3	1.14526	0.516486
chr2_167594333_167595059	chr2	167594333	167595059	191	129	159.564	0.623464	0.205836	3.02894	0.00245414	0.0719099	peak_31730	no diff	1.14321	66589	Ube2v1	Intron (ENSMUST00000127006.1/ENSMUST00000127006.1, intron 2 of 3)	15589	ENSMUSG00000078923	ubiquitin-conjugating enzyme E2 variant 1	1.14321	0.623464
chr2_25466185_25466600	chr2	25466185	25466600	4.5	24.5	14.1124	-2.38329	0.78692	-3.02863	0.00245669	0.0719308	peak_28179	no diff	1.14308	19215	Ptgds	Promoter (2-3kb)	2557	ENSMUSG00000015090	prostaglandin D2 synthase (brain)	1.14308	-2.38329
chr6_146204684_146205626	chr6	146204684	146205626	110	63	86.1917	0.868756	0.286912	3.02796	0.00246211	0.0720356	peak_44032	no diff	1.14245	16439	Itpr2	Intron (ENSMUST00000079573.12/16439, intron 44 of 55)	-7724	ENSMUSG00000030287	inositol 1,4,5-triphosphate receptor 2	1.14245	0.868756
chr19_28465776_28466326	chr19	28465776	28466326	5	25.5	14.9091	-2.28614	0.755215	-3.02715	0.00246875	0.0721758	peak_26718	no diff	1.14161	226075	Glis3	Intron (ENSMUST00000162022.7/226075, intron 4 of 10)	74094	ENSMUSG00000052942	GLIS family zinc finger 3	1.14161	-2.28614
chr10_33616258_33616730	chr10	33616258	33616730	4	23.5	13.4311	-2.50874	0.828856	-3.02674	0.00247204	0.0722156	peak_4685	no diff	1.14137	215890	Clvs2	Intron (ENSMUST00000019920.12/215890, intron 2 of 5)	7466	ENSMUSG00000019785	clavesin 2	1.14137	-2.50874
chr5_107793247_107793755	chr5	107793247	107793755	38.5	13	25.684	1.61977	0.535253	3.02617	0.00247674	0.0722156	peak_39858	no diff	1.14137	14020	Evi5	Intron (ENSMUST00000112642.7/14020, intron 14 of 17)	5791	ENSMUSG00000011831	ecotropic viral integration site 5	1.14137	1.61977
chr5_58062250_58062677	chr5	58062250	58062677	26.5	6	16.2723	2.18518	0.722027	3.02646	0.00247436	0.0722156	peak_39156	no diff	1.14137	54216	Pcdh7	Intron (ENSMUST00000191837.5/54216, intron 2 of 2)	340041	ENSMUSG00000029108	protocadherin 7	1.14137	2.18518
chrX_114869678_114870179	chrX	114869678	114870179	7	29.5	17.818	-2.01724	0.666619	-3.02608	0.00247748	0.0722156	peak_53368	no diff	1.14137	237009	Ube2dnl1	Distal Intergenic	-34833	ENSMUSG00000050435	ubiquitin-conjugating enzyme E2D N-terminal like 1	1.14137	-2.01724
chr18_19960070_19960484	chr18	19960070	19960484	13.5	42	27.2855	-1.57539	0.520658	-3.02576	0.00248008	0.0722377	peak_24445	no diff	1.14124	13507	Dsc3	Distal Intergenic	41471	ENSMUSG00000059898	desmocollin 3	1.14124	-1.57539
chr15_40655835_40656395	chr15	40655835	40656395	42.5	89.5	65.1755	-1.02812	0.340058	-3.02336	0.00249988	0.0725983	peak_17718	no diff	1.13907	22762	Zfpm2	Promoter (<=1kb)	484	ENSMUSG00000022306	zinc finger protein, multitype 2	1.13907	-1.02812
chr17_63699460_63700024	chr17	63699460	63700024	19.5	53.5	35.7125	-1.40702	0.465357	-3.02353	0.00249842	0.0725983	peak_23364	no diff	1.13907	14158	Fer	Distal Intergenic	-163038	ENSMUSG00000000127	fer (fms/fps related) protein kinase	1.13907	-1.40702
chr2_11542631_11543069	chr2	11542631	11543069	33	10	21.5304	1.78488	0.590297	3.0237	0.00249705	0.0725983	peak_27921	no diff	1.13907	170768	Pfkfb3	Intron (ENSMUST00000192949.5/170768, intron 1 of 14)	10853	ENSMUSG00000026773	6-phosphofructo-2-kinase/fructose-2,6-biphosphatase 3	1.13907	1.78488
chr5_104859606_104860342	chr5	104859606	104860342	14	45.5	28.8962	-1.63224	0.539829	-3.02363	0.00249758	0.0725983	peak_39783	no diff	1.13907	626391	Zfp951	Promoter (<=1kb)	0	ENSMUSG00000072774	zinc finger protein 951	1.13907	-1.63224
chr11_119863222_119863939	chr11	119863222	119863939	147	227.5	184.815	-0.576223	0.190623	-3.02285	0.00250407	0.0726664	peak_10687	no diff	1.13867	74370	Rptor	Intron (ENSMUST00000026671.12/74370, intron 20 of 33)	5778	ENSMUSG00000025583	regulatory associated protein of MTOR, complex 1	1.13867	-0.576223
chr8_69038308_69038712	chr8	69038308	69038712	6	27.5	16.3724	-2.1462	0.710293	-3.02157	0.00251468	0.0729201	peak_48348	no diff	1.13715	110877	Slc18a1	3' UTR	36796	ENSMUSG00000036330	solute carrier family 18 (vesicular monoamine), member 1	1.13715	-2.1462
chr1_45905083_45905816	chr1	45905083	45905816	36	80	56.8511	-1.08596	0.359492	-3.02081	0.00252096	0.0730483	peak_681	no diff	1.13639	53945	Slc40a1	Exon (ENSMUST00000190055.1/ENSMUST00000190055.1, exon 1 of 1)	17493	ENSMUSG00000025993	solute carrier family 40 (iron-regulated transporter), member 1	1.13639	-1.08596
chr10_41866200_41866938	chr10	41866200	41866938	38.5	83	59.7188	-1.06003	0.351349	-3.01702	0.00255273	0.0736177	peak_4856	no diff	1.13302	140742	Sesn1	Intron (ENSMUST00000099931.10/140742, intron 1 of 9)	-20501	ENSMUSG00000038332	sestrin 1	1.13302	-1.06003
chr11_120850628_120851477	chr11	120850628	120851477	57	109	81.5376	-0.879213	0.291427	-3.01693	0.00255352	0.0736177	peak_10771	no diff	1.13302	71276	Ccdc57	Intron (ENSMUST00000056781.4/71276, intron 18 of 18)	22194	ENSMUSG00000048445	coiled-coil domain containing 57	1.13302	-0.879213
chr14_24956793_24957191	chr14	24956793	24957191	9	34	21.0611	-1.87365	0.621006	-3.01712	0.00255189	0.0736177	peak_15399	no diff	1.13302	102634576	Gm32123	Distal Intergenic	-152193	ENSMUSG00000114288	predicted gene, 32123	1.13302	-1.87365
chr15_101145364_101145928	chr15	101145364	101145928	128.5	204.5	164.564	-0.611123	0.202556	-3.01705	0.00255245	0.0736177	peak_19653	no diff	1.13302	11482	Acvrl1	Downstream (<=300bp)	7764	ENSMUSG00000000530	activin A receptor, type II-like 1	1.13302	-0.611123
chr16_17405235_17406398	chr16	17405235	17406398	351	269	307.927	0.441314	0.146231	3.01792	0.00254513	0.0736177	peak_20143	no diff	1.13302	224020	Pi4ka	Promoter (<=1kb)	0	ENSMUSG00000041720	phosphatidylinositol 4-kinase alpha	1.13302	0.441314
chr6_131289944_131290791	chr6	131289944	131290791	42.5	87.5	63.9043	-0.981379	0.325254	-3.01727	0.00255065	0.0736177	peak_43625	no diff	1.13302	66441	Magohb	Promoter (<=1kb)	-268	ENSMUSG00000030188	mago homolog B, exon junction complex core component	1.13302	-0.981379
chr6_145865311_145865935	chr6	145865311	145865935	159	102.5	130.504	0.693309	0.229809	3.0169	0.00255377	0.0736177	peak_44016	no diff	1.13302	79362	Bhlhe41	Promoter (<=1kb)	0	ENSMUSG00000030256	basic helix-loop-helix family, member e41	1.13302	0.693309
chr10_54058909_54059622	chr10	54058909	54059622	43.5	90	65.471	-0.988802	0.327853	-3.01599	0.00256141	0.0737837	peak_5014	no diff	1.13204	17155	Man1a	Intron (ENSMUST00000003843.15/17155, intron 2 of 12)	16087	ENSMUSG00000003746	mannosidase 1, alpha	1.13204	-0.988802
chr16_40968025_40968508	chr16	40968025	40968508	55	23.5	39.2208	1.29262	0.428634	3.01568	0.00256401	0.0738043	peak_20888	no diff	1.13192	268890	Lsamp	Intron (ENSMUST00000189229.6/268890, intron 2 of 2)	-564350	ENSMUSG00000061080	limbic system-associated membrane protein	1.13192	1.29262
chr10_93357186_93357582	chr10	93357186	93357582	22	56	38.2585	-1.29386	0.429288	-3.01398	0.00257848	0.0741664	peak_6193	no diff	1.12979	432488	Gm17745	Distal Intergenic	21793	NA	predicted gene, 17745	1.12979	-1.29386
chr11_67600549_67601520	chr11	67600549	67601520	81.5	143	110.368	-0.754535	0.250474	-3.01243	0.00259169	0.0744917	peak_8403	no diff	1.12789	14457	Gas7	Intron (ENSMUST00000108681.7/14457, intron 1 of 13)	3975	ENSMUSG00000033066	growth arrest specific 7	1.12789	-0.754535
chr2_13557195_13558039	chr2	13557195	13558039	250.5	180	214.225	0.537913	0.17863	3.01133	0.00260109	0.074707	peak_27973	no diff	1.12664	13434	Trdmt1	Distal Intergenic	-12527	ENSMUSG00000026723	tRNA aspartic acid methyltransferase 1	1.12664	0.537913
chr2_38987345_38987669	chr2	38987345	38987669	4.5	24.5	14.0962	-2.38773	0.793051	-3.01081	0.00260551	0.0747791	peak_28847	no diff	1.12622	76646	Wdr38	Distal Intergenic	-9807	ENSMUSG00000035295	WD repeat domain 38	1.12622	-2.38773
chr2_50983750_50984576	chr2	50983750	50984576	25	63.5	43.4794	-1.27405	0.423263	-3.01006	0.00261196	0.0749094	peak_28989	no diff	1.12546	227885	Gm13498	Distal Intergenic	74066	ENSMUSG00000083270	heat shock protein 90 alpha (cytosolic), class B member 1 pseudogene	1.12546	-1.27405
chr12_90590326_90590887	chr12	90590326	90590887	19.5	53	35.6255	-1.39823	0.464629	-3.00934	0.00261816	0.0750323	peak_12281	no diff	1.12475	13371	Dio2	Distal Intergenic	147551	ENSMUSG00000007682	deiodinase, iodothyronine, type II	1.12475	-1.39823
chr5_17135442_17135955	chr5	17135442	17135955	30.5	8.5	19.4707	1.9038	0.632756	3.00874	0.00262334	0.0751258	peak_38457	no diff	1.12421	70935	Speer4f1	Distal Intergenic	-340143	ENSMUSG00000058643	spermatogenesis associated glutamate (E)-rich protein 4F1	1.12421	1.9038
chr11_72536535_72537128	chr11	72536535	72537128	98	165.5	130.183	-0.695136	0.231066	-3.00839	0.00262636	0.0751574	peak_8633	no diff	1.12403	77577	Spns3	Exon (ENSMUST00000092940.12/77577, exon 7 of 12)	13173	ENSMUSG00000020798	spinster homolog 3	1.12403	-0.695136
chr1_162037951_162038290	chr1	162037951	162038290	15	44.5	29.113	-1.5058	0.500726	-3.00723	0.0026364	0.0753896	peak_3130	no diff	1.12269	72753	2810442N19Rik	Intron (ENSMUST00000159763.7/103967, intron 5 of 8)	32779	ENSMUSG00000090260	RIKEN cDNA 2810442N19 gene	1.12269	-1.5058
chr11_83439247_83439713	chr11	83439247	83439713	27	65.5	45.6817	-1.23373	0.410339	-3.00661	0.00264182	0.0754895	peak_9040	no diff	1.12211	66330	1700020L24Rik	Promoter (<=1kb)	-418	ENSMUSG00000035085	RIKEN cDNA 1700020L24 gene	1.12211	-1.23373
chr10_23076866_23077436	chr10	23076866	23077436	13.5	42	27.369	-1.59079	0.529214	-3.00595	0.00264751	0.075597	peak_4486	no diff	1.1215	14051	Eya4	Distal Intergenic	108170	ENSMUSG00000010461	EYA transcriptional coactivator and phosphatase 4	1.1215	-1.59079
chr1_78745219_78745977	chr1	78745219	78745977	94	158	124.16	-0.690823	0.229926	-3.00454	0.0026598	0.0758223	peak_1450	no diff	1.1202	74205	Acsl3	Distal Intergenic	48563	ENSMUSG00000032883	acyl-CoA synthetase long-chain family member 3	1.1202	-0.690823
chr16_20702417_20702931	chr16	20702417	20702931	90.5	47.5	69.0613	0.997984	0.332176	3.00438	0.00266121	0.0758223	peak_20272	no diff	1.1202	12724	Clcn2	3' UTR	5803	ENSMUSG00000022843	chloride channel, voltage-sensitive 2	1.1202	0.997984
chr18_44615988_44616857	chr18	44615988	44616857	34	76	54.4042	-1.1093	0.369226	-3.00441	0.00266098	0.0758223	peak_24998	no diff	1.1202	626275	A930012L18Rik	Intron (ENSMUST00000089874.8/328949, intron 3 of 18)	-44808	ENSMUSG00000097610	RIKEN cDNA A930012L18 gene	1.1202	-1.1093
chr19_3322304_3322970	chr19	3322304	3322970	103.5	59	81.0635	0.873812	0.291	3.00278	0.00267522	0.0761659	peak_25909	no diff	1.11824	12894	Cpt1a	Promoter (<=1kb)	0	ENSMUSG00000024900	carnitine palmitoyltransferase 1a, liver	1.11824	0.873812
chr12_86872185_86872949	chr12	86872185	86872949	53.5	20	37.1355	1.47353	0.490776	3.00245	0.00267812	0.0761931	peak_12242	no diff	1.11808	238330	Irf2bpl	Distal Intergenic	11849	ENSMUSG00000034168	interferon regulatory factor 2 binding protein-like	1.11808	1.47353
chr15_55357381_55358029	chr15	55357381	55358029	18	53	34.7393	-1.48099	0.493499	-3.001	0.00269091	0.0764524	peak_17937	no diff	1.11661	12818	Col14a1	Intron (ENSMUST00000023053.11/12818, intron 5 of 47)	49462	ENSMUSG00000022371	collagen, type XIV, alpha 1	1.11661	-1.48099
chr5_21298838_21299791	chr5	21298838	21299791	39	13.5	26.1798	1.58822	0.529233	3.00098	0.00269113	0.0764524	peak_38496	no diff	1.11661	212167	Gsap	Intron (ENSMUST00000198930.1/212167, intron 3 of 3)	8969	ENSMUSG00000039934	gamma-secretase activating protein	1.11661	1.58822
chr16_97312971_97313474	chr16	97312971	97313474	28.5	7.5	18.0532	1.9934	0.664674	2.99906	0.00270811	0.0768789	peak_21734	no diff	1.11419	56175	Bace2	Distal Intergenic	-43268	ENSMUSG00000040605	beta-site APP-cleaving enzyme 2	1.11419	1.9934
chr4_129754663_129755149	chr4	129754663	129755149	9	33	20.5573	-1.81806	0.60626	-2.99882	0.00271029	0.0768851	peak_37315	no diff	1.11416	20218	Khdrbs1	Distal Intergenic	-12360	ENSMUSG00000028790	KH domain containing, RNA binding, signal transduction associated 1	1.11416	-1.81806
chr2_135861605_135862246	chr2	135861605	135862246	49	97	72.0465	-0.93465	0.31178	-2.99779	0.00271947	0.0770897	peak_30809	no diff	1.113	18798	Plcb4	Intron (ENSMUST00000146018.7/18798, intron 2 of 2)	-25448	ENSMUSG00000039943	phospholipase C, beta 4	1.113	-0.93465
chr13_111313983_111314367	chr13	111313983	111314367	5	25	14.6744	-2.26387	0.755587	-2.99618	0.00273388	0.0773578	peak_14891	no diff	1.1115	238880	Actbl2	Distal Intergenic	58970	ENSMUSG00000055194	actin, beta-like 2	1.1115	-2.26387
chr17_63317413_63317898	chr17	63317413	63317898	13	42	27.0565	-1.62375	0.541892	-2.99644	0.00273151	0.0773578	peak_23349	no diff	1.1115	414079	4930405O22Rik	Intron (ENSMUST00000024761.12/50758, intron 6 of 8)	-4440	ENSMUSG00000090565	RIKEN cDNA 4930405O22 gene	1.1115	-1.62375
chr8_57340779_57341274	chr8	57340779	57341274	51.5	21	36.0556	1.35237	0.451393	2.99599	0.0027356	0.0773578	peak_48196	no diff	1.1115	75996	Hdnr	Promoter (<=1kb)	0	ENSMUSG00000097910	Hand2 downstream lncRNA	1.1115	1.35237
chr8_92834749_92835590	chr8	92834749	92835590	36	127	79.8253	-1.73956	0.580657	-2.99585	0.00273683	0.0773578	peak_48995	no diff	1.1115	17390	Mmp2	Intron (ENSMUST00000034187.8/17390, intron 5 of 12)	-4594	ENSMUSG00000031740	matrix metallopeptidase 2	1.1115	-1.73956
chr12_111966490_111967334	chr12	111966490	111967334	90	48	68.5499	0.961118	0.321088	2.99331	0.00275967	0.0778645	peak_12709	no diff	1.10866	70257	Atp5mpl	Promoter (<=1kb)	0	ENSMUSG00000021290	ATP synthase membrane subunit 6.8PL	1.10866	0.961118
chr12_15630825_15631361	chr12	15630825	15631361	6	27	16.1698	-2.11339	0.706116	-2.99298	0.0027627	0.0778645	peak_11055	no diff	1.10866	102465204	Mir6387	Intron (ENSMUST00000222542.1/ENSMUST00000222542.1, intron 1 of 4)	169740	ENSMUSG00000098480	microRNA 6387	1.10866	-2.11339
chr13_106819614_106820198	chr13	106819614	106820198	10	35	22.151	-1.75168	0.58523	-2.99314	0.00276119	0.0778645	peak_14780	no diff	1.10866	76582	Ipo11	Intron (ENSMUST00000186033.6/76582, intron 28 of 29)	16123	ENSMUSG00000042590	importin 11	1.10866	-1.75168
chr7_140125193_140125906	chr7	140125193	140125906	108	62	84.677	0.865164	0.289005	2.99359	0.00275714	0.0778645	peak_47124	no diff	1.10866	212503	Paox	Promoter (<=1kb)	0	ENSMUSG00000025464	polyamine oxidase (exo-N4-amino)	1.10866	0.865164
chr2_48498033_48498760	chr2	48498033	48498760	85.5	153	116.927	-0.779895	0.260596	-2.99273	0.00276495	0.0778717	peak_28922	no diff	1.10862	11480	Acvr2a	Distal Intergenic	-315349	ENSMUSG00000052155	activin receptor IIA	1.10862	-0.779895
chr4_82185977_82186476	chr4	82185977	82186476	12	39.5	25.0974	-1.65697	0.553804	-2.99198	0.00277175	0.0780073	peak_36135	no diff	1.10786	545641	Gm5860	Distal Intergenic	120020	ENSMUSG00000085022	predicted gene 5860	1.10786	-1.65697
chrX_135795671_135796716	chrX	135795671	135796716	33.5	75	53.198	-1.11129	0.371532	-2.99111	0.00277969	0.0781746	peak_53395	no diff	1.10693	67298	Gprasp1	Promoter (<=1kb)	-872	ENSMUSG00000043384	G protein-coupled receptor associated sorting protein 1	1.10693	-1.11129
chr2_148428559_148428867	chr2	148428559	148428867	27.5	7	17.3446	2.04293	0.683071	2.9908	0.00278248	0.0781968	peak_31063	no diff	1.10681	17064	Cd93	Distal Intergenic	14696	ENSMUSG00000027435	CD93 antigen	1.10681	2.04293
chr19_3353326_3354163	chr19	3353326	3354163	119.5	72	95.2565	0.78969	0.264086	2.99027	0.00278729	0.078276	peak_25913	no diff	1.10637	12894	Cpt1a	Intron (ENSMUST00000237938.1/12894, intron 3 of 10)	11699	ENSMUSG00000024900	carnitine palmitoyltransferase 1a, liver	1.10637	0.78969
chr17_32003241_32003652	chr17	32003241	32003652	7	29.5	17.8516	-2.02891	0.678585	-2.98991	0.00279061	0.0783131	peak_22565	no diff	1.10617	74377	Hsf2bp	Intron (ENSMUST00000002145.11/74377, intron 6 of 7)	16476	ENSMUSG00000002076	heat shock transcription factor 2 binding protein	1.10617	-2.02891
chr16_35319271_35319848	chr16	35319271	35319848	70.5	35	52.5941	1.06832	0.357364	2.98943	0.00279494	0.0783784	peak_20766	no diff	1.1058	317717	Sec22a	Intron (ENSMUST00000043521.4/317717, intron 5 of 6)	41913	ENSMUSG00000034473	SEC22 homolog A, vesicle trafficking protein	1.1058	1.06832
chr13_33085517_33086031	chr13	33085517	33086031	19.5	51.5	34.9686	-1.34959	0.45161	-2.9884	0.00280441	0.0785314	peak_13368	no diff	1.10496	282663	Serpinb1b	Promoter (1-2kb)	1392	ENSMUSG00000051029	serine (or cysteine) peptidase inhibitor, clade B, member 1b	1.10496	-1.34959
chr2_34526504_34527476	chr2	34526504	34527476	80.5	41.5	61.0049	1.00903	0.337644	2.98846	0.00280388	0.0785314	peak_28696	no diff	1.10496	227743	Mapkap1	Intron (ENSMUST00000124443.7/227743, intron 5 of 10)	82157	ENSMUSG00000038696	mitogen-activated protein kinase associated protein 1	1.10496	1.00903
chr3_53065547_53065979	chr3	53065547	53065979	38.5	13	25.7823	1.61355	0.540019	2.98795	0.00280856	0.0785915	peak_32598	no diff	1.10462	108927	Lhfp	Intron (ENSMUST00000059562.13/108927, intron 2 of 3)	23964	ENSMUSG00000048332	lipoma HMGIC fusion partner	1.10462	1.61355
chr16_94743654_94744365	chr16	94743654	94744365	65.5	30	47.9895	1.1892	0.398135	2.98692	0.00281802	0.0788001	peak_21674	no diff	1.10347	13548	Dyrk1a	Intron (ENSMUST00000232585.1/ENSMUST00000232585.1, intron 1 of 4)	74758	ENSMUSG00000022897	dual-specificity tyrosine-(Y)-phosphorylation regulated kinase 1a	1.10347	1.1892
chr11_68091996_68092725	chr11	68091996	68092725	72.5	33	52.5327	1.20856	0.404687	2.98641	0.00282271	0.0788748	peak_8422	no diff	1.10306	55943	Stx8	Intron (ENSMUST00000021285.13/55943, intron 6 of 7)	125490	ENSMUSG00000020903	syntaxin 8	1.10306	1.20856
chr5_47982877_47983472	chr5	47982877	47983472	18.5	53.5	35.1374	-1.45647	0.48785	-2.98548	0.00283132	0.0790591	peak_39038	no diff	1.10205	20563	Slit2	Promoter (<=1kb)	0	ENSMUSG00000031558	slit guidance ligand 2	1.10205	-1.45647
chr5_148265013_148265766	chr5	148265013	148265766	52	100	74.8583	-0.886202	0.296975	-2.9841	0.00284418	0.0793614	peak_41038	no diff	1.10039	77521	Mtus2	Promoter (<=1kb)	0	ENSMUSG00000029651	microtubule associated tumor suppressor candidate 2	1.10039	-0.886202
chr2_85098475_85099303	chr2	85098475	85099303	81.5	141	109.869	-0.733093	0.24576	-2.98296	0.00285477	0.0796004	peak_29680	no diff	1.09908	74687	4930443O20Rik	Distal Intergenic	-12014	ENSMUSG00000086969	RIKEN cDNA 4930443O20 gene	1.09908	-0.733093
chr10_27010247_27010897	chr10	27010247	27010897	34.5	75	53.8657	-1.05943	0.355256	-2.98215	0.00286233	0.0796976	peak_4604	no diff	1.09855	16773	Lama2	Intron (ENSMUST00000092639.11/16773, intron 55 of 64)	-21733	ENSMUSG00000019899	laminin, alpha 2	1.09855	-1.05943
chr11_105749137_105749922	chr11	105749137	105749922	122.5	194.5	156.484	-0.608618	0.204077	-2.98229	0.00286102	0.0796976	peak_9982	no diff	1.09855	77097	Tanc2	Intron (ENSMUST00000168598.7/77097, intron 4 of 4)	75715	ENSMUSG00000053580	tetratricopeptide repeat, ankyrin repeat and coiled-coil containing 2	1.09855	-0.608618
chr10_98417780_98418763	chr10	98417780	98418763	60	117.5	87.9669	-0.910962	0.305647	-2.98044	0.00287836	0.0799361	peak_6372	no diff	1.09726	667438	Gm8633	Distal Intergenic	-65906	ENSMUSG00000112896	predicted gene 8633	1.09726	-0.910962
chr18_80554511_80555559	chr18	80554511	80555559	211	305.5	255.106	-0.476129	0.159728	-2.98087	0.00287432	0.0799361	peak_25775	no diff	1.09726	100039348	Gm2176	Distal Intergenic	-9965	ENSMUSG00000118319	glucosamine-6-phosphate deaminase 1 pseudogene	1.09726	-0.476129
chr2_144224179_144224876	chr2	144224179	144224876	20.5	53.5	36.2174	-1.32633	0.444994	-2.98054	0.00287736	0.0799361	peak_30946	no diff	1.09726	433481	Gm5535	Distal Intergenic	-16189	ENSMUSG00000074758	predicted gene 5535	1.09726	-1.32633
chr8_61606611_61607361	chr8	61606611	61607361	111	181	143.987	-0.653188	0.219164	-2.98036	0.00287905	0.0799361	peak_48254	no diff	1.09726	72333	Palld	Intron (ENSMUST00000121493.8/72333, intron 9 of 19)	-15469	ENSMUSG00000058056	palladin, cytoskeletal associated protein	1.09726	-0.653188
chr5_22596967_22597462	chr5	22596967	22597462	24.5	5.5	15.1378	2.22162	0.745502	2.98003	0.00288221	0.0799669	peak_38517	no diff	1.09709	105247048	Gm9057	Intron (ENSMUST00000195898.4/320719, intron 3 of 5)	33010	NA	ubiquitin-conjugating enzyme E2 L3 pseudogene	1.09709	2.22162
chr11_68691301_68692403	chr11	68691301	68692403	245	350.5	293.773	-0.456715	0.153274	-2.97973	0.00288498	0.0799873	peak_8445	no diff	1.09698	77579	Myh10	Promoter (<=1kb)	0	ENSMUSG00000020900	myosin, heavy polypeptide 10, non-muscle	1.09698	-0.456715
chr18_67815199_67815670	chr18	67815199	67815670	33	9	21.0783	1.91175	0.642241	2.97668	0.00291388	0.0806174	peak_25513	no diff	1.09357	70799	Cep192	Intron (ENSMUST00000025425.6/70799, intron 8 of 45)	15065	ENSMUSG00000024542	centrosomal protein 192	1.09357	1.91175
chr3_137981218_137981754	chr3	137981218	137981754	39.5	14	26.7418	1.54796	0.52002	2.97674	0.00291336	0.0806174	peak_34605	no diff	1.09357	26377	Dapp1	Promoter (<=1kb)	0	ENSMUSG00000028159	dual adaptor for phosphotyrosine and 3-phosphoinositides 1	1.09357	1.54796
chr5_151046770_151047192	chr5	151046770	151047192	28	7.5	17.7927	1.95827	0.657786	2.97706	0.00291023	0.0806174	peak_41129	no diff	1.09357	243362	Stard13	Exon (ENSMUST00000110483.8/243362, exon 10 of 14)	42070	ENSMUSG00000016128	StAR-related lipid transfer (START) domain containing 13	1.09357	1.95827
chr3_38463120_38463758	chr3	38463120	38463758	25	60.5	41.9235	-1.21409	0.407986	-2.97581	0.00292215	0.0807356	peak_32437	no diff	1.09293	99696	Ankrd50	Exon (ENSMUST00000120875.7/99696, exon 3 of 4)	-7563	ENSMUSG00000044864	ankyrin repeat domain 50	1.09293	-1.21409
chr5_52794040_52794592	chr5	52794040	52794592	9	33.5	20.9736	-1.85201	0.622358	-2.9758	0.00292228	0.0807356	peak_39079	no diff	1.09293	78796	Zcchc4	Intron (ENSMUST00000113901.7/78796, intron 2 of 11)	-3438	ENSMUSG00000029179	zinc finger, CCHC domain containing 4	1.09293	-1.85201
chr16_24206342_24206843	chr16	24206342	24206843	35.5	11.5	23.4278	1.68367	0.565896	2.97523	0.00292768	0.0808279	peak_20410	no diff	1.09244	108168278	Gm46545	Exon (ENSMUST00000229881.1/ENSMUST00000229881.1, exon 5 of 9)	-123652	ENSMUSG00000116437	predicted gene, 46545	1.09244	1.68367
chr15_76207267_76207899	chr15	76207267	76207899	446	353	396.488	0.392996	0.132195	2.97286	0.00295044	0.081362	peak_18567	no diff	1.08958	18810	Plec	Promoter (<=1kb)	354	ENSMUSG00000022565	plectin	1.08958	0.392996
chr17_67999845_68000139	chr17	67999845	68000139	41	84	61.5747	-0.978185	0.329071	-2.97256	0.00295326	0.081362	peak_23459	no diff	1.08958	268970	Arhgap28	Intron (ENSMUST00000024840.11/268970, intron 1 of 17)	3981	ENSMUSG00000024043	Rho GTPase activating protein 28	1.08958	-0.978185
chr6_142571056_142571720	chr6	142571056	142571720	74.5	38	56.0451	1.02828	0.345921	2.9726	0.0029529	0.081362	peak_43895	no diff	1.08958	16523	Kcnj8	Promoter (<=1kb)	0	ENSMUSG00000030247	potassium inwardly-rectifying channel, subfamily J, member 8	1.08958	1.02828
chr2_30897254_30897770	chr2	30897254	30897770	37.5	13	25.324	1.58721	0.534122	2.97163	0.00296226	0.0815527	peak_28494	no diff	1.08856	64292	Ptges	Promoter (<=1kb)	0	ENSMUSG00000050737	prostaglandin E synthase	1.08856	1.58721
chr4_118061839_118062686	chr4	118061839	118062686	50.5	21	35.8751	1.32574	0.446267	2.97074	0.00297083	0.0817311	peak_36954	no diff	1.08761	20441	St3gal3	Intron (ENSMUST00000030263.8/20441, intron 2 of 11)	-29957	ENSMUSG00000028538	ST3 beta-galactoside alpha-2,3-sialyltransferase 3	1.08761	1.32574
chr17_79051947_79052812	chr17	79051947	79052812	111	65	87.4617	0.827788	0.278861	2.96846	0.00299294	0.0822818	peak_23739	no diff	1.0847	70536	Qpct	Promoter (<=1kb)	0	ENSMUSG00000024084	glutaminyl-peptide cyclotransferase (glutaminyl cyclase)	1.0847	0.827788
chr11_117831966_117832769	chr11	117831966	117832769	180.5	121.5	149.998	0.630091	0.212347	2.96726	0.00300462	0.0823319	peak_10538	no diff	1.08443	71562	Afmid	Promoter (<=1kb)	0	ENSMUSG00000017718	arylformamidase	1.08443	0.630091
chr12_9438637_9439394	chr12	9438637	9439394	75.5	137	104.736	-0.793301	0.267378	-2.96697	0.0030075	0.0823319	peak_10974	no diff	1.08443	23967	Osr1	Intron (ENSMUST00000223136.1/ENSMUST00000223136.1, intron 2 of 3)	-130722	ENSMUSG00000048387	odd-skipped related transcription factor 1	1.08443	-0.793301
chr12_9900761_9901273	chr12	9900761	9901273	46	94.5	68.8947	-0.987711	0.332882	-2.96715	0.00300576	0.0823319	peak_10991	no diff	1.08443	23967	Osr1	Distal Intergenic	326320	ENSMUSG00000048387	odd-skipped related transcription factor 1	1.08443	-0.987711
chr2_167263198_167264053	chr2	167263198	167264053	157.5	241.5	197.169	-0.555869	0.187286	-2.96803	0.00299715	0.0823319	peak_31706	no diff	1.08443	19223	Ptgis	Distal Intergenic	-22594	ENSMUSG00000017969	prostaglandin I2 (prostacyclin) synthase	1.08443	-0.555869
chr3_88035560_88036421	chr3	88035560	88036421	76.5	38.5	57.3103	1.03998	0.350508	2.96706	0.0030066	0.0823319	peak_33258	no diff	1.08443	66614	Gpatch4	Distal Intergenic	-6687	ENSMUSG00000028069	G patch domain containing 4	1.08443	1.03998
chr4_126260758_126261626	chr4	126260758	126261626	296	221.5	257.489	0.474779	0.160032	2.96677	0.00300948	0.0823319	peak_37193	no diff	1.08443	27096	Trappc3	Promoter (<=1kb)	-699	ENSMUSG00000028847	trafficking protein particle complex 3	1.08443	0.474779
chr4_63408746_63409091	chr4	63408746	63409091	86	45.5	65.8069	0.972659	0.327778	2.96743	0.00300297	0.0823319	peak_36010	no diff	1.08443	100182	Akna	Distal Intergenic	-5392	ENSMUSG00000039158	AT-hook transcription factor	1.08443	0.972659
chr13_74245330_74245982	chr13	74245330	74245982	66.5	30	47.8605	1.20849	0.407422	2.96619	0.00301512	0.0824288	peak_14300	no diff	1.08392	11624	Ahrr	Intron (ENSMUST00000022059.13/11624, intron 4 of 10)	11563	ENSMUSG00000021575	aryl-hydrocarbon receptor repressor	1.08392	1.20849
chr16_26025742_26026260	chr16	26025742	26026260	9	33.5	20.694	-1.83983	0.620383	-2.96563	0.00302062	0.0825216	peak_20480	no diff	1.08343	210530	P3h2	Intron (ENSMUST00000039990.5/210530, intron 1 of 14)	-11149	ENSMUSG00000038168	prolyl 3-hydroxylase 2	1.08343	-1.83983
chr12_100439891_100440443	chr12	100439891	100440443	11.5	38	24.2126	-1.65756	0.559091	-2.96474	0.00302943	0.0825319	peak_12408	no diff	1.08338	104718	Ttc7b	Intron (ENSMUST00000062957.7/104718, intron 5 of 19)	25855	ENSMUSG00000033530	tetratricopeptide repeat domain 7B	1.08338	-1.65756
chr12_105705749_105706394	chr12	105705749	105706394	87	46.5	66.5681	0.969216	0.326904	2.96484	0.00302842	0.0825319	peak_12544	no diff	1.08338	78801	Ak7	Promoter (<=1kb)	0	ENSMUSG00000041323	adenylate kinase 7	1.08338	0.969216
chr5_90765640_90766261	chr5	90765640	90766261	92	154	121.334	-0.686658	0.23159	-2.96497	0.0030271	0.0825319	peak_39544	no diff	1.08338	57349	Ppbp	Promoter (2-3kb)	-2257	ENSMUSG00000029372	pro-platelet basic protein	1.08338	-0.686658
chr6_144074622_144075499	chr6	144074622	144075499	270.5	200	233.93	0.49353	0.166466	2.96476	0.00302919	0.0825319	peak_43954	no diff	1.08338	20678	Sox5	Intron (ENSMUST00000038815.13/20678, intron 3 of 14)	-127516	ENSMUSG00000041540	SRY (sex determining region Y)-box 5	1.08338	0.49353
chr11_88421075_88421604	chr11	88421075	88421604	4	24	13.599	-2.50479	0.844932	-2.96449	0.00303184	0.0825403	peak_9248	no diff	1.08333	100628571	Mir378b	Intron (ENSMUST00000107909.7/76626, intron 7 of 13)	68302	ENSMUSG00000092985	microRNA 378b	1.08333	-2.50479
chr10_33519740_33520205	chr10	33519740	33520205	4.5	24	13.861	-2.35258	0.79379	-2.96373	0.00303931	0.0826525	peak_4681	no diff	1.08274	215890	Clvs2	Intron (ENSMUST00000019920.12/215890, intron 5 of 5)	103991	ENSMUSG00000019785	clavesin 2	1.08274	-2.35258
chr17_35000644_35001770	chr17	35000644	35001770	187	275	228.167	-0.499676	0.168602	-2.96365	0.00304019	0.0826525	peak_22715	no diff	1.08274	22321	Vars	Promoter (<=1kb)	0	ENSMUSG00000007029	valyl-tRNA synthetase	1.08274	-0.499676
chr8_110808439_110809107	chr8	110808439	110809107	65	118.5	90.607	-0.807955	0.27269	-2.9629	0.00304752	0.0827497	peak_49412	no diff	1.08223	76527	Il34	Promoter (2-3kb)	-2515	ENSMUSG00000031750	interleukin 34	1.08223	-0.807955
chr9_31011546_31012108	chr9	31011546	31012108	83.5	144.5	112.475	-0.729492	0.246212	-2.96286	0.00304798	0.0827497	peak_50427	no diff	1.08223	235132	Zbtb44	Intron (ENSMUST00000214688.1/ENSMUST00000214688.1, intron 1 of 2)	-18536	ENSMUSG00000047412	zinc finger and BTB domain containing 44	1.08223	-0.729492
chr11_65139029_65139648	chr11	65139029	65139648	45	17.5	31.1455	1.41912	0.479082	2.96217	0.00305477	0.0828765	peak_8356	no diff	1.08157	216831	Arhgap44	Intron (ENSMUST00000047463.14/216831, intron 1 of 20)	22919	ENSMUSG00000033389	Rho GTPase activating protein 44	1.08157	1.41912
chr16_31200446_31201620	chr16	31200446	31201620	414.5	324.5	366.808	0.413461	0.139595	2.96186	0.00305783	0.0829021	peak_20605	no diff	1.08143	78618	Acap2	Promoter (<=1kb)	0	ENSMUSG00000049076	ArfGAP with coiled-coil, ankyrin repeat and PH domains 2	1.08143	0.413461
chr6_125160708_125161757	chr6	125160708	125161757	222.5	158.5	189.544	0.546709	0.184627	2.96115	0.00306496	0.0829807	peak_43477	no diff	1.08102	14433	Gapdh	Promoter (<=1kb)	770	ENSMUSG00000057666	glyceraldehyde-3-phosphate dehydrogenase	1.08102	0.546709
chr6_89154051_89154804	chr6	89154051	89154804	18.5	50	33.806	-1.378	0.465358	-2.96115	0.0030649	0.0829807	peak_42690	no diff	1.08102	434065	Gm1965	Distal Intergenic	13046	ENSMUSG00000090254	predicted gene 1965	1.08102	-1.378
chr2_110085551_110086323	chr2	110085551	110086323	22.5	59	40.4051	-1.3384	0.452152	-2.96006	0.0030758	0.083159	peak_30037	no diff	1.08009	75517	Ccdc34os	Intron (ENSMUST00000150183.8/68201, intron 2 of 2)	-35072	ENSMUSG00000086186	coiled-coil domain containing 34, opposite strand	1.08009	-1.3384
chr7_72444074_72444392	chr7	72444074	72444392	22.5	56	38.6512	-1.26429	0.427098	-2.96018	0.0030746	0.083159	peak_45485	no diff	1.08009	244049	Mctp2	Distal Intergenic	-137466	ENSMUSG00000032776	multiple C2 domains, transmembrane 2	1.08009	-1.26429
chr16_31507413_31507744	chr16	31507413	31507744	26	6	16.1248	2.16128	0.730321	2.95935	0.0030829	0.0832362	peak_20616	no diff	1.07969	71911	Bdh1	Distal Intergenic	71322	ENSMUSG00000046598	3-hydroxybutyrate dehydrogenase, type 1	1.07969	2.16128
chr8_24568358_24569094	chr8	24568358	24569094	70.5	127.5	97.398	-0.791736	0.267529	-2.95943	0.00308204	0.0832362	peak_47699	no diff	1.07969	209176	Ido2	Intron (ENSMUST00000121992.1/209176, intron 1 of 9)	7239	ENSMUSG00000031549	indoleamine 2,3-dioxygenase 2	1.07969	-0.791736
chr11_121090882_121091558	chr11	121090882	121091558	25.5	60.5	42.2835	-1.18867	0.401781	-2.95851	0.0030913	0.083348	peak_10791	no diff	1.0791	209588	Sectm1a	Distal Intergenic	-9662	ENSMUSG00000025165	secreted and transmembrane 1A	1.0791	-1.18867
chr11_35419314_35419827	chr11	35419314	35419827	21	54	36.9919	-1.30423	0.440824	-2.95862	0.00309023	0.083348	peak_7663	no diff	1.0791	20564	Slit3	Intron (ENSMUST00000069837.3/20564, intron 4 of 35)	-124858	ENSMUSG00000056427	slit guidance ligand 3	1.0791	-1.30423
chr7_98903774_98904397	chr7	98903774	98904397	45.5	90.5	66.9311	-0.932938	0.315459	-2.9574	0.00310249	0.0835922	peak_46074	no diff	1.07783	78610	Uvrag	Exon (ENSMUST00000209090.1/ENSMUST00000209090.1, exon 1 of 2)	39508	ENSMUSG00000035354	UV radiation resistance associated gene	1.07783	-0.932938
chr1_163563736_163564508	chr1	163563736	163564508	78	138	106.487	-0.77411	0.261791	-2.95698	0.00310666	0.0836472	peak_3193	no diff	1.07755	98376	Gorab	Distal Intergenic	-160067	ENSMUSG00000040124	golgin, RAB6-interacting	1.07755	-0.77411
chr15_36412030_36412658	chr15	36412030	36412658	52	99.5	74.6725	-0.879341	0.297454	-2.95622	0.00311432	0.0837958	peak_17581	no diff	1.07678	68839	Ankrd46	Distal Intergenic	84057	ENSMUSG00000048307	ankyrin repeat domain 46	1.07678	-0.879341
chr7_62078543_62079034	chr7	62078543	62079034	46	16.5	31.2649	1.51805	0.51359	2.95576	0.00311901	0.0838644	peak_45312	no diff	1.07642	100885843	Mir344i	Exon (ENSMUST00000178201.1/ENSMUST00000178201.1, exon 1 of 1)	6276	ENSMUSG00000119672	microRNA 344i	1.07642	1.51805
chr15_7838075_7839283	chr15	7838075	7839283	157	102.5	129.1	0.676652	0.228973	2.95516	0.00312506	0.0839693	peak_17088	no diff	1.07588	14573	Gdnf	Distal Intergenic	27229	ENSMUSG00000022144	glial cell line derived neurotrophic factor	1.07588	0.676652
chr9_45798478_45798995	chr9	45798478	45798995	61.5	28.5	44.9851	1.16148	0.393139	2.95438	0.00313298	0.0841246	peak_50737	no diff	1.07508	214552	Cep164	Exon (ENSMUST00000215216.1/ENSMUST00000215216.1, exon 1 of 1)	3672	ENSMUSG00000043987	centrosomal protein 164	1.07508	1.16148
chr1_138423462_138424118	chr1	138423462	138424118	21.5	55	37.4766	-1.29094	0.437377	-2.95155	0.00316183	0.0846083	peak_2663	no diff	1.07259	338375	Atp6v1g3	Distal Intergenic	149724	ENSMUSG00000026394	ATPase, H+ transporting, lysosomal V1 subunit G3	1.07259	-1.29094
chr12_73894836_73895738	chr12	73894836	73895738	66.5	30.5	48.1282	1.1845	0.401401	2.95092	0.00316827	0.0846083	peak_11858	no diff	1.07259	15251	Hif1a	Intron (ENSMUST00000221427.1/ENSMUST00000221427.1, intron 1 of 2)	-5637	ENSMUSG00000021109	hypoxia inducible factor 1, alpha subunit	1.07259	1.1845
chr13_64417022_64417698	chr13	64417022	64417698	57	107	80.9568	-0.850617	0.288225	-2.95123	0.00316512	0.0846083	peak_14161	no diff	1.07259	105278	Cdk20	Distal Intergenic	-14616	ENSMUSG00000021483	cyclin-dependent kinase 20	1.07259	-0.850617
chr14_25421496_25422109	chr14	25421496	25422109	29	66.5	46.8512	-1.14355	0.387407	-2.9518	0.00315925	0.0846083	peak_15423	no diff	1.07259	328365	Zmiz1	Intron (ENSMUST00000225188.1/ENSMUST00000225188.1, intron 2 of 3)	-37076	ENSMUSG00000007817	zinc finger, MIZ-type containing 1	1.07259	-1.14355
chr2_27936520_27937019	chr2	27936520	27937019	102.5	59	80.5117	0.850419	0.288076	2.95206	0.00315657	0.0846083	peak_28325	no diff	1.07259	12831	Col5a1	Intron (ENSMUST00000028280.13/12831, intron 4 of 65)	50095	ENSMUSG00000026837	collagen, type V, alpha 1	1.07259	0.850419
chr4_155345203_155346014	chr4	155345203	155346014	36.5	12.5	24.583	1.60382	0.543438	2.95125	0.0031649	0.0846083	peak_38234	no diff	1.07259	18762	Prkcz	Promoter (<=1kb)	0	ENSMUSG00000029053	protein kinase C, zeta	1.07259	1.60382
chr4_89507578_89508638	chr4	89507578	89508638	51.5	104.5	76.3201	-0.965898	0.327317	-2.95095	0.00316795	0.0846083	peak_36344	no diff	1.07259	102633081	Gm12610	Distal Intergenic	85730	ENSMUSG00000086035	predicted gene 12610	1.07259	-0.965898
chr7_143048024_143048371	chr7	143048024	143048371	10.5	35.5	22.6141	-1.69799	0.575175	-2.95213	0.00315587	0.0846083	peak_47240	no diff	1.07259	12520	Cd81	Intron (ENSMUST00000133630.7/97423, intron 1 of 4)	-4368	ENSMUSG00000037706	CD81 antigen	1.07259	-1.69799
chr6_108667929_108668907	chr6	108667929	108668907	183.5	125	153.309	0.612729	0.207738	2.94953	0.00318256	0.0849319	peak_43052	no diff	1.07093	75394	0610040F04Rik	Distal Intergenic	-6995	ENSMUSG00000087341	RIKEN cDNA 0610040F04 gene	1.07093	0.612729
chr19_45326399_45326849	chr19	45326399	45326849	9	33	20.4752	-1.816	0.615769	-2.94916	0.00318641	0.0849766	peak_27217	no diff	1.0707	12234	Btrc	Intron (ENSMUST00000235789.1/ENSMUST00000235789.1, intron 3 of 6)	-36885	ENSMUSG00000025217	beta-transducin repeat containing protein	1.0707	-1.816
chr16_30956078_30956524	chr16	30956078	30956524	5.5	27.5	16.3903	-2.27754	0.772382	-2.94872	0.0031909	0.0849807	peak_20597	no diff	1.07068	268880	Xxylt1	3' UTR	104903	ENSMUSG00000047434	xyloside xylosyltransferase 1	1.07068	-2.27754
chr2_125247032_125248085	chr2	125247032	125248085	298	411	350.424	-0.405534	0.137528	-2.94874	0.00319074	0.0849807	peak_30451	no diff	1.07068	110074	Dut	Promoter (<=1kb)	0	ENSMUSG00000027203	deoxyuridine triphosphatase	1.07068	-0.405534
chr1_155785677_155786329	chr1	155785677	155786329	39	84	60.5493	-1.06319	0.360609	-2.94831	0.00319513	0.0850255	peak_2963	no diff	1.07045	104009	Qsox1	Intron (ENSMUST00000035325.14/104009, intron 8 of 11)	-3681	ENSMUSG00000033684	quiescin Q6 sulfhydryl oxidase 1	1.07045	-1.06319
chr2_19024880_19025323	chr2	19024880	19025323	8.5	32	19.9743	-1.86574	0.632852	-2.94814	0.00319692	0.0850255	peak_28050	no diff	1.07045	74629	4930426L09Rik	Distal Intergenic	26537	ENSMUSG00000026736	RIKEN cDNA 4930426L09 gene	1.07045	-1.86574
chr11_121387826_121388915	chr11	121387826	121388915	428.5	568	492.525	-0.347566	0.117916	-2.94756	0.00320292	0.0851272	peak_10808	no diff	1.06993	217371	Rab40b	Promoter (<=1kb)	0	ENSMUSG00000025170	Rab40B, member RAS oncogene family	1.06993	-0.347566
chr8_109155349_109155924	chr8	109155349	109155924	36	78	55.9603	-1.05048	0.356472	-2.94688	0.00321001	0.0852302	peak_49361	no diff	1.06941	628686	D030068K23Rik	Intron (ENSMUST00000180524.7/628686, intron 2 of 9)	80104	ENSMUSG00000097393	RIKEN cDNA D030068K23 gene	1.06941	-1.05048
chr9_43318611_43319381	chr9	43318611	43319381	24.5	59	41.0228	-1.20753	0.409782	-2.94677	0.00321114	0.0852302	peak_50669	no diff	1.06941	72169	Trim29	Promoter (<=1kb)	0	ENSMUSG00000032013	tripartite motif-containing 29	1.06941	-1.20753
chr11_120261422_120262929	chr11	120261422	120262929	438	578	502.634	-0.342835	0.116357	-2.9464	0.00321496	0.0852737	peak_10725	no diff	1.06918	268515	Bahcc1	Intron (ENSMUST00000122148.7/268515, intron 3 of 27)	24723	ENSMUSG00000039741	BAH domain and coiled-coil containing 1	1.06918	-0.342835
chr16_42874883_42876445	chr16	42874883	42876445	1442	1288.5	1356.09	0.219862	0.0746505	2.94522	0.00322721	0.0855144	peak_20897	no diff	1.06796	56490	Zbtb20	Promoter (<=1kb)	0	ENSMUSG00000022708	zinc finger and BTB domain containing 20	1.06796	0.219862
chr18_60595814_60596665	chr18	60595814	60596665	106	62	83.5851	0.83324	0.282923	2.94511	0.0032284	0.0855144	peak_25259	no diff	1.06796	104027	Synpo	3' UTR	3832	ENSMUSG00000043079	synaptopodin	1.06796	0.83324
chr7_19083666_19084843	chr7	19083666	19084843	104.5	61	82.3966	0.836483	0.28405	2.94484	0.00323122	0.0855312	peak_44443	no diff	1.06788	13400	Dmpk	Promoter (<=1kb)	0	ENSMUSG00000030409	dystrophia myotonica-protein kinase	1.06788	0.836483
chr2_107005599_107006359	chr2	107005599	107006359	36.5	82	57.8404	-1.10555	0.375457	-2.94454	0.0032344	0.0855576	peak_29983	no diff	1.06774	212772	Arl14ep	Distal Intergenic	-31175	ENSMUSG00000027122	ADP-ribosylation factor-like 14 effector protein	1.06774	-1.10555
chr2_69531644_69532114	chr2	69531644	69532114	11.5	38	24.2967	-1.68145	0.571198	-2.94373	0.00324286	0.0857234	peak_29334	no diff	1.0669	14725	Lrp2	Intron (ENSMUST00000080953.11/14725, intron 9 of 78)	-22499	ENSMUSG00000027070	low density lipoprotein receptor-related protein 2	1.0669	-1.68145
chr7_96834479_96835297	chr7	96834479	96835297	74.5	130.5	101.049	-0.754581	0.256424	-2.94271	0.00325355	0.0859483	peak_45983	no diff	1.06576	791381	Gm15413	Intron (ENSMUST00000107162.7/23966, intron 19 of 32)	-32930	ENSMUSG00000053049	predicted gene 15413	1.06576	-0.754581
chr11_8706401_8706601	chr11	8706401	8706601	24.5	5.5	14.9593	2.21081	0.751356	2.94243	0.0032565	0.0859682	peak_7242	no diff	1.06566	319939	Tns3	Distal Intergenic	-41720	ENSMUSG00000020422	tensin 3	1.06566	2.21081
chr11_105311624_105311910	chr11	105311624	105311910	41.5	14.5	27.8266	1.56356	0.53149	2.94183	0.00326277	0.0860755	peak_9957	no diff	1.06512	17534	Mrc2	Intron (ENSMUST00000126931.1/17534, intron 1 of 2)	-17142	ENSMUSG00000020695	mannose receptor, C type 2	1.06512	1.56356
chr11_40560065_40560817	chr11	40560065	40560817	86.5	45	65.3455	0.990965	0.336949	2.94099	0.00327161	0.0862506	peak_7705	no diff	1.06424	108645	Mat2b	Distal Intergenic	124410	ENSMUSG00000042032	methionine adenosyltransferase II, beta	1.06424	0.990965
chr10_119111749_119112316	chr10	119111749	119112316	15	44.5	29.0153	-1.51075	0.513733	-2.94072	0.00327446	0.0862679	peak_6707	no diff	1.06415	73400	1700064J06Rik	Exon (ENSMUST00000220151.1/ENSMUST00000220151.1, exon 1 of 3)	18844	ENSMUSG00000100681	RIKEN cDNA 1700064J06 gene	1.06415	-1.51075
chr11_4217787_4218481	chr11	4217787	4218481	169	109	138.836	0.684986	0.232997	2.93989	0.0032833	0.0864348	peak_7077	no diff	1.06331	71962	Castor1	Promoter (<=1kb)	0	ENSMUSG00000020424	cytosolic arginine sensor for mTORC1 subunit 1	1.06331	0.684986
chr15_100089540_100090159	chr15	100089540	100090159	163	246	202.293	-0.53851	0.183195	-2.93955	0.00328689	0.0864348	peak_19599	no diff	1.06331	239667	Dip2b	Exon (ENSMUST00000230449.1/ENSMUST00000230449.1, exon 1 of 1)	50876	ENSMUSG00000023026	disco interacting protein 2 homolog B	1.06331	-0.53851
chr7_101697330_101697683	chr7	101697330	101697683	4.5	24	13.8945	-2.36834	0.805696	-2.9395	0.00328742	0.0864348	peak_46193	no diff	1.06331	20480	Clpb	Intron (ENSMUST00000137214.7/20480, intron 3 of 5)	14133	ENSMUSG00000001829	ClpB caseinolytic peptidase B	1.06331	-2.36834
chr11_104468806_104470036	chr11	104468806	104470036	823.5	1025.5	915.064	-0.260635	0.0886772	-2.93915	0.00329116	0.0864753	peak_9914	no diff	1.06311	76719	Kansl1	Promoter (<=1kb)	0	ENSMUSG00000018412	KAT8 regulatory NSL complex subunit 1	1.06311	-0.260635
chr10_78297907_78298463	chr10	78297907	78298463	41	14.5	27.6772	1.56851	0.534241	2.93595	0.00332525	0.0872753	peak_5687	no diff	1.05911	28169	Agpat3	Promoter (<=1kb)	0	ENSMUSG00000001211	1-acylglycerol-3-phosphate O-acyltransferase 3	1.05911	1.56851
chr11_119794693_119795183	chr11	119794693	119795183	40.5	84.5	61.6491	-1.01413	0.345436	-2.93579	0.00332701	0.0872753	peak_10682	no diff	1.05911	74370	Rptor	Intron (ENSMUST00000125583.7/74370, intron 7 of 12)	-3590	ENSMUSG00000025583	regulatory associated protein of MTOR, complex 1	1.05911	-1.01413
chr17_10054322_10055014	chr17	10054322	10055014	54	102.5	76.9472	-0.866972	0.295323	-2.93567	0.00332829	0.0872753	peak_21912	no diff	1.05911	19317	Qki	Distal Intergenic	158560	ENSMUSG00000062078	quaking, KH domain containing RNA binding	1.05911	-0.866972
chr5_31636661_31637356	chr5	31636661	31637356	24	59.5	41.2092	-1.24736	0.424951	-2.93531	0.00333218	0.0873151	peak_38745	no diff	1.05891	71336	Rbks	Intron (ENSMUST00000201999.3/ENSMUST00000201999.3, intron 2 of 3)	3182	ENSMUSG00000029136	ribokinase	1.05891	-1.24736
chr8_120036093_120036685	chr8	120036093	120036685	41.5	86	62.7291	-1.00333	0.341839	-2.93511	0.00333427	0.0873151	peak_49646	no diff	1.05891	78892	Crispld2	Exon (ENSMUST00000160605.1/ENSMUST00000160605.1, exon 2 of 2)	5301	ENSMUSG00000031825	cysteine-rich secretory protein LCCL domain containing 2	1.05891	-1.00333
chr1_23966140_23966836	chr1	23966140	23966836	87.5	156.5	120.415	-0.770375	0.262574	-2.93394	0.00334694	0.0875883	peak_247	no diff	1.05755	68002	Sdhaf4	Distal Intergenic	38794	ENSMUSG00000026154	succinate dehydrogenase complex assembly factor 4	1.05755	-0.770375
chr4_72946326_72947073	chr4	72946326	72947073	48	19.5	33.8325	1.35198	0.460912	2.93327	0.00335409	0.0877168	peak_36091	no diff	1.05692	353204	Aldoart1	Distal Intergenic	-93692	ENSMUSG00000059343	aldolase 1 A, retrogene 1	1.05692	1.35198
chr2_34671609_34672110	chr2	34671609	34672110	36.5	12.5	24.6157	1.60271	0.546703	2.9316	0.00337224	0.0880739	peak_28709	no diff	1.05515	66691	Gapvd1	Distal Intergenic	12183	ENSMUSG00000026867	GTPase activating protein and VPS9 domains 1	1.05515	1.60271
chr6_146674864_146675746	chr6	146674864	146675746	143	219	178.76	-0.558177	0.190393	-2.9317	0.00337107	0.0880739	peak_44056	no diff	1.05515	74925	4930479D17Rik	Distal Intergenic	17646	ENSMUSG00000085238	RIKEN cDNA 4930479D17 gene	1.05515	-0.558177
chr13_74259585_74260538	chr13	74259585	74260538	105.5	61.5	83.3677	0.833459	0.284329	2.93131	0.00337531	0.0880953	peak_14301	no diff	1.05505	11624	Ahrr	Promoter (<=1kb)	134	ENSMUSG00000021575	aryl-hydrocarbon receptor repressor	1.05505	0.833459
chr14_17675015_17675618	chr14	17675015	17675618	31.5	9	20.262	1.84882	0.630792	2.93095	0.00337923	0.088139	peak_15198	no diff	1.05483	21834	Thrb	Intron (ENSMUST00000224470.1/21834, intron 1 of 3)	14119	ENSMUSG00000021779	thyroid hormone receptor beta	1.05483	1.84882
chr8_84336205_84336953	chr8	84336205	84336953	172.5	113.5	142.528	0.669076	0.228309	2.93057	0.00338337	0.0881883	peak_48771	no diff	1.05459	12286	Cacna1a	Promoter (1-2kb)	-1686	ENSMUSG00000034656	calcium channel, voltage-dependent, P/Q type, alpha 1A subunit	1.05459	0.669076
chr6_13873997_13874346	chr6	13873997	13874346	15	43.5	28.6109	-1.47956	0.505265	-2.92829	0.00340831	0.0887794	peak_41301	no diff	1.05169	76311	1110019D14Rik	Promoter (2-3kb)	2428	ENSMUSG00000097616	RIKEN cDNA 1110019D14 gene	1.05169	-1.47956
chr4_141274418_141274876	chr4	141274418	141274876	57	107.5	81.1086	-0.852958	0.291345	-2.92766	0.00341524	0.0889006	peak_37830	no diff	1.0511	100503810	Gm13056	Distal Intergenic	-3563	ENSMUSG00000085395	predicted gene 13056	1.0511	-0.852958
chr14_22856383_22856869	chr14	22856383	22856869	10.5	36	22.7025	-1.72816	0.590524	-2.92648	0.00342821	0.0890905	peak_15351	no diff	1.05017	791307	Gm10248	Intron (ENSMUST00000075639.10/76633, intron 6 of 6)	237702	ENSMUSG00000068680	predicted gene 10248	1.05017	-1.72816
chr14_65738940_65739712	chr14	65738940	65739712	89.5	49	68.8872	0.930779	0.318082	2.92622	0.00343107	0.0890905	peak_16252	no diff	1.05017	71145	Scara5	Intron (ENSMUST00000022610.14/71145, intron 5 of 8)	62463	ENSMUSG00000022032	scavenger receptor class A, member 5	1.05017	0.930779
chr19_57429823_57430193	chr19	57429823	57430193	5	26	15.0123	-2.30059	0.786127	-2.92648	0.00342821	0.0890905	peak_27557	no diff	1.05017	72133	Trub1	Distal Intergenic	-22719	ENSMUSG00000025086	TruB pseudouridine (psi) synthase family member 1	1.05017	-2.30059
chr7_114090165_114090608	chr7	114090165	114090608	7.5	29.5	18.0794	-1.92035	0.656269	-2.92617	0.00343163	0.0890905	peak_46496	no diff	1.05017	66922	Rras2	Intron (ENSMUST00000069449.6/66922, intron 1 of 5)	27156	ENSMUSG00000055723	related RAS viral (r-ras) oncogene 2	1.05017	-1.92035
chr1_143901148_143901878	chr1	143901148	143901878	39.5	14.5	27.074	1.50363	0.513974	2.9255	0.00343901	0.0892231	peak_2725	no diff	1.04952	19735	Rgs2	Distal Intergenic	102154	ENSMUSG00000026360	regulator of G-protein signaling 2	1.04952	1.50363
chr15_25723171_25723867	chr15	25723171	25723867	45.5	18	31.9019	1.39875	0.478367	2.92401	0.00345552	0.0894426	peak_17302	no diff	1.04846	17909	Myo10	Intron (ENSMUST00000110457.7/17909, intron 5 of 40)	9300	ENSMUSG00000022272	myosin X	1.04846	1.39875
chr15_78483184_78483889	chr15	78483184	78483889	53.5	101.5	76.3156	-0.87076	0.297805	-2.92393	0.00345644	0.0894426	peak_18716	no diff	1.04846	16185	Il2rb	Intron (ENSMUST00000089398.8/16185, intron 9 of 9)	9867	ENSMUSG00000068227	interleukin 2 receptor, beta chain	1.04846	-0.87076
chr2_148491887_148492522	chr2	148491887	148492522	52.5	21.5	36.7156	1.34346	0.459475	2.92391	0.00345661	0.0894426	peak_31069	no diff	1.04846	17064	Cd93	Distal Intergenic	-48324	ENSMUSG00000027435	CD93 antigen	1.04846	1.34346
chr8_106927784_106928344	chr8	106927784	106928344	80.5	43	61.5132	0.962735	0.3292	2.92446	0.0034505	0.0894426	peak_49297	no diff	1.04846	20650	Sntb2	Exon (ENSMUST00000098432.1/ENSMUST00000098432.1, exon 1 of 1)	-7406	ENSMUSG00000041308	syntrophin, basic 2	1.04846	0.962735
chr13_94848395_94849024	chr13	94848395	94849024	11	37	23.4997	-1.70565	0.583452	-2.92337	0.00346269	0.0894555	peak_14507	no diff	1.04839	21371	Tbca	Distal Intergenic	11412	ENSMUSG00000042043	tubulin cofactor A	1.04839	-1.70565
chr2_30870859_30871300	chr2	30870859	30871300	32	9.5	20.8879	1.80129	0.616279	2.92284	0.00346852	0.0894555	peak_28489	no diff	1.04839	20204	Prrx2	Intron (ENSMUST00000113592.8/20204, intron 1 of 3)	-8019	ENSMUSG00000039476	paired related homeobox 2	1.04839	1.80129
chr3_135437800_135439592	chr3	135437800	135439592	730.5	918.5	816.263	-0.273861	0.0936891	-2.92308	0.00346586	0.0894555	peak_34527	no diff	1.04839	319587	4930539J05Rik	Promoter (<=1kb)	0	ENSMUSG00000097032	RIKEN cDNA 4930539J05 gene	1.04839	-0.273861
chr4_6800294_6800748	chr4	6800294	6800748	5.5	26	15.3239	-2.1882	0.748625	-2.92295	0.00346731	0.0894555	peak_35067	no diff	1.04839	252838	Tox	Intron (ENSMUST00000039987.3/252838, intron 3 of 8)	-110943	ENSMUSG00000041272	thymocyte selection-associated high mobility group box	1.04839	-2.1882
chr4_82399844_82400991	chr4	82399844	82400991	133.5	210.5	170.31	-0.601709	0.20583	-2.92332	0.00346317	0.0894555	peak_36143	no diff	1.04839	18028	Nfib	Intron (ENSMUST00000050872.14/18028, intron 2 of 11)	98325	ENSMUSG00000008575	nuclear factor I/B	1.04839	-0.601709
chr7_141454864_141456013	chr7	141454864	141456013	194.5	131.5	161.766	0.62646	0.214361	2.92246	0.00347281	0.0895071	peak_47178	no diff	1.04814	66853	Pnpla2	Promoter (<=1kb)	0	ENSMUSG00000025509	patatin-like phospholipase domain containing 2	1.04814	0.62646
chr17_12289921_12290448	chr17	12289921	12290448	13.5	40.5	26.4823	-1.52415	0.521702	-2.92149	0.00348357	0.0897255	peak_21945	no diff	1.04708	26407	Map3k4	Intron (ENSMUST00000233755.1/26407, intron 1 of 25)	18136	ENSMUSG00000014426	mitogen-activated protein kinase kinase kinase 4	1.04708	-1.52415
chr1_61639739_61640074	chr1	61639739	61640074	25	5.5	15.4807	2.24163	0.767385	2.92113	0.00348764	0.0897711	peak_1037	no diff	1.04686	72823	Pard3b	Promoter (<=1kb)	496	ENSMUSG00000052062	par-3 family cell polarity regulator beta	1.04686	2.24163
chr4_32220914_32221596	chr4	32220914	32221596	78	41	59.2515	0.983053	0.336605	2.92049	0.00349481	0.0898389	peak_35332	no diff	1.04654	12014	Bach2	Distal Intergenic	-17208	ENSMUSG00000040270	BTB and CNC homology, basic leucine zipper transcription factor 2	1.04654	0.983053
[truncated: 37,648 more rows]

## Sheet: Differential peaks
uniq	chr	start	end	knockout	control	baseMean	log2FoldChange	lfcSE	stat	pvalue	padj	peak_name	sig	SYMBOL	annotation	distanceToTSS	ENSEMBL	GENENAME
[truncated: 806 more rows]

## Sheet: TFs_up
Motif	Consensus	P-value	Log P-value	q-value (Benjamini)	# of Target Sequences with Motif(of 324)	% of Target Sequences with Motif	# of Background Sequences with Motif(of 48930)	% of Background Sequences with Motif
[truncated: 880 more rows]

[truncated: 2 more sheets: TFs_down, For qPCR]
