# Supplementary material for: Epigenetic regulation of cell state by H2AFY governs immunogenicity in high-risk neuroblastoma
Source: J Clin Invest. 2024 Sep 10;134(21):e175310. doi: 10.1172/JCI175310 (PMC11527455; doi:10.1172/JCI175310)
Supplement: Supplemental data set 3 [file jci-134-175310-s044.xlsx]

## Sheet: Raw counts for Figure 6
Protein IDs	Majority protein IDs	Protein names	protein short	Gene names	Fasta headers	i	LFQ intensity 1	LFQ intensity 2	LFQ intensity 3	LFQ intensity 4	LFQ intensity 5	LFQ intensity 6	LFQ intensity 7	LFQ intensity 8	Count blank controls	Count blank KO	Average controls	Average KO
A0A571BEI2;Q6PIU9	A0A571BEI2;Q6PIU9	Uncharacterized protein FLJ45252 homolog	AAK1	Aak1	tr|A0A571BEI2|A0A571BEI2_MOUSE AP2-associated protein kinase 1 (Fragment) OS=Mus musculus OX=10090 GN=Aak1 PE=1 SV=1;sp|Q6PIU9|YJ005_MOUSE Uncharacterized protein FLJ45252 homolog OS=Mus musculus OX=10090 PE=1 SV=2	i					6235300		7248500	5824700	4	1	#DIV/0!	6.43617e+06
D3YYK0;Q8K4F5	D3YYK0;Q8K4F5	Alpha/beta hydrolase domain-containing protein 11	ABHD11	Abhd11	tr|D3YYK0|D3YYK0_MOUSE Protein ABHD11 OS=Mus musculus OX=10090 GN=Abhd11 PE=1 SV=1;sp|Q8K4F5|ABHDB_MOUSE Protein ABHD11 OS=Mus musculus OX=10090 GN=Abhd11 PE=1 SV=1	i					80226000	114050000		60976000	4	1	#DIV/0!	85084000
Q9CTE8;Q9DB25;Q9D0Q9;D6RCG2	Q9CTE8;Q9DB25;Q9D0Q9	Dolichyl-phosphate beta-glucosyltransferase	ALG5	Alg5	tr|Q9CTE8|Q9CTE8_MOUSE dolichyl-phosphate beta-glucosyltransferase (Fragment) OS=Mus musculus OX=10090 GN=Alg5 PE=2 SV=3;sp|Q9DB25|ALG5_MOUSE Dolichyl-phosphate beta-glucosyltransferase OS=Mus musculus OX=10090 GN=Alg5 PE=1 SV=1;tr|Q9D0Q9|Q9D0Q9_MOUSE Glyc	i					26156000	23241000		26219000	4	1	#DIV/0!	2.52053e+07
O08739;A0A1L1SRX2;Q922J7	O08739;A0A1L1SRX2;Q922J7	AMP deaminase 3	AMPD3	Ampd3	sp|O08739|AMPD3_MOUSE AMP deaminase 3 OS=Mus musculus OX=10090 GN=Ampd3 PE=1 SV=2;tr|A0A1L1SRX2|A0A1L1SRX2_MOUSE AMP deaminase OS=Mus musculus OX=10090 GN=Ampd3 PE=1 SV=1;tr|Q922J7|Q922J7_MOUSE AMP deaminase (Fragment) OS=Mus musculus OX=10090 GN=Ampd3 PE=	i					17079000	14119000		16186000	4	1	#DIV/0!	1.57947e+07
Q4LDD4;E9PUB0;F7D3W5	Q4LDD4;E9PUB0	Arf-GAP with Rho-GAP domain, ANK repeat and PH domain-containing protein 1	ARAP1	Arap1	sp|Q4LDD4|ARAP1_MOUSE Arf-GAP with Rho-GAP domain, ANK repeat and PH domain-containing protein 1 OS=Mus musculus OX=10090 GN=Arap1 PE=1 SV=2;tr|E9PUB0|E9PUB0_MOUSE Arf-GAP with Rho-GAP domain, ANK repeat and PH domain-containing protein 1 OS=Mus musculus O	i						28352000	26537000	41319000	4	1	#DIV/0!	3.20693e+07
B1AXI9;J3QMP9;Q62036	B1AXI9;J3QMP9;Q62036	Centrosomal protein of 131 kDa	CEP131	Cep131	tr|B1AXI9|B1AXI9_MOUSE 5-azacytidine induced gene 1 OS=Mus musculus OX=10090 GN=Cep131 PE=1 SV=1;tr|J3QMP9|J3QMP9_MOUSE Centrosomal protein of 131 kDa OS=Mus musculus OX=10090 GN=Cep131 PE=1 SV=1;sp|Q62036|CP131_MOUSE Centrosomal protein of 131 kDa OS=Mus	i					21670000	20246000		24533000	4	1	#DIV/0!	2.21497e+07
Q3UM29;A0A0R4J0Q9;Q3TR20	Q3UM29;A0A0R4J0Q9;Q3TR20	Conserved oligomeric Golgi complex subunit 7	COG7	Cog7	sp|Q3UM29|COG7_MOUSE Conserved oligomeric Golgi complex subunit 7 OS=Mus musculus OX=10090 GN=Cog7 PE=1 SV=1;tr|A0A0R4J0Q9|A0A0R4J0Q9_MOUSE Conserved oligomeric Golgi complex subunit 7 OS=Mus musculus OX=10090 GN=Cog7 PE=1 SV=1;tr|Q3TR20|Q3TR20_MOUSE Conse	i					20783000	15666000	25042000		4	1	#DIV/0!	20497000
Q00780	Q00780	Collagen alpha-1(VIII) chain;Vastatin	COL8A1	Col8a1	sp|Q00780|CO8A1_MOUSE Collagen alpha-1(VIII) chain OS=Mus musculus OX=10090 GN=Col8a1 PE=1 SV=3	i					36656000	43435000	46717000		4	1	#DIV/0!	4.22693e+07
A0A494BAD3;Q7TQD5;Q3UGT1;A8ASF5;P97742;A0A494BAC7	A0A494BAD3;Q7TQD5;Q3UGT1;A8ASF5;P97742	Carnitine O-palmitoyltransferase 1, liver isoform	CPT1A	Cpt1a	tr|A0A494BAD3|A0A494BAD3_MOUSE carnitine O-palmitoyltransferase (Fragment) OS=Mus musculus OX=10090 GN=Cpt1a PE=1 SV=1;tr|Q7TQD5|Q7TQD5_MOUSE carnitine O-palmitoyltransferase OS=Mus musculus OX=10090 GN=Cpt1a PE=1 SV=1;tr|Q3UGT1|Q3UGT1_MOUSE carnitine O-pa	i					9094400		9382200	7418000	4	1	#DIV/0!	8.63153e+06
G3UX07;Q3TYD7;O88508;G3UY43;G3UXY2;G3UZU0	G3UX07;Q3TYD7;O88508;G3UY43;G3UXY2	DNA (cytosine-5)-methyltransferase 3A	DNMT3A	Dnmt3a	tr|G3UX07|G3UX07_MOUSE DNA (cytosine-5)-methyltransferase 3A (Fragment) OS=Mus musculus OX=10090 GN=Dnmt3a PE=1 SV=1;tr|Q3TYD7|Q3TYD7_MOUSE DNA (Cytosine-5)-methyltransferase 3A-like OS=Mus musculus OX=10090 GN=Dnmt3a PE=2 SV=1;sp|O88508|DNM3A_MOUSE DNA (c	i					4266000	5257800		5398600	4	1	#DIV/0!	4.97413e+06
Q3UWZ1;Q8CEC8;Q8BNP6;Q7TPC7;O08796;D3Z088	Q3UWZ1;Q8CEC8;Q8BNP6;Q7TPC7;O08796;D3Z088	Eukaryotic elongation factor 2 kinase	EEF2K	Eef2k	tr|Q3UWZ1|Q3UWZ1_MOUSE Eukaryotic elongation factor 2 kinase OS=Mus musculus OX=10090 GN=Eef2k PE=1 SV=1;tr|Q8CEC8|Q8CEC8_MOUSE Eukaryotic elongation factor 2 kinase OS=Mus musculus OX=10090 GN=Eef2k PE=2 SV=1;tr|Q8BNP6|Q8BNP6_MOUSE Eukaryotic elongation f	i					13025000	14494000		15424000	4	1	#DIV/0!	1.43143e+07
B9VGS6;F8TZM6;Q61590;F8TZM4;F8TZM2	B9VGS6;F8TZM6		GAG	gag	tr|B9VGS6|B9VGS6_9GAMR Truncated gag-pol polyprotein OS=Mus musculus mobilized endogenous polytropic provirus OX=590745 GN=gag PE=4 SV=2;tr|F8TZM6|F8TZM6_MOUSE Polyprotein (Fragment) OS=Mus musculus OX=10090 PE=4 SV=1	i					58024000		70071000	69920000	4	1	#DIV/0!	66005000
O35969	O35969	Guanidinoacetate N-methyltransferase	GAMT	Gamt	sp|O35969|GAMT_MOUSE Guanidinoacetate N-methyltransferase OS=Mus musculus OX=10090 GN=Gamt PE=1 SV=1	i					27062000	30668000	31419000		4	1	#DIV/0!	2.97163e+07
Q3U2S1;D3YYP5;E9Q5V3;Q3TBE9;Q9Z2D3;E9Q308	Q3U2S1;D3YYP5;E9Q5V3;Q3TBE9;Q9Z2D3	Non-syndromic hearing impairment protein 5 homolog	GSDME	Gsdme	tr|Q3U2S1|Q3U2S1_MOUSE Gasdermin E OS=Mus musculus OX=10090 GN=Gsdme PE=2 SV=1;tr|D3YYP5|D3YYP5_MOUSE Gasdermin-E OS=Mus musculus OX=10090 GN=Gsdme PE=1 SV=2;tr|E9Q5V3|E9Q5V3_MOUSE Gasdermin-E OS=Mus musculus OX=10090 GN=Gsdme PE=1 SV=1;tr|Q3TBE9|Q3TBE9_MO	i					36584000		41693000	37663000	4	1	#DIV/0!	3.86467e+07
E9PWM4;D3YZ54;Q9QXE0;D6RDE9;E9Q0K0;E9Q7H7;E9Q9L4	E9PWM4;D3YZ54;Q9QXE0	2-hydroxyacyl-CoA lyase 1	HACL1	Hacl1	tr|E9PWM4|E9PWM4_MOUSE 2-hydroxyacyl-CoA lyase 1 OS=Mus musculus OX=10090 GN=Hacl1 PE=1 SV=1;tr|D3YZ54|D3YZ54_MOUSE 2-hydroxyacyl-CoA lyase 1 OS=Mus musculus OX=10090 GN=Hacl1 PE=1 SV=2;sp|Q9QXE0|HACL1_MOUSE 2-hydroxyacyl-CoA lyase 1 OS=Mus musculus OX=100	i					3176500	3677600		3525100	4	1	#DIV/0!	3.45973e+06
Q9R207;A2AMG5	Q9R207;A2AMG5	Nibrin	NBN	Nbn	sp|Q9R207|NBN_MOUSE Nibrin OS=Mus musculus OX=10090 GN=Nbn PE=1 SV=1;tr|A2AMG5|A2AMG5_MOUSE Nibrin (Fragment) OS=Mus musculus OX=10090 GN=Nbn PE=1 SV=1	i					4308100	4625600	7783700		4	1	#DIV/0!	5.57247e+06
Q8CG70;D6RHQ3	Q8CG70	Prolyl 3-hydroxylase 3	P3H3	P3h3	sp|Q8CG70|P3H3_MOUSE Prolyl 3-hydroxylase 3 OS=Mus musculus OX=10090 GN=P3h3 PE=1 SV=1	i						13636000	15394000	12699000	4	1	#DIV/0!	1.39097e+07
Q8BNL6;A2AIH8;Q9D711;Q8C1Y5	Q8BNL6;A2AIH8;Q9D711;Q8C1Y5	Pirin	PIR	Pir	tr|Q8BNL6|Q8BNL6_MOUSE Pirin domain-containing protein OS=Mus musculus OX=10090 PE=2 SV=1;tr|A2AIH8|A2AIH8_MOUSE Pirin (Fragment) OS=Mus musculus OX=10090 GN=Pir PE=1 SV=1;sp|Q9D711|PIR_MOUSE Pirin OS=Mus musculus OX=10090 GN=Pir PE=1 SV=1;tr|Q8C1Y5|Q8C1Y5	i					34271000	34247000		39105000	4	1	#DIV/0!	3.58743e+07
Q91WP1;Q8K094;Q8BVF6;Q60977	Q91WP1;Q8K094;Q8BVF6		PVR	Pvr	tr|Q91WP1|Q91WP1_MOUSE Cd155 OS=Mus musculus OX=10090 GN=Pvr PE=2 SV=1;tr|Q8K094|Q8K094_MOUSE Poliovirus receptor OS=Mus musculus OX=10090 GN=Pvr PE=1 SV=1;tr|Q8BVF6|Q8BVF6_MOUSE Poliovirus receptor OS=Mus musculus OX=10090 GN=Pvr PE=2 SV=1	i					21500000	23055000	16768000		4	1	#DIV/0!	20441000
Q8BMS9;A2APB1;Q8CB96	Q8BMS9	Ras association domain-containing protein 2	RASSF2	Rassf2	sp|Q8BMS9|RASF2_MOUSE Ras association domain-containing protein 2 OS=Mus musculus OX=10090 GN=Rassf2 PE=1 SV=1	i					7402900	8126800	9671300		4	1	#DIV/0!	8.40033e+06
F7BGR7;B0LM42;B7ZN14;A1L3S3;Q8C7Q4;F6TBN8;A0A494B9W4;Q8VE92;A0A494BAP6;Q5CZX8;S4R1A6;Q61954;A0A494B9C0;Q3TY21;A0A494BB78	F7BGR7;B0LM42;B7ZN14;A1L3S3;Q8C7Q4;F6TBN8;A0A494B9W4;Q8VE92	RNA-binding protein 4;RNA-binding protein 4B	RBM4	Rbm4	tr|F7BGR7|F7BGR7_MOUSE Predicted gene 21992 OS=Mus musculus OX=10090 GN=Gm21992 PE=4 SV=1;tr|B0LM42|B0LM42_MOUSE Predicted gene 21992 OS=Mus musculus OX=10090 GN=Gm21992 PE=2 SV=1;tr|B7ZN14|B7ZN14_MOUSE RNA binding motif protein 4 OS=Mus musculus OX=10090	i						6398400	11305000	3329300	4	1	#DIV/0!	7010900
Q3UHN1;B2RX06;Q9WVB4;Q9Z0Y6;Q6ZQ39	Q3UHN1;B2RX06;Q9WVB4	Slit homolog 3 protein	SLIT3	Slit3	tr|Q3UHN1|Q3UHN1_MOUSE Slit guidance ligand 3 OS=Mus musculus OX=10090 GN=Slit3 PE=2 SV=1;tr|B2RX06|B2RX06_MOUSE Slit homolog 3 (Drosophila) OS=Mus musculus OX=10090 GN=Slit3 PE=2 SV=1;sp|Q9WVB4|SLIT3_MOUSE Slit homolog 3 protein OS=Mus musculus OX=10090 G	i						32558000	23778000	23976000	4	1	#DIV/0!	2.67707e+07
Q3UHA3	Q3UHA3	Spatacsin	SPG11	Spg11	sp|Q3UHA3|SPTCS_MOUSE Spatacsin OS=Mus musculus OX=10090 GN=Spg11 PE=1 SV=3	i					14958000	12714000		12705000	4	1	#DIV/0!	13459000
H3BJE3;I1E4X1;Q8K1E0;H3BKJ7;H3BJ02;H3BKP0;H3BKD6;H3BL25	H3BJE3;I1E4X1;Q8K1E0;H3BKJ7;H3BJ02	Syntaxin-5	STX5	Stx5	tr|H3BJE3|H3BJE3_MOUSE Syntaxin 5A (Fragment) OS=Mus musculus OX=10090 GN=Stx5a PE=1 SV=1;tr|I1E4X1|I1E4X1_MOUSE Syntaxin 5A OS=Mus musculus OX=10090 GN=Stx5a PE=1 SV=1;sp|Q8K1E0|STX5_MOUSE Syntaxin-5 OS=Mus musculus OX=10090 GN=Stx5 PE=1 SV=3;tr|H3BKJ7|H3	i						10182000	11536000	10382000	4	1	#DIV/0!	10700000
B7ZNJ5;G3X907;Q9WTS6;D3YW49	B7ZNJ5;G3X907;Q9WTS6	Teneurin-3	TENM3	Tenm3	tr|B7ZNJ5|B7ZNJ5_MOUSE Odz3 protein OS=Mus musculus OX=10090 GN=Tenm3 PE=1 SV=1;tr|G3X907|G3X907_MOUSE Teneurin-3 OS=Mus musculus OX=10090 GN=Tenm3 PE=1 SV=1;sp|Q9WTS6|TEN3_MOUSE Teneurin-3 OS=Mus musculus OX=10090 GN=Tenm3 PE=1 SV=1	i					10464000	11621000	12426000		4	1	#DIV/0!	1.15037e+07
A2AF33;A2AF31;Q8C0W0	A2AF33;A2AF31;Q8C0W0		TMSB15B1	Tmsb15b1	tr|A2AF33|A2AF33_MOUSE Thymosin beta OS=Mus musculus OX=10090 GN=Tmsb15b1 PE=1 SV=1;tr|A2AF31|A2AF31_MOUSE Thymosin beta OS=Mus musculus OX=10090 GN=Tmsb15b2 PE=1 SV=1;tr|Q8C0W0|Q8C0W0_MOUSE Thymosin beta 15b-like OS=Mus musculus OX=10090 GN=Tmsb15l PE=1 S	i					11914000	8639900		13997000	4	1	#DIV/0!	1.1517e+07
Q8BQL7;Q9QZ06;Q8C5G6;F7AT44;A9JEI5	Q8BQL7;Q9QZ06;Q8C5G6;F7AT44;A9JEI5	Toll-interacting protein	TOLLIP	Tollip	tr|Q8BQL7|Q8BQL7_MOUSE Toll interacting protein OS=Mus musculus OX=10090 GN=Tollip PE=2 SV=1;sp|Q9QZ06|TOLIP_MOUSE Toll-interacting protein OS=Mus musculus OX=10090 GN=Tollip PE=1 SV=1;tr|Q8C5G6|Q8C5G6_MOUSE Toll-interacting protein OS=Mus musculus OX=1009	i						39148000	35865000	36954000	4	1	#DIV/0!	3.73223e+07
Q3UQJ9;Q499D6;G3UW90;V9GX74;Q925H1;V9GXA5;Q5XK21;Q80V18;Q8K1J0;V9GXE9;H7BU26;Q8BZ62;H7BU27	Q3UQJ9;Q499D6;G3UW90;V9GX74;Q925H1;V9GXA5;Q5XK21;Q80V18;Q8K1J0;V9GXE9	Zinc finger transcription factor Trps1	TRPS1	Trps1	tr|Q3UQJ9|Q3UQJ9_MOUSE Zinc finger transcription factor Trps1 OS=Mus musculus OX=10090 GN=Trps1 PE=2 SV=1;tr|Q499D6|Q499D6_MOUSE Trps1 protein OS=Mus musculus OX=10090 GN=Trps1 PE=2 SV=1;tr|G3UW90|G3UW90_MOUSE Zinc finger transcription factor Trps1 OS=Mus	i						15667000	15778000	14558000	4	1	#DIV/0!	1.53343e+07
Q9D6F9	Q9D6F9	Tubulin beta-4A chain	TUBB4A	Tubb4a	sp|Q9D6F9|TBB4A_MOUSE Tubulin beta-4A chain OS=Mus musculus OX=10090 GN=Tubb4a PE=1 SV=3	i					21529000	20276000		17230000	4	1	#DIV/0!	1.96783e+07
E9Q4X2;G3UXP5;Q7TPB9;Q8BKH2;Q8BI80;F6YNY8	E9Q4X2		UGGT2	Uggt2	tr|E9Q4X2|E9Q4X2_MOUSE UDP-glucose glycoprotein glucosyltransferase 2 OS=Mus musculus OX=10090 GN=Uggt2 PE=1 SV=1	i					30443000	56294000	23376000		4	1	#DIV/0!	3.67043e+07
Q91W86;Q8C027;Q8BYQ1;A0A1L1SRH3;A0A1L1SQ62;A0A8J2HDR9	Q91W86;Q8C027	Vacuolar protein sorting-associated protein 11 homolog	VPS11	Vps11	sp|Q91W86|VPS11_MOUSE Vacuolar protein sorting-associated protein 11 homolog OS=Mus musculus OX=10090 GN=Vps11 PE=1 SV=3;tr|Q8C027|Q8C027_MOUSE Vacuolar protein sorting-associated protein 11 homolog OS=Mus musculus OX=10090 GN=Vps11 PE=2 SV=1	i					15490000		16690000	15141000	4	1	#DIV/0!	1.57737e+07
Q8BWV2;G3X8X7;Q920Q4;Q8C016;A2BI90	Q8BWV2;G3X8X7;Q920Q4;Q8C016	Vacuolar protein sorting-associated protein 16 homolog	VPS16	Vps16	tr|Q8BWV2|Q8BWV2_MOUSE Vacuolar protein sorting-associated protein 16 homolog OS=Mus musculus OX=10090 GN=Vps16 PE=2 SV=1;tr|G3X8X7|G3X8X7_MOUSE Vacuolar protein sorting-associated protein 16 homolog OS=Mus musculus OX=10090 GN=Vps16 PE=1 SV=1;sp|Q920Q4|VP	i					9202200		10243000	8255100	4	1	#DIV/0!	9.23343e+06
Q9EPL9;Q3TAW3;E9Q296;Q8C178;A0A0J9YVH1;D3Z2N6	Q9EPL9;Q3TAW3;E9Q296;Q8C178	Peroxisomal acyl-coenzyme A oxidase 3;Acyl-coenzyme A oxidase	ACOX3	Acox3	sp|Q9EPL9|ACOX3_MOUSE Peroxisomal acyl-coenzyme A oxidase 3 OS=Mus musculus OX=10090 GN=Acox3 PE=1 SV=2;tr|Q3TAW3|Q3TAW3_MOUSE Acyl-coenzyme A oxidase OS=Mus musculus OX=10090 GN=Acox3 PE=1 SV=1;tr|E9Q296|E9Q296_MOUSE Acyl-coenzyme A oxidase OS=Mus musculu	i					15554000	17567000	22326000	16749000	4	0	#DIV/0!	18049000
P24549;B2RTL5;O35945;A0A286YCZ0;G3UWP3;Q3UIA4;A0A8J2HQ58;Q9JHW9	P24549	Retinal dehydrogenase 1	ALDH1A1	Aldh1a1	sp|P24549|AL1A1_MOUSE Aldehyde dehydrogenase 1A1 OS=Mus musculus OX=10090 GN=Aldh1a1 PE=1 SV=5	i					107730000	98413000	106400000	98830000	4	0	#DIV/0!	102843250
O54991;Q3U428	O54991;Q3U428	Contactin-associated protein 1	CNTNAP1	Cntnap1	sp|O54991|CNTP1_MOUSE Contactin-associated protein 1 OS=Mus musculus OX=10090 GN=Cntnap1 PE=1 SV=2;tr|Q3U428|Q3U428_MOUSE Contactin associated protein 1 (Fragment) OS=Mus musculus OX=10090 GN=Cntnap1 PE=2 SV=1	i					15001000	24622000	24027000	18915000	4	0	#DIV/0!	20641250
Q9DBE0;A0A2R8VHX0;A0A2R8VHW7;A0A2R8VHJ2;A0A2R8VK32;A0A2R8VHD3;A0A2R8VHN7;A0A2R8VI19;A0A2R8VK60;A0A2R8VI50;A0A2R8VHG5;A0A2R8VI48	Q9DBE0;A0A2R8VHX0;A0A2R8VHW7;A0A2R8VHJ2;A0A2R8VK32	Cysteine sulfinic acid decarboxylase	CSAD	Csad	sp|Q9DBE0|CSAD_MOUSE Cysteine sulfinic acid decarboxylase OS=Mus musculus OX=10090 GN=Csad PE=1 SV=1;tr|A0A2R8VHX0|A0A2R8VHX0_MOUSE Cysteine sulfinic acid decarboxylase OS=Mus musculus OX=10090 GN=Csad PE=1 SV=1;tr|A0A2R8VHW7|A0A2R8VHW7_MOUSE Cysteine sulf	i					9978200	13407000	10809000	10604000	4	0	#DIV/0!	11199550
Q3THN2;Q91YP3;A0A0N4SV34;A0A0N4SUT8;A0A0N4SVH5;A0A0N4SVW1;A0A0N4SUV7	Q3THN2;Q91YP3;A0A0N4SV34	Deoxyribose-phosphate aldolase	DERA	Dera	tr|Q3THN2|Q3THN2_MOUSE deoxyribose-phosphate aldolase OS=Mus musculus OX=10090 GN=Dera PE=2 SV=1;sp|Q91YP3|DEOC_MOUSE Deoxyribose-phosphate aldolase OS=Mus musculus OX=10090 GN=Dera PE=1 SV=1;tr|A0A0N4SV34|A0A0N4SV34_MOUSE deoxyribose-phosphate aldolase OS	i					80878000	71162000	31978000	66325000	4	0	#DIV/0!	62585750
P35505;D3Z2R9	P35505;D3Z2R9	Fumarylacetoacetase	FAH	Fah	sp|P35505|FAAA_MOUSE Fumarylacetoacetase OS=Mus musculus OX=10090 GN=Fah PE=1 SV=2;tr|D3Z2R9|D3Z2R9_MOUSE Fumarylacetoacetase (Fragment) OS=Mus musculus OX=10090 GN=Fah PE=1 SV=1	i					17702000	19427000	22266000	17997000	4	0	#DIV/0!	19348000
A2A533;Q9CZV8;A2A536	A2A533;Q9CZV8;A2A536	F-box/LRR-repeat protein 20	FBXL20	Fbxl20	tr|A2A533|A2A533_MOUSE F-box/LRR-repeat protein 20 (Fragment) OS=Mus musculus OX=10090 GN=Fbxl20 PE=1 SV=1;sp|Q9CZV8|FXL20_MOUSE F-box/LRR-repeat protein 20 OS=Mus musculus OX=10090 GN=Fbxl20 PE=1 SV=3;tr|A2A536|A2A536_MOUSE F-box/LRR-repeat protein 20 (Fr	i					14189000	9532500	6408700	9491700	4	0	#DIV/0!	9905475
H3BLB7;Q8BSM9;P47879;H3BJT2	H3BLB7;Q8BSM9;P47879	Insulin-like growth factor-binding protein 4	IGFBP4	Igfbp4	tr|H3BLB7|H3BLB7_MOUSE Insulin-like growth factor-binding protein 4 OS=Mus musculus OX=10090 GN=Igfbp4 PE=1 SV=1;tr|Q8BSM9|Q8BSM9_MOUSE Insulin-like growth factor-binding protein 4 OS=Mus musculus OX=10090 GN=Igfbp4 PE=2 SV=1;sp|P47879|IBP4_MOUSE Insulin-l	i					11155000	10462000	11621000	14109000	4	0	#DIV/0!	11836750
Q99JN2;Q8CDC1;A0A338P748;D3YZH5;D3Z2R6;D3Z7N9	Q99JN2;Q8CDC1	Kelch-like protein 22	KLHL22	Klhl22	sp|Q99JN2|KLH22_MOUSE Kelch-like protein 22 OS=Mus musculus OX=10090 GN=Klhl22 PE=1 SV=1;tr|Q8CDC1|Q8CDC1_MOUSE BTB domain-containing protein OS=Mus musculus OX=10090 GN=Klhl22 PE=2 SV=1	i					8632800	12491000	8787700	9495500	4	0	#DIV/0!	9851750
Q9JHS3;D3YTS4	Q9JHS3	Ragulator complex protein LAMTOR2	LAMTOR2	Lamtor2	sp|Q9JHS3|LTOR2_MOUSE Ragulator complex protein LAMTOR2 OS=Mus musculus OX=10090 GN=Lamtor2 PE=1 SV=1	i					35399000	28506000	34690000	27648000	4	0	#DIV/0!	31560750
Q7TT13;Q5SXG1;Q5SXG3;G3X9G2;Q9JM52;F7AMS7;J3QM71	Q7TT13;Q5SXG1;Q5SXG3;G3X9G2;Q9JM52;F7AMS7	Misshapen-like kinase 1	MINK1	Mink1	tr|Q7TT13|Q7TT13_MOUSE Mink1 protein OS=Mus musculus OX=10090 GN=Mink1 PE=2 SV=1;tr|Q5SXG1|Q5SXG1_MOUSE Misshapen-like kinase 1 OS=Mus musculus OX=10090 GN=Mink1 PE=1 SV=1;tr|Q5SXG3|Q5SXG3_MOUSE Misshapen-like kinase 1 OS=Mus musculus OX=10090 GN=Mink1 PE=	i					3777200	5354700	6298500	5529200	4	0	#DIV/0!	5239900
Q8C9V6;Q8R0J2;Q9R0Q9;E9PVP3;Q5F2B1;F6XX36	Q8C9V6;Q8R0J2;Q9R0Q9;E9PVP3;Q5F2B1;F6XX36	Mannose-P-dolichol utilization defect 1 protein	MPDU1	Mpdu1	tr|Q8C9V6|Q8C9V6_MOUSE Mannose-P-dolichol utilization defect 1 protein (Fragment) OS=Mus musculus OX=10090 GN=Mpdu1 PE=2 SV=1;tr|Q8R0J2|Q8R0J2_MOUSE Mannose-P-dolichol utilization defect 1 protein OS=Mus musculus OX=10090 GN=Mpdu1 PE=1 SV=1;sp|Q9R0Q9|MPU1_	i					90834000	98994000	99605000	96767000	4	0	#DIV/0!	96550000
O08601;Q3UWK4	O08601	Microsomal triglyceride transfer protein large subunit	MTTP	Mttp	sp|O08601|MTP_MOUSE Microsomal triglyceride transfer protein large subunit OS=Mus musculus OX=10090 GN=Mttp PE=1 SV=2	i					72057000	122440000	101550000	92693000	4	0	#DIV/0!	97185000
Q9QYG0;A0A2I3BPW0;Q9CTJ5;A0A2I3BS20;A0A2I3BQM5;A0A2I3BPL1;Q8CGR9;A0A2I3BQR5	Q9QYG0;A0A2I3BPW0	Protein NDRG2	NDRG2	Ndrg2	sp|Q9QYG0|NDRG2_MOUSE Protein NDRG2 OS=Mus musculus OX=10090 GN=Ndrg2 PE=1 SV=1;tr|A0A2I3BPW0|A0A2I3BPW0_MOUSE Protein NDRG2 (Fragment) OS=Mus musculus OX=10090 GN=Ndrg2 PE=1 SV=1	i					22737000	26849000	14646000	15004000	4	0	#DIV/0!	19809000
Q61823;A0A494BA05	Q61823;A0A494BA05	Programmed cell death protein 4	PDCD4	Pdcd4	sp|Q61823|PDCD4_MOUSE Programmed cell death protein 4 OS=Mus musculus OX=10090 GN=Pdcd4 PE=1 SV=1;tr|A0A494BA05|A0A494BA05_MOUSE Programmed cell death protein 4 OS=Mus musculus OX=10090 GN=Pdcd4 PE=1 SV=1	i					55236000	55024000	64162000	61513000	4	0	#DIV/0!	58983750
A2AQZ2;B7ZNN8;A0A0R4J137;Q9DB26;A0A0A0MQG9;A2AQZ5;A2AQZ7;D6RIQ3;D6RI61	A2AQZ2;B7ZNN8;A0A0R4J137;Q9DB26;A0A0A0MQG9;A2AQZ5;A2AQZ7;D6RIQ3;D6RI61	Phytanoyl-CoA dioxygenase domain-containing protein 1	PHYHD1	Phyhd1	tr|A2AQZ2|A2AQZ2_MOUSE Phytanoyl-CoA dioxygenase domain-containing protein 1 (Fragment) OS=Mus musculus OX=10090 GN=Phyhd1 PE=1 SV=1;tr|B7ZNN8|B7ZNN8_MOUSE Phyhd1 protein OS=Mus musculus OX=10090 GN=Phyhd1 PE=2 SV=1;tr|A0A0R4J137|A0A0R4J137_MOUSE Phytanoyl	i					22654000	22347000	20706000	24215000	4	0	#DIV/0!	22480500
D3YY41;P42337	D3YY41;P42337	Phosphatidylinositol 4,5-bisphosphate 3-kinase catalytic subunit alpha isoform	PIK3CA	Pik3ca	tr|D3YY41|D3YY41_MOUSE Phosphatidylinositol 4,5-bisphosphate 3-kinase catalytic subunit alpha isoform OS=Mus musculus OX=10090 GN=Pik3ca PE=1 SV=1;sp|P42337|PK3CA_MOUSE Phosphatidylinositol 4,5-bisphosphate 3-kinase catalytic subunit alpha isoform OS=Mus m	i					28006000	30285000	4412700	18338000	4	0	#DIV/0!	20260425
Q91ZZ2;A0A5F8MPI9;A1L338;Q3UGX8;Q3UHC1;Q8C5V7;F6ZDE5	Q91ZZ2;A0A5F8MPI9;A1L338;Q3UGX8;Q3UHC1		RAPGEF1	Rapgef1	tr|Q91ZZ2|Q91ZZ2_MOUSE Guanine nucleotide exchange factor OS=Mus musculus OX=10090 GN=Rapgef1 PE=1 SV=1;tr|A0A5F8MPI9|A0A5F8MPI9_MOUSE Rap guanine nucleotide exchange factor (GEF) 1 OS=Mus musculus OX=10090 GN=Rapgef1 PE=1 SV=1;tr|A1L338|A1L338_MOUSE Rap g	i					14368000	14203000	6705300	6700700	4	0	#DIV/0!	10494250
P08032;Q3UQ30;Q8C3F9	P08032	Spectrin alpha chain, erythrocytic 1	SPTA1	Spta1	sp|P08032|SPTA1_MOUSE Spectrin alpha chain, erythrocytic 1 OS=Mus musculus OX=10090 GN=Spta1 PE=1 SV=3	i					27987000	20359000	18582000	23297000	4	0	#DIV/0!	22556250
A3KMP2;D6RH59	A3KMP2	Tetratricopeptide repeat protein 38	TTC38	Ttc38	sp|A3KMP2|TTC38_MOUSE Tetratricopeptide repeat protein 38 OS=Mus musculus OX=10090 GN=Ttc38 PE=1 SV=2	i					23968000	26940000	32477000	29546000	4	0	#DIV/0!	28232750
Q5DU37;A0A1W2P6J0	Q5DU37	Zinc finger FYVE domain-containing protein 26	ZFYVE26	Zfyve26	sp|Q5DU37|ZFY26_MOUSE Zinc finger FYVE domain-containing protein 26 OS=Mus musculus OX=10090 GN=Zfyve26 PE=1 SV=2	i					24864000	28508000	15254000	27001000	4	0	#DIV/0!	23906750
Q3TR55;Q3TIF7;Q9CWR2;D3YZ17;A0A0A6YWP2;Q8C2Y2	Q3TR55;Q3TIF7;Q9CWR2;D3YZ17	Histone-lysine N-methyltransferase SMYD3	SMYD3	Smyd3	tr|Q3TR55|Q3TR55_MOUSE SET and MYND domain containing 3 OS=Mus musculus OX=10090 GN=Smyd3 PE=2 SV=1;tr|Q3TIF7|Q3TIF7_MOUSE SET and MYND domain containing 3 OS=Mus musculus OX=10090 GN=Smyd3 PE=2 SV=1;sp|Q9CWR2|SMYD3_MOUSE Histone-lysine N-methyltransferase	i		89149000				19656000	19861000		3	2	89149000	19758500
Q9D786	Q9D786	HAUS augmin-like complex subunit 5	HAUS5	Haus5	sp|Q9D786|HAUS5_MOUSE HAUS augmin-like complex subunit 5 OS=Mus musculus OX=10090 GN=Haus5 PE=1 SV=1	i	43604000					21651000	11813000		3	2	43604000	16732000
D3YYW8;Q91V81	D3YYW8;Q91V81	RNA-binding protein 42	RBM42	Rbm42	tr|D3YYW8|D3YYW8_MOUSE RNA-binding protein 42 OS=Mus musculus OX=10090 GN=Rbm42 PE=1 SV=1;sp|Q91V81|RBM42_MOUSE RNA-binding protein 42 OS=Mus musculus OX=10090 GN=Rbm42 PE=1 SV=2	i				75765000			25430000	47248000	3	2	75765000	36339000
Q99LG2;Q3U316;Q3U1S0;E9PV58;A0A1B0GT37	Q99LG2;Q3U316;Q3U1S0;E9PV58	Transportin-2	TNPO2	Tnpo2	sp|Q99LG2|TNPO2_MOUSE Transportin-2 OS=Mus musculus OX=10090 GN=Tnpo2 PE=1 SV=1;tr|Q3U316|Q3U316_MOUSE Importin N-terminal domain-containing protein OS=Mus musculus OX=10090 GN=Tnpo2 PE=2 SV=1;tr|Q3U1S0|Q3U1S0_MOUSE Importin N-terminal domain-containing pr	i	67214000				37044000			31876000	3	2	67214000	34460000
A0A1B0GX25;Q3UG37;Q3U4Q5;Q8CGC3;Q9Z2V5;B1AUA8	A0A1B0GX25;Q3UG37;Q3U4Q5;Q8CGC3;Q9Z2V5	Histone deacetylase 6	HDAC6	Hdac6	tr|A0A1B0GX25|A0A1B0GX25_MOUSE Histone deacetylase 6 (Fragment) OS=Mus musculus OX=10090 GN=Hdac6 PE=1 SV=1;tr|Q3UG37|Q3UG37_MOUSE Histone deacetylase 6 (Fragment) OS=Mus musculus OX=10090 GN=Hdac6 PE=1 SV=1;tr|Q3U4Q5|Q3U4Q5_MOUSE UBP-type domain-containin	i			167210000		109190000	70919000		104590000	3	1	167210000	9.48997e+07
A2ALB1;A2ALB2;Q6PAQ4	A2ALB1;A2ALB2;Q6PAQ4	RNA exonuclease 4	REXO4	Rexo4	tr|A2ALB1|A2ALB1_MOUSE RNA exonuclease 4 (Fragment) OS=Mus musculus OX=10090 GN=Rexo4 PE=1 SV=1;tr|A2ALB2|A2ALB2_MOUSE RNA exonuclease 4 OS=Mus musculus OX=10090 GN=Rexo4 PE=1 SV=1;sp|Q6PAQ4|REXO4_MOUSE RNA exonuclease 4 OS=Mus musculus OX=10090 GN=Rexo4 P	i	13910000					8512200		7699900	3	2	13910000	8106050
Q3UPV6;E0CXZ9;Q3U0B0;A0A571BGH0;A0A571BF54;A0A571BEM7;P62482;Q3U7L1;A0A571BFX6;A0A571BE49;E0CXI4	Q3UPV6;E0CXZ9;Q3U0B0;A0A571BGH0;A0A571BF54;A0A571BEM7;P62482;Q3U7L1	Voltage-gated potassium channel subunit beta-2	KCNAB2	Kcnab2	tr|Q3UPV6|Q3UPV6_MOUSE Voltage-gated potassium channel subunit beta-2 OS=Mus musculus OX=10090 GN=Kcnab2 PE=1 SV=1;tr|E0CXZ9|E0CXZ9_MOUSE Voltage-gated potassium channel subunit beta-1 OS=Mus musculus OX=10090 GN=Kcnab2 PE=1 SV=2;tr|Q3U0B0|Q3U0B0_MOUSE Vol	i	138310000					39212000		122090000	3	2	138310000	80651000
F8WHQ0;Q8K199	F8WHQ0;Q8K199	COX assembly mitochondrial protein 2 homolog	CMC2	Cmc2	tr|F8WHQ0|F8WHQ0_MOUSE COX assembly mitochondrial protein OS=Mus musculus OX=10090 GN=Cmc2 PE=1 SV=1;sp|Q8K199|COXM2_MOUSE COX assembly mitochondrial protein 2 homolog OS=Mus musculus OX=10090 GN=Cmc2 PE=3 SV=1	i		9412300				6957000		4936800	3	2	9412300	5946900
Q80TL2;A0A1D5RM90;B2ZAC8;Q8R3L2	Q80TL2;A0A1D5RM90;B2ZAC8;Q8R3L2	Transcription factor 25	TCF25	Tcf25	tr|Q80TL2|Q80TL2_MOUSE MKIAA1049 protein (Fragment) OS=Mus musculus OX=10090 GN=Tcf25 PE=2 SV=1;tr|A0A1D5RM90|A0A1D5RM90_MOUSE Transcription factor 25 OS=Mus musculus OX=10090 GN=Tcf25 PE=1 SV=1;tr|B2ZAC8|B2ZAC8_MOUSE Nuclear localized protein-1 isoform d	i		7763800			3383900	5363000	6392200		3	1	7763800	5.04637e+06
A0A1B4ZBC4;Q9TDS3;A0A286KA20;U3TJ86;A0A1E1F993;A0A678TRK1;A0A1E1F9C3;U3TJD4;U3TI74;U3TJ78;A0A1E1F976;U3TJ68;U3TIE1;U3TI81;U3TI68;U3TJA4;A0A1E1F999;U3TI47;W0SMJ3;U6C6V7;U3TI41;U3TI24;U3TI17;U3THZ3;U3TEZ2;U3TJ94;U3TJC6;Q9TDS6;U3TLJ1;U6C8B8;U6C8B6;U6C7E5;U6C7D9;A0A1E1F982;A0A1E1F983;U3TLH9;A0A1B1SNH6;A0A1B1SNH0;V9PC87;V9PC36;V9PC39;V9PC53;U3TLF6;V9PC65;A0A1E1F990;V9PC70;A0A1B1SNH7;V9PC80;V9PC31;L0L4…	A0A1B4ZBC4;Q9TDS3;A0A286KA20;U3TJ86;A0A1E1F993;A0A678TRK1;A0A1E1F9C3;U3TJD4;U3TI74;U3TJ78;A0A1E1F976;U3TJ68;U3TIE1;U3TI81;U3TI68;U3TJA4;A0A1E1F999;U3TI47;W0SMJ3;U6C6V7;U3TI41;U3TI24;U3TI17;U3THZ3;U3TEZ2;U3TJ94;U3TJC6;Q9TDS6;U3TLJ1;U6C8B8;U6C8B6;U6C7E5;U6C7D9;A0A1E1F982;A0A1E1F983;U3TLH9;A0A1B1SNH6;A0A1B1SNH0;V9PC87;V9PC36;V9PC39;V9PC53;U3TLF6;V9PC65;A0A1E1F990;V9PC70;A0A1B1SNH7;V9PC80;V9PC31;L0L4…	Cytochrome b	MT-CYB	Mt-Cyb	tr|A0A1B4ZBC4|A0A1B4ZBC4_RATRT Cytochrome b (Fragment) OS=Rattus rattus OX=10117 GN=cytb PE=3 SV=1;tr|Q9TDS3|Q9TDS3_RATRT Cytochrome b (Fragment) OS=Rattus rattus OX=10117 GN=cytb PE=3 SV=1;tr|A0A286KA20|A0A286KA20_MUSTR Cytochrome b (Fragment) OS=Mus terr	i	49054000				27888000			37976000	3	2	49054000	32932000
Q5SFM8;B3KY61	Q5SFM8	RNA-binding protein 27	RBM27	Rbm27	sp|Q5SFM8|RBM27_MOUSE RNA-binding protein 27 OS=Mus musculus OX=10090 GN=Rbm27 PE=1 SV=3	i				36239000			21480000	27667000	3	2	36239000	24573500
Q8CBI2;A2AD03;Q9QXG2;Q3UR39;Q9CS14	Q8CBI2;A2AD03;Q9QXG2;Q3UR39	Rab proteins geranylgeranyltransferase component A 1	CHM	Chm	tr|Q8CBI2|Q8CBI2_MOUSE Rab proteins geranylgeranyltransferase component A OS=Mus musculus OX=10090 GN=Chm PE=2 SV=1;tr|A2AD03|A2AD03_MOUSE Rab proteins geranylgeranyltransferase component A OS=Mus musculus OX=10090 GN=Chm PE=1 SV=1;sp|Q9QXG2|RAE1_MOUSE Rab	i		8335100			6086900			5225800	3	2	8335100	5656350
Q8VI33;A0A087WNM2;A0A087WR08;A0A087WQ57;A2AP82;Q6NZA9	Q8VI33	Transcription initiation factor TFIID subunit 9	TAF9	Taf9	sp|Q8VI33|TAF9_MOUSE Transcription initiation factor TFIID subunit 9 OS=Mus musculus OX=10090 GN=Taf9 PE=1 SV=1	i	30287000						12418000	30368000	3	2	30287000	21393000
O70579	O70579	Peroxisomal membrane protein PMP34	SLC25A17	Slc25a17	sp|O70579|PM34_MOUSE Peroxisomal membrane protein PMP34 OS=Mus musculus OX=10090 GN=Slc25a17 PE=1 SV=1	i		19479000				18056000	9709500		3	2	19479000	13882750
Q8C407	Q8C407	Protein YIPF4	YIPF4	Yipf4	sp|Q8C407|YIPF4_MOUSE Protein YIPF4 OS=Mus musculus OX=10090 GN=Yipf4 PE=1 SV=1	i	72470000					54593000		50828000	3	2	72470000	52710500
A0A0R4J0I4;E9PVJ3;Q8BIW9;E9Q2M3	A0A0R4J0I4;E9PVJ3;Q8BIW9	Chromosome transmission fidelity protein 18 homolog	CHTF18	Chtf18	tr|A0A0R4J0I4|A0A0R4J0I4_MOUSE Chromosome transmission fidelity protein 18 homolog OS=Mus musculus OX=10090 GN=Chtf18 PE=1 SV=1;tr|E9PVJ3|E9PVJ3_MOUSE Chromosome transmission fidelity protein 18 homolog OS=Mus musculus OX=10090 GN=Chtf18 PE=1 SV=2;sp|Q8BIW	i	35464000					28619000		23692000	3	2	35464000	26155500
Q99JP7;A2AQN2;H3BKA5;Q6KAN2	Q99JP7	Gamma-glutamyltransferase 7;Gamma-glutamyltransferase 7 heavy chain;Gamma-glutamyltransferase 7 light chain	GGT7	Ggt7	sp|Q99JP7|GGT7_MOUSE Glutathione hydrolase 7 OS=Mus musculus OX=10090 GN=Ggt7 PE=1 SV=2	i			1190900000		819960000			997690000	3	2	1190900000	908825000
Q9R1Q6;A0A0N4SUM7;A0A0N4SUY1;A0A0N4SVT4;A0A0N4SV46	Q9R1Q6;A0A0N4SUM7;A0A0N4SUY1;A0A0N4SVT4;A0A0N4SV46	Transmembrane protein 176B	TMEM176B	Tmem176b	sp|Q9R1Q6|T176B_MOUSE Transmembrane protein 176B OS=Mus musculus OX=10090 GN=Tmem176b PE=1 SV=1;tr|A0A0N4SUM7|A0A0N4SUM7_MOUSE Transmembrane protein 176B (Fragment) OS=Mus musculus OX=10090 GN=Tmem176b PE=1 SV=1;tr|A0A0N4SUY1|A0A0N4SUY1_MOUSE Transmembrane	i			157730000		199660000	93575000		72981000	3	1	157730000	122072000
Q8BSX8;Q9EQG9	Q8BSX8;Q9EQG9	Collagen type IV alpha-3-binding protein	CERT1	Cert1	tr|Q8BSX8|Q8BSX8_MOUSE Ceramide transfer protein OS=Mus musculus OX=10090 GN=Cert1 PE=2 SV=1;sp|Q9EQG9|CERT_MOUSE Ceramide transfer protein OS=Mus musculus OX=10090 GN=Cert1 PE=1 SV=1	i		6158500			4356500		5196200		3	2	6158500	4776350
Q3TV94;Q52PE3;A0A286YCT4;A0A286YCG8;Q9CY50;A0A286YDB7	Q3TV94;Q52PE3;A0A286YCT4;A0A286YCG8;Q9CY50;A0A286YDB7	Translocon-associated protein subunit alpha	SSR1	Ssr1	tr|Q3TV94|Q3TV94_MOUSE Translocon-associated protein subunit alpha OS=Mus musculus OX=10090 GN=Ssr1 PE=2 SV=1;tr|Q52PE3|Q52PE3_MOUSE Translocon-associated protein subunit alpha OS=Mus musculus OX=10090 GN=Ssr1 PE=2 SV=1;tr|A0A286YCT4|A0A286YCT4_MOUSE Trans	i		181880000			123920000		165110000	159450000	3	1	181880000	1.49493e+08
Q8CAQ7;Q8C6X9;Q3U8L1;Q3TWR1;P39429	Q8CAQ7;Q8C6X9;Q3U8L1;Q3TWR1;P39429	TNF receptor-associated factor 2	TRAF2	Traf2	tr|Q8CAQ7|Q8CAQ7_MOUSE TNF receptor-associated factor OS=Mus musculus OX=10090 GN=Traf2 PE=2 SV=1;tr|Q8C6X9|Q8C6X9_MOUSE TNF receptor-associated factor OS=Mus musculus OX=10090 GN=Traf2 PE=2 SV=1;tr|Q3U8L1|Q3U8L1_MOUSE TNF receptor-associated factor OS=Mus	i			18989000		18300000			13325000	3	2	18989000	15812500
E9PWD3;Q3UUW5;Q61458;F7D1U6;E9QA43	E9PWD3;Q3UUW5;Q61458;F7D1U6	Cyclin-H	CCNH	Ccnh	tr|E9PWD3|E9PWD3_MOUSE Cyclin-H OS=Mus musculus OX=10090 GN=Ccnh PE=1 SV=1;tr|Q3UUW5|Q3UUW5_MOUSE Cyclin-H OS=Mus musculus OX=10090 GN=Ccnh PE=1 SV=1;sp|Q61458|CCNH_MOUSE Cyclin-H OS=Mus musculus OX=10090 GN=Ccnh PE=1 SV=2;tr|F7D1U6|F7D1U6_MOUSE Cyclin-H (	i		12877000			12112000		9458300		3	2	12877000	10785150
A0A0A6YX73;Q8K1M3;P12367;A0A0A6YY28	A0A0A6YX73;Q8K1M3;P12367	cAMP-dependent protein kinase type II-alpha regulatory subunit	PRKAR2A	Prkar2a	tr|A0A0A6YX73|A0A0A6YX73_MOUSE cAMP-dependent protein kinase type II-alpha regulatory subunit OS=Mus musculus OX=10090 GN=Prkar2a PE=1 SV=1;tr|Q8K1M3|Q8K1M3_MOUSE Protein kinase, cAMP dependent regulatory, type II alpha OS=Mus musculus OX=10090 GN=Prkar2a	i	21778000				20530000	15792000		18825000	3	1	21778000	1.83823e+07
Q8CIC9;Q544F0;P27808;J3JS24	Q8CIC9;Q544F0;P27808	Alpha-1,3-mannosyl-glycoprotein 2-beta-N-acetylglucosaminyltransferase	MGAT1	Mgat1	tr|Q8CIC9|Q8CIC9_MOUSE Alpha-1,3-mannosyl-glycoprotein 2-beta-N-acetylglucosaminyltransferase OS=Mus musculus OX=10090 GN=Mgat1 PE=2 SV=1;tr|Q544F0|Q544F0_MOUSE Alpha-1,3-mannosyl-glycoprotein 2-beta-N-acetylglucosaminyltransferase OS=Mus musculus OX=10090	i	13808000					12421000		11350000	3	2	13808000	11885500
Q9D7Z3;A1L3B6;A0A1Y7VMS4	Q9D7Z3;A1L3B6;A0A1Y7VMS4	Nucleolar protein 7	NOL7	Nol7	sp|Q9D7Z3|NOL7_MOUSE Nucleolar protein 7 OS=Mus musculus OX=10090 GN=Nol7 PE=1 SV=1;tr|A1L3B6|A1L3B6_MOUSE Nol7 protein OS=Mus musculus OX=10090 GN=Nol7 PE=2 SV=1;tr|A0A1Y7VMS4|A0A1Y7VMS4_MOUSE Nucleolar protein 7 (Fragment) OS=Mus musculus OX=10090 GN=Nol	i	12903000				10932000	11341000			3	2	12903000	11136500
Q8JZX9	Q8JZX9	Cdc42 effector protein 2	CDC42EP2	Cdc42ep2	sp|Q8JZX9|BORG1_MOUSE Cdc42 effector protein 2 OS=Mus musculus OX=10090 GN=Cdc42ep2 PE=1 SV=1	i		10001000					6709600	10671000	3	2	10001000	8690300
Q3UNP9;O35955;Q4FJX8;Q920I3	Q3UNP9;O35955;Q4FJX8	Proteasome subunit beta type;Proteasome subunit beta type-10	PSMB10	Psmb10	tr|Q3UNP9|Q3UNP9_MOUSE Proteasome subunit beta OS=Mus musculus OX=10090 GN=Psmb10 PE=2 SV=1;sp|O35955|PSB10_MOUSE Proteasome subunit beta type-10 OS=Mus musculus OX=10090 GN=Psmb10 PE=1 SV=1;tr|Q4FJX8|Q4FJX8_MOUSE Proteasome subunit beta OS=Mus musculus OX	i			12156000			10771000		10524000	3	2	12156000	10647500
D3Z0T0;Q62311	D3Z0T0;Q62311	Transcription initiation factor TFIID subunit 6	TAF6	Taf6	tr|D3Z0T0|D3Z0T0_MOUSE Transcription initiation factor TFIID subunit 6 OS=Mus musculus OX=10090 GN=Taf6 PE=1 SV=1;sp|Q62311|TAF6_MOUSE Transcription initiation factor TFIID subunit 6 OS=Mus musculus OX=10090 GN=Taf6 PE=1 SV=1	i	15578000				13360000		13973000		3	2	15578000	13666500
G5E8T3;Q9D104;Q8BZ07;Q9CRF7;D6RHP8;Q3UXK5;Q9D7A6	G5E8T3;Q9D104;Q8BZ07;Q9CRF7		SRP19	Srp19	tr|G5E8T3|G5E8T3_MOUSE Signal recognition particle 19 kDa protein OS=Mus musculus OX=10090 GN=Srp19 PE=1 SV=1;tr|Q9D104|Q9D104_MOUSE Signal recognition particle 19 kDa protein OS=Mus musculus OX=10090 GN=Srp19 PE=1 SV=1;tr|Q8BZ07|Q8BZ07_MOUSE Signal recogn	i			40778000		44522000			27084000	3	2	40778000	35803000
Q91YE3;Q5XJZ0	Q91YE3	Egl nine homolog 1	EGLN1	Egln1	sp|Q91YE3|EGLN1_MOUSE Egl nine homolog 1 OS=Mus musculus OX=10090 GN=Egln1 PE=1 SV=2	i		6139100					6592300	4255600	3	2	6139100	5423950
Q63810;Q497S1;Q63811	Q63810	Calcineurin subunit B type 1	PPP3R1	Ppp3r1	sp|Q63810|CANB1_MOUSE Calcineurin subunit B type 1 OS=Mus musculus OX=10090 GN=Ppp3r1 PE=1 SV=3	i		17370000			14284000	13374000	15950000	18040000	3	0	17370000	15412000
Q3UHL0;Q8K284;A0A0U1RPD8;Q3UY03;Q3UQ70;Q3UPZ9;Q3UTP3;A0A0U1RNK8;A0A0U1RP70	Q3UHL0;Q8K284;A0A0U1RPD8;Q3UY03;Q3UQ70;Q3UPZ9;Q3UTP3	General transcription factor 3C polypeptide 1	GTF3C1	Gtf3c1	tr|Q3UHL0|Q3UHL0_MOUSE B-block_TFIIIC domain-containing protein OS=Mus musculus OX=10090 GN=Gtf3c1 PE=2 SV=1;sp|Q8K284|TF3C1_MOUSE General transcription factor 3C polypeptide 1 OS=Mus musculus OX=10090 GN=Gtf3c1 PE=1 SV=2;tr|A0A0U1RPD8|A0A0U1RPD8_MOUSE Gen	i			21070000		20991000	16442000			3	2	21070000	18716500
Q6DFV1;A0A1Y7VJK1;A0A1Y7VLA8	Q6DFV1	Condensin-2 complex subunit G2	NCAPG2	Ncapg2	sp|Q6DFV1|CNDG2_MOUSE Condensin-2 complex subunit G2 OS=Mus musculus OX=10090 GN=Ncapg2 PE=1 SV=2	i			32508000			37980000		19781000	3	2	32508000	28880500
Q9CQC7;Q4VAE8;Q9DBH2	Q9CQC7;Q4VAE8	NADH dehydrogenase [ubiquinone] 1 beta subcomplex subunit 4	NDUFB4	Ndufb4	sp|Q9CQC7|NDUB4_MOUSE NADH dehydrogenase [ubiquinone] 1 beta subcomplex subunit 4 OS=Mus musculus OX=10090 GN=Ndufb4 PE=1 SV=3;tr|Q4VAE8|Q4VAE8_MOUSE NADH dehydrogenase [ubiquinone] 1 beta subcomplex subunit 4 (Fragment) OS=Mus musculus OX=10090 GN=Ndufb4	i			40741000				34173000	38527000	3	2	40741000	36350000
Q61122;E9PZ64;A0A087WSU4	Q61122;E9PZ64;A0A087WSU4	NGFI-A-binding protein 1	NAB1	Nab1	sp|Q61122|NAB1_MOUSE NGFI-A-binding protein 1 OS=Mus musculus OX=10090 GN=Nab1 PE=1 SV=2;tr|E9PZ64|E9PZ64_MOUSE NGFI-A-binding protein 1 OS=Mus musculus OX=10090 GN=Nab1 PE=1 SV=1;tr|A0A087WSU4|A0A087WSU4_MOUSE NGFI-A-binding protein 1 OS=Mus musculus OX=1	i	4512700				4825100	3252200			3	2	4512700	4038650
A1L0V7;Q4V9T7;Q3TDK9;Q99K95;Q3TEK4;A4QMY9	A1L0V7;Q4V9T7;Q3TDK9;Q99K95;Q3TEK4;A4QMY9	Protein RTF2 homolog	RTF2	Rtf2	tr|A1L0V7|A1L0V7_MOUSE Replication termination factor 2 (Fragment) OS=Mus musculus OX=10090 GN=Rtf2 PE=2 SV=1;tr|Q4V9T7|Q4V9T7_MOUSE Replication termination factor 2 OS=Mus musculus OX=10090 GN=Rtf2 PE=2 SV=1;tr|Q3TDK9|Q3TDK9_MOUSE Replication termination	i			3126400		2291500	2657600	3185300	3213300	3	0	3126400	2836925
P61804	P61804	Dolichyl-diphosphooligosaccharide--protein glycosyltransferase subunit DAD1	DAD1	Dad1	sp|P61804|DAD1_MOUSE Dolichyl-diphosphooligosaccharide--protein glycosyltransferase subunit DAD1 OS=Mus musculus OX=10090 GN=Dad1 PE=1 SV=3	i		97184000			75143000		102700000		3	2	97184000	88921500
Q5M9L7;Q3TK12;Q8BT90;P63276;A0A6B9RQU2;H9E9D9;H9E9D8;H9E9D7;H9E9D6;H9E9D5;H9E9D4;H9E9C7;E9NST6;E9N3C0	Q5M9L7;Q3TK12;Q8BT90;P63276;A0A6B9RQU2	40S ribosomal protein S17	RPS17	Rps17	tr|Q5M9L7|Q5M9L7_MOUSE 40S ribosomal protein S17 OS=Mus musculus OX=10090 GN=Rps17 PE=1 SV=1;tr|Q3TK12|Q3TK12_MOUSE 40S ribosomal protein S17 OS=Mus musculus OX=10090 GN=Rps17 PE=2 SV=1;tr|Q8BT90|Q8BT90_MOUSE 40S ribosomal protein S17 (Fragment) OS=Mus mus	i				106890000		92058000		106480000	3	2	106890000	99269000
A0A0N4SUY3;A0A0N4SWF5;Q8CIA7;A0A0N4SUU0;A0A0N4SWD7;Q6ZPK1;E9Q6H8;A0A0N4SUV0;A0A0N4SW19;A0A1L1SQF5;Q8VDM7;A0A0N4SV65;Q91YS3	A0A0N4SUY3;A0A0N4SWF5;Q8CIA7;A0A0N4SUU0;A0A0N4SWD7;Q6ZPK1;E9Q6H8;A0A0N4SUV0;A0A0N4SW19;A0A1L1SQF5;Q8VDM7;A0A0N4SV65;Q91YS3		PLEKHA5	Plekha5	tr|A0A0N4SUY3|A0A0N4SUY3_MOUSE Pleckstrin homology domain-containing, family A member 5 (Fragment) OS=Mus musculus OX=10090 GN=Plekha5 PE=1 SV=1;tr|A0A0N4SWF5|A0A0N4SWF5_MOUSE Pleckstrin homology domain-containing, family A member 5 (Fragment) OS=Mus muscu	i		7335700			6063700			7706800	3	2	7335700	6885250
A0A158SIT3;Q9WV03;Q05AF0;Q9WTJ8	A0A158SIT3;Q9WV03;Q05AF0	Protein FAM50A	FAM50A	Fam50a	tr|A0A158SIT3|A0A158SIT3_MOUSE Ortholog of family with sequence similarity 50, member A FAM50A (Homo sapiens) OS=Mus musculus OX=10090 GN=Fam50a PE=4 SV=1;sp|Q9WV03|FA50A_MOUSE Protein FAM50A OS=Mus musculus OX=10090 GN=Fam50a PE=1 SV=1;tr|Q05AF0|Q05AF0_MO	i	28709000				29556000	24346000			3	2	28709000	26951000
Q8CB77	Q8CB77	Transcription elongation factor B polypeptide 3	ELOA	Eloa	sp|Q8CB77|ELOA1_MOUSE Elongin-A OS=Mus musculus OX=10090 GN=Eloa PE=1 SV=3	i	14648000					13095000	16950000	11344000	3	1	14648000	1.37963e+07
A0A3B2WC92;A0A286YE25;Q9QYY8;A0A286YCJ4;A0A3B2WBA7	A0A3B2WC92;A0A286YE25;Q9QYY8;A0A286YCJ4	Spastin	SPAST	Spast	tr|A0A3B2WC92|A0A3B2WC92_MOUSE Spastin OS=Mus musculus OX=10090 GN=Spast PE=1 SV=1;tr|A0A286YE25|A0A286YE25_MOUSE Spastin OS=Mus musculus OX=10090 GN=Spast PE=1 SV=1;sp|Q9QYY8|SPAST_MOUSE Spastin OS=Mus musculus OX=10090 GN=Spast PE=1 SV=3;tr|A0A286YCJ4|A0	i		10969000					11606000	9253100	3	2	10969000	10429550
Q8VEB4;A0A1D5RLZ5	Q8VEB4;A0A1D5RLZ5	Group XV phospholipase A2	PLA2G15	Pla2g15	sp|Q8VEB4|PAG15_MOUSE Phospholipase A2 group XV OS=Mus musculus OX=10090 GN=Pla2g15 PE=1 SV=1;tr|A0A1D5RLZ5|A0A1D5RLZ5_MOUSE Phospholipase A2 group XV OS=Mus musculus OX=10090 GN=Pla2g15 PE=1 SV=1	i	46270000				42948000	45850000			3	2	46270000	44399000
Q3U4A3;Q69ZP6;Q9CWK3;A0A0U1RPR4;A0A0U1RNN2;A0A0U1RP07;A0A0U1RNG1	Q3U4A3;Q69ZP6;Q9CWK3;A0A0U1RPR4;A0A0U1RNN2;A0A0U1RP07;A0A0U1RNG1	CD2 antigen cytoplasmic tail-binding protein 2	CD2BP2	Cd2bp2	tr|Q3U4A3|Q3U4A3_MOUSE GYF domain-containing protein OS=Mus musculus OX=10090 GN=Cd2bp2 PE=2 SV=1;tr|Q69ZP6|Q69ZP6_MOUSE MKIAA1178 protein (Fragment) OS=Mus musculus OX=10090 GN=Cd2bp2 PE=2 SV=1;sp|Q9CWK3|CD2B2_MOUSE CD2 antigen cytoplasmic tail-binding pr	i			26244000		24735000		28836000	22916000	3	1	26244000	2.54957e+07
Q3U0T9;Q6PHN9	Q3U0T9;Q6PHN9	Ras-related protein Rab-35	RAB35	Rab35	tr|Q3U0T9|Q3U0T9_MOUSE Rab35 OS=Mus musculus OX=10090 GN=Rab35 PE=1 SV=1;sp|Q6PHN9|RAB35_MOUSE Ras-related protein Rab-35 OS=Mus musculus OX=10090 GN=Rab35 PE=1 SV=1	i				22214000	22577000	21498000	22583000	20099000	3	0	22214000	21689250
Q3TZR9;Q3U2X8;Q3US59;V9GXN6;Q8R0S1;V9GX99	Q3TZR9;Q3U2X8;Q3US59;V9GXN6;Q8R0S1	Cyclic AMP-dependent transcription factor ATF-7	ATF7	Atf7	tr|Q3TZR9|Q3TZR9_MOUSE Cyclic AMP-dependent transcription factor ATF-7 OS=Mus musculus OX=10090 GN=Atf7 PE=1 SV=1;tr|Q3U2X8|Q3U2X8_MOUSE Cyclic AMP-dependent transcription factor ATF-7 OS=Mus musculus OX=10090 PE=2 SV=1;tr|Q3US59|Q3US59_MOUSE Predicted gen	i	7471400				7724600		6980500	7569800	3	1	7471400	7.42497e+06
B2KFS7;Q8BFQ9	B2KFS7;Q8BFQ9	Kelch-like protein 42	KLHL42	Klhl42	tr|B2KFS7|B2KFS7_MOUSE Kelch domain containing 5 OS=Mus musculus OX=10090 GN=Klhl42 PE=2 SV=1;sp|Q8BFQ9|KLH42_MOUSE Kelch-like protein 42 OS=Mus musculus OX=10090 GN=Klhl42 PE=2 SV=1	i		24273000				26107000	21015000	26631000	3	1	24273000	2.45843e+07
D3Z4U0;B2RRT9;Q9R020;E9PUD0;A0A0H2UH20	D3Z4U0;B2RRT9;Q9R020;E9PUD0	Zinc finger Ran-binding domain-containing protein 2	ZRANB2	Zranb2	tr|D3Z4U0|D3Z4U0_MOUSE Zinc finger Ran-binding domain-containing protein 2 OS=Mus musculus OX=10090 GN=Zranb2 PE=1 SV=2;tr|B2RRT9|B2RRT9_MOUSE Zinc finger Ran-binding domain-containing protein 2 OS=Mus musculus OX=10090 GN=Zranb2 PE=1 SV=1;sp|Q9R020|ZRAB2_	i		41395000					44437000	40632000	3	2	41395000	42534500
A0A0N4SV80;E9QML5;Q61464;Q3TQM2;A0A0N4SVM8;Q3TNM0;Q3TQ35;Q3TZK9;A0A0N4SV38;A0A0N4SVI8;E9QKZ7;Q3UEX6	A0A0N4SV80;E9QML5;Q61464;Q3TQM2;A0A0N4SVM8;Q3TNM0;Q3TQ35;Q3TZK9;A0A0N4SV38;A0A0N4SVI8;E9QKZ7	Zinc finger protein 638	ZNF638	Znf638	tr|A0A0N4SV80|A0A0N4SV80_MOUSE Zinc finger protein 638 OS=Mus musculus OX=10090 GN=Zfp638 PE=1 SV=1;tr|E9QML5|E9QML5_MOUSE Zinc finger protein 638 OS=Mus musculus OX=10090 GN=Zfp638 PE=1 SV=2;sp|Q61464|ZN638_MOUSE Zinc finger protein 638 OS=Mus musculus OX	i	3503400				3636100	3578800			3	2	3503400	3607450
Z4YJZ7;Q8BHB2;H7CHP8;E9Q5A3;A0A0H2UH19;Q5DW34;A0A0A6YXD1;A0A0A6YWA0;Q6ZPG6;A2AIS5	Z4YJZ7;Q8BHB2;H7CHP8;E9Q5A3;A0A0H2UH19;Q5DW34	Histone-lysine N-methyltransferase EHMT1	EHMT1	Ehmt1	tr|Z4YJZ7|Z4YJZ7_MOUSE Histone-lysine N-methyltransferase EHMT1 OS=Mus musculus OX=10090 GN=Ehmt1 PE=1 SV=2;tr|Q8BHB2|Q8BHB2_MOUSE Histone-lysine N-methyltransferase EHMT1 OS=Mus musculus OX=10090 GN=Ehmt1 PE=2 SV=1;tr|H7CHP8|H7CHP8_MOUSE Euchromatic histo	i			4070400			4264000	4202700		3	2	4070400	4233350
Q99MR8;Q3TVD9;A0A0G2JFQ5;A0A0G2JF64	Q99MR8;Q3TVD9	Methylcrotonoyl-CoA carboxylase subunit alpha, mitochondrial	MCCC1	Mccc1	sp|Q99MR8|MCCA_MOUSE Methylcrotonoyl-CoA carboxylase subunit alpha, mitochondrial OS=Mus musculus OX=10090 GN=Mccc1 PE=1 SV=2;tr|Q3TVD9|Q3TVD9_MOUSE Methylcrotonoyl-CoA carboxylase 1 OS=Mus musculus OX=10090 GN=Mccc1 PE=2 SV=1	i	13728000					13732000	14948000		3	2	13728000	14340000
Q61420;F6R7Y0	Q61420;F6R7Y0	CMP-sialic acid transporter	SLC35A1	Slc35a1	sp|Q61420|S35A1_MOUSE CMP-sialic acid transporter OS=Mus musculus OX=10090 GN=Slc35a1 PE=1 SV=2;tr|F6R7Y0|F6R7Y0_MOUSE CMP-sialic acid transporter (Fragment) OS=Mus musculus OX=10090 GN=Slc35a1 PE=1 SV=1	i	5639200				6721400	5086600			3	2	5639200	5904000
Q9D4H2;F6VDD7;Q8VC84	Q9D4H2;F6VDD7	GRIP and coiled-coil domain-containing protein 1	GCC1	Gcc1	sp|Q9D4H2|GCC1_MOUSE GRIP and coiled-coil domain-containing protein 1 OS=Mus musculus OX=10090 GN=Gcc1 PE=1 SV=2;tr|F6VDD7|F6VDD7_MOUSE GRIP and coiled-coil domain-containing protein 1 (Fragment) OS=Mus musculus OX=10090 GN=Gcc1 PE=1 SV=1	i			5273000		4817500	5457100	6498500		3	1	5273000	5.59103e+06
E9PXK7;Q9Z210;D6RFQ2	E9PXK7;Q9Z210;D6RFQ2	Peroxisomal membrane protein 11B	PEX11B	Pex11b	tr|E9PXK7|E9PXK7_MOUSE Peroxisomal membrane protein 11B OS=Mus musculus OX=10090 GN=Pex11b PE=1 SV=1;sp|Q9Z210|PX11B_MOUSE Peroxisomal membrane protein 11B OS=Mus musculus OX=10090 GN=Pex11b PE=1 SV=1;tr|D6RFQ2|D6RFQ2_MOUSE Predicted gene 42957 OS=Mus musc	i		19364000				22106000		19425000	3	2	19364000	20765500
P50428	P50428	Arylsulfatase A	ARSA	Arsa	sp|P50428|ARSA_MOUSE Arylsulfatase A OS=Mus musculus OX=10090 GN=Arsa PE=1 SV=2	i	17771000				17845000	20390000			3	2	17771000	19117500
Z4YKM2;B2RWE3;B3DFI8;B1AR13	Z4YKM2;B2RWE3;B3DFI8;B1AR13	CDGSH iron-sulfur domain-containing protein 3, mitochondrial	CISD3	Cisd3	tr|Z4YKM2|Z4YKM2_MOUSE CDGSH iron-sulfur domain-containing protein 3, mitochondrial OS=Mus musculus OX=10090 GN=Cisd3 PE=1 SV=1;tr|B2RWE3|B2RWE3_MOUSE CDGSH iron sulfur domain 3 OS=Mus musculus OX=10090 GN=Cisd3 PE=1 SV=1;tr|B3DFI8|B3DFI8_MOUSE Cisd3 prote	i		16004000			18808000	17313000		16078000	3	1	16004000	1.73997e+07
P49443;Q9EQE2;Q9EQE3;Q8R4T7	P49443;Q9EQE2;Q9EQE3;Q8R4T7	Protein phosphatase 1A	PPM1A	Ppm1a	sp|P49443|PPM1A_MOUSE Protein phosphatase 1A OS=Mus musculus OX=10090 GN=Ppm1a PE=1 SV=1;tr|Q9EQE2|Q9EQE2_MOUSE Protein phosphatase 1A OS=Mus musculus OX=10090 GN=Ppm1a PE=1 SV=1;tr|Q9EQE3|Q9EQE3_MOUSE Protein phosphatase 2C alpha 3 OS=Mus musculus OX=1009	i	10038000				10527000	11489000			3	2	10038000	11008000
Q9Z329;Q8CED6;Q8BNX2;B2KF89;Q8C0J8;A0A0N4SUL2	Q9Z329	Inositol 1,4,5-trisphosphate receptor type 2	ITPR2	Itpr2	sp|Q9Z329|ITPR2_MOUSE Inositol 1,4,5-trisphosphate receptor type 2 OS=Mus musculus OX=10090 GN=Itpr2 PE=1 SV=4	i				16937000	14517000	22728000			3	2	16937000	18622500
A0A0N4SW73;Q6ZQ33;Q8R361;Q3UM85	A0A0N4SW73;Q6ZQ33;Q8R361;Q3UM85	Rab11 family-interacting protein 5	RAB11FIP5	Rab11fip5	tr|A0A0N4SW73|A0A0N4SW73_MOUSE Rab11 family-interacting protein 5 OS=Mus musculus OX=10090 GN=Rab11fip5 PE=1 SV=1;tr|Q6ZQ33|Q6ZQ33_MOUSE MKIAA0857 protein (Fragment) OS=Mus musculus OX=10090 GN=Rab11fip5 PE=2 SV=1;sp|Q8R361|RFIP5_MOUSE Rab11 family-interac	i				16282000	18227000			17925000	3	2	16282000	18076000
Q7TMG8;Q3TD78;O55126;A0A0G2JEV1	Q7TMG8;Q3TD78;O55126	Protein NipSnap homolog 2	NIPSNAP2	Nipsnap2	tr|Q7TMG8|Q7TMG8_MOUSE Glioblastoma amplified sequence OS=Mus musculus OX=10090 GN=Nipsnap2 PE=1 SV=1;tr|Q3TD78|Q3TD78_MOUSE NIPSNAP domain-containing protein OS=Mus musculus OX=10090 GN=Nipsnap2 PE=2 SV=1;sp|O55126|NIPS2_MOUSE Protein NipSnap homolog 2 OS	i		22152000			22964000	24992000	26880000	23634000	3	0	22152000	24617500
Q3U896;Q9Z2D0	Q3U896;Q9Z2D0	Myotubularin-related protein 9	MTMR9	Mtmr9	tr|Q3U896|Q3U896_MOUSE Myotubularin phosphatase domain-containing protein OS=Mus musculus OX=10090 GN=Mtmr9 PE=2 SV=1;sp|Q9Z2D0|MTMR9_MOUSE Myotubularin-related protein 9 OS=Mus musculus OX=10090 GN=Mtmr9 PE=1 SV=2	i			5083500		6936000	4555000			3	2	5083500	5745500
Q8CII2;A0A0A6YVX4	Q8CII2;A0A0A6YVX4	Cell division cycle protein 123 homolog	CDC123	Cdc123	sp|Q8CII2|CD123_MOUSE Cell division cycle protein 123 homolog OS=Mus musculus OX=10090 GN=Cdc123 PE=1 SV=2;tr|A0A0A6YVX4|A0A0A6YVX4_MOUSE Cell division cycle protein 123 homolog (Fragment) OS=Mus musculus OX=10090 GN=Cdc123 PE=1 SV=1	i	4137300						5391400	4101800	3	2	4137300	4746600
P49442;E0CYQ4;E0CX64;H3BK26	P49442	Inositol polyphosphate 1-phosphatase	INPP1	Inpp1	sp|P49442|INPP_MOUSE Inositol polyphosphate 1-phosphatase OS=Mus musculus OX=10090 GN=Inpp1 PE=1 SV=2	i			44706000		55146000	68696000		33980000	3	1	44706000	5.26073e+07
E9QLK3;Q8C3R1;Q8CBQ6;D6RE40;Q8C919	E9QLK3;Q8C3R1;Q8CBQ6;D6RE40;Q8C919	BRCA1-associated ATM activator 1	BRAT1	Brat1	tr|E9QLK3|E9QLK3_MOUSE BRCA1-associated ATM activator 1 OS=Mus musculus OX=10090 GN=Brat1 PE=1 SV=1;sp|Q8C3R1|BRAT1_MOUSE BRCA1-associated ATM activator 1 OS=Mus musculus OX=10090 GN=Brat1 PE=1 SV=1;tr|Q8CBQ6|Q8CBQ6_MOUSE BRCA1-associated ATM activator 1 O	i		22242000				23231000	29258000		3	2	22242000	26244500
F8VPZ3;Q6PD17;Q7TT84;F6XDW8	F8VPZ3;Q6PD17	Ubiquitin carboxyl-terminal hydrolase	USP32	Usp32	tr|F8VPZ3|F8VPZ3_MOUSE ubiquitinyl hydrolase 1 OS=Mus musculus OX=10090 GN=Usp32 PE=1 SV=1;tr|Q6PD17|Q6PD17_MOUSE Usp32 protein (Fragment) OS=Mus musculus OX=10090 GN=Usp32 PE=2 SV=1	i		11148000				13893000	15446000	10128000	3	1	11148000	1.31557e+07
Q8VE18;Q99LS6	Q8VE18	Protein SMG8	SMG8	Smg8	sp|Q8VE18|SMG8_MOUSE Nonsense-mediated mRNA decay factor SMG8 OS=Mus musculus OX=10090 GN=Smg8 PE=1 SV=1	i		2441800					2335400	3460800	3	2	2441800	2898100
P97313	P97313	DNA-dependent protein kinase catalytic subunit	PRKDC	Prkdc	sp|P97313|PRKDC_MOUSE DNA-dependent protein kinase catalytic subunit OS=Mus musculus OX=10090 GN=Prkdc PE=1 SV=3	i	20612000				32582000	26940000	15444000	22953000	3	0	20612000	24479750
Q3UXR9;D3Z2W0;E9QM75;Q9WUU8;Q6A0C8;D3Z3B6	Q3UXR9;D3Z2W0;E9QM75;Q9WUU8;Q6A0C8;D3Z3B6	TNFAIP3-interacting protein 1	TNIP1	Tnip1	tr|Q3UXR9|Q3UXR9_MOUSE CC2-LZ domain-containing protein OS=Mus musculus OX=10090 GN=Tnip1 PE=2 SV=1;tr|D3Z2W0|D3Z2W0_MOUSE TNFAIP3-interacting protein 1 OS=Mus musculus OX=10090 GN=Tnip1 PE=1 SV=1;tr|E9QM75|E9QM75_MOUSE TNFAIP3-interacting protein 1 OS=Mus	i			10600000				14667000	10658000	3	2	10600000	12662500
P97287	P97287	Induced myeloid leukemia cell differentiation protein Mcl-1 homolog	MCL1	Mcl1	sp|P97287|MCL1_MOUSE Induced myeloid leukemia cell differentiation protein Mcl-1 homolog OS=Mus musculus OX=10090 GN=Mcl1 PE=1 SV=3	i		11664000					20153000	7744400	3	2	11664000	13948700
S4R1X1;Q7TMQ7	S4R1X1;Q7TMQ7	WD repeat-containing protein 91	WDR91	Wdr91	tr|S4R1X1|S4R1X1_MOUSE WD repeat-containing protein 91 OS=Mus musculus OX=10090 GN=Wdr91 PE=1 SV=1;sp|Q7TMQ7|WDR91_MOUSE WD repeat-containing protein 91 OS=Mus musculus OX=10090 GN=Wdr91 PE=1 SV=1	i				40722000	53322000	48568000		44955000	3	1	40722000	4.89483e+07
Q80U60;B2RX13;Q3UQ28;A0A1W2P6L9;D3Z5M7	Q80U60;B2RX13;Q3UQ28;A0A1W2P6L9	Peroxidasin homolog	PXDN	Pxdn	tr|Q80U60|Q80U60_MOUSE MKIAA0230 protein (Fragment) OS=Mus musculus OX=10090 GN=Pxdn PE=2 SV=1;tr|B2RX13|B2RX13_MOUSE Peroxidasin homolog (Drosophila) OS=Mus musculus OX=10090 GN=Pxdn PE=2 SV=1;sp|Q3UQ28|PXDN_MOUSE Peroxidasin homolog OS=Mus musculus OX=10	i	23487000				22259000	34429000			3	2	23487000	28344000
Q91VM3;A0A140LHZ1;A0A140LJJ0;A0A140LJ78;A0A140LJ16;F6YHS5;F7CAT9;A0A140LHM4;F6Q8K5;A0A140LJ74;A0A140LHK6;A0A140LHQ5;A0A0A0MQH0;F6QP00;A2AEV2;A0A140LI37;A0A140LIN0;A0A140LJC8;S4R186;A0A140LHC1;A2AEV5;A0A140LJG8	Q91VM3;A0A140LHZ1;A0A140LJJ0;A0A140LJ78;A0A140LJ16;F6YHS5;F7CAT9;A0A140LHM4;F6Q8K5;A0A140LJ74;A0A140LHK6;A0A140LHQ5;A0A0A0MQH0;F6QP00;A2AEV2;A0A140LI37;A0A140LIN0;A0A140LJC8;S4R186;A0A140LHC1;A2AEV5;A0A140LJG8	WD repeat domain phosphoinositide-interacting protein 4	WDR45	Wdr45	sp|Q91VM3|WIPI4_MOUSE WD repeat domain phosphoinositide-interacting protein 4 OS=Mus musculus OX=10090 GN=Wdr45 PE=1 SV=1;tr|A0A140LHZ1|A0A140LHZ1_MOUSE WD repeat domain phosphoinositide-interacting protein 4 (Fragment) OS=Mus musculus OX=10090 GN=Wdr45 PE	i		15652000				17334000	20707000		3	2	15652000	19020500
Q5U3K5	Q5U3K5	Rab-like protein 6	RABL6	Rabl6	sp|Q5U3K5|RABL6_MOUSE Rab-like protein 6 OS=Mus musculus OX=10090 GN=Rabl6 PE=1 SV=2	i	7748200				9381900	8681900	11233000		3	1	7748200	9765600
Q8K1Y2;Q5FWX6;D3Z6I0;Q62101;B1AU42;F2Z3Z6;E9Q341;A0A0G2JGW6;A0A0G2JF79;A0A0G2JFE2;Q149A0;B1AU43;Q14BG3;Q8BLF2;Q8CEQ0;Q3UTQ8;Q9QUK0;Q69ZM6	Q8K1Y2;Q5FWX6;D3Z6I0;Q62101	Serine/threonine-protein kinase D3;Serine/threonine-protein kinase;Protein kinase C;Serine/threonine-protein kinase D1	PRKD3	Prkd3	sp|Q8K1Y2|KPCD3_MOUSE Serine/threonine-protein kinase D3 OS=Mus musculus OX=10090 GN=Prkd3 PE=1 SV=1;tr|Q5FWX6|Q5FWX6_MOUSE Serine/threonine-protein kinase OS=Mus musculus OX=10090 GN=Prkd3 PE=1 SV=1;tr|D3Z6I0|D3Z6I0_MOUSE protein kinase C OS=Mus musculus	i	24198000					35324000	20329000	36653000	3	1	24198000	3.07687e+07
Q8BX36;A2AJG0;Q80UU2	Q8BX36;A2AJG0;Q80UU2	Ribonuclease P protein subunit p38	RPP38	Rpp38	tr|Q8BX36|Q8BX36_MOUSE Ribosomal_L7Ae domain-containing protein (Fragment) OS=Mus musculus OX=10090 GN=Rpp38 PE=2 SV=1;tr|A2AJG0|A2AJG0_MOUSE Ribonuclease P protein subunit p38 OS=Mus musculus OX=10090 GN=Rpp38 PE=1 SV=1;sp|Q80UU2|RPP38_MOUSE Ribonuclease	i	10354000				13116000			13237000	3	2	10354000	13176500
A0A286YED2;Q6DFU5;Q3U2T0;Q3TQH0;P53690	A0A286YED2;Q6DFU5;Q3U2T0;Q3TQH0;P53690	Matrix metalloproteinase-14	MMP14	Mmp14	tr|A0A286YED2|A0A286YED2_MOUSE Matrix metalloproteinase-14 OS=Mus musculus OX=10090 GN=Mmp14 PE=1 SV=1;tr|Q6DFU5|Q6DFU5_MOUSE Matrix metalloproteinase-14 OS=Mus musculus OX=10090 GN=Mmp14 PE=2 SV=1;tr|Q3U2T0|Q3U2T0_MOUSE Matrix metalloproteinase-14 OS=Mus	i		11050000			12922000	13638000	16771000	14140000	3	0	11050000	14367750
F8WHN4;A2ACC6;E9Q0J2;B2RRF1;Q8BQZ4;A2ACC7	F8WHN4;A2ACC6;E9Q0J2;B2RRF1;Q8BQZ4	Ral GTPase-activating protein subunit beta	RALGAPB	Ralgapb	tr|F8WHN4|F8WHN4_MOUSE Ral GTPase-activating protein subunit beta OS=Mus musculus OX=10090 GN=Ralgapb PE=1 SV=1;tr|A2ACC6|A2ACC6_MOUSE Ral GTPase-activating protein subunit beta OS=Mus musculus OX=10090 GN=Ralgapb PE=1 SV=1;tr|E9Q0J2|E9Q0J2_MOUSE Ral GTPas	i	18088000				25677000	21496000			3	2	18088000	23586500
Q8K327	Q8K327	Chromosome alignment-maintaining phosphoprotein 1	CHAMP1	Champ1	sp|Q8K327|CHAP1_MOUSE Chromosome alignment-maintaining phosphoprotein 1 OS=Mus musculus OX=10090 GN=Champ1 PE=1 SV=1	i		39481000				71772000	31317000		3	2	39481000	51544500
O70400;Q3TZ17;S4R1V0	O70400;Q3TZ17;S4R1V0	PDZ and LIM domain protein 1	PDLIM1	Pdlim1	sp|O70400|PDLI1_MOUSE PDZ and LIM domain protein 1 OS=Mus musculus OX=10090 GN=Pdlim1 PE=1 SV=4;tr|Q3TZ17|Q3TZ17_MOUSE PDZ and LIM domain protein 1 OS=Mus musculus OX=10090 GN=Pdlim1 PE=2 SV=1;tr|S4R1V0|S4R1V0_MOUSE PDZ and LIM domain protein 1 (Fragment)	i				13607000	15154000	15040000	22741000	18275000	3	0	13607000	17802500
B1AXH1;B1AXG8	B1AXH1;B1AXG8	NHS-like protein 2	NHSL2	Nhsl2	sp|B1AXH1|NHSL2_MOUSE NHS-like protein 2 OS=Mus musculus OX=10090 GN=Nhsl2 PE=1 SV=2;tr|B1AXG8|B1AXG8_MOUSE NHS-like protein 2 (Fragment) OS=Mus musculus OX=10090 GN=Nhsl2 PE=1 SV=1	i			17001000		21009000	24334000			3	2	17001000	22671500
O88587;D3Z227	O88587	Catechol O-methyltransferase	COMT	Comt	sp|O88587|COMT_MOUSE Catechol O-methyltransferase OS=Mus musculus OX=10090 GN=Comt PE=1 SV=2	i			8073300		11388000	10158000			3	2	8073300	10773000
Q9DC33	Q9DC33	High mobility group protein 20A	HMG20A	Hmg20a	sp|Q9DC33|HM20A_MOUSE High mobility group protein 20A OS=Mus musculus OX=10090 GN=Hmg20a PE=1 SV=1	i		14325000				15150000		24459000	3	2	14325000	19804500
O35405	O35405	Phospholipase D3	PLD3	Pld3	sp|O35405|PLD3_MOUSE 5-3 exonuclease PLD3 OS=Mus musculus OX=10090 GN=Pld3 PE=1 SV=1	i			8110200		9815500	11210000	14131000	9894300	3	0	8110200	11262700
G3X9H5;P42859	G3X9H5;P42859	Huntingtin	HTT	Htt	tr|G3X9H5|G3X9H5_MOUSE Huntingtin OS=Mus musculus OX=10090 GN=Htt PE=1 SV=1;sp|P42859|HD_MOUSE Huntingtin OS=Mus musculus OX=10090 GN=Htt PE=1 SV=2	i				17165000		24927000		23267000	3	2	17165000	24097000
Q9QX11;Q3T9T9;Q8K3E8;Q9ESS4;Q570Y7;Q3TZ02;A2A517;A0A1B0GRX7;Q5HZZ0;Q99KH2;P63034;Q3TXK1;G5E8Q4;A0A1B0GRB8;A0A1B0GRB2;O08967;Q5DTF5;A0A1B0GRM7;Q3TGW1;Q922J4;Q571J1;B1AQE4;Q8CBE4;Q3U6Y6;Q3U8A6;Q05D35;A0A1Y7VIW9;A0A2R8VI37;Q80YW0;Q3U0C0	Q9QX11;Q3T9T9;Q8K3E8;Q9ESS4;Q570Y7;Q3TZ02;A2A517;A0A1B0GRX7;Q5HZZ0;Q99KH2;P63034	Cytohesin-1;Cytohesin-2	CYTH1	Cyth1	sp|Q9QX11|CYH1_MOUSE Cytohesin-1 OS=Mus musculus OX=10090 GN=Cyth1 PE=1 SV=2;tr|Q3T9T9|Q3T9T9_MOUSE Cytohesin-1 OS=Mus musculus OX=10090 GN=Cyth1 PE=2 SV=1;tr|Q8K3E8|Q8K3E8_MOUSE Cytohesin 1 OS=Mus musculus OX=10090 GN=Cyth1 PE=2 SV=1;tr|Q9ESS4|Q9ESS4_MOUS	i			30821000		60762000		26432000		3	2	30821000	43597000
Q9EPK2	Q9EPK2	Protein XRP2	RP2	Rp2	sp|Q9EPK2|XRP2_MOUSE Protein XRP2 OS=Mus musculus OX=10090 GN=Rp2 PE=1 SV=3	i	14026000					24027000	15790000		3	2	14026000	19908500
Q9D0A3	Q9D0A3	Arpin	ARPIN	Arpin	sp|Q9D0A3|ARPIN_MOUSE Arpin OS=Mus musculus OX=10090 GN=Arpin PE=1 SV=1	i	22812000						39350000	26606000	3	2	22812000	32978000
Q8BS26;P31748;P31750;D3Z783;D3YYP9;D3YXX3;A4FUQ9	Q8BS26;P31748;P31750;D3Z783	RAC-alpha serine/threonine-protein kinase	AKT1	Akt1	tr|Q8BS26|Q8BS26_MOUSE Non-specific serine/threonine protein kinase OS=Mus musculus OX=10090 GN=Akt1 PE=2 SV=1;sp|P31748|AKT_MLVAT AKT kinase-transforming protein OS=AKT8 murine leukemia virus OX=11790 GN=V-AKT PE=1 SV=1;sp|P31750|AKT1_MOUSE RAC-alpha seri	i			38848000		40436000	64417000	44464000	76614000	3	0	38848000	56482750
Q5BL05;E9QKE9;H3BK24;H3BJ26;H3BKF6;H3BLS0;H3BJQ9;P53564;Q3UMF6;H3BL09;H3BJL7;P70298	Q5BL05;E9QKE9;H3BK24;H3BJ26;H3BKF6;H3BLS0;H3BJQ9;P53564;Q3UMF6	Homeobox protein cut-like;Homeobox protein cut-like 1	CUX1	Cux1	tr|Q5BL05|Q5BL05_MOUSE Homeobox protein cut-like OS=Mus musculus OX=10090 GN=Cux1 PE=2 SV=1;tr|E9QKE9|E9QKE9_MOUSE Homeobox protein cut-like OS=Mus musculus OX=10090 GN=Cux1 PE=1 SV=1;tr|H3BK24|H3BK24_MOUSE Homeobox protein cut-like OS=Mus musculus OX=1009	i			10508000		13987000		16699000		3	2	10508000	15343000
O08912;Q3UFE4;E9Q0U0	O08912;Q3UFE4	Polypeptide N-acetylgalactosaminyltransferase 1;Polypeptide N-acetylgalactosaminyltransferase 1 soluble form	GALNT1	Galnt1	sp|O08912|GALT1_MOUSE Polypeptide N-acetylgalactosaminyltransferase 1 OS=Mus musculus OX=10090 GN=Galnt1 PE=1 SV=1;tr|Q3UFE4|Q3UFE4_MOUSE RICIN domain-containing protein (Fragment) OS=Mus musculus OX=10090 GN=Galnt1 PE=2 SV=1	i				5316900	6705700	7030300		9667000	3	1	5316900	7801000
Q3TMP1	Q3TMP1		GTF3C3	Gtf3c3	tr|Q3TMP1|Q3TMP1_MOUSE General transcription factor IIIC, polypeptide 3 OS=Mus musculus OX=10090 GN=Gtf3c3 PE=1 SV=1	i	53306000				96966000	62766000			3	2	53306000	79866000
G3X9Q4;A0A286YCZ5;Q99M01;Q8BW46	G3X9Q4;A0A286YCZ5;Q99M01	Phenylalanine--tRNA ligase, mitochondrial	FARS2	Fars2	tr|G3X9Q4|G3X9Q4_MOUSE phenylalanine--tRNA ligase OS=Mus musculus OX=10090 GN=Fars2 PE=1 SV=1;tr|A0A286YCZ5|A0A286YCZ5_MOUSE phenylalanine--tRNA ligase OS=Mus musculus OX=10090 GN=Fars2 PE=1 SV=1;sp|Q99M01|SYFM_MOUSE Phenylalanine--tRNA ligase, mitochondri	i	13449000				16827000	23477000			3	2	13449000	20152000
Q3UFS4;A0A0R4J215;Q8CEZ8	Q3UFS4;A0A0R4J215;Q8CEZ8	G patch domain-containing protein 11	GPATCH11	Gpatch11	sp|Q3UFS4|GPT11_MOUSE G patch domain-containing protein 11 OS=Mus musculus OX=10090 GN=Gpatch11 PE=1 SV=2;tr|A0A0R4J215|A0A0R4J215_MOUSE G patch domain-containing protein 11 OS=Mus musculus OX=10090 GN=Gpatch11 PE=1 SV=1;tr|Q8CEZ8|Q8CEZ8_MOUSE G-patch doma	i			29744000		46385000	43434000			3	2	29744000	44909500
A0A1W2P8C6;Q549D0;Q3UC80;Q8BT06;P41731	A0A1W2P8C6;Q549D0;Q3UC80;Q8BT06;P41731	Tetraspanin;CD63 antigen	CD63	Cd63	tr|A0A1W2P8C6|A0A1W2P8C6_MOUSE CD63 antigen (Fragment) OS=Mus musculus OX=10090 GN=Cd63 PE=1 SV=1;tr|Q549D0|Q549D0_MOUSE Tetraspanin OS=Mus musculus OX=10090 GN=Cd63 PE=1 SV=1;tr|Q3UC80|Q3UC80_MOUSE Tetraspanin OS=Mus musculus OX=10090 GN=Cd63 PE=2 SV=1;tr	i				109910000		148960000	194530000	155460000	3	1	109910000	1.66317e+08
Q3U2A8;F6YJY2;F6Z939;F7A8L1	Q3U2A8;F6YJY2	Valine--tRNA ligase, mitochondrial	VARS2	Vars2	sp|Q3U2A8|SYVM_MOUSE Valine--tRNA ligase, mitochondrial OS=Mus musculus OX=10090 GN=Vars2 PE=1 SV=2;tr|F6YJY2|F6YJY2_MOUSE valine--tRNA ligase (Fragment) OS=Mus musculus OX=10090 GN=Vars2 PE=1 SV=1	i				43376000	74974000	80783000	54151000	54543000	3	0	43376000	66112750
Q3UKS0;Q3UC67;Q8JZR0;Q9D9S0;A0A286YCG4	Q3UKS0;Q3UC67;Q8JZR0	Long-chain-fatty-acid--CoA ligase 5	ACSL5	Acsl5	tr|Q3UKS0|Q3UKS0_MOUSE Long-chain-fatty-acid--CoA ligase OS=Mus musculus OX=10090 GN=Acsl5 PE=2 SV=1;tr|Q3UC67|Q3UC67_MOUSE Long-chain-fatty-acid--CoA ligase OS=Mus musculus OX=10090 GN=Acsl5 PE=1 SV=1;sp|Q8JZR0|ACSL5_MOUSE Long-chain-fatty-acid--CoA ligas	i		12611000					19936000	19107000	3	2	12611000	19521500
Q8VC30;Q3UTZ4;A0A494BB96;A0A494BBI2	Q8VC30;Q3UTZ4	Bifunctional ATP-dependent dihydroxyacetone kinase/FAD-AMP lyase (cyclizing);ATP-dependent dihydroxyacetone kinase;FAD-AMP lyase (cyclizing)	TKFC	Tkfc	sp|Q8VC30|TKFC_MOUSE Triokinase/FMN cyclase OS=Mus musculus OX=10090 GN=Tkfc PE=1 SV=1;tr|Q3UTZ4|Q3UTZ4_MOUSE Triokinase/FMN cyclase OS=Mus musculus OX=10090 GN=Tkfc PE=1 SV=1	i		14195000			20643000		23360000		3	2	14195000	22001500
A0A498WFS2;Q922Y1	A0A498WFS2;Q922Y1	UBX domain-containing protein 1	UBXN1	Ubxn1	tr|A0A498WFS2|A0A498WFS2_MOUSE UBX domain-containing protein 1 OS=Mus musculus OX=10090 GN=Ubxn1 PE=1 SV=1;sp|Q922Y1|UBXN1_MOUSE UBX domain-containing protein 1 OS=Mus musculus OX=10090 GN=Ubxn1 PE=1 SV=1	i			41662000		48483000		83784000		3	2	41662000	66133500
A0A0J9YV56;E9Q0U3;D3Z7P0;Q8K3W0;E9Q8Q1	A0A0J9YV56;E9Q0U3;D3Z7P0;Q8K3W0;E9Q8Q1	BRCA1-A complex subunit BRE	BABAM2	Babam2	tr|A0A0J9YV56|A0A0J9YV56_MOUSE BRISC and BRCA1-A complex member 2 (Fragment) OS=Mus musculus OX=10090 GN=Babam2 PE=1 SV=1;tr|E9Q0U3|E9Q0U3_MOUSE BRISC and BRCA1-A complex member 2 OS=Mus musculus OX=10090 GN=Babam2 PE=1 SV=1;tr|D3Z7P0|D3Z7P0_MOUSE BRISC an	i		25744000				42216000	45330000	41635000	3	1	25744000	4.30603e+07
Q8BLX7;Q8K388;E9Q0X4;A3KFV6;Q8CIF9;A3KFV7	Q8BLX7;Q8K388;E9Q0X4	Collagen alpha-1(XVI) chain	COL16A1	Col16a1	sp|Q8BLX7|COGA1_MOUSE Collagen alpha-1(XVI) chain OS=Mus musculus OX=10090 GN=Col16a1 PE=1 SV=2;tr|Q8K388|Q8K388_MOUSE Col16a1 protein OS=Mus musculus OX=10090 GN=Col16a1 PE=2 SV=1;tr|E9Q0X4|E9Q0X4_MOUSE Collagen alpha-1(XVI) chain OS=Mus musculus OX=10090	i	15172000				25049000	25301000	27702000	24680000	3	0	15172000	25683000
O35075;A0A338P6T5;A0A8J2MQ68	O35075	Down syndrome critical region protein 3 homolog	VPS26C	Vps26c	sp|O35075|VP26C_MOUSE Vacuolar protein sorting-associated protein 26C OS=Mus musculus OX=10090 GN=Vps26c PE=1 SV=1	i		29350000			56006000		44823000	49252000	3	1	29350000	50027000
Q8BXC6;Q497T6;G3X955	Q8BXC6;Q497T6;G3X955	COMM domain-containing protein 2	COMMD2	Commd2	sp|Q8BXC6|COMD2_MOUSE COMM domain-containing protein 2 OS=Mus musculus OX=10090 GN=Commd2 PE=1 SV=1;tr|Q497T6|Q497T6_MOUSE COMM domain containing 2 OS=Mus musculus OX=10090 GN=Commd2 PE=1 SV=1;tr|G3X955|G3X955_MOUSE COMM domain-containing protein 2 OS=Mus	i			9555100		18681000		16695000	15584000	3	1	9555100	1.69867e+07
A2AGL5;Q496R6;Q9D9K3;Q496S6	A2AGL5;Q496R6;Q9D9K3;Q496S6	Cell death regulator Aven	AVEN	Aven	tr|A2AGL5|A2AGL5_MOUSE Cell death regulator Aven OS=Mus musculus OX=10090 GN=Aven PE=1 SV=1;tr|Q496R6|Q496R6_MOUSE Aven protein (Fragment) OS=Mus musculus OX=10090 GN=Aven PE=2 SV=1;sp|Q9D9K3|AVEN_MOUSE Cell death regulator Aven OS=Mus musculus OX=10090 GN	i			3139700		3164700		8087100		3	2	3139700	5625900
F8VQL9;E9Q9V3;E9PY55;E9Q701;Q9WU42;F6Z4B2;F6YAU7;D3Z2J5;Q80ZV7;A0A0G2JEQ5;F6SK53;F6U338;F6TWR1;F6SFD2;Q3TZ10	F8VQL9;E9Q9V3;E9PY55;E9Q701;Q9WU42;F6Z4B2	Nuclear receptor corepressor 2	NCOR2	Ncor2	tr|F8VQL9|F8VQL9_MOUSE Nuclear receptor corepressor 2 OS=Mus musculus OX=10090 GN=Ncor2 PE=1 SV=1;tr|E9Q9V3|E9Q9V3_MOUSE Nuclear receptor corepressor 2 OS=Mus musculus OX=10090 GN=Ncor2 PE=1 SV=1;tr|E9PY55|E9PY55_MOUSE Nuclear receptor corepressor 2 OS=Mus	i			9767300		22009000	16807000		17573000	3	1	9767300	1.87963e+07
A0A0R4J094;Q3TC72	A0A0R4J094;Q3TC72	Fumarylacetoacetate hydrolase domain-containing protein 2A	FAHD2	Fahd2	tr|A0A0R4J094|A0A0R4J094_MOUSE Fumarylacetoacetate hydrolase domain-containing 2A OS=Mus musculus OX=10090 GN=Fahd2a PE=1 SV=1;sp|Q3TC72|FAHD2_MOUSE Fumarylacetoacetate hydrolase domain-containing protein 2A OS=Mus musculus OX=10090 GN=Fahd2 PE=1 SV=1	i				6231000		13235000		11082000	3	2	6231000	12158500
Q8C0Z1;F6SQM4;D3Z6P3	Q8C0Z1;F6SQM4	Protein ITFG3	FAM234A	Fam234a	sp|Q8C0Z1|F234A_MOUSE Protein FAM234A OS=Mus musculus OX=10090 GN=Fam234a PE=1 SV=1;tr|F6SQM4|F6SQM4_MOUSE Protein FAM234A OS=Mus musculus OX=10090 GN=Fam234a PE=1 SV=2	i		21610000			46678000	52916000	26366000	44823000	3	0	21610000	42695750
P50429;A0A0R4J138;B2RWQ7	P50429;A0A0R4J138;B2RWQ7	Arylsulfatase B	ARSB	Arsb	sp|P50429|ARSB_MOUSE Arylsulfatase B OS=Mus musculus OX=10090 GN=Arsb PE=1 SV=3;tr|A0A0R4J138|A0A0R4J138_MOUSE Arylsulfatase B OS=Mus musculus OX=10090 GN=Arsb PE=1 SV=1;tr|B2RWQ7|B2RWQ7_MOUSE Arsb protein OS=Mus musculus OX=10090 GN=Arsb PE=2 SV=1	i	18097000					31552000	40495000		3	2	18097000	36023500
Q8BLF7;Q4FJP8;Q3TPL8;P32037	Q8BLF7;Q4FJP8;Q3TPL8;P32037	Solute carrier family 2, facilitated glucose transporter member 3	SLC2A3	Slc2a3	tr|Q8BLF7|Q8BLF7_MOUSE Solute carrier family 2, facilitated glucose transporter member 3 OS=Mus musculus OX=10090 GN=Slc2a3 PE=2 SV=1;tr|Q4FJP8|Q4FJP8_MOUSE Solute carrier family 2, facilitated glucose transporter member 3 OS=Mus musculus OX=10090 GN=Slc2a	i	10958000				23145000	21548000			3	2	10958000	22346500
Q9CXA2	Q9CXA2	Trans-L-3-hydroxyproline dehydratase	L3HYPDH	L3hypdh	sp|Q9CXA2|T3HPD_MOUSE Trans-L-3-hydroxyproline dehydratase OS=Mus musculus OX=10090 GN=L3hypdh PE=1 SV=1	i		15763000					21893000	43908000	3	2	15763000	32900500
Q3TND6;O54782;Q3U875;F6TMZ3;F6Z025	Q3TND6;O54782	Alpha-mannosidase;Epididymis-specific alpha-mannosidase	MAN2B2	Man2b2	tr|Q3TND6|Q3TND6_MOUSE Alpha-mannosidase OS=Mus musculus OX=10090 GN=Man2b2 PE=2 SV=1;sp|O54782|MA2B2_MOUSE Epididymis-specific alpha-mannosidase OS=Mus musculus OX=10090 GN=Man2b2 PE=1 SV=2	i				14112000	27129000	29862000	32449000	28889000	3	0	14112000	29582250
Q5M9J2;Q9D0S9	Q5M9J2;Q9D0S9	Histidine triad nucleotide-binding protein 2, mitochondrial	HINT2	Hint2	tr|Q5M9J2|Q5M9J2_MOUSE Histidine triad nucleotide binding protein 2 OS=Mus musculus OX=10090 GN=Hint2 PE=1 SV=1;sp|Q9D0S9|HINT2_MOUSE Adenosine 5-monophosphoramidase HINT2 OS=Mus musculus OX=10090 GN=Hint2 PE=1 SV=1	i				51936000	128960000	83984000	123340000	106680000	3	0	51936000	110741000
A2ARI0;Q0P5W2;Q8C0L0	A2ARI0;Q0P5W2;Q8C0L0	Thioredoxin-related transmembrane protein 4	TMX4	Tmx4	tr|A2ARI0|A2ARI0_MOUSE Thioredoxin-related transmembrane protein 4 OS=Mus musculus OX=10090 GN=Tmx4 PE=1 SV=1;tr|Q0P5W2|Q0P5W2_MOUSE Thioredoxin domain containing 13 OS=Mus musculus OX=10090 GN=Tmx4 PE=1 SV=1;sp|Q8C0L0|TMX4_MOUSE Thioredoxin-related transm	i	9962700				30420000	17559000		18398000	3	1	9962700	2.21257e+07
Z4YL87;H7BWY8;Q8C8T8;G3UWF3	Z4YL87;H7BWY8;Q8C8T8	Pre-rRNA-processing protein TSR2 homolog	TSR2	Tsr2	tr|Z4YL87|Z4YL87_MOUSE Pre-rRNA-processing protein TSR2 homolog OS=Mus musculus OX=10090 GN=Tsr2 PE=1 SV=1;tr|H7BWY8|H7BWY8_MOUSE Pre-rRNA-processing protein TSR2 homolog OS=Mus musculus OX=10090 GN=Tsr2 PE=1 SV=1;sp|Q8C8T8|TSR2_MOUSE Pre-rRNA-processing p	i	8789900						22172000	19882000	3	2	8789900	21027000
Q6ZQ93;F6WJB7;Z4YN11	Q6ZQ93;F6WJB7	Ubiquitin carboxyl-terminal hydrolase 34;Ubiquitin carboxyl-terminal hydrolase	USP34	Usp34	sp|Q6ZQ93|UBP34_MOUSE Ubiquitin carboxyl-terminal hydrolase 34 OS=Mus musculus OX=10090 GN=Usp34 PE=1 SV=3;tr|F6WJB7|F6WJB7_MOUSE ubiquitinyl hydrolase 1 (Fragment) OS=Mus musculus OX=10090 GN=Usp34 PE=1 SV=1	i		3039700				9562000	5448400		3	2	3039700	7505200
Q8BYB9;Q8BLG5;Q8BV60	Q8BYB9;Q8BLG5;Q8BV60	Protein O-glucosyltransferase 1	POGLUT1	Poglut1	sp|Q8BYB9|PGLT1_MOUSE Protein O-glucosyltransferase 1 OS=Mus musculus OX=10090 GN=Poglut1 PE=1 SV=2;tr|Q8BLG5|Q8BLG5_MOUSE CAP10 domain-containing protein OS=Mus musculus OX=10090 GN=Poglut1 PE=2 SV=1;tr|Q8BV60|Q8BV60_MOUSE CAP10 domain-containing protein	i				9873200	17747000	33809000			3	2	9873200	25778000
Q8C693;Q8BN98;O88708;A2AI40;Q8BTB0;CON__Q2YDI2;A2AI42;A2AI43;Q9CZF7	Q8C693;Q8BN98;O88708;A2AI40;Q8BTB0	Origin recognition complex subunit 4	ORC4	Orc4	tr|Q8C693|Q8C693_MOUSE Origin recognition complex subunit 4 OS=Mus musculus OX=10090 GN=Orc4 PE=2 SV=1;tr|Q8BN98|Q8BN98_MOUSE Origin recognition complex subunit 4 OS=Mus musculus OX=10090 GN=Orc4 PE=2 SV=1;sp|O88708|ORC4_MOUSE Origin recognition complex su	i		15948000			57226000			37313000	3	2	15948000	47269500
Q5DTH9;Q3TGB1;Q9CQ26	Q5DTH9;Q3TGB1;Q9CQ26	STAM-binding protein	STAMBP	Stambp	tr|Q5DTH9|Q5DTH9_MOUSE MKIAA4198 protein (Fragment) OS=Mus musculus OX=10090 GN=Stambp PE=2 SV=1;tr|Q3TGB1|Q3TGB1_MOUSE MPN domain-containing protein OS=Mus musculus OX=10090 GN=Stambp PE=2 SV=1;sp|Q9CQ26|STABP_MOUSE STAM-binding protein OS=Mus musculus OX	i		7571000			42479000	44498000	15958000		3	1	7571000	3.43117e+07
G5E846;P15331;G3X981;A0A2R8W6R6	G5E846;P15331;G3X981;A0A2R8W6R6	Peripherin	PRPH	Prph	tr|G5E846|G5E846_MOUSE Peripherin OS=Mus musculus OX=10090 GN=Prph PE=1 SV=1;sp|P15331|PERI_MOUSE Peripherin OS=Mus musculus OX=10090 GN=Prph PE=1 SV=2;tr|G3X981|G3X981_MOUSE Peripherin OS=Mus musculus OX=10090 GN=Prph PE=1 SV=1;tr|A0A2R8W6R6|A0A2R8W6R6_MO	i			4312700		36159000	75603000	70478000	61002000	3	0	4312700	60810500
F7AA26;Q69ZV5;A2API8;Q8C9L6;Q99L95;O54931;G3X9P1;Q3UZT2;A0A5F8MPZ6;A2API9;A2APJ1	F7AA26;Q69ZV5;A2API8;Q8C9L6;Q99L95;O54931	A-kinase anchor protein 2	PAKAP	Pakap	tr|F7AA26|F7AA26_MOUSE Paralemmin A kinase anchor protein (Fragment) OS=Mus musculus OX=10090 GN=Pakap PE=1 SV=1;tr|Q69ZV5|Q69ZV5_MOUSE MKIAA0920 protein (Fragment) OS=Mus musculus OX=10090 GN=Pakap PE=2 SV=1;tr|A2API8|A2API8_MOUSE Paralemmin A kinase anch	i		34305000		36108000				18381000	2	3	35206500	18381000
E9Q1Q0;Q3UUI2;Q6GQW1;E9Q585;E9PX68;Q3UHY0;Q5BKS1;O54716	E9Q1Q0;Q3UUI2;Q6GQW1;E9Q585;E9PX68		SLC4A1AP	Slc4a1ap	tr|E9Q1Q0|E9Q1Q0_MOUSE Solute carrier family 4 (anion exchanger), member 1, adaptor protein OS=Mus musculus OX=10090 GN=Slc4a1ap PE=1 SV=1;tr|Q3UUI2|Q3UUI2_MOUSE FHA domain-containing protein (Fragment) OS=Mus musculus OX=10090 GN=Slc4a1ap PE=2 SV=1;tr|Q6G	i			42198000	42446000	23941000				2	3	42322000	23941000
F8VQ28;A0A1D5RMM8;Q8VI36;Q3UG90;Q99LE7;A0A0J9YV30	F8VQ28;A0A1D5RMM8;Q8VI36;Q3UG90;Q99LE7;A0A0J9YV30	Paxillin	PXN	Pxn	tr|F8VQ28|F8VQ28_MOUSE Paxillin OS=Mus musculus OX=10090 GN=Pxn PE=1 SV=1;tr|A0A1D5RMM8|A0A1D5RMM8_MOUSE Paxillin OS=Mus musculus OX=10090 GN=Pxn PE=1 SV=2;sp|Q8VI36|PAXI_MOUSE Paxillin OS=Mus musculus OX=10090 GN=Pxn PE=1 SV=1;tr|Q3UG90|Q3UG90_MOUSE Paxil	i	9728600		11303000		6192300	6093500			2	2	10515800	6142900
Q9D7A8	Q9D7A8	Armadillo repeat-containing protein 1	ARMC1	Armc1	sp|Q9D7A8|ARMC1_MOUSE Armadillo repeat-containing protein 1 OS=Mus musculus OX=10090 GN=Armc1 PE=1 SV=1	i	36764000		37847000		21816000				2	3	37305500	21816000
D5MCW4;Q9CQ89	D5MCW4;Q9CQ89	Protein CutA	CUTA	Cuta	tr|D5MCW4|D5MCW4_MOUSE Protein CutA OS=Mus musculus OX=10090 GN=Cuta PE=1 SV=1;sp|Q9CQ89|CUTA_MOUSE Protein CutA OS=Mus musculus OX=10090 GN=Cuta PE=1 SV=3	i	144780000			150550000			69110000	113900000	2	2	147665000	91505000
D3YWS8;Q8CBY3;D3Z042;D3YXV8;D3YY84	D3YWS8;Q8CBY3	Leukocyte receptor cluster member 8 homolog	LENG8	Leng8	tr|D3YWS8|D3YWS8_MOUSE Leukocyte receptor cluster member 8 homolog OS=Mus musculus OX=10090 GN=Leng8 PE=1 SV=1;sp|Q8CBY3|LENG8_MOUSE Leukocyte receptor cluster member 8 homolog OS=Mus musculus OX=10090 GN=Leng8 PE=1 SV=1	i	12579000		13409000				4554500	11816000	2	2	12994000	8185250
Q8VCX5;E9Q9E0	Q8VCX5;E9Q9E0	Calcium uptake protein 1, mitochondrial	MICU1	Micu1	sp|Q8VCX5|MICU1_MOUSE Calcium uptake protein 1, mitochondrial OS=Mus musculus OX=10090 GN=Micu1 PE=1 SV=1;tr|E9Q9E0|E9Q9E0_MOUSE Calcium uptake protein 1, mitochondrial (Fragment) OS=Mus musculus OX=10090 GN=Micu1 PE=1 SV=1	i			7690300	7172600				4711300	2	3	7431450	4711300
Q3TKY6	Q3TKY6	Peptidyl-prolyl cis-trans isomerase CWC27 homolog	CWC27	Cwc27	sp|Q3TKY6|CWC27_MOUSE Spliceosome-associated protein CWC27 homolog OS=Mus musculus OX=10090 GN=Cwc27 PE=1 SV=1	i	41800000			46763000	30089000		22977000	31191000	2	1	44281500	2.80857e+07
Q9CZJ1;Q9D948	Q9CZJ1;Q9D948	Probable U3 small nucleolar RNA-associated protein 11	UTP11	Utp11	sp|Q9CZJ1|UTP11_MOUSE Probable U3 small nucleolar RNA-associated protein 11 OS=Mus musculus OX=10090 GN=Utp11 PE=2 SV=1;tr|Q9D948|Q9D948_MOUSE Probable U3 small nucleolar RNA-associated protein 11 OS=Mus musculus OX=10090 GN=Utp11 PE=2 SV=1	i	23015000	19767000					14507000	13174000	2	2	21391000	13840500
Q78RK2;Q78YL5;Q9EPQ7;D3YU00	Q78RK2;Q78YL5;Q9EPQ7;D3YU00	StAR-related lipid transfer protein 5	STARD5	Stard5	tr|Q78RK2|Q78RK2_MOUSE START domain-containing protein OS=Mus musculus OX=10090 GN=Stard5 PE=2 SV=1;tr|Q78YL5|Q78YL5_MOUSE START domain-containing protein OS=Mus musculus OX=10090 GN=Stard5 PE=2 SV=1;sp|Q9EPQ7|STAR5_MOUSE StAR-related lipid transfer protei	i	31711000		41049000				27036000	20299000	2	2	36380000	23667500
Q14CH7	Q14CH7	Alanine--tRNA ligase, mitochondrial	AARS2	Aars2	sp|Q14CH7|SYAM_MOUSE Alanine--tRNA ligase, mitochondrial OS=Mus musculus OX=10090 GN=Aars2 PE=1 SV=1	i		7337000	5241900		4113700				2	3	6289450	4113700
Q3V403;Q7TMS2;Q3UV58;Q3UE96;Q3U146;E9Q0Y4;Q5DTP8;P46062	Q3V403;Q7TMS2;Q3UV58;Q3UE96;Q3U146;E9Q0Y4;Q5DTP8;P46062	Signal-induced proliferation-associated protein 1	SIPA1	Sipa1	tr|Q3V403|Q3V403_MOUSE Signal-induced proliferation-associated protein 1 OS=Mus musculus OX=10090 GN=Sipa1 PE=1 SV=1;tr|Q7TMS2|Q7TMS2_MOUSE Sipa1 protein OS=Mus musculus OX=10090 GN=Sipa1 PE=2 SV=1;tr|Q3UV58|Q3UV58_MOUSE Signal-induced proliferation-associ	i		14255000	7764600		5528600		9727100	6436300	2	1	11009800	7.23067e+06
B2RUA5;Q7TSI3	B2RUA5;Q7TSI3	Serine/threonine-protein phosphatase 6 regulatory subunit 1	PPP6R1	Ppp6r1	tr|B2RUA5|B2RUA5_MOUSE SAPS domain family, member 1 OS=Mus musculus OX=10090 GN=Ppp6r1 PE=2 SV=1;sp|Q7TSI3|PP6R1_MOUSE Serine/threonine-protein phosphatase 6 regulatory subunit 1 OS=Mus musculus OX=10090 GN=Ppp6r1 PE=1 SV=1	i	8479100	13023000			7066200				2	3	10751050	7066200
Q9CPR1;H3BJI4;H3BJN8	Q9CPR1;H3BJI4;H3BJN8	RWD domain-containing protein 4	RWDD4	Rwdd4	sp|Q9CPR1|RWDD4_MOUSE RWD domain-containing protein 4 OS=Mus musculus OX=10090 GN=Rwdd4 PE=2 SV=1;tr|H3BJI4|H3BJI4_MOUSE RWD domain-containing 4A OS=Mus musculus OX=10090 GN=Rwdd4a PE=1 SV=1;tr|H3BJN8|H3BJN8_MOUSE RWD domain-containing 4A (Fragment) OS=Mus	i		10653000	8117900				6278500		2	3	9385450	6278500
Q8C3X8	Q8C3X8	Lipase maturation factor 2	LMF2	Lmf2	sp|Q8C3X8|LMF2_MOUSE Lipase maturation factor 2 OS=Mus musculus OX=10090 GN=Lmf2 PE=1 SV=1	i	58152000			51627000	55622000	27642000	28802000	37848000	2	0	54889500	37478500
Q8C0E2	Q8C0E2	Vacuolar protein sorting-associated protein 26B	VPS26B	Vps26b	sp|Q8C0E2|VP26B_MOUSE Vacuolar protein sorting-associated protein 26B OS=Mus musculus OX=10090 GN=Vps26b PE=1 SV=1	i	33592000	24769000					20060000		2	3	29180500	20060000
Q8BYU6	Q8BYU6	Torsin-1A-interacting protein 2	TOR1AIP2	Tor1aip2	sp|Q8BYU6|TOIP2_MOUSE Torsin-1A-interacting protein 2 OS=Mus musculus OX=10090 GN=Tor1aip2 PE=1 SV=1	i	34361000		28507000					21741000	2	3	31434000	21741000
A0A1D5RLZ6;Q4KL41;Q9DCC8	A0A1D5RLZ6;Q4KL41;Q9DCC8	Mitochondrial import receptor subunit TOM20 homolog	TOMM20	Tomm20	tr|A0A1D5RLZ6|A0A1D5RLZ6_MOUSE Mitochondrial import receptor subunit TOM20 homolog OS=Mus musculus OX=10090 GN=Tomm20 PE=1 SV=1;tr|Q4KL41|Q4KL41_MOUSE Translocase of outer mitochondrial membrane 20 homolog (Yeast) OS=Mus musculus OX=10090 GN=Tomm20 PE=1 SV	i		45712000	37379000			28516000	27947000	30662000	2	1	41545500	2.90417e+07
Q91WK1	Q91WK1	SPRY domain-containing protein 4	SPRYD4	Spryd4	sp|Q91WK1|SPRY4_MOUSE SPRY domain-containing protein 4 OS=Mus musculus OX=10090 GN=Spryd4 PE=1 SV=1	i	38652000	29480000				23934000			2	3	34066000	23934000
Q8BU22;Q922S8;Q3TTL2;Q3UD72;Q99PT6;A2AE72	Q8BU22;Q922S8;Q3TTL2;Q3UD72	Kinesin-like protein;Kinesin-like protein KIF2C	KIF2C	Kif2c	tr|Q8BU22|Q8BU22_MOUSE Kinesin-like protein OS=Mus musculus OX=10090 GN=Kif2c PE=2 SV=1;sp|Q922S8|KIF2C_MOUSE Kinesin-like protein KIF2C OS=Mus musculus OX=10090 GN=Kif2c PE=1 SV=1;tr|Q3TTL2|Q3TTL2_MOUSE Kinesin-like protein OS=Mus musculus OX=10090 GN=Kif	i	7748400	10869000			7007600			6195000	2	2	9308700	6601300
Q66GT5;A0A7N9VS33;Q3U926	Q66GT5;A0A7N9VS33;Q3U926	Phosphatidylglycerophosphatase and protein-tyrosine phosphatase 1	PTPMT1	Ptpmt1	sp|Q66GT5|PTPM1_MOUSE Phosphatidylglycerophosphatase and protein-tyrosine phosphatase 1 OS=Mus musculus OX=10090 GN=Ptpmt1 PE=1 SV=1;tr|A0A7N9VS33|A0A7N9VS33_MOUSE Phosphatidylglycerophosphatase and protein-tyrosine phosphatase 1 OS=Mus musculus OX=10090 G	i	39125000	48706000					31177000		2	3	43915500	31177000
E9Q7S0;F7BQW7;D3Z656;Q8CHC4;D3Z1M7;F7CD11;F6VSS8;F6XIX0	E9Q7S0;F7BQW7;D3Z656;Q8CHC4	Synaptojanin-1	SYNJ1	Synj1	tr|E9Q7S0|E9Q7S0_MOUSE phosphoinositide 5-phosphatase OS=Mus musculus OX=10090 GN=Synj1 PE=1 SV=1;tr|F7BQW7|F7BQW7_MOUSE phosphoinositide 5-phosphatase (Fragment) OS=Mus musculus OX=10090 GN=Synj1 PE=1 SV=1;tr|D3Z656|D3Z656_MOUSE phosphoinositide 5-phospha	i		7980400	7037300		4944400		6390700	4814900	2	1	7508850	5.38333e+06
Q9Z0G0;Q8R5M0	Q9Z0G0	PDZ domain-containing protein GIPC1	GIPC1	Gipc1	sp|Q9Z0G0|GIPC1_MOUSE PDZ domain-containing protein GIPC1 OS=Mus musculus OX=10090 GN=Gipc1 PE=1 SV=1	i			14686000	19339000	11879000			12759000	2	2	17012500	12319000
Q8R191	Q8R191	Synaptogyrin-3	SYNGR3	Syngr3	sp|Q8R191|SNG3_MOUSE Synaptogyrin-3 OS=Mus musculus OX=10090 GN=Syngr3 PE=1 SV=1	i	9174100		8217300		5538300	6927200	8104600	5343200	2	0	8695700	6478325
Q8R409;Q8VDF7	Q8R409;Q8VDF7	Protein HEXIM1	HEXIM1	Hexim1	sp|Q8R409|HEXI1_MOUSE Protein HEXIM1 OS=Mus musculus OX=10090 GN=Hexim1 PE=1 SV=1;tr|Q8VDF7|Q8VDF7_MOUSE Hexim1 protein OS=Mus musculus OX=10090 GN=Hexim1 PE=2 SV=1	i		26279000		18717000		16828000			2	3	22498000	16828000
Q8VE80	Q8VE80	THO complex subunit 3	THOC3	Thoc3	sp|Q8VE80|THOC3_MOUSE THO complex subunit 3 OS=Mus musculus OX=10090 GN=Thoc3 PE=2 SV=1	i	40465000		27061000			20263000	23011000	32677000	2	1	33763000	25317000
E9Q137	E9Q137		TEX264	Tex264	sp|E9Q137|TX264_MOUSE Testis-expressed protein 264 homolog OS=Mus musculus OX=10090 GN=Tex264 PE=2 SV=1	i	10616000			9787200	5382500		10608000	6972900	2	1	10201600	7.65447e+06
Q9CZ82;A8Y5Q6	Q9CZ82;A8Y5Q6	Mediator of RNA polymerase II transcription subunit 18	MED18	Med18	sp|Q9CZ82|MED18_MOUSE Mediator of RNA polymerase II transcription subunit 18 OS=Mus musculus OX=10090 GN=Med18 PE=1 SV=1;tr|A8Y5Q6|A8Y5Q6_MOUSE Mediator of RNA polymerase II transcription subunit 18 (Fragment) OS=Mus musculus OX=10090 GN=Med18 PE=1 SV=1	i	40257000	32958000			32287000	23657000		27363000	2	1	36607500	27769000
A0A0R4J0U7;Q8R395	A0A0R4J0U7;Q8R395	COMM domain-containing protein 5	COMMD5	Commd5	tr|A0A0R4J0U7|A0A0R4J0U7_MOUSE COMM domain-containing protein 5 OS=Mus musculus OX=10090 GN=Commd5 PE=1 SV=1;sp|Q8R395|COMD5_MOUSE COMM domain-containing protein 5 OS=Mus musculus OX=10090 GN=Commd5 PE=1 SV=1	i	70971000		121290000			73080000			2	3	96130500	73080000
Q9DB29;A0A1Y7VLY5;A0A1Y7VKA0;A0A1Y7VKC6	Q9DB29;A0A1Y7VLY5;A0A1Y7VKA0	Isoamyl acetate-hydrolyzing esterase 1 homolog	IAH1	Iah1	sp|Q9DB29|IAH1_MOUSE Isoamyl acetate-hydrolyzing esterase 1 homolog OS=Mus musculus OX=10090 GN=Iah1 PE=1 SV=1;tr|A0A1Y7VLY5|A0A1Y7VLY5_MOUSE Isoamyl acetate-hydrolyzing esterase 1 homolog OS=Mus musculus OX=10090 GN=Iah1 PE=1 SV=1;tr|A0A1Y7VKA0|A0A1Y7VKA0	i			17614000	11394000				11169000	2	3	14504000	11169000
E9PX94;Q8K1A6	E9PX94;Q8K1A6	Coiled-coil and C2 domain-containing protein 1A	CC2D1A	Cc2d1a	tr|E9PX94|E9PX94_MOUSE Coiled-coil and C2 domain-containing protein 1A OS=Mus musculus OX=10090 GN=Cc2d1a PE=1 SV=2;sp|Q8K1A6|C2D1A_MOUSE Coiled-coil and C2 domain-containing protein 1A OS=Mus musculus OX=10090 GN=Cc2d1a PE=1 SV=2	i	8375700	3563000					4631200		2	3	5969350	4631200
Q80WS3	Q80WS3	rRNA/tRNA 2-O-methyltransferase fibrillarin-like protein 1	FBLL1	Fbll1	sp|Q80WS3|FBLL1_MOUSE rRNA/tRNA 2-O-methyltransferase fibrillarin-like protein 1 OS=Mus musculus OX=10090 GN=Fbll1 PE=1 SV=1	i	180790000	185940000			147770000	137770000			2	2	183365000	142770000
E0CXS2;F8WIE2;Q08122;E0CXS9;E0CXU1;Q3TY99;F6TS96;E0CY14;Q80TC1;J3KMT7;E9Q2Q6;Q6PFG2;Q62440;Q5SQA2;F6ZBY9;Q5SQA4;Q5SQA3;Q3UY41;Q3UN01;Q80VE9;Q5DTI7;A0A8J2HHN0;Q80TG4;Q62441;Q9WVB2;E9PV07;F6YM15;Q6IR16;Q6PDS9;F6X5U5;E0CYM5;E0CY76	E0CXS2;F8WIE2;Q08122;E0CXS9;E0CXU1;Q3TY99;F6TS96;E0CY14;Q80TC1;J3KMT7;E9Q2Q6;Q6PFG2;Q62440;Q5SQA2;F6ZBY9;Q5SQA4;Q5SQA3;Q3UY41;Q3UN01;Q80VE9;Q5DTI7;A0A8J2HHN0;Q80TG4;Q62441;Q9WVB2	Transducin-like enhancer protein 3;Transducin-like enhancer protein 1;Transducin-like enhancer protein 4;Transducin-like enhancer protein 2	TLE3	Tle3	tr|E0CXS2|E0CXS2_MOUSE Transducin-like enhancer protein 3 OS=Mus musculus OX=10090 GN=Tle3 PE=1 SV=1;tr|F8WIE2|F8WIE2_MOUSE Transducin-like enhancer protein 3 OS=Mus musculus OX=10090 GN=Tle3 PE=1 SV=1;sp|Q08122|TLE3_MOUSE Transducin-like enhancer protein	i	9777100	9874000				7993500	7481100		2	2	9825550	7737300
Q32MD7;Q9CQE5	Q32MD7;Q9CQE5	Regulator of G-protein signaling 10	RGS10	Rgs10	tr|Q32MD7|Q32MD7_MOUSE Regulator of G-protein signalling 10 OS=Mus musculus OX=10090 GN=Rgs10 PE=1 SV=1;sp|Q9CQE5|RGS10_MOUSE Regulator of G-protein signaling 10 OS=Mus musculus OX=10090 GN=Rgs10 PE=1 SV=1	i		37705000		18778000	22136000		28701000	15939000	2	1	28241500	2.22587e+07
Q8BH15;A0A1L1SQA7;A0A1L1SS47;A0A1L1SQF2;Q3TJV1;A0A1L1SSE2;A0A5F8MPB8	Q8BH15;A0A1L1SQA7;A0A1L1SS47;A0A1L1SQF2	CCR4-NOT transcription complex subunit 10	CNOT10	Cnot10	sp|Q8BH15|CNO10_MOUSE CCR4-NOT transcription complex subunit 10 OS=Mus musculus OX=10090 GN=Cnot10 PE=1 SV=1;tr|A0A1L1SQA7|A0A1L1SQA7_MOUSE CCR4-NOT transcription complex subunit 10 OS=Mus musculus OX=10090 GN=Cnot10 PE=1 SV=1;tr|A0A1L1SS47|A0A1L1SS47_MOUS	i		98095000	146070000			96341000	98766000		2	2	122082500	97553500
B2RTE3;Q4FK66	B2RTE3;Q4FK66	Pre-mRNA-splicing factor 38A	PRPF38A	Prpf38a	tr|B2RTE3|B2RTE3_MOUSE Pre-mRNA-splicing factor 38A OS=Mus musculus OX=10090 GN=Prpf38a PE=2 SV=1;sp|Q4FK66|PR38A_MOUSE Pre-mRNA-splicing factor 38A OS=Mus musculus OX=10090 GN=Prpf38a PE=1 SV=1	i	13347000			9929500			9338700		2	3	11638250	9338700
Q9DCW5;P43024	Q9DCW5;P43024	Cytochrome c oxidase subunit 6A, mitochondrial;Cytochrome c oxidase subunit 6A1, mitochondrial	COX6A1	Cox6a1	tr|Q9DCW5|Q9DCW5_MOUSE Cytochrome c oxidase subunit OS=Mus musculus OX=10090 GN=Cox6a1 PE=1 SV=1;sp|P43024|CX6A1_MOUSE Cytochrome c oxidase subunit 6A1, mitochondrial OS=Mus musculus OX=10090 GN=Cox6a1 PE=1 SV=2	i			38055000	45572000			33612000		2	3	41813500	33612000
Q3V212;Q8C7V8;A0A2R8VKP7;A0A2R8VI68;Q8CED1	Q3V212;Q8C7V8;A0A2R8VKP7;A0A2R8VI68;Q8CED1	Coiled-coil domain-containing protein 134	CCDC134	Ccdc134	tr|Q3V212|Q3V212_MOUSE Coiled-coil domain-containing protein 134 OS=Mus musculus OX=10090 GN=Ccdc134 PE=2 SV=1;sp|Q8C7V8|CC134_MOUSE Coiled-coil domain-containing protein 134 OS=Mus musculus OX=10090 GN=Ccdc134 PE=1 SV=1;tr|A0A2R8VKP7|A0A2R8VKP7_MOUSE Coil	i	12929000	12490000					10243000		2	3	12709500	10243000
Q9CQA5	Q9CQA5	Mediator of RNA polymerase II transcription subunit 4	MED4	Med4	sp|Q9CQA5|MED4_MOUSE Mediator of RNA polymerase II transcription subunit 4 OS=Mus musculus OX=10090 GN=Med4 PE=1 SV=1	i	7377700		8926400		8393700		4755400		2	2	8152050	6574550
Q8BH79;A0A1L1SS60;A0A1L1SR14;A0A1L1SV36	Q8BH79;A0A1L1SS60	Anoctamin-10	ANO10	Ano10	sp|Q8BH79|ANO10_MOUSE Anoctamin-10 OS=Mus musculus OX=10090 GN=Ano10 PE=1 SV=1;tr|A0A1L1SS60|A0A1L1SS60_MOUSE Anoctamin OS=Mus musculus OX=10090 GN=Ano10 PE=1 SV=1	i	31093000		30275000			24933000			2	3	30684000	24933000
E9PV44;O35143;Q8BTA7	E9PV44;O35143	ATPase inhibitor, mitochondrial	ATPIF1	Atpif1	tr|E9PV44|E9PV44_MOUSE ATP synthase F1 subunit epsilon OS=Mus musculus OX=10090 GN=Atpif1 PE=1 SV=1;sp|O35143|ATIF1_MOUSE ATPase inhibitor, mitochondrial OS=Mus musculus OX=10090 GN=Atp5if1 PE=1 SV=2	i		234140000		162640000		115150000	171430000	202160000	2	1	198390000	1.62913e+08
Q3TXN6;Q99LI7;Q8CE71;Q3TV86	Q3TXN6;Q99LI7	Cleavage stimulation factor subunit 3	CSTF3	Cstf3	tr|Q3TXN6|Q3TXN6_MOUSE Suf domain-containing protein (Fragment) OS=Mus musculus OX=10090 GN=Cstf3 PE=2 SV=1;sp|Q99LI7|CSTF3_MOUSE Cleavage stimulation factor subunit 3 OS=Mus musculus OX=10090 GN=Cstf3 PE=1 SV=1	i			39377000	32893000			29353000	30060000	2	2	36135000	29706500
Q3UVK0;F6TQS9;G8JL46	Q3UVK0	Endoplasmic reticulum metallopeptidase 1	ERMP1	Ermp1	sp|Q3UVK0|ERMP1_MOUSE Endoplasmic reticulum metallopeptidase 1 OS=Mus musculus OX=10090 GN=Ermp1 PE=1 SV=2	i	39139000	37768000			34502000	30250000	30361000		2	1	38453500	3.17043e+07
Q3U5F4;G8JL83	Q3U5F4	YrdC domain-containing protein, mitochondrial	YRDC	Yrdc	sp|Q3U5F4|YRDC_MOUSE Threonylcarbamoyl-AMP synthase OS=Mus musculus OX=10090 GN=Yrdc PE=1 SV=1	i			15039000	15149000	13761000			11153000	2	2	15094000	12457000
Q9CQV4	Q9CQV4	Protein FAM134C	RETREG3	Retreg3	sp|Q9CQV4|RETR3_MOUSE Reticulophagy regulator 3 OS=Mus musculus OX=10090 GN=Retreg3 PE=1 SV=1	i	8472800		7630400		6540600	6174300		7234200	2	1	8051600	6649700
A0A3Q4L2S1;Q9R061;A0A3Q4EGA7;A0A3Q4EC31;A0A3Q4EIH1;A0A3Q4EH93;A0A3Q4EGU9;A0A3Q4L320;A0A3Q4L2Y0;A0A3Q4EBU9	A0A3Q4L2S1;Q9R061;A0A3Q4EGA7;A0A3Q4EC31;A0A3Q4EIH1;A0A3Q4EH93;A0A3Q4EGU9	Cytosolic Fe-S cluster assembly factor NUBP2	NUBP2	Nubp2	tr|A0A3Q4L2S1|A0A3Q4L2S1_MOUSE Cytosolic Fe-S cluster assembly factor NUBP2 OS=Mus musculus OX=10090 GN=Nubp2 PE=1 SV=1;sp|Q9R061|NUBP2_MOUSE Cytosolic Fe-S cluster assembly factor NUBP2 OS=Mus musculus OX=10090 GN=Nubp2 PE=1 SV=1;tr|A0A3Q4EGA7|A0A3Q4EGA7_	i		24738000	27567000				22431000	20901000	2	2	26152500	21666000
Q9CWV0	Q9CWV0	Mitochondrial assembly of ribosomal large subunit protein 1	MALSU1	Malsu1	sp|Q9CWV0|MASU1_MOUSE Mitochondrial assembly of ribosomal large subunit protein 1 OS=Mus musculus OX=10090 GN=Malsu1 PE=1 SV=1	i	11202000		10101000		8897900	8804400			2	2	10651500	8851150
Q3U8S0;Q9DCR2;A0A286YD58;A0A286YDU3	Q3U8S0;Q9DCR2;A0A286YD58;A0A286YDU3	AP-3 complex subunit sigma-1	AP3S1	Ap3s1	tr|Q3U8S0|Q3U8S0_MOUSE Adaptor-related protein complex 3, sigma 1 subunit OS=Mus musculus OX=10090 GN=Ap3s1 PE=1 SV=1;sp|Q9DCR2|AP3S1_MOUSE AP-3 complex subunit sigma-1 OS=Mus musculus OX=10090 GN=Ap3s1 PE=1 SV=2;tr|A0A286YD58|A0A286YD58_MOUSE AP-3 complex	i			14945000	14994000	12480000				2	3	14969500	12480000
Q9CPW2	Q9CPW2	Adrenodoxin-like protein, mitochondrial	FDX2	Fdx2	sp|Q9CPW2|FDX2_MOUSE Ferredoxin-2, mitochondrial OS=Mus musculus OX=10090 GN=Fdx2 PE=1 SV=1	i	11562000	9762000					10333000	7567600	2	2	10662000	8950300
Q61935;A0A087WRZ7;A0A0G2JDM3;Q545G5;E9PWG4;Q6PCW9;A0A0G2JDW2;Q545T7;P05977;P09542	Q61935;A0A087WRZ7;A0A0G2JDM3;Q545G5;E9PWG4;Q6PCW9;A0A0G2JDW2;Q545T7;P05977;P09542	Myosin light chain 1/3, skeletal muscle isoform;Myosin light chain 3	MYL1	Myl1	tr|Q61935|Q61935_MOUSE Ventricular alkali myosin light chain (Fragment) OS=Mus musculus OX=10090 GN=Myl3 PE=2 SV=1;tr|A0A087WRZ7|A0A087WRZ7_MOUSE Myosin light chain 1/3, skeletal muscle isoform OS=Mus musculus OX=10090 GN=Myl1 PE=1 SV=1;tr|A0A0G2JDM3|A0A0G	i			72737000	88391000		63972000	75293000	64258000	2	1	80564000	67841000
F6SMY7;Q7TPH6;F6T4V9;F7CZG3	F6SMY7;Q7TPH6;F6T4V9	E3 ubiquitin-protein ligase MYCBP2	MYCBP2	Mycbp2	tr|F6SMY7|F6SMY7_MOUSE RCR-type E3 ubiquitin transferase (Fragment) OS=Mus musculus OX=10090 GN=Mycbp2 PE=1 SV=1;sp|Q7TPH6|MYCB2_MOUSE E3 ubiquitin-protein ligase MYCBP2 OS=Mus musculus OX=10090 GN=Mycbp2 PE=1 SV=3;tr|F6T4V9|F6T4V9_MOUSE E3 ubiquitin-prote	i		21220000	13642000			14684000			2	3	17431000	14684000
Q8BHC2;Q9CX00	Q8BHC2;Q9CX00	IST1 homolog	IST1	Ist1	tr|Q8BHC2|Q8BHC2_MOUSE IST1 homolog OS=Mus musculus OX=10090 GN=Ist1 PE=2 SV=1;sp|Q9CX00|IST1_MOUSE IST1 homolog OS=Mus musculus OX=10090 GN=Ist1 PE=1 SV=1	i			28387000	29984000			24608000		2	3	29185500	24608000
H3BLG6;Q2TBA5;Q2TBA4;H3BIU2;Q8BMQ3;H3BL54;H3BKJ2;H3BJ03;H3BKX5	H3BLG6;Q2TBA5;Q2TBA4;H3BIU2;Q8BMQ3;H3BL54;H3BKJ2;H3BJ03;H3BKX5	Zinc finger protein basonuclin-2	BNC2	Bnc2	tr|H3BLG6|H3BLG6_MOUSE Zinc finger protein basonuclin-2 OS=Mus musculus OX=10090 GN=Bnc2 PE=1 SV=1;tr|Q2TBA5|Q2TBA5_MOUSE Bnc2 protein OS=Mus musculus OX=10090 GN=Bnc2 PE=2 SV=1;tr|Q2TBA4|Q2TBA4_MOUSE Bnc2 protein OS=Mus musculus OX=10090 GN=Bnc2 PE=2 SV=1	i	7290100		5166300		5258700				2	3	6228200	5258700
G3UZN7;Q8VC65	G3UZN7;Q8VC65	Nurim	NRM	Nrm	tr|G3UZN7|G3UZN7_MOUSE Nurim (Fragment) OS=Mus musculus OX=10090 GN=Nrm PE=1 SV=1;sp|Q8VC65|NRM_MOUSE Nurim OS=Mus musculus OX=10090 GN=Nrm PE=1 SV=1	i	73412000			57440000	51947000	60075000		53712000	2	1	65426000	5.52447e+07
Q3U6D7;O55100	Q3U6D7;O55100	Synaptogyrin-1	SYNGR1	Syngr1	tr|Q3U6D7|Q3U6D7_MOUSE MARVEL domain-containing protein OS=Mus musculus OX=10090 GN=Syngr1 PE=2 SV=1;sp|O55100|SNG1_MOUSE Synaptogyrin-1 OS=Mus musculus OX=10090 GN=Syngr1 PE=1 SV=2	i	54638000	60887000					55079000	42738000	2	2	57762500	48908500
Q3U0S1;Q8BZ20	Q3U0S1;Q8BZ20	Poly [ADP-ribose] polymerase 12	PARP12	Parp12	tr|Q3U0S1|Q3U0S1_MOUSE Poly(ADP-ribose) polymerase family member 12 OS=Mus musculus OX=10090 GN=Parp12 PE=2 SV=1;sp|Q8BZ20|PAR12_MOUSE Protein mono-ADP-ribosyltransferase PARP12 OS=Mus musculus OX=10090 GN=Parp12 PE=1 SV=3	i	8266500			8431500	6793800	7491900		6962400	2	1	8349000	7082700
Q542D8;Q8R003;Q8BYC7;Q3TJQ3;Q8BKS0;S4R267	Q542D8;Q8R003;Q8BYC7;Q3TJQ3;Q8BKS0;S4R267	Muscleblind-like protein 3	MBNL3	Mbnl3	tr|Q542D8|Q542D8_MOUSE Muscleblind-like protein 3 OS=Mus musculus OX=10090 GN=Mbnl3 PE=2 SV=1;sp|Q8R003|MBNL3_MOUSE Muscleblind-like protein 3 OS=Mus musculus OX=10090 GN=Mbnl3 PE=2 SV=1;tr|Q8BYC7|Q8BYC7_MOUSE Muscleblind-like protein 3 OS=Mus musculus OX=	i	84373000			139870000			102430000	88617000	2	2	112121500	95523500
F8WJB0;E9QNV2;Q80YQ2;H3BK33;H3BLE0;H3BJ42	F8WJB0;E9QNV2;Q80YQ2	Mediator of RNA polymerase II transcription subunit 23	MED23	Med23	tr|F8WJB0|F8WJB0_MOUSE Mediator of RNA polymerase II transcription subunit 23 OS=Mus musculus OX=10090 GN=Med23 PE=1 SV=1;tr|E9QNV2|E9QNV2_MOUSE Mediator of RNA polymerase II transcription subunit 23 OS=Mus musculus OX=10090 GN=Med23 PE=1 SV=1;sp|Q80YQ2|ME	i		14346000	11064000				10839000		2	3	12705000	10839000
Q571E4;Q8CC47	Q571E4;Q8CC47	N-acetylgalactosamine-6-sulfatase	GALNS	Galns	sp|Q571E4|GALNS_MOUSE N-acetylgalactosamine-6-sulfatase OS=Mus musculus OX=10090 GN=Galns PE=1 SV=2;tr|Q8CC47|Q8CC47_MOUSE N-acetylgalactosamine-6-sulfatase OS=Mus musculus OX=10090 GN=Galns PE=1 SV=1	i	137510000	48242000						79970000	2	3	92876000	79970000
F8VQ05;Q80XD5;A0A0J9YUH4;Q8CHD0;A0A0J9YUJ6;Q8BIA1;A0A0J9YTS1;Q99KZ2;A0A0J9YU33;Q80UX7;Q9CS05	F8VQ05		FRYL	Fryl	tr|F8VQ05|F8VQ05_MOUSE FRY-like transcription coactivator OS=Mus musculus OX=10090 GN=Fryl PE=1 SV=1	i	18119000			12457000		12038000		14301000	2	2	15288000	13169500
Q3TIU4	Q3TIU4	2,5-phosphodiesterase 12	PDE12	Pde12	sp|Q3TIU4|PDE12_MOUSE 2,5-phosphodiesterase 12 OS=Mus musculus OX=10090 GN=Pde12 PE=1 SV=2	i	17244000		21112000		16558000				2	3	19178000	16558000
Q3TSG4	Q3TSG4	RNA demethylase ALKBH5	ALKBH5	Alkbh5	sp|Q3TSG4|ALKB5_MOUSE RNA demethylase ALKBH5 OS=Mus musculus OX=10090 GN=Alkbh5 PE=1 SV=2	i	9016300	10418000			8413200				2	3	9717150	8413200
Q9CPV5;Q8BVG3;A0A0A6YVR2	Q9CPV5;Q8BVG3	Polyamine-modulated factor 1	PMF1	Pmf1	sp|Q9CPV5|PMF1_MOUSE Polyamine-modulated factor 1 OS=Mus musculus OX=10090 GN=Pmf1 PE=1 SV=1;tr|Q8BVG3|Q8BVG3_MOUSE Polyamine-modulated factor 1 OS=Mus musculus OX=10090 GN=Pmf1 PE=2 SV=1	i	9736100	9391100			7624200		8960600		2	2	9563600	8292400
F6RJV6;Q9JJK2	F6RJV6;Q9JJK2	LanC-like protein 2	LANCL2	Lancl2	tr|F6RJV6|F6RJV6_MOUSE LanC-like protein 2 (Fragment) OS=Mus musculus OX=10090 GN=Lancl2 PE=1 SV=1;sp|Q9JJK2|LANC2_MOUSE LanC-like protein 2 OS=Mus musculus OX=10090 GN=Lancl2 PE=1 SV=1	i		15273000		16285000	12855000	13863000		14588000	2	1	15779000	1.37687e+07
P11881;Q8BQN0;Q6NV80;Q8C7X9;Q3UVA1;A0A0N4SWI0;A0A0N4SWH7	P11881	Inositol 1,4,5-trisphosphate receptor type 1	ITPR1	Itpr1	sp|P11881|ITPR1_MOUSE Inositol 1,4,5-trisphosphate receptor type 1 OS=Mus musculus OX=10090 GN=Itpr1 PE=1 SV=2	i			16833000	14061000		13511000			2	3	15447000	13511000
Q91YY8;Q6HAA1;Q00422;Q6WJ14	Q91YY8;Q6HAA1;Q00422;Q6WJ14	GA-binding protein alpha chain	GABPA	Gabpa	tr|Q91YY8|Q91YY8_MOUSE Gabpa protein OS=Mus musculus OX=10090 GN=Gabpa PE=2 SV=1;tr|Q6HAA1|Q6HAA1_MOUSE GA-binding protein alpha-subunit OS=Mus musculus OX=10090 GN=Gabpa PE=3 SV=1;sp|Q00422|GABPA_MOUSE GA-binding protein alpha chain OS=Mus musculus OX=100	i		39201000	45228000		36353000	41668000	34985000	36564000	2	0	42214500	37392500
Q3TCI8;Q3UW64;Q91WG8;G3UYD5;G3UX23;F7BWW0;F6SHH4;G3UWV5;F6WD11;G3UZ98;G3UX49	Q3TCI8;Q3UW64;Q91WG8;G3UYD5;G3UX23	Bifunctional UDP-N-acetylglucosamine 2-epimerase/N-acetylmannosamine kinase;UDP-N-acetylglucosamine 2-epimerase (hydrolyzing);N-acetylmannosamine kinase	GNE	Gne	tr|Q3TCI8|Q3TCI8_MOUSE Epimerase_2 domain-containing protein OS=Mus musculus OX=10090 GN=Gne PE=1 SV=1;tr|Q3UW64|Q3UW64_MOUSE Bifunctional UDP-N-acetylglucosamine 2-epimerase/N-acetylmannosamine kinase OS=Mus musculus OX=10090 GN=Gne PE=1 SV=1;sp|Q91WG8|GL	i		12753000	13359000		12008000	11214000			2	2	13056000	11611000
P99028	P99028	Cytochrome b-c1 complex subunit 6, mitochondrial	UQCRH	Uqcrh	sp|P99028|QCR6_MOUSE Cytochrome b-c1 complex subunit 6, mitochondrial OS=Mus musculus OX=10090 GN=Uqcrh PE=1 SV=2	i	36979000		34107000		29100000	27306000		38451000	2	1	35543000	31619000
Q0PD48;A2AFP5;Q9R0M6;A2AFP4	Q0PD48;A2AFP5;Q9R0M6	Ras-related protein Rab-9A	RAB9A	Rab9a	tr|Q0PD48|Q0PD48_MOUSE Rab9A OS=Mus musculus OX=10090 GN=Rab9 PE=1 SV=1;tr|A2AFP5|A2AFP5_MOUSE RAB9, member RAS oncogene family (Fragment) OS=Mus musculus OX=10090 GN=Rab9 PE=1 SV=1;sp|Q9R0M6|RAB9A_MOUSE Ras-related protein Rab-9A OS=Mus musculus OX=10090	i		35723000	27064000		30675000		25284000		2	2	31393500	27979500
A0A5F8MPX8;Q921E6;A0A140LIN6;B4DVW7;A0A140LIG5	A0A5F8MPX8;Q921E6	Polycomb protein EED	EED	Eed	tr|A0A5F8MPX8|A0A5F8MPX8_MOUSE Polycomb protein EED OS=Mus musculus OX=10090 GN=Eed PE=1 SV=2;sp|Q921E6|EED_MOUSE Polycomb protein EED OS=Mus musculus OX=10090 GN=Eed PE=1 SV=1	i		17356000	18973000		17682000		14119000	17046000	2	1	18164500	1.62823e+07
Q9D375;Q8R2Y0	Q9D375;Q8R2Y0	Monoacylglycerol lipase ABHD6	ABHD6	Abhd6	tr|Q9D375|Q9D375_MOUSE AB hydrolase-1 domain-containing protein OS=Mus musculus OX=10090 GN=Abhd6 PE=2 SV=1;sp|Q8R2Y0|ABHD6_MOUSE Monoacylglycerol lipase ABHD6 OS=Mus musculus OX=10090 GN=Abhd6 PE=1 SV=1	i	34768000		37520000		28649000	36292000			2	2	36144000	32470500
Q6R891;Q8C3W4	Q6R891	Neurabin-2	PPP1R9B	Ppp1r9b	sp|Q6R891|NEB2_MOUSE Neurabin-2 OS=Mus musculus OX=10090 GN=Ppp1r9b PE=1 SV=1	i		15886000	9823300				12874000	10223000	2	2	12854650	11548500
Q8CDZ6;Q6DID7	Q8CDZ6;Q6DID7	Protein wntless homolog	WLS	Wls	tr|Q8CDZ6|Q8CDZ6_MOUSE Wnt ligand secretion mediator OS=Mus musculus OX=10090 GN=Wls PE=2 SV=1;sp|Q6DID7|WLS_MOUSE Protein wntless homolog OS=Mus musculus OX=10090 GN=Wls PE=1 SV=1	i	10888000		8266000					8627100	2	3	9577000	8627100
A0A0H2UH13;Q8BK75;A0A0G2JGK0;A0A0G2JGM4	A0A0H2UH13;Q8BK75;A0A0G2JGK0;A0A0G2JGM4	Elongator complex protein 6	ELP6	Elp6	tr|A0A0H2UH13|A0A0H2UH13_MOUSE Elongator complex protein 6 OS=Mus musculus OX=10090 GN=Elp6 PE=1 SV=1;sp|Q8BK75|ELP6_MOUSE Elongator complex protein 6 OS=Mus musculus OX=10090 GN=Elp6 PE=1 SV=1;tr|A0A0G2JGK0|A0A0G2JGK0_MOUSE Elongator complex protein 6 OS=	i		11177000	13117000		10476000		11419000		2	2	12147000	10947500
Q8BXA5	Q8BXA5	Cleft lip and palate transmembrane protein 1-like protein	CLPTM1L	Clptm1l	sp|Q8BXA5|CLP1L_MOUSE Lipid scramblase CLPTM1L OS=Mus musculus OX=10090 GN=Clptm1l PE=1 SV=1	i		5241100		4634500	4472200	4459400			2	2	4937800	4465800
Q6P9Q6;A0A6I8MWZ0;B2RQ18;Q80YW9;Q80YW6;Q80YW7	Q6P9Q6;A0A6I8MWZ0;B2RQ18;Q80YW9;Q80YW6	FK506-binding protein 15;Peptidyl-prolyl cis-trans isomerase	FKBP15	Fkbp15	sp|Q6P9Q6|FKB15_MOUSE FK506-binding protein 15 OS=Mus musculus OX=10090 GN=Fkbp15 PE=1 SV=2;tr|A0A6I8MWZ0|A0A6I8MWZ0_MOUSE peptidylprolyl isomerase (Fragment) OS=Mus musculus OX=10090 GN=Fkbp15 PE=1 SV=1;tr|B2RQ18|B2RQ18_MOUSE peptidylprolyl isomerase OS=M	i	44741000		28441000		46264000		18871000	34434000	2	1	36591000	3.31897e+07
A0A2X0U2I4;A2AF47;A2AF67;A2AF65;Q8CCF4	A0A2X0U2I4;A2AF47;A2AF67	Dedicator of cytokinesis protein 11	DOCK11	Dock11	tr|A0A2X0U2I4|A0A2X0U2I4_MOUSE DOCK11 OS=Mus musculus OX=10090 GN=DOCK11 PE=3 SV=1;sp|A2AF47|DOC11_MOUSE Dedicator of cytokinesis protein 11 OS=Mus musculus OX=10090 GN=Dock11 PE=1 SV=1;tr|A2AF67|A2AF67_MOUSE Dedicator of cytokinesis protein 11 OS=Mus musc	i			23109000	19341000		23152000		15615000	2	2	21225000	19383500
A2A485;Q3UH28;Q3U1M7;A2A483;E9Q8D1;Q3V1I9;A2A482;A2A484;Q8CHB3;Q80Y82;Q80XT8;Q3V437;A2A481;A2A480;Q6P4S7	A2A485;Q3UH28;Q3U1M7;A2A483;E9Q8D1;Q3V1I9;A2A482;A2A484;Q8CHB3;Q80Y82;Q80XT8;Q3V437		ZMYND8	Zmynd8	tr|A2A485|A2A485_MOUSE Zinc finger, MYND-type-containing 8 OS=Mus musculus OX=10090 GN=Zmynd8 PE=1 SV=1;tr|Q3UH28|Q3UH28_MOUSE Zinc finger, MYND-type-containing 8 OS=Mus musculus OX=10090 GN=Zmynd8 PE=1 SV=1;tr|Q3U1M7|Q3U1M7_MOUSE Zinc finger, MYND-type-co	i	29800000	32473000			34019000	25687000	28961000	25084000	2	0	31136500	28437750
Q99LN9;D3Z7J7;D3Z6Y9;D3YZM0;F6TY47	Q99LN9;D3Z7J7;D3Z6Y9	Deoxyhypusine hydroxylase	DOHH	Dohh	sp|Q99LN9|DOHH_MOUSE Deoxyhypusine hydroxylase OS=Mus musculus OX=10090 GN=Dohh PE=1 SV=2;tr|D3Z7J7|D3Z7J7_MOUSE Deoxyhypusine hydroxylase (Fragment) OS=Mus musculus OX=10090 GN=Dohh PE=1 SV=8;tr|D3Z6Y9|D3Z6Y9_MOUSE Deoxyhypusine hydroxylase OS=Mus musculu	i	62174000		50065000		51417000				2	3	56119500	51417000
Q3UDR8;Q497F8;F6YIY0	Q3UDR8;Q497F8	Protein YIPF3;Protein YIPF3, N-terminally processed;Protein YIPF	YIPF3	Yipf3	sp|Q3UDR8|YIPF3_MOUSE Protein YIPF3 OS=Mus musculus OX=10090 GN=Yipf3 PE=1 SV=1;tr|Q497F8|Q497F8_MOUSE Protein YIPF3 OS=Mus musculus OX=10090 GN=Yipf3 PE=2 SV=1	i	25657000	24226000			22883000				2	3	24941500	22883000
Q80WG5	Q80WG5	Volume-regulated anion channel subunit LRRC8A	LRRC8A	Lrrc8a	sp|Q80WG5|LRC8A_MOUSE Volume-regulated anion channel subunit LRRC8A OS=Mus musculus OX=10090 GN=Lrrc8a PE=1 SV=1	i	30243000			33568000	32048000	50554000	10700000	23998000	2	0	31905500	29325000
Q3TD41;Q3UGF2;Q1AJD0;Q5SVQ0;Q3UGU8;F6S4B9	Q3TD41;Q3UGF2;Q1AJD0;Q5SVQ0;Q3UGU8	Histone acetyltransferase;Histone acetyltransferase KAT7	KAT7	Kat7	tr|Q3TD41|Q3TD41_MOUSE histone acetyltransferase OS=Mus musculus OX=10090 GN=Kat7 PE=2 SV=1;tr|Q3UGF2|Q3UGF2_MOUSE histone acetyltransferase (Fragment) OS=Mus musculus OX=10090 GN=Kat7 PE=2 SV=1;tr|Q1AJD0|Q1AJD0_MOUSE histone acetyltransferase OS=Mus muscu	i	56775000		29527000		34666000	44696000			2	2	43151000	39681000
Q810B1;Q6P060;Q5RL20;Q99N89	Q810B1;Q6P060;Q5RL20;Q99N89	39S ribosomal protein L43, mitochondrial	MRPL43	Mrpl43	tr|Q810B1|Q810B1_MOUSE Mitochondrial ribosomal protein L43 (Fragment) OS=Mus musculus OX=10090 GN=Mrpl43 PE=2 SV=1;tr|Q6P060|Q6P060_MOUSE Mrpl43 protein (Fragment) OS=Mus musculus OX=10090 GN=Mrpl43 PE=2 SV=1;tr|Q5RL20|Q5RL20_MOUSE 39S ribosomal protein L4	i	26653000		26997000		25012000	22160000		26977000	2	1	26825000	2.47163e+07
A0A1W2P7U1;Q8CFI2;A0A1W2P892;A0A1W2P7T2;A0A1W2P8B1;A0A1W2P7U9;A0A087WP01;A0A140T8I4	A0A1W2P7U1;Q8CFI2	Ubiquitin-conjugating enzyme E2 R1	CDC34	Cdc34	tr|A0A1W2P7U1|A0A1W2P7U1_MOUSE Ubiquitin-conjugating enzyme E2 R1 OS=Mus musculus OX=10090 GN=Cdc34 PE=1 SV=1;sp|Q8CFI2|UB2R1_MOUSE Ubiquitin-conjugating enzyme E2 R1 OS=Mus musculus OX=10090 GN=Cdc34 PE=1 SV=1	i		9735100		14222000	10404000	9929600	12793000	11192000	2	0	11978550	11079650
Q4FJR0;Q8R2U6;P0C028;P0C027	Q4FJR0;Q8R2U6;P0C028;P0C027	Diphosphoinositol polyphosphate phosphohydrolase 2;Diphosphoinositol polyphosphate phosphohydrolase 3-beta;Diphosphoinositol polyphosphate phosphohydrolase 3-alpha	NUDT4	Nudt4	tr|Q4FJR0|Q4FJR0_MOUSE Nudt4 protein OS=Mus musculus OX=10090 GN=Nudt4 PE=1 SV=1;sp|Q8R2U6|NUDT4_MOUSE Diphosphoinositol polyphosphate phosphohydrolase 2 OS=Mus musculus OX=10090 GN=Nudt4 PE=1 SV=1;sp|P0C028|NUD11_MOUSE Diphosphoinositol polyphosphate phos	i			17708000	13911000		13560000	16506000	13855000	2	1	15809500	1.46403e+07
P45591;Q3UHW9;A0A1Y7VJ71	P45591;Q3UHW9	Cofilin-2	CFL2	Cfl2	sp|P45591|COF2_MOUSE Cofilin-2 OS=Mus musculus OX=10090 GN=Cfl2 PE=1 SV=1;tr|Q3UHW9|Q3UHW9_MOUSE ADF-H domain-containing protein OS=Mus musculus OX=10090 GN=Cfl2 PE=1 SV=1	i	39737000			56170000		35335000	52043000	46138000	2	1	47953500	4.45053e+07
Q62087;Q99JS7;H3BL07	Q62087;Q99JS7	Serum paraoxonase/lactonase 3	PON3	Pon3	sp|Q62087|PON3_MOUSE Serum paraoxonase/lactonase 3 OS=Mus musculus OX=10090 GN=Pon3 PE=1 SV=2;tr|Q99JS7|Q99JS7_MOUSE Paraoxonase OS=Mus musculus OX=10090 GN=Pon3 PE=2 SV=1	i	7923200	5753900				4982900	7747300		2	2	6838550	6365100
A0A0A0MQ99;A2AN40;E3WH32;V9GXX7;Q8K3D3	A0A0A0MQ99;A2AN40		SWI5	Swi5	tr|A0A0A0MQ99|A0A0A0MQ99_MOUSE DNA repair protein SWI5 homolog OS=Mus musculus OX=10090 GN=Swi5 PE=1 SV=2;tr|A2AN40|A2AN40_MOUSE DNA repair protein SWI5 homolog OS=Mus musculus OX=10090 GN=Swi5 PE=1 SV=3	i		23068000		18897000	16640000	21767000		20210000	2	1	20982500	19539000
Q9CR59	Q9CR59	Growth arrest and DNA damage-inducible proteins-interacting protein 1	GADD45GIP1	Gadd45gip1	sp|Q9CR59|G45IP_MOUSE Growth arrest and DNA damage-inducible proteins-interacting protein 1 OS=Mus musculus OX=10090 GN=Gadd45gip1 PE=1 SV=1	i	45438000		30465000		35359000				2	3	37951500	35359000
Q6PAC3	Q6PAC3	DDB1- and CUL4-associated factor 13	DCAF13	Dcaf13	sp|Q6PAC3|DCA13_MOUSE DDB1- and CUL4-associated factor 13 OS=Mus musculus OX=10090 GN=Dcaf13 PE=2 SV=2	i	18008000	6674300			11503000				2	3	12341150	11503000
Q3UNY0;Q3ULN2;P62915;Q3UZJ3	Q3UNY0;Q3ULN2;P62915;Q3UZJ3	Transcription initiation factor IIB	GTF2B	Gtf2b	tr|Q3UNY0|Q3UNY0_MOUSE Transcription initiation factor IIB OS=Mus musculus OX=10090 GN=Gtf2b PE=2 SV=1;tr|Q3ULN2|Q3ULN2_MOUSE Transcription initiation factor IIB OS=Mus musculus OX=10090 GN=Gtf2b PE=1 SV=1;sp|P62915|TF2B_MOUSE Transcription initiation fact	i	13884000	7363200			12016000	10841000	6875500		2	1	10623600	9.91083e+06
Q9D0R9	Q9D0R9	WD repeat-containing protein 89	WDR89	Wdr89	sp|Q9D0R9|WDR89_MOUSE WD repeat-containing protein 89 OS=Mus musculus OX=10090 GN=Wdr89 PE=2 SV=1	i	10241000		8535700		7681600	9126000	9169800	9178100	2	0	9388350	8788875
Q3U0S4;Q7TSG2	Q3U0S4;Q7TSG2	RNA polymerase II subunit A C-terminal domain phosphatase	CTDP1	Ctdp1	tr|Q3U0S4|Q3U0S4_MOUSE RNA polymerase II subunit A C-terminal domain phosphatase OS=Mus musculus OX=10090 GN=Ctdp1 PE=2 SV=1;sp|Q7TSG2|CTDP1_MOUSE RNA polymerase II subunit A C-terminal domain phosphatase OS=Mus musculus OX=10090 GN=Ctdp1 PE=1 SV=1	i		12060000	9524900			9617400	12248000	8571000	2	1	10792450	1.01455e+07
Q8BJ05;A0A1Y7VJD9;A0A1Y7VK20	Q8BJ05	Zinc finger CCCH domain-containing protein 14	ZC3H14	Zc3h14	sp|Q8BJ05|ZC3HE_MOUSE Zinc finger CCCH domain-containing protein 14 OS=Mus musculus OX=10090 GN=Zc3h14 PE=1 SV=1	i	11799000	12764000			9123200	12402000	13160000		2	1	12281500	1.15617e+07
Q6PCN6;Q69ZX6;Q0VAW0;Q8C5W4	Q6PCN6;Q69ZX6	MORC family CW-type zinc finger protein 2A	MORC2A	Morc2a	tr|Q6PCN6|Q6PCN6_MOUSE Microrchidia 2A OS=Mus musculus OX=10090 GN=Morc2a PE=2 SV=1;sp|Q69ZX6|MOR2A_MOUSE ATPase MORC2A OS=Mus musculus OX=10090 GN=Morc2a PE=1 SV=2	i	9379600	7324800			7646500		8185600		2	2	8352200	7916050
Q9ET26;Q3UC35;Q8C521;S4R1Z0	Q9ET26;Q3UC35;Q8C521	E3 ubiquitin-protein ligase RNF114	RNF114	Rnf114	sp|Q9ET26|RN114_MOUSE E3 ubiquitin-protein ligase RNF114 OS=Mus musculus OX=10090 GN=Rnf114 PE=1 SV=2;tr|Q3UC35|Q3UC35_MOUSE RING-type E3 ubiquitin transferase (Fragment) OS=Mus musculus OX=10090 GN=Rnf114 PE=2 SV=1;tr|Q8C521|Q8C521_MOUSE RING-type E3 ubiq	i		13784000	13784000			13536000	12605000		2	2	13784000	13070500
P60840	P60840	Alpha-endosulfine	ENSA	Ensa	sp|P60840|ENSA_MOUSE Alpha-endosulfine OS=Mus musculus OX=10090 GN=Ensa PE=1 SV=1	i	65865000	66944000						63414000	2	3	66404500	63414000
Q9QZH6;A0A0R4J174;J3KMM6	Q9QZH6;A0A0R4J174;J3KMM6	Evolutionarily conserved signaling intermediate in Toll pathway, mitochondrial	ECSIT	Ecsit	sp|Q9QZH6|ECSIT_MOUSE Evolutionarily conserved signaling intermediate in Toll pathway, mitochondrial OS=Mus musculus OX=10090 GN=Ecsit PE=1 SV=2;tr|A0A0R4J174|A0A0R4J174_MOUSE Evolutionarily conserved signaling intermediate in Toll pathway, mitochondrial O	i	13181000	23204000						17402000	2	3	18192500	17402000
Q9D7P6;D3Z0K9;D3Z7W0;A0A8J2M9Z9	Q9D7P6;D3Z0K9;D3Z7W0	Iron-sulfur cluster assembly enzyme ISCU, mitochondrial	ISCU	Iscu	sp|Q9D7P6|ISCU_MOUSE Iron-sulfur cluster assembly enzyme ISCU OS=Mus musculus OX=10090 GN=Iscu PE=1 SV=1;tr|D3Z0K9|D3Z0K9_MOUSE Iron-sulfur cluster assembly enzyme ISCU, mitochondrial (Fragment) OS=Mus musculus OX=10090 GN=Iscu PE=1 SV=1;tr|D3Z7W0|D3Z7W0_M	i		21589000		19253000		18273000		20847000	2	2	20421000	19560000
A0A0G2JE32;Q9D7F5;Q9D1S1;Q4QQL2;Q3U5V6;A0A0G2JGL0;P61079;A0A0G2JF40;Q05CK8;A0A0G2JGZ3;A0A494BAN1;A0A494BA56;Q6ZWY6	A0A0G2JE32;Q9D7F5;Q9D1S1;Q4QQL2;Q3U5V6;A0A0G2JGL0;P61079;A0A0G2JF40;Q05CK8;A0A0G2JGZ3;A0A494BAN1;A0A494BA56;Q6ZWY6	Ubiquitin-conjugating enzyme E2 D3;Ubiquitin-conjugating enzyme E2 D2B	UBE2D3	Ube2d3	tr|A0A0G2JE32|A0A0G2JE32_MOUSE Ubiquitin-conjugating enzyme E2 D3 (Fragment) OS=Mus musculus OX=10090 GN=Ube2d3 PE=1 SV=1;tr|Q9D7F5|Q9D7F5_MOUSE UBC core domain-containing protein OS=Mus musculus OX=10090 GN=Ube2d3 PE=2 SV=1;tr|Q9D1S1|Q9D1S1_MOUSE UBC core	i		187810000	166220000		150350000	189890000			2	2	177015000	170120000
Q52L79;Q3US19;P05627;Q3V255	Q52L79;Q3US19;P05627;Q3V255	Transcription factor AP-1	JUN	Jun	tr|Q52L79|Q52L79_MOUSE Transcription factor Jun OS=Mus musculus OX=10090 GN=Jun PE=1 SV=1;tr|Q3US19|Q3US19_MOUSE Transcription factor Jun OS=Mus musculus OX=10090 GN=Jun PE=2 SV=1;sp|P05627|JUN_MOUSE Transcription factor Jun OS=Mus musculus OX=10090 GN=Jun	i	27499000		36125000		33328000			27891000	2	2	31812000	30609500
Q9Z2G9;Q3U816;Q3UJL4	Q9Z2G9;Q3U816;Q3UJL4	Oxidoreductase HTATIP2	HTATIP2	Htatip2	sp|Q9Z2G9|HTAI2_MOUSE Oxidoreductase HTATIP2 OS=Mus musculus OX=10090 GN=Htatip2 PE=1 SV=3;tr|Q3U816|Q3U816_MOUSE Oxidoreductase HTATIP2 OS=Mus musculus OX=10090 GN=Htatip2 PE=1 SV=1;tr|Q3UJL4|Q3UJL4_MOUSE Secreted protein OS=Mus musculus OX=10090 GN=Htati	i		14684000	11296000		12686000	10995000		13924000	2	1	12990000	12535000
Q99J62;Q3UI84;D6RGM1	Q99J62;Q3UI84;D6RGM1	Replication factor C subunit 4	RFC4	Rfc4	sp|Q99J62|RFC4_MOUSE Replication factor C subunit 4 OS=Mus musculus OX=10090 GN=Rfc4 PE=1 SV=1;tr|Q3UI84|Q3UI84_MOUSE Replication factor C subunit 4 OS=Mus musculus OX=10090 GN=Rfc4 PE=1 SV=1;tr|D6RGM1|D6RGM1_MOUSE Replication factor C subunit 4 (Fragment)	i		14390000	25326000		19330000	21536000	16966000		2	1	19858000	1.92773e+07
A0A0N4SVS8;Q8QZV7;F7BP94;F6W761	A0A0N4SVS8;Q8QZV7;F7BP94	Protein asunder homolog	INTS13	IntS13	tr|A0A0N4SVS8|A0A0N4SVS8_MOUSE Integrator complex subunit 13 (Fragment) OS=Mus musculus OX=10090 GN=Ints13 PE=1 SV=1;sp|Q8QZV7|INT13_MOUSE Integrator complex subunit 13 OS=Mus musculus OX=10090 GN=IntS13 PE=1 SV=2;tr|F7BP94|F7BP94_MOUSE Integrator complex	i	15274000		18394000					16342000	2	3	16834000	16342000
O88520;Q8R378;A0A494BAG1	O88520;Q8R378;A0A494BAG1	Leucine-rich repeat protein SHOC-2	SHOC2	Shoc2	sp|O88520|SHOC2_MOUSE Leucine-rich repeat protein SHOC-2 OS=Mus musculus OX=10090 GN=Shoc2 PE=1 SV=2;tr|Q8R378|Q8R378_MOUSE Leucine-rich repeat protein SHOC-2 OS=Mus musculus OX=10090 GN=Shoc2 PE=2 SV=1;tr|A0A494BAG1|A0A494BAG1_MOUSE Leucine-rich repeat pr	i			14145000	13765000		15137000		11965000	2	2	13955000	13551000
Q545W2;P97304;A0A0J9YUH6;A0A0J9YV27;Q9D1M1;Q99M44;Q8R1M3	Q545W2;P97304	DNA-directed RNA polymerases I and III subunit RPAC2	POLR1D	Polr1d	tr|Q545W2|Q545W2_MOUSE DNA-directed RNA polymerases I and III subunit RPAC2 OS=Mus musculus OX=10090 GN=Polr1d PE=1 SV=1;sp|P97304|RPAC2_MOUSE DNA-directed RNA polymerases I and III subunit RPAC2 OS=Mus musculus OX=10090 GN=Polr1d PE=1 SV=1	i	25774000		25305000		28288000	23367000		23087000	2	1	25539500	24914000
Q8BVG4	Q8BVG4	Dipeptidyl peptidase 9	DPP9	Dpp9	sp|Q8BVG4|DPP9_MOUSE Dipeptidyl peptidase 9 OS=Mus musculus OX=10090 GN=Dpp9 PE=1 SV=2	i		10870000		11719000	9767100		13499000	9890500	2	1	11294500	11052200
Q05DR8;A0A0R4J0T4;Q5D0E0;O88351;Q3U141;Q3USX8;Q3V454;F6ULQ4	Q05DR8;A0A0R4J0T4;Q5D0E0;O88351;Q3U141	Inhibitor of nuclear factor kappa-B kinase subunit beta	IKBKB	Ikbkb	tr|Q05DR8|Q05DR8_MOUSE IkappaB kinase (Fragment) OS=Mus musculus OX=10090 GN=Ikbkb PE=2 SV=1;tr|A0A0R4J0T4|A0A0R4J0T4_MOUSE IkappaB kinase OS=Mus musculus OX=10090 GN=Ikbkb PE=1 SV=1;tr|Q5D0E0|Q5D0E0_MOUSE IkappaB kinase OS=Mus musculus OX=10090 GN=Ikbkb P	i		14905000		21409000	15426000	18683000	19206000	17872000	2	0	18157000	17796750
Q8C5N9;O88736	Q8C5N9;O88736	3-keto-steroid reductase	HSD17B7	Hsd17b7	tr|Q8C5N9|Q8C5N9_MOUSE 3beta-hydroxysteroid 3-dehydrogenase OS=Mus musculus OX=10090 GN=Hsd17b7 PE=1 SV=1;sp|O88736|DHB7_MOUSE 3-keto-steroid reductase/17-beta-hydroxysteroid dehydrogenase 7 OS=Mus musculus OX=10090 GN=Hsd17b7 PE=1 SV=1	i	43573000	34449000			44736000	38966000	29797000	39540000	2	0	39011000	38259750
Q91YZ2;Q3UIX8;Q3UGL5;P56546;E9PWQ9;E9Q0T4	Q91YZ2;Q3UIX8;Q3UGL5;P56546;E9PWQ9;E9Q0T4	C-terminal-binding protein 2	CTBP2	Ctbp2	tr|Q91YZ2|Q91YZ2_MOUSE C-terminal-binding protein 2 OS=Mus musculus OX=10090 GN=Ctbp2 PE=1 SV=1;tr|Q3UIX8|Q3UIX8_MOUSE C-terminal-binding protein 2 OS=Mus musculus OX=10090 GN=Ctbp2 PE=2 SV=1;tr|Q3UGL5|Q3UGL5_MOUSE C-terminal-binding protein 2 OS=Mus muscu	i			28265000	23581000	28489000		14930000	32927000	2	1	25923000	2.54487e+07
Q8C2E4;Q3UCI6;Q6A032	Q8C2E4;Q3UCI6	Pentatricopeptide repeat-containing protein 1, mitochondrial	PTCD1	Ptcd1	sp|Q8C2E4|PTCD1_MOUSE Pentatricopeptide repeat-containing protein 1, mitochondrial OS=Mus musculus OX=10090 GN=Ptcd1 PE=2 SV=2;tr|Q3UCI6|Q3UCI6_MOUSE Pentatricopeptide repeat-containing protein 1, mitochondrial OS=Mus musculus OX=10090 GN=Ptcd1 PE=2 SV=1	i	11524000	10872000				11025000			2	3	11198000	11025000
Q9D6J9;Q9CXV1	Q9D6J9;Q9CXV1	Succinate dehydrogenase [ubiquinone] cytochrome b small subunit, mitochondrial	SDHD	Sdhd	tr|Q9D6J9|Q9D6J9_MOUSE Succinate dehydrogenase [ubiquinone] cytochrome b small subunit OS=Mus musculus OX=10090 GN=Sdhd PE=2 SV=1;sp|Q9CXV1|DHSD_MOUSE Succinate dehydrogenase [ubiquinone] cytochrome b small subunit, mitochondrial OS=Mus musculus OX=10090 G	i	26740000	26332000			30182000			22144000	2	2	26536000	26163000
Q9CQ06;A0A0A6YXP0	Q9CQ06	39S ribosomal protein L24, mitochondrial	MRPL24	Mrpl24	sp|Q9CQ06|RM24_MOUSE 39S ribosomal protein L24, mitochondrial OS=Mus musculus OX=10090 GN=Mrpl24 PE=1 SV=1	i		9790600	7941700					8767200	2	3	8866150	8767200
D3YYP4;Q3UST6;P43135;B8JJI9;F7CII1;Q3UF74;Q32NY6;Q60632;A0A140LJF1	D3YYP4;Q3UST6;P43135;B8JJI9;F7CII1;Q3UF74;Q32NY6;Q60632	COUP transcription factor 2;COUP transcription factor 1	NR2F2	Nr2f2	tr|D3YYP4|D3YYP4_MOUSE COUP transcription factor 2 OS=Mus musculus OX=10090 GN=Nr2f2 PE=1 SV=1;tr|Q3UST6|Q3UST6_MOUSE COT2 factor OS=Mus musculus OX=10090 GN=Nr2f2 PE=2 SV=1;sp|P43135|COT2_MOUSE COUP transcription factor 2 OS=Mus musculus OX=10090 GN=Nr2f2	i		12094000	8231400				10085000		2	3	10162700	10085000
Q8BGW1;E9Q1E4;D3Z127	Q8BGW1;E9Q1E4	Alpha-ketoglutarate-dependent dioxygenase FTO	FTO	Fto	sp|Q8BGW1|FTO_MOUSE Alpha-ketoglutarate-dependent dioxygenase FTO OS=Mus musculus OX=10090 GN=Fto PE=1 SV=1;tr|E9Q1E4|E9Q1E4_MOUSE Alpha-ketoglutarate-dependent dioxygenase FTO (Fragment) OS=Mus musculus OX=10090 GN=Fto PE=1 SV=2	i	7586900		8438000		7980100				2	3	8012450	7980100
Q3UGN9;Q3TQ49;Q3UMC8;P70297;Q3TPR2;A0A0A6YVP6;A2ARJ0	Q3UGN9;Q3TQ49;Q3UMC8;P70297;Q3TPR2	Signal transducing adapter molecule 1	STAM	Stam	tr|Q3UGN9|Q3UGN9_MOUSE Signal transducing adapter molecule 1 OS=Mus musculus OX=10090 GN=Stam PE=1 SV=1;tr|Q3TQ49|Q3TQ49_MOUSE Signal transducing adapter molecule 1 OS=Mus musculus OX=10090 GN=Stam PE=1 SV=1;tr|Q3UMC8|Q3UMC8_MOUSE Signal transducing adapte	i		20997000	38432000		33214000	27696000	20683000	37118000	2	0	29714500	29677750
Q8BHE8	Q8BHE8	Uncharacterized protein C2orf47 homolog, mitochondrial	MAIP1	Maip1	sp|Q8BHE8|MAIP1_MOUSE m-AAA protease-interacting protein 1, mitochondrial OS=Mus musculus OX=10090 GN=Maip1 PE=1 SV=1	i	18633000			15337000				16974000	2	3	16985000	16974000
Q5M8M8;P47915;W4VSN7;A0A1L1SS27;A0A1L1STJ3;A0A1L1SUN1	Q5M8M8;P47915;W4VSN7;A0A1L1SS27	60S ribosomal protein L29	RPL29	Rpl29	tr|Q5M8M8|Q5M8M8_MOUSE 60S ribosomal protein L29 OS=Mus musculus OX=10090 GN=Rpl29 PE=1 SV=1;sp|P47915|RL29_MOUSE 60S ribosomal protein L29 OS=Mus musculus OX=10090 GN=Rpl29 PE=1 SV=2;tr|W4VSN7|W4VSN7_MOUSE 60S ribosomal protein L29 OS=Mus musculus OX=1009	i			180020000	169550000	126030000	180380000	219340000		2	1	174785000	175250000
Q542A1;Q61334	Q542A1;Q61334	B-cell receptor-associated protein 29	BCAP29	Bcap29	tr|Q542A1|Q542A1_MOUSE B-cell receptor-associated protein OS=Mus musculus OX=10090 GN=Bcap29 PE=1 SV=1;sp|Q61334|BAP29_MOUSE B-cell receptor-associated protein 29 OS=Mus musculus OX=10090 GN=Bcap29 PE=1 SV=1	i		9187200	7756500					8507000	2	3	8471850	8507000
Q9JM62;D3Z6V2	Q9JM62;D3Z6V2	Receptor expression-enhancing protein 6;Receptor expression-enhancing protein	REEP6	Reep6	sp|Q9JM62|REEP6_MOUSE Receptor expression-enhancing protein 6 OS=Mus musculus OX=10090 GN=Reep6 PE=1 SV=1;tr|D3Z6V2|D3Z6V2_MOUSE Receptor expression-enhancing protein OS=Mus musculus OX=10090 GN=Reep6 PE=1 SV=1	i			38580000	58552000	47761000	44897000		53740000	2	1	48566000	4.87993e+07
E9PYH6;A0A0U1RNP2;Q80V17;D3YUD4;Q91Z33;Q80V59	E9PYH6;A0A0U1RNP2	Histone-lysine N-methyltransferase	SETD1A	Setd1a	sp|E9PYH6|SET1A_MOUSE Histone-lysine N-methyltransferase SETD1A OS=Mus musculus OX=10090 GN=Setd1a PE=1 SV=1;tr|A0A0U1RNP2|A0A0U1RNP2_MOUSE Predicted gene, 49388 (Fragment) OS=Mus musculus OX=10090 GN=Gm49388 PE=4 SV=1	i	4872500	6944800				4597900	7557500	5788100	2	1	5908650	5.98117e+06
Q3U186;A2AT41	Q3U186	Probable arginine--tRNA ligase, mitochondrial	RARS2	Rars2	sp|Q3U186|SYRM_MOUSE Probable arginine--tRNA ligase, mitochondrial OS=Mus musculus OX=10090 GN=Rars2 PE=1 SV=1	i		15954000	17813000		22182000		15408000	13862000	2	1	16883500	1.71507e+07
Q8VC85;Q544C9;A0A1B0GR26	Q8VC85;Q544C9;A0A1B0GR26	U6 snRNA-associated Sm-like protein LSm1	LSM1	Lsm1	sp|Q8VC85|LSM1_MOUSE U6 snRNA-associated Sm-like protein LSm1 OS=Mus musculus OX=10090 GN=Lsm1 PE=1 SV=1;tr|Q544C9|Q544C9_MOUSE U6 snRNA-associated Sm-like protein LSm1 OS=Mus musculus OX=10090 GN=Lsm1 PE=1 SV=1;tr|A0A1B0GR26|A0A1B0GR26_MOUSE U6 snRNA-asso	i		23525000	53246000					39014000	2	3	38385500	39014000
A0A494B9R5;E9Q156;Q9EP82;A0A494BBN7	A0A494B9R5;E9Q156;Q9EP82;A0A494BBN7	tRNA (guanine-N(7)-)-methyltransferase non-catalytic subunit Wdr4;tRNA (guanine-N(7)-)-methyltransferase non-catalytic subunit WDR4	WDR4	Wdr4	tr|A0A494B9R5|A0A494B9R5_MOUSE tRNA (guanine-N(7)-)-methyltransferase non-catalytic subunit WDR4 (Fragment) OS=Mus musculus OX=10090 GN=Wdr4 PE=1 SV=1;tr|E9Q156|E9Q156_MOUSE tRNA (guanine-N(7)-)-methyltransferase non-catalytic subunit WDR4 OS=Mus musculus	i	29908000		44346000		37774000				2	3	37127000	37774000
D3YZ98;E9QLS6;Q6PF93;E9Q824	D3YZ98;E9QLS6;Q6PF93;E9Q824	Phosphatidylinositol 3-kinase;Phosphatidylinositol 3-kinase catalytic subunit type 3	PIK3C3	Pik3c3	tr|D3YZ98|D3YZ98_MOUSE Phosphatidylinositol 3-kinase catalytic subunit type 3 OS=Mus musculus OX=10090 GN=Pik3c3 PE=1 SV=1;tr|E9QLS6|E9QLS6_MOUSE Phosphatidylinositol 3-kinase catalytic subunit type 3 OS=Mus musculus OX=10090 GN=Pik3c3 PE=1 SV=1;sp|Q6PF93|	i	4157800		4069300			4104100	4414200	4073800	2	1	4113550	4.19737e+06
Q5M8N0;F7C0H6;Q9CW19	Q5M8N0;F7C0H6;Q9CW19	CB1 cannabinoid receptor-interacting protein 1	CNRIP1	Cnrip1	sp|Q5M8N0|CNRP1_MOUSE CB1 cannabinoid receptor-interacting protein 1 OS=Mus musculus OX=10090 GN=Cnrip1 PE=1 SV=1;tr|F7C0H6|F7C0H6_MOUSE CB1 cannabinoid receptor-interacting protein 1 (Fragment) OS=Mus musculus OX=10090 GN=Cnrip1 PE=1 SV=1;tr|Q9CW19|Q9CW19	i		15567000	13424000		15412000			14215000	2	2	14495500	14813500
Q3UKV4;D3Z5N6;Q61103;F8WIP7;A0A494BBF7	Q3UKV4;D3Z5N6;Q61103;F8WIP7;A0A494BBF7	Zinc finger protein ubi-d4	DPF2	Dpf2	tr|Q3UKV4|Q3UKV4_MOUSE Zinc finger protein ubi-d4 OS=Mus musculus OX=10090 GN=Dpf2 PE=2 SV=1;tr|D3Z5N6|D3Z5N6_MOUSE Zinc finger protein ubi-d4 OS=Mus musculus OX=10090 GN=Dpf2 PE=1 SV=1;sp|Q61103|REQU_MOUSE Zinc finger protein ubi-d4 OS=Mus musculus OX=100	i	29625000		29027000			36121000	30124000	24025000	2	1	29326000	30090000
F8WGW3;Q497V5;B7ZWI7;B7ZWI4;Q8CHZ0	F8WGW3;Q497V5	S1 RNA-binding domain-containing protein 1	SRBD1	Srbd1	tr|F8WGW3|F8WGW3_MOUSE S1 RNA-binding domain-containing protein 1 OS=Mus musculus OX=10090 GN=Srbd1 PE=1 SV=1;sp|Q497V5|SRBD1_MOUSE S1 RNA-binding domain-containing protein 1 OS=Mus musculus OX=10090 GN=Srbd1 PE=2 SV=3	i	211780000		157380000		156510000	206500000		208920000	2	1	184580000	1.90643e+08
A0A2X0SZ45;Q91Z67;A0A087WNM1;A0A087WS59;A0A087WSQ1;Q3TSN4;A0A087WRV4;Q3UPB8;A0A087WS73;D3YZW1;Q91Z69	A0A2X0SZ45;Q91Z67;A0A087WNM1;A0A087WS59;A0A087WSQ1	SLIT-ROBO Rho GTPase-activating protein 2	SRGAP2	Srgap2	tr|A0A2X0SZ45|A0A2X0SZ45_MOUSE SRGAP2 (Fragment) OS=Mus musculus OX=10090 GN=SRGAP2 PE=4 SV=1;sp|Q91Z67|SRGP2_MOUSE SLIT-ROBO Rho GTPase-activating protein 2 OS=Mus musculus OX=10090 GN=Srgap2 PE=1 SV=2;tr|A0A087WNM1|A0A087WNM1_MOUSE SLIT-ROBO Rho GTPase-a	i	7688600			6980200				7622400	2	3	7334400	7622400
Q8R0H9;A0A2R8VI72;Q3TB03	Q8R0H9;A0A2R8VI72;Q3TB03	ADP-ribosylation factor-binding protein GGA1	GGA1	Gga1	sp|Q8R0H9|GGA1_MOUSE ADP-ribosylation factor-binding protein GGA1 OS=Mus musculus OX=10090 GN=Gga1 PE=1 SV=1;tr|A0A2R8VI72|A0A2R8VI72_MOUSE ADP-ribosylation factor-binding protein GGA1 OS=Mus musculus OX=10090 GN=Gga1 PE=1 SV=1;tr|Q3TB03|Q3TB03_MOUSE ADP-r	i		19126000	15892000		15331000	22902000	16623000		2	1	17509000	1.82853e+07
P28033;Q3UPN9;O70192	P28033;Q3UPN9;O70192	CCAAT/enhancer-binding protein beta	CEBPB	Cebpb	sp|P28033|CEBPB_MOUSE CCAAT/enhancer-binding protein beta OS=Mus musculus OX=10090 GN=Cebpb PE=1 SV=1;tr|Q3UPN9|Q3UPN9_MOUSE CCAAT/enhancer-binding protein OS=Mus musculus OX=10090 GN=Cebpb PE=2 SV=1;tr|O70192|O70192_MOUSE NF-IL6 (Fragment) OS=Mus musculus	i	14570000		13263000					14583000	2	3	13916500	14583000
Q9ESP1	Q9ESP1	Stromal cell-derived factor 2-like protein 1	SDF2L1	Sdf2l1	sp|Q9ESP1|SDF2L_MOUSE Stromal cell-derived factor 2-like protein 1 OS=Mus musculus OX=10090 GN=Sdf2l1 PE=1 SV=2	i		28682000	21145000		18760000	25856000	30430000	29398000	2	0	24913500	26111000
Q3UPU3;Q3UHE0;Q6WKZ8;A0A286YCB2	Q3UPU3;Q3UHE0;Q6WKZ8	E3 ubiquitin-protein ligase UBR2	UBR2	Ubr2	tr|Q3UPU3|Q3UPU3_MOUSE E3 ubiquitin-protein ligase OS=Mus musculus OX=10090 GN=Ubr2 PE=2 SV=1;tr|Q3UHE0|Q3UHE0_MOUSE E3 ubiquitin-protein ligase OS=Mus musculus OX=10090 GN=Ubr2 PE=2 SV=1;sp|Q6WKZ8|UBR2_MOUSE E3 ubiquitin-protein ligase UBR2 OS=Mus musculu	i	7276900			6671000	7065200	6789800		8197800	2	1	6973950	7.35093e+06
Q60960;G3UWJ8;G3UXT6;G3UZK5;G3UXW7	Q60960	Importin subunit alpha-5;Importin subunit alpha-5, N-terminally processed	KPNA1	Kpna1	sp|Q60960|IMA5_MOUSE Importin subunit alpha-5 OS=Mus musculus OX=10090 GN=Kpna1 PE=1 SV=2	i			16250000	16224000		16785000	17778000		2	2	16237000	17281500
Q9D2E2;F6ZMT3	Q9D2E2	Target of EGR1 protein 1	TOE1	Toe1	sp|Q9D2E2|TOE1_MOUSE Target of EGR1 protein 1 OS=Mus musculus OX=10090 GN=Toe1 PE=1 SV=1	i	11004000			10638000	10987000	12118000			2	2	10821000	11552500
Q9CZP5	Q9CZP5	Mitochondrial chaperone BCS1	BCS1L	Bcs1l	sp|Q9CZP5|BCS1_MOUSE Mitochondrial chaperone BCS1 OS=Mus musculus OX=10090 GN=Bcs1l PE=1 SV=1	i	12194000	10928000			14829000	14048000	11144000	10197000	2	0	11561000	12554500
Q9EQ20;Q8K0L1;Q1LZK2;A0A1Y7VJ32	Q9EQ20;Q8K0L1	Methylmalonate-semialdehyde dehydrogenase [acylating], mitochondrial	ALDH6A1	Aldh6a1	sp|Q9EQ20|MMSA_MOUSE Methylmalonate-semialdehyde dehydrogenase [acylating], mitochondrial OS=Mus musculus OX=10090 GN=Aldh6a1 PE=1 SV=1;tr|Q8K0L1|Q8K0L1_MOUSE Aldh6a1 protein OS=Mus musculus OX=10090 GN=Aldh6a1 PE=2 SV=1	i	33810000		30739000		41028000	36121000	30798000	32376000	2	0	32274500	35080750
Q3UPG1;Q3UBC6;Q99L41;P22907;A0A1L1SRM0	Q3UPG1;Q3UBC6;Q99L41;P22907	Porphobilinogen deaminase	HMBS	Hmbs	tr|Q3UPG1|Q3UPG1_MOUSE hydroxymethylbilane synthase OS=Mus musculus OX=10090 GN=Hmbs PE=2 SV=1;tr|Q3UBC6|Q3UBC6_MOUSE hydroxymethylbilane synthase OS=Mus musculus OX=10090 GN=Hmbs PE=2 SV=1;tr|Q99L41|Q99L41_MOUSE hydroxymethylbilane synthase OS=Mus musculu	i	32425000		23926000		27122000	34187000			2	2	28175500	30654500
A0A140LHR3;A0A140LJ01;A0A140LHG8;Q9CYN2;A0A140LJG6;A0A140LIK0	A0A140LHR3;A0A140LJ01;A0A140LHG8;Q9CYN2;A0A140LJG6;A0A140LIK0	Signal peptidase complex subunit 2	SPCS2	Spcs2	tr|A0A140LHR3|A0A140LHR3_MOUSE Signal peptidase complex subunit 2 OS=Mus musculus OX=10090 GN=Spcs2 PE=1 SV=1;tr|A0A140LJ01|A0A140LJ01_MOUSE Signal peptidase complex subunit 2 (Fragment) OS=Mus musculus OX=10090 GN=Spcs2 PE=1 SV=1;tr|A0A140LHG8|A0A140LHG8_	i	16030000			14443000	16708000				2	3	15236500	16708000
Q8C3X2	Q8C3X2	Coiled-coil domain-containing protein 90B, mitochondrial	CCDC90B	Ccdc90b	sp|Q8C3X2|CC90B_MOUSE Coiled-coil domain-containing protein 90B, mitochondrial OS=Mus musculus OX=10090 GN=Ccdc90b PE=1 SV=1	i	80617000			99276000	91242000	106200000			2	2	89946500	98721000
B2RQQ7;Q7TT50;A0A1Y7VKD5;A0A1Y7VLI0;Q3TSA3;A0A1Y7VM95;B9EI26;Q8BYW1	B2RQQ7;Q7TT50	Non-specific serine/threonine protein kinase;Serine/threonine-protein kinase MRCK beta	CDC42BPB	Cdc42bpb	tr|B2RQQ7|B2RQQ7_MOUSE non-specific serine/threonine protein kinase OS=Mus musculus OX=10090 GN=Cdc42bpb PE=2 SV=1;sp|Q7TT50|MRCKB_MOUSE Serine/threonine-protein kinase MRCK beta OS=Mus musculus OX=10090 GN=Cdc42bpb PE=1 SV=2	i		21696000	29563000		28231000				2	3	25629500	28231000
Q5SS80;B0QZT2;D6RDR9;Q5SS84	Q5SS80;B0QZT2	Dehydrogenase/reductase SDR family member 13	DHRS13	Dhrs13	sp|Q5SS80|DHR13_MOUSE Dehydrogenase/reductase SDR family member 13 OS=Mus musculus OX=10090 GN=Dhrs13 PE=1 SV=1;tr|B0QZT2|B0QZT2_MOUSE Dehydrogenase/reductase SDR family member 13 OS=Mus musculus OX=10090 GN=Dhrs13 PE=1 SV=1	i	16291000		22698000		25502000		10523000	28432000	2	1	19494500	2.14857e+07
B9EHV1;A0A1D5RLD1;A0A8V5KX73;E9QKV6;E9PWZ6;A0A1D5RLW4;E9PZW8;Q9QY06;Q3UFX8;Q3TRQ0;Q3TRT6;D3Z3A8;Q8C170	B9EHV1;A0A1D5RLD1;A0A8V5KX73;E9QKV6;E9PWZ6;A0A1D5RLW4;E9PZW8;Q9QY06;Q3UFX8	Unconventional myosin-IXb	MYO9B	Myo9b	tr|B9EHV1|B9EHV1_MOUSE Myosin IXb OS=Mus musculus OX=10090 GN=Myo9b PE=2 SV=1;tr|A0A1D5RLD1|A0A1D5RLD1_MOUSE Unconventional myosin-IXb OS=Mus musculus OX=10090 GN=Myo9b PE=1 SV=1;tr|A0A8V5KX73|A0A8V5KX73_MOUSE Unconventional myosin-IXb OS=Mus musculus OX=1	i	4401600	2293000					3705800		2	3	3347300	3705800
Q3TBW2;A2A715	Q3TBW2;A2A715	39S ribosomal protein L10, mitochondrial	MRPL10	Mrpl10	sp|Q3TBW2|RM10_MOUSE 39S ribosomal protein L10, mitochondrial OS=Mus musculus OX=10090 GN=Mrpl10 PE=1 SV=2;tr|A2A715|A2A715_MOUSE 39S ribosomal protein L10, mitochondrial OS=Mus musculus OX=10090 GN=Mrpl10 PE=1 SV=1	i	36740000		34378000		39391000				2	3	35559000	39391000
Q64318;A4QPD1;Q3URK4	Q64318;A4QPD1;Q3URK4	Zinc finger E-box-binding homeobox 1	ZEB1	Zeb1	sp|Q64318|ZEB1_MOUSE Zinc finger E-box-binding homeobox 1 OS=Mus musculus OX=10090 GN=Zeb1 PE=1 SV=1;tr|A4QPD1|A4QPD1_MOUSE Zinc finger E-box binding homeobox 1 OS=Mus musculus OX=10090 GN=Zeb1 PE=2 SV=1;tr|Q3URK4|Q3URK4_MOUSE C2H2-type domain-containing p	i	9198300	7369100			9222200				2	3	8283700	9222200
A0A0A6YX25;D3Z4P2;P59481;F6QN75;Q05CD1;J3QNZ7	A0A0A6YX25;D3Z4P2;P59481;F6QN75;Q05CD1	VIP36-like protein	LMAN2L	Lman2l	tr|A0A0A6YX25|A0A0A6YX25_MOUSE VIP36-like protein (Fragment) OS=Mus musculus OX=10090 GN=Lman2l PE=1 SV=1;tr|D3Z4P2|D3Z4P2_MOUSE VIP36-like protein OS=Mus musculus OX=10090 GN=Lman2l PE=1 SV=1;sp|P59481|LMA2L_MOUSE VIP36-like protein OS=Mus musculus OX=100	i			18346000	14870000		18538000			2	3	16608000	18538000
Q3UAC4;Q3TI21;A0A1S6GWJ4;Q91VN6	Q3UAC4;Q3TI21;A0A1S6GWJ4;Q91VN6	Probable ATP-dependent RNA helicase DDX41	DDX41	Ddx41	tr|Q3UAC4|Q3UAC4_MOUSE RNA helicase OS=Mus musculus OX=10090 GN=Ddx41 PE=2 SV=1;tr|Q3TI21|Q3TI21_MOUSE RNA helicase OS=Mus musculus OX=10090 GN=Ddx41 PE=2 SV=1;tr|A0A1S6GWJ4|A0A1S6GWJ4_MOUSE RNA helicase OS=Mus musculus OX=10090 GN=Ddx41 PE=1 SV=1;sp|Q91VN	i	24613000		34155000			30574000	41175000	26740000	2	1	29384000	3.28297e+07
P03911;K7X7Z6;F1JVR2;W0TGY1;Q9ME04;Q7JCZ9;Q7JCY6;Q5GA75;A3E4B6;K7X731;B9V1K8;A9UIX0;A3R4A0;A3R461;A0A023J5X7;A0A075DCI1;A0A6M8U8E2;A0A141CM50;A0A141CM24;A0A023J6E1;A0A023J5Z0;A0A023J632;A0A023J654;A0A023J663;A0A023J684;A0A023J692;A0A023J6C5;A0A023J6K5;A0A023J6M1;A0A067XKR4;A0A067XKW7;A0A0F6PZ84;A0A0F6Q0S0;A0A023J6G6;Q3UPP3;Q3UQ59	P03911;K7X7Z6;F1JVR2;W0TGY1;Q9ME04;Q7JCZ9;Q7JCY6;Q5GA75;A3E4B6;K7X731;B9V1K8;A9UIX0;A3R4A0;A3R461;A0A023J5X7;A0A075DCI1;A0A6M8U8E2;A0A141CM50;A0A141CM24;A0A023J6E1;A0A023J5Z0;A0A023J632;A0A023J654;A0A023J663;A0A023J684;A0A023J692;A0A023J6C5;A0A023J6K5;A0A023J6M1;A0A067XKR4;A0A067XKW7;A0A0F6PZ84;A0A0F6Q0S0;A0A023J6G6	NADH-ubiquinone oxidoreductase chain 4	MTND4	Mtnd4	sp|P03911|NU4M_MOUSE NADH-ubiquinone oxidoreductase chain 4 OS=Mus musculus OX=10090 GN=Mtnd4 PE=1 SV=1;tr|K7X7Z6|K7X7Z6_MOUSE NADH-ubiquinone oxidoreductase chain 4 OS=Mus musculus domesticus OX=10092 GN=ND4 PE=3 SV=1;tr|F1JVR2|F1JVR2_MOUSE NADH-ubiquinon	i	41122000			39161000	45001000				2	3	40141500	45001000
Q9ER38;M0QWH2	Q9ER38;M0QWH2	Torsin-3A	TOR3A	Tor3a	sp|Q9ER38|TOR3A_MOUSE Torsin-3A OS=Mus musculus OX=10090 GN=Tor3a PE=1 SV=2;tr|M0QWH2|M0QWH2_MOUSE Torsin-3A OS=Mus musculus OX=10090 GN=Tor3a PE=1 SV=1	i	8961300		7361600		9988500			8315700	2	2	8161450	9152100
E9Q7E2;Q8R2U9;Q8CET8;Q69ZG5;Q8BS84;Q9D982	E9Q7E2;Q8R2U9;Q8CET8;Q69ZG5;Q8BS84		ARID2	Arid2	sp|E9Q7E2|ARID2_MOUSE AT-rich interactive domain-containing protein 2 OS=Mus musculus OX=10090 GN=Arid2 PE=1 SV=1;tr|Q8R2U9|Q8R2U9_MOUSE Arid2 protein OS=Mus musculus OX=10090 GN=Arid2 PE=2 SV=1;tr|Q8CET8|Q8CET8_MOUSE C2H2-type domain-containing protein OS	i	8771600		7767000		8750900	10507000		8562500	2	1	8269300	9.27347e+06
A2A8E2;Q8BHG2;B7ZC72;B7ZC71;A2A8E4;D6REH4	A2A8E2;Q8BHG2;B7ZC72;B7ZC71	UPF0587 protein C1orf123 homolog	CZIB	Czib	tr|A2A8E2|A2A8E2_MOUSE CXXC motif containing zinc binding protein OS=Mus musculus OX=10090 GN=Czib PE=1 SV=1;sp|Q8BHG2|CZIB_MOUSE CXXC motif containing zinc binding protein OS=Mus musculus OX=10090 GN=Czib PE=1 SV=1;tr|B7ZC72|B7ZC72_MOUSE CXXC motif contai	i	20572000		17080000		24794000	20759000	16376000	22716000	2	0	18826000	21161250
Q3UHC4;Q80U27;Q61771;Q3TSM7;Q6P1D3	Q3UHC4;Q80U27;Q61771;Q3TSM7;Q6P1D3	Kinesin-like protein;Kinesin-like protein KIF3B;Kinesin-like protein KIF3B, N-terminally processed	KIF3B	Kif3b	tr|Q3UHC4|Q3UHC4_MOUSE Kinesin-like protein OS=Mus musculus OX=10090 GN=Kif3b PE=1 SV=1;tr|Q80U27|Q80U27_MOUSE Kinesin-like protein (Fragment) OS=Mus musculus OX=10090 GN=Kif3b PE=2 SV=1;sp|Q61771|KIF3B_MOUSE Kinesin-like protein KIF3B OS=Mus musculus OX=1	i			13412000	14637000	17940000		12913000	16944000	2	1	14024500	1.59323e+07
Q91WN1;Q8BRQ6	Q91WN1;Q8BRQ6	DnaJ homolog subfamily C member 9	DNAJC9	Dnajc9	sp|Q91WN1|DNJC9_MOUSE DnaJ homolog subfamily C member 9 OS=Mus musculus OX=10090 GN=Dnajc9 PE=1 SV=2;tr|Q8BRQ6|Q8BRQ6_MOUSE J domain-containing protein OS=Mus musculus OX=10090 GN=Dnajc9 PE=2 SV=1	i	18844000	9119500					15896000		2	3	13981750	15896000
F6RDM4	F6RDM4		GLS	Gls	tr|F6RDM4|F6RDM4_MOUSE glutaminase (Fragment) OS=Mus musculus OX=10090 GN=Gls PE=1 SV=1	i			66201000	64738000	74626000				2	3	65469500	74626000
F8VQN6;Q8R4H2	F8VQN6;Q8R4H2	Rho guanine nucleotide exchange factor 12	ARHGEF12	Arhgef12	tr|F8VQN6|F8VQN6_MOUSE Rho guanine nucleotide exchange factor 12 OS=Mus musculus OX=10090 GN=Arhgef12 PE=1 SV=1;sp|Q8R4H2|ARHGC_MOUSE Rho guanine nucleotide exchange factor 12 OS=Mus musculus OX=10090 GN=Arhgef12 PE=1 SV=2	i	16162000		15257000		19149000	16664000		18014000	2	1	15709500	1.79423e+07
Q9D2N9;Q80XK7;A0A0G2JEL2	Q9D2N9;Q80XK7	Vacuolar protein sorting-associated protein 33A	VPS33A	Vps33a	sp|Q9D2N9|VP33A_MOUSE Vacuolar protein sorting-associated protein 33A OS=Mus musculus OX=10090 GN=Vps33a PE=1 SV=2;tr|Q80XK7|Q80XK7_MOUSE Vacuolar protein sorting 33A (Yeast) OS=Mus musculus OX=10090 GN=Vps33a PE=2 SV=1	i	13481000		10970000		15217000			12809000	2	2	12225500	14013000
Q8CAS9;H7BWY5	Q8CAS9;H7BWY5	Poly [ADP-ribose] polymerase 9	PARP9	Parp9	sp|Q8CAS9|PARP9_MOUSE Protein mono-ADP-ribosyltransferase PARP9 OS=Mus musculus OX=10090 GN=Parp9 PE=1 SV=2;tr|H7BWY5|H7BWY5_MOUSE Protein mono-ADP-ribosyltransferase PARP9 OS=Mus musculus OX=10090 GN=Parp9 PE=1 SV=1	i		25036000	31452000		32416000	31306000	29322000	36791000	2	0	28244000	32458750
Q9QYE6;A0A1Y7VMD3;G8DYC4;G8DYB6;G8DYC0;G8DYD2;G8DYD6;G8DYD3;G8DYC9;G8DY98;G8DY89;G8DY77;G8DY65;G8DY63;G8DY62	Q9QYE6;A0A1Y7VMD3	Golgin subfamily A member 5	GOLGA5	Golga5	sp|Q9QYE6|GOGA5_MOUSE Golgin subfamily A member 5 OS=Mus musculus OX=10090 GN=Golga5 PE=1 SV=2;tr|A0A1Y7VMD3|A0A1Y7VMD3_MOUSE Golgin subfamily A member 5 (Fragment) OS=Mus musculus OX=10090 GN=Golga5 PE=1 SV=1	i	3038900		3303900		3652500				2	3	3171400	3652500
F6QKK2;Q8VEH3	F6QKK2;Q8VEH3	ADP-ribosylation factor-like protein 8A	ARL8A	Arl8a	tr|F6QKK2|F6QKK2_MOUSE ADP-ribosylation factor-like protein 8A (Fragment) OS=Mus musculus OX=10090 GN=Arl8a PE=1 SV=1;sp|Q8VEH3|ARL8A_MOUSE ADP-ribosylation factor-like protein 8A OS=Mus musculus OX=10090 GN=Arl8a PE=1 SV=1	i	28398000		28794000		35678000			30270000	2	2	28596000	32974000
F7DE82;Q14AR0;Q9D8T7;F8WHU8	F7DE82;Q14AR0;Q9D8T7	SRA stem-loop-interacting RNA-binding protein, mitochondrial	SLIRP	Slirp	tr|F7DE82|F7DE82_MOUSE SRA stem-loop-interacting RNA-binding protein, mitochondrial (Fragment) OS=Mus musculus OX=10090 GN=Slirp PE=1 SV=1;tr|Q14AR0|Q14AR0_MOUSE RRM domain-containing protein OS=Mus musculus OX=10090 GN=Slirp PE=2 SV=1;sp|Q9D8T7|SLIRP_MOUS	i	50467000			50714000	60589000	58706000		55963000	2	1	50590500	5.84193e+07
Q91VW3;I7HPY0	Q91VW3	SH3 domain-binding glutamic acid-rich-like protein 3	SH3BGRL3	Sh3bgrl3	sp|Q91VW3|SH3L3_MOUSE SH3 domain-binding glutamic acid-rich-like protein 3 OS=Mus musculus OX=10090 GN=Sh3bgrl3 PE=1 SV=1	i			251250000	144810000	338110000	187410000	160140000	229070000	2	0	198030000	228682500
P97355;A2AC81;E9PZ58	P97355;A2AC81;E9PZ58	Spermine synthase	SMS	Sms	sp|P97355|SPSY_MOUSE Spermine synthase OS=Mus musculus OX=10090 GN=Sms PE=1 SV=1;tr|A2AC81|A2AC81_MOUSE Spermine synthase (Fragment) OS=Mus musculus OX=10090 GN=Sms PE=1 SV=1;tr|E9PZ58|E9PZ58_MOUSE Spermine synthase OS=Mus musculus OX=10090 GN=Sms PE=1 SV=	i			26579000	26869000	31378000				2	3	26724000	31378000
Q8K358;Q3TAA8;Q3TRB7	Q8K358;Q3TAA8;Q3TRB7	Phosphatidylinositol glycan anchor biosynthesis class U protein	PIGU	Pigu	sp|Q8K358|PIGU_MOUSE Phosphatidylinositol glycan anchor biosynthesis class U protein OS=Mus musculus OX=10090 GN=Pigu PE=1 SV=4;tr|Q3TAA8|Q3TAA8_MOUSE Phosphatidylinositol glycan anchor biosynthesis class U protein OS=Mus musculus OX=10090 GN=Pigu PE=1 SV=	i	7775800	8442700					9539300		2	3	8109250	9539300
B2RS41;Q8BWF0	B2RS41;Q8BWF0	Succinate-semialdehyde dehydrogenase, mitochondrial	ALDH5A1	Aldh5a1	tr|B2RS41|B2RS41_MOUSE Succinate-semialdehyde dehydrogenase OS=Mus musculus OX=10090 GN=Aldh5a1 PE=1 SV=1;sp|Q8BWF0|SSDH_MOUSE Succinate-semialdehyde dehydrogenase, mitochondrial OS=Mus musculus OX=10090 GN=Aldh5a1 PE=1 SV=1	i			6175600	5978700			7181400		2	3	6077150	7181400
Q80XH7;Q9WVF7;Q3UPI9;Q3UR94;Q8CD66;Q3UWI6;Q3TMK8;E9QAP5;Q99LQ3;E9QAP6;Q3TBY2	Q80XH7;Q9WVF7;Q3UPI9;Q3UR94	DNA polymerase;DNA polymerase epsilon catalytic subunit A	POLE	Pole	tr|Q80XH7|Q80XH7_MOUSE DNA polymerase epsilon catalytic subunit OS=Mus musculus OX=10090 GN=Pole PE=2 SV=1;sp|Q9WVF7|DPOE1_MOUSE DNA polymerase epsilon catalytic subunit A OS=Mus musculus OX=10090 GN=Pole PE=1 SV=3;tr|Q3UPI9|Q3UPI9_MOUSE DNA polymerase eps	i		12585000		15723000	13510000	18469000	21582000	13632000	2	0	14154000	16798250
Q922S5;Q8K2C7	Q922S5;Q8K2C7	Protein OS-9	OS9	Os9	tr|Q922S5|Q922S5_MOUSE Os9 protein (Fragment) OS=Mus musculus OX=10090 GN=Os9 PE=2 SV=1;sp|Q8K2C7|OS9_MOUSE Protein OS-9 OS=Mus musculus OX=10090 GN=Os9 PE=1 SV=2	i	4802300		4675900		3886300	6515000	7638900	4767900	2	0	4739100	5702025
Q99K74;A6PW47	Q99K74;A6PW47	Mediator of RNA polymerase II transcription subunit 24	MED24	Med24	sp|Q99K74|MED24_MOUSE Mediator of RNA polymerase II transcription subunit 24 OS=Mus musculus OX=10090 GN=Med24 PE=1 SV=1;tr|A6PW47|A6PW47_MOUSE Mediator of RNA polymerase II transcription subunit 24 OS=Mus musculus OX=10090 GN=Med24 PE=1 SV=1	i	59837000		35413000		59940000	54800000			2	2	47625000	57370000
P60824;D3YU80;K4DI65	P60824;D3YU80;K4DI65	Cold-inducible RNA-binding protein	CIRBP	Cirbp	sp|P60824|CIRBP_MOUSE Cold-inducible RNA-binding protein OS=Mus musculus OX=10090 GN=Cirbp PE=1 SV=1;tr|D3YU80|D3YU80_MOUSE Cold-inducible RNA-binding protein (Fragment) OS=Mus musculus OX=10090 GN=Cirbp PE=1 SV=1;tr|K4DI65|K4DI65_MOUSE Cold-inducible RNA-	i	15634000		11745000			16456000	18196000	14873000	2	1	13689500	1.65083e+07
P52019;Q3TQK8;Q3TSS7	P52019;Q3TQK8;Q3TSS7	Squalene monooxygenase	SQLE	Sqle	sp|P52019|ERG1_MOUSE Squalene monooxygenase OS=Mus musculus OX=10090 GN=Sqle PE=2 SV=1;tr|Q3TQK8|Q3TQK8_MOUSE Squalene monooxygenase OS=Mus musculus OX=10090 GN=Sqle PE=2 SV=1;tr|Q3TSS7|Q3TSS7_MOUSE Squalene monooxygenase OS=Mus musculus OX=10090 GN=Sqle P	i			21377000	29869000	26843000	29702000		36174000	2	1	25623000	3.09063e+07
Z4YLD0;Q8VDP2	Z4YLD0;Q8VDP2	UPF0428 protein CXorf56 homolog	STEEP1	Steep1	tr|Z4YLD0|Z4YLD0_MOUSE STING ER exit protein OS=Mus musculus OX=10090 GN=Steep1 PE=1 SV=1;sp|Q8VDP2|STEEP_MOUSE STING ER exit protein OS=Mus musculus OX=10090 GN=Steep1 PE=1 SV=1	i	11117000		10926000			11925000	17174000	10841000	2	1	11021500	1.33133e+07
Q80TR8	Q80TR8	Protein VPRBP	VPRBP	Vprbp	sp|Q80TR8|DCAF1_MOUSE DDB1- and CUL4-associated factor 1 OS=Mus musculus OX=10090 GN=Dcaf1 PE=1 SV=4	i	13824000			15123000	16594000	19153000	9048600	25407000	2	0	14473500	17550650
H7BX88;P47934;B7ZDD7;A2AWJ5;F7BF80	H7BX88;P47934;B7ZDD7	Carnitine O-acetyltransferase	CRAT	Crat	tr|H7BX88|H7BX88_MOUSE Carnitine O-acetyltransferase OS=Mus musculus OX=10090 GN=Crat PE=1 SV=1;sp|P47934|CACP_MOUSE Carnitine O-acetyltransferase OS=Mus musculus OX=10090 GN=Crat PE=1 SV=3;tr|B7ZDD7|B7ZDD7_MOUSE Carnitine O-acetyltransferase (Fragment) OS	i	12366000	11174000			13064000	15547000	16167000	12380000	2	0	11770000	14289500
Q9D1R2	Q9D1R2	Protein KTI12 homolog	KTI12	Kti12	sp|Q9D1R2|KTI12_MOUSE Protein KTI12 homolog OS=Mus musculus OX=10090 GN=Kti12 PE=1 SV=1	i	15573000	9317400			20348000	15917000	10719000	13509000	2	0	12445200	15123250
Q5M6W7;Q91YJ5;F6RR02;Q5M6W8	Q5M6W7;Q91YJ5;F6RR02	Translation initiation factor IF-2, mitochondrial	MTIF2	Mtif2	tr|Q5M6W7|Q5M6W7_MOUSE Translation initiation factor IF-2, mitochondrial (Fragment) OS=Mus musculus OX=10090 GN=Mtif2 PE=1 SV=1;sp|Q91YJ5|IF2M_MOUSE Translation initiation factor IF-2, mitochondrial OS=Mus musculus OX=10090 GN=Mtif2 PE=1 SV=2;tr|F6RR02|F6R	i	11060000		10274000				10920000	15068000	2	2	10667000	12994000
G3X8U8;O88622;E9Q088;A5YBK2;A0A2I3BRU5;Q3TUI8;E9Q7T9;E9Q954	G3X8U8;O88622;E9Q088;A5YBK2;A0A2I3BRU5	Poly(ADP-ribose) glycohydrolase	PARG	Parg	tr|G3X8U8|G3X8U8_MOUSE poly(ADP-ribose) glycohydrolase OS=Mus musculus OX=10090 GN=Parg PE=1 SV=1;sp|O88622|PARG_MOUSE Poly(ADP-ribose) glycohydrolase OS=Mus musculus OX=10090 GN=Parg PE=1 SV=2;tr|E9Q088|E9Q088_MOUSE poly(ADP-ribose) glycohydrolase OS=Mus	i			10285000	9396900	12818000			11217000	2	2	9840950	12017500
P70452;D6RJ29	P70452	Syntaxin-4	STX4	Stx4	sp|P70452|STX4_MOUSE Syntaxin-4 OS=Mus musculus OX=10090 GN=Stx4 PE=1 SV=1	i		18710000		18019000	22686000	22596000	23365000	21073000	2	0	18364500	22430000
Q6ZPY7;A0A286YDJ6;Q3UI14;Q3TQV8	Q6ZPY7;A0A286YDJ6;Q3UI14	Lysine-specific demethylase 3B	KDM3B	Kdm3b	sp|Q6ZPY7|KDM3B_MOUSE Lysine-specific demethylase 3B OS=Mus musculus OX=10090 GN=Kdm3b PE=1 SV=3;tr|A0A286YDJ6|A0A286YDJ6_MOUSE Lysine-specific demethylase 3B OS=Mus musculus OX=10090 GN=Kdm3b PE=1 SV=1;tr|Q3UI14|Q3UI14_MOUSE Lysine-specific demethylase 3B	i			7313200	6613200		8573500			2	3	6963200	8573500
Q8R3P6;Q8CCV6;Q8C2P6	Q8R3P6;Q8CCV6;Q8C2P6	von Willebrand factor A domain-containing protein 9	INTS14	Ints14	sp|Q8R3P6|INT14_MOUSE Integrator complex subunit 14 OS=Mus musculus OX=10090 GN=Ints14 PE=1 SV=1;tr|Q8CCV6|Q8CCV6_MOUSE IntS14_b-barrel domain-containing protein OS=Mus musculus OX=10090 GN=6330549D23Rik PE=2 SV=1;tr|Q8C2P6|Q8C2P6_MOUSE IntS14_b-barrel dom	i	25156000		25187000		33666000	28366000		30948000	2	1	25171500	3.09933e+07
Q3U1V6	Q3U1V6	Ubiquitin-conjugating enzyme E2 variant 3	UEVLD	Uevld	sp|Q3U1V6|UEVLD_MOUSE Ubiquitin-conjugating enzyme E2 variant 3 OS=Mus musculus OX=10090 GN=Uevld PE=1 SV=1	i	10072000		11597000			14675000	12206000	13391000	2	1	10834500	13424000
Q6P9L6;A0A1L1SU97;A0A1L1SR51;Q8BT68;A0A1L1SS28;A0A1L1SUV4	Q6P9L6;A0A1L1SU97	Kinesin-like protein KIF15	KIF15	Kif15	sp|Q6P9L6|KIF15_MOUSE Kinesin-like protein KIF15 OS=Mus musculus OX=10090 GN=Kif15 PE=1 SV=1;tr|A0A1L1SU97|A0A1L1SU97_MOUSE Kinesin-like protein KIF15 (Fragment) OS=Mus musculus OX=10090 GN=Kif15 PE=1 SV=1	i			19427000	42013000	26766000	53357000		34876000	2	1	30720000	38333000
Q80UK0	Q80UK0	SEC14 domain and spectrin repeat-containing protein 1	SESTD1	Sestd1	sp|Q80UK0|SESD1_MOUSE SEC14 domain and spectrin repeat-containing protein 1 OS=Mus musculus OX=10090 GN=Sestd1 PE=1 SV=1	i	3134800			2543600	3906100	3257800			2	2	2839200	3581950
Q3UVH2;P41241;A0A1L1SR46;A0A1L1STA1;Q8BIS9;A0A1L1SQQ5;D3YVQ8;D6RGA0;Q2M2N5;Q9D6H7;P70223;A0A0R4J1P8;D3Z4T5;A0A0R4J1N6;P41242	Q3UVH2;P41241	Non-specific protein-tyrosine kinase;Tyrosine-protein kinase CSK	CSK	Csk	tr|Q3UVH2|Q3UVH2_MOUSE Tyrosine-protein kinase OS=Mus musculus OX=10090 GN=Csk PE=2 SV=1;sp|P41241|CSK_MOUSE Tyrosine-protein kinase CSK OS=Mus musculus OX=10090 GN=Csk PE=1 SV=2	i		20750000		18657000	25460000	22012000	27334000		2	1	19703500	2.49353e+07
Q3V299;B1AQD9;Q9Z2R6;B1AQD7	Q3V299;B1AQD9;Q9Z2R6	Protein unc-119 homolog A	UNC119	Unc119	tr|Q3V299|Q3V299_MOUSE Protein unc-119 homolog A OS=Mus musculus OX=10090 GN=Unc119 PE=1 SV=1;tr|B1AQD9|B1AQD9_MOUSE Protein unc-119 homolog A OS=Mus musculus OX=10090 GN=Unc119 PE=1 SV=1;sp|Q9Z2R6|U119A_MOUSE Protein unc-119 homolog A OS=Mus musculus OX=1	i	7973400	18879000					20863000	13152000	2	2	13426200	17007500
Q9CRY7	Q9CRY7	Glycerophosphodiester phosphodiesterase domain-containing protein 1	GDPD1	Gdpd1	sp|Q9CRY7|GDPD1_MOUSE Lysophospholipase D GDPD1 OS=Mus musculus OX=10090 GN=Gdpd1 PE=1 SV=1	i		12958000		11741000		15420000	17332000	14708000	2	1	12349500	15820000
Q8CCH2;D6RE41;Q5DTP3	Q8CCH2;D6RE41	NHL repeat-containing protein 3	NHLRC3	Nhlrc3	sp|Q8CCH2|NHLC3_MOUSE NHL repeat-containing protein 3 OS=Mus musculus OX=10090 GN=Nhlrc3 PE=1 SV=1;tr|D6RE41|D6RE41_MOUSE NHL repeat-containing protein 3 OS=Mus musculus OX=10090 GN=Nhlrc3 PE=1 SV=1	i	12669000		10469000		15752000			13895000	2	2	11569000	14823500
Q8C0D0;A0A494BA34;Q3TPW0;Q7TQK3	Q8C0D0;A0A494BA34;Q3TPW0;Q7TQK3	Probable tRNA pseudouridine synthase 1	TRUB1	Trub1	sp|Q8C0D0|TRUB1_MOUSE Pseudouridylate synthase TRUB1 OS=Mus musculus OX=10090 GN=Trub1 PE=1 SV=1;tr|A0A494BA34|A0A494BA34_MOUSE tRNA pseudouridine(55) synthase (Fragment) OS=Mus musculus OX=10090 GN=Trub1 PE=1 SV=1;tr|Q3TPW0|Q3TPW0_MOUSE tRNA pseudouridine	i	8492400		9953300			11838000			2	3	9222850	11838000
A0A0R4J0C8;Q7TMF2	A0A0R4J0C8;Q7TMF2	3-5 exoribonuclease 1	ERI1	Eri1	tr|A0A0R4J0C8|A0A0R4J0C8_MOUSE 3-5 exoribonuclease 1 OS=Mus musculus OX=10090 GN=Eri1 PE=1 SV=1;sp|Q7TMF2|ERI1_MOUSE 3-5 exoribonuclease 1 OS=Mus musculus OX=10090 GN=Eri1 PE=1 SV=2	i		15928000	29317000			29094000			2	3	22622500	29094000
O08911	O08911	Mitogen-activated protein kinase 12	MAPK12	Mapk12	sp|O08911|MK12_MOUSE Mitogen-activated protein kinase 12 OS=Mus musculus OX=10090 GN=Mapk12 PE=1 SV=1	i			11555000	11894000	13212000			17203000	2	2	11724500	15207500
Q9DD02;G5E8I4;A0A140LJ25	Q9DD02	Protein Hikeshi	HIKESHI	Hikeshi	sp|Q9DD02|HIKES_MOUSE Protein Hikeshi OS=Mus musculus OX=10090 GN=Hikeshi PE=1 SV=1	i		14266000	9969700		14891000	13887000	18390000		2	1	12117850	1.57227e+07
Q9CWX4;F6W6X9	Q9CWX4	RNA pseudouridylate synthase domain-containing protein 4	RPUSD4	Rpusd4	sp|Q9CWX4|RUSD4_MOUSE Pseudouridylate synthase RPUSD4, mitochondrial OS=Mus musculus OX=10090 GN=Rpusd4 PE=2 SV=1	i	4737900		4622600		4017300	8104700		6191000	2	1	4680250	6.10433e+06
A0A1Y7VJY8;A0A1Y7VM56;Q8K2C6;Q5M8R0;A0A1Y7VK33	A0A1Y7VJY8;A0A1Y7VM56;Q8K2C6;Q5M8R0	NAD-dependent protein deacylase sirtuin-5, mitochondrial	SIRT5	Sirt5	tr|A0A1Y7VJY8|A0A1Y7VJY8_MOUSE NAD-dependent protein deacylase sirtuin-5, mitochondrial OS=Mus musculus OX=10090 GN=Sirt5 PE=1 SV=1;tr|A0A1Y7VM56|A0A1Y7VM56_MOUSE NAD-dependent protein deacylase sirtuin-5, mitochondrial OS=Mus musculus OX=10090 GN=Sirt5 PE	i	20895000	20175000				32915000	26240000	21203000	2	1	20535000	26786000
Q9DCT1;Q8CEB6	Q9DCT1;Q8CEB6	1,5-anhydro-D-fructose reductase	AKR1E2	Akr1e2	sp|Q9DCT1|AKCL2_MOUSE 1,5-anhydro-D-fructose reductase OS=Mus musculus OX=10090 GN=Akr1e2 PE=1 SV=1;tr|Q8CEB6|Q8CEB6_MOUSE Aldo-keto reductase family 1, member E1 OS=Mus musculus OX=10090 GN=Akr1e1 PE=1 SV=1	i	20103000			30431000		42019000	24166000		2	2	25267000	33092500
A0A087WRC8;A0A087WQF7;Q6P5F6	A0A087WRC8;A0A087WQF7;Q6P5F6	Zinc transporter ZIP10	SLC39A10	Slc39a10	tr|A0A087WRC8|A0A087WRC8_MOUSE Zinc transporter ZIP10 (Fragment) OS=Mus musculus OX=10090 GN=Slc39a10 PE=1 SV=1;tr|A0A087WQF7|A0A087WQF7_MOUSE Zinc transporter ZIP10 (Fragment) OS=Mus musculus OX=10090 GN=Slc39a10 PE=1 SV=1;sp|Q6P5F6|S39AA_MOUSE Zinc trans	i	44920000			46728000		60218000		59953000	2	2	45824000	60085500
A0A087WQN7;F8VQ87;P97789;A0A087WNV6	A0A087WQN7;F8VQ87;P97789;A0A087WNV6	5-3 exoribonuclease 1	XRN1	Xrn1	tr|A0A087WQN7|A0A087WQN7_MOUSE 5-3 exoribonuclease 1 OS=Mus musculus OX=10090 GN=Xrn1 PE=1 SV=1;tr|F8VQ87|F8VQ87_MOUSE 5-3 exoribonuclease 1 OS=Mus musculus OX=10090 GN=Xrn1 PE=1 SV=1;sp|P97789|XRN1_MOUSE 5-3 exoribonuclease 1 OS=Mus musculus OX=1009	i	20954000		11989000		27141000			16135000	2	2	16471500	21638000
Q9DBG9;B1AUD9	Q9DBG9;B1AUD9	Tax1-binding protein 3	TAX1BP3	Tax1bp3	sp|Q9DBG9|TX1B3_MOUSE Tax1-binding protein 3 OS=Mus musculus OX=10090 GN=Tax1bp3 PE=1 SV=1;tr|B1AUD9|B1AUD9_MOUSE Tax1-binding protein 3 OS=Mus musculus OX=10090 GN=Tax1bp3 PE=1 SV=1	i		14693000		14004000			20787000	17077000	2	2	14348500	18932000
Q8CEE7;A0A0R4J1N8;D3YVJ8	Q8CEE7;A0A0R4J1N8	Retinol dehydrogenase 13	RDH13	Rdh13	sp|Q8CEE7|RDH13_MOUSE Retinol dehydrogenase 13 OS=Mus musculus OX=10090 GN=Rdh13 PE=1 SV=1;tr|A0A0R4J1N8|A0A0R4J1N8_MOUSE Retinol dehydrogenase 13 OS=Mus musculus OX=10090 GN=Rdh13 PE=1 SV=1	i	12850000	13625000			14402000		20748000		2	2	13237500	17575000
P42128;A0A0G2JG71;Q99LQ5	P42128;A0A0G2JG71	Forkhead box protein K1	FOXK1	Foxk1	sp|P42128|FOXK1_MOUSE Forkhead box protein K1 OS=Mus musculus OX=10090 GN=Foxk1 PE=1 SV=2;tr|A0A0G2JG71|A0A0G2JG71_MOUSE Forkhead box protein K1 OS=Mus musculus OX=10090 GN=Foxk1 PE=1 SV=1	i		24062000	35492000		36841000	51650000	32136000		2	1	29777000	40209000
A0A1W2P7P4;P28574	A0A1W2P7P4;P28574	Protein max	MAX	Max	tr|A0A1W2P7P4|A0A1W2P7P4_MOUSE Protein max OS=Mus musculus OX=10090 GN=Max PE=1 SV=1;sp|P28574|MAX_MOUSE Protein max OS=Mus musculus OX=10090 GN=Max PE=1 SV=2	i		10710000		10747000		13672000	15361000		2	2	10728500	14516500
Q8CDP6;Q6NZR5;Q3TW36;Q3TE28;O70349;Q8R3X0;Q8C2W7;G3UYT1	Q8CDP6;Q6NZR5;Q3TW36;Q3TE28;O70349		SKIV2L	Skiv2l	tr|Q8CDP6|Q8CDP6_MOUSE SKIV2L OS=Mus musculus OX=10090 GN=Skiv2l PE=2 SV=1;tr|Q6NZR5|Q6NZR5_MOUSE Superkiller viralicidic activity 2-like (S, cerevisiae) OS=Mus musculus OX=10090 GN=Skiv2l PE=1 SV=1;tr|Q3TW36|Q3TW36_MOUSE SKIV2L OS=Mus musculus OX=10090 GN	i			22811000	45949000	62484000	32458000		44681000	2	1	34380000	46541000
Q3TC93;A0A1W2P6R8;Q8C910;A0A1W2P6H5	Q3TC93;A0A1W2P6R8	HCLS1-binding protein 3	HS1BP3	Hs1bp3	sp|Q3TC93|H1BP3_MOUSE HCLS1-binding protein 3 OS=Mus musculus OX=10090 GN=Hs1bp3 PE=1 SV=2;tr|A0A1W2P6R8|A0A1W2P6R8_MOUSE HCLS1-binding protein 3 (Fragment) OS=Mus musculus OX=10090 GN=Hs1bp3 PE=1 SV=1	i		36129000		21672000	54524000	24580000	46430000	31212000	2	0	28900500	39186500
Q6ZWZ2	Q6ZWZ2	Ubiquitin-conjugating enzyme E2 R2	UBE2R2	Ube2r2	sp|Q6ZWZ2|UB2R2_MOUSE Ubiquitin-conjugating enzyme E2 R2 OS=Mus musculus OX=10090 GN=Ube2r2 PE=1 SV=1	i	15923000			21191000	23749000	21802000	29155000	26037000	2	0	18557000	25185750
P46737	P46737	Lys-63-specific deubiquitinase BRCC36	BRCC3	Brcc3	sp|P46737|BRCC3_MOUSE Lys-63-specific deubiquitinase BRCC36 OS=Mus musculus OX=10090 GN=Brcc3 PE=1 SV=1	i	87948000		203970000		126720000	138400000	329590000		2	1	145959000	1.98237e+08
Q8BM72	Q8BM72	Heat shock 70 kDa protein 13	HSPA13	Hspa13	sp|Q8BM72|HSP13_MOUSE Heat shock 70 kDa protein 13 OS=Mus musculus OX=10090 GN=Hspa13 PE=1 SV=1	i	31238000		24211000			36028000	31763000	45405000	2	1	27724500	37732000
A0A2I3BQ07;Q505D1;A0A2I3BQJ1;A0A2I3BRN1;Q5DU34	A0A2I3BQ07;Q505D1;A0A2I3BQJ1	Serine/threonine-protein phosphatase 6 regulatory ankyrin repeat subunit A	ANKRD28	Ankrd28	tr|A0A2I3BQ07|A0A2I3BQ07_MOUSE Serine/threonine-protein phosphatase 6 regulatory ankyrin repeat subunit A OS=Mus musculus OX=10090 GN=Ankrd28 PE=1 SV=1;sp|Q505D1|ANR28_MOUSE Serine/threonine-protein phosphatase 6 regulatory ankyrin repeat subunit A OS=Mus	i	38417000		55873000		57080000	86156000	49799000		2	1	47145000	64345000
Q6GTY4;J3QJX3;Q5DTL8;Q9Z2G6;Q80YC0;Q3TT70;Q6PFR3	Q6GTY4;J3QJX3;Q5DTL8;Q9Z2G6;Q80YC0;Q3TT70	Protein sel-1 homolog 1	SEL1L	Sel1l	tr|Q6GTY4|Q6GTY4_MOUSE Sel-1 suppressor of lin-12-like (C, elegans) OS=Mus musculus OX=10090 GN=Sel1l PE=2 SV=1;tr|J3QJX3|J3QJX3_MOUSE Protein sel-1 homolog 1 OS=Mus musculus OX=10090 GN=Sel1l PE=1 SV=1;tr|Q5DTL8|Q5DTL8_MOUSE MKIAA4137 protein (Fragment) O	i	21597000	13406000			27184000	19262000	27873000	21291000	2	0	17501500	23902500
Q9Z2R8;A0A8T9ITP3;Q3TXB7;F8WI14;B7ZNR0;Q9QX30;Q3TDX7;Q61508;D3Z0U9;D3Z038;D3YV64;A0A8T9ISV8;D3Z772;D3YV22	Q9Z2R8;A0A8T9ITP3;Q3TXB7;F8WI14;B7ZNR0;Q9QX30;Q3TDX7;Q61508;D3Z0U9;D3Z038;D3YV64	Extracellular matrix protein 1	ECM1	Ecm1	tr|Q9Z2R8|Q9Z2R8_MOUSE Extracellular matrix protein OS=Mus musculus OX=10090 PE=4 SV=1;tr|A0A8T9ITP3|A0A8T9ITP3_MOUSE Extracellular matrix protein 1 form 1b OS=Mus musculus OX=10090 GN=ECM1 PE=2 SV=1;tr|Q3TXB7|Q3TXB7_MOUSE Extracellular matrix protein 1 OS	i		7618100	6199700			9903100	8878400	9532900	2	1	6908900	9.43813e+06
A0A0U1RPG9;A0A0U1RNX4;Q3TLD5;Q3TNS3;Q3TC36	A0A0U1RPG9;A0A0U1RNX4;Q3TLD5	Unconventional prefoldin RPB5 interactor	URI1	Uri1	tr|A0A0U1RPG9|A0A0U1RPG9_MOUSE Unconventional prefoldin RPB5 interactor (Fragment) OS=Mus musculus OX=10090 GN=Uri1 PE=1 SV=1;tr|A0A0U1RNX4|A0A0U1RNX4_MOUSE Unconventional prefoldin RPB5 interactor (Fragment) OS=Mus musculus OX=10090 GN=Uri1 PE=1 SV=1;sp|Q	i		11510000	9783600		14561000				2	3	10646800	14561000
Q3TVW1;Q8R1X6;D3Z3F8;D3Z2D6;D3Z1M5	Q3TVW1;Q8R1X6;D3Z3F8	Spartin	SPG20	Spg20	tr|Q3TVW1|Q3TVW1_MOUSE MIT domain-containing protein OS=Mus musculus OX=10090 GN=Spg20 PE=2 SV=1;sp|Q8R1X6|SPART_MOUSE Spartin OS=Mus musculus OX=10090 GN=Spart PE=1 SV=1;tr|D3Z3F8|D3Z3F8_MOUSE Spastic paraplegia 20, spartin (Troyer syndrome) homolog (huma	i	8636600		12328000		13207000			15500000	2	2	10482300	14353500
P68369;Q5FW91;P05214;Q9D9Y2	P68369;Q5FW91;P05214;Q9D9Y2	Tubulin alpha-1A chain;Tubulin alpha-3 chain	TUBA1A	Tuba1a	sp|P68369|TBA1A_MOUSE Tubulin alpha-1A chain OS=Mus musculus OX=10090 GN=Tuba1a PE=1 SV=1;tr|Q5FW91|Q5FW91_MOUSE Tubulin alpha chain OS=Mus musculus OX=10090 GN=Tuba3a PE=1 SV=1;sp|P05214|TBA3_MOUSE Tubulin alpha-3 chain OS=Mus musculus OX=10090 GN=Tuba3b	i	104690000		127820000		195020000			124550000	2	2	116255000	159785000
Q8C237;Q6PHN7;A2AHA2;A2AH98;A2AH99;Q3TLI7	Q8C237;Q6PHN7;A2AHA2;A2AH98;A2AH99;Q3TLI7	Transmembrane protein 164	TMEM164	Tmem164	tr|Q8C237|Q8C237_MOUSE Transmembrane protein 164 OS=Mus musculus OX=10090 GN=Tmem164 PE=2 SV=1;sp|Q6PHN7|TM164_MOUSE Transmembrane protein 164 OS=Mus musculus OX=10090 GN=Tmem164 PE=1 SV=1;tr|A2AHA2|A2AHA2_MOUSE Transmembrane protein 164 OS=Mus musculus OX	i	4669700	3828300			7892500	5174100	3896200	6710800	2	0	4249000	5918400
A6H6A9	A6H6A9	Rab GTPase-activating protein 1-like	RABGAP1L	Rabgap1l	sp|A6H6A9|RBG1L_MOUSE Rab GTPase-activating protein 1-like OS=Mus musculus OX=10090 GN=Rabgap1l PE=1 SV=1	i	4257900		5486900		7154800	6711000		6576000	2	1	4872400	6.81393e+06
Q3UPH1	Q3UPH1	Protein PRRC1	PRRC1	Prrc1	sp|Q3UPH1|PRRC1_MOUSE Protein PRRC1 OS=Mus musculus OX=10090 GN=Prrc1 PE=1 SV=1	i	10784000			15624000	21917000			15226000	2	2	13204000	18571500
Q3TEL5;Q6PDR1;Q9Z0M5	Q3TEL5;Q6PDR1;Q9Z0M5	Lipase;Lysosomal acid lipase/cholesteryl ester hydrolase	LIPA	Lipa	tr|Q3TEL5|Q3TEL5_MOUSE Lipase OS=Mus musculus OX=10090 GN=Lipa PE=2 SV=1;tr|Q6PDR1|Q6PDR1_MOUSE Lipase OS=Mus musculus OX=10090 GN=Lipa PE=2 SV=1;sp|Q9Z0M5|LICH_MOUSE Lysosomal acid lipase/cholesteryl ester hydrolase OS=Mus musculus OX=10090 GN=Lipa PE=1 S	i	31737000			53681000	108300000	60344000	34178000	40134000	2	0	42709000	60739000
Q9CX60	Q9CX60	Protein LBH	LBH	Lbh	sp|Q9CX60|LBH_MOUSE Protein LBH OS=Mus musculus OX=10090 GN=Lbh PE=1 SV=1	i		6665900		8798900			8754000	13312000	2	2	7732400	11033000
Q8VDK1;D3YY53;D3Z2Y2;D3Z3I3	Q8VDK1;D3YY53	Nitrilase homolog 1	NIT1	Nit1	sp|Q8VDK1|NIT1_MOUSE Deaminated glutathione amidase OS=Mus musculus OX=10090 GN=Nit1 PE=1 SV=2;tr|D3YY53|D3YY53_MOUSE Deaminated glutathione amidase OS=Mus musculus OX=10090 GN=Nit1 PE=1 SV=1	i			48544000	64504000	79259000	81631000	76328000	87857000	2	0	56524000	81268750
Q6AW69;B2RY19;D3Z3H4	Q6AW69;B2RY19;D3Z3H4	Cingulin-like protein 1	CGNL1	Cgnl1	sp|Q6AW69|CGNL1_MOUSE Cingulin-like protein 1 OS=Mus musculus OX=10090 GN=Cgnl1 PE=1 SV=3;tr|B2RY19|B2RY19_MOUSE Cgnl1 protein OS=Mus musculus OX=10090 GN=Cgnl1 PE=2 SV=1;tr|D3Z3H4|D3Z3H4_MOUSE Cingulin-like protein 1 OS=Mus musculus OX=10090 GN=Cgnl1 PE=1	i		15484000		31730000	21725000	37074000	43187000		2	1	23607000	3.39953e+07
P17156;B7U582	P17156;B7U582	Heat shock-related 70 kDa protein 2	HSPA2	Hspa2	sp|P17156|HSP72_MOUSE Heat shock-related 70 kDa protein 2 OS=Mus musculus OX=10090 GN=Hspa2 PE=1 SV=2;tr|B7U582|B7U582_MOUSE Heat shock protein 70-2 OS=Mus musculus OX=10090 PE=3 SV=1	i	36009000		24619000		40393000	40307000	44855000	50222000	2	0	30314000	43944250
Q91YU8;A0A1L1SRW3	Q91YU8;A0A1L1SRW3	Suppressor of SWI4 1 homolog	PPAN	Ppan	sp|Q91YU8|SSF1_MOUSE Suppressor of SWI4 1 homolog OS=Mus musculus OX=10090 GN=Ppan PE=1 SV=2;tr|A0A1L1SRW3|A0A1L1SRW3_MOUSE Suppressor of SWI4 1 homolog OS=Mus musculus OX=10090 GN=Ppan PE=1 SV=1	i	45197000		27424000			62309000		43706000	2	2	36310500	53007500
Q6PCM2;B4E1J5;Q8CCX8;E9PXU1;Q8BND4	Q6PCM2;B4E1J5	Integrator complex subunit 6	INTS6	Ints6	sp|Q6PCM2|INT6_MOUSE Integrator complex subunit 6 OS=Mus musculus OX=10090 GN=Ints6 PE=1 SV=1;tr|B4E1J5|B4E1J5_HUMAN cDNA FLJ57773, highly similar to Mus musculus integrator complex subunit 6 (Ints6), mRNA OS=Homo sapiens OX=9606 PE=2 SV=1	i	12130000	11582000			15244000	15590000	16741000	21769000	2	0	11856000	17336000
P08074;Q542P5;F6YNX9	P08074;Q542P5	Carbonyl reductase [NADPH] 2	CBR2	Cbr2	sp|P08074|CBR2_MOUSE Carbonyl reductase [NADPH] 2 OS=Mus musculus OX=10090 GN=Cbr2 PE=1 SV=1;tr|Q542P5|Q542P5_MOUSE Carbonyl reductase [NADPH] 2 OS=Mus musculus OX=10090 GN=Cbr2 PE=1 SV=1	i		8586800	8354900		10634000	11335000	14371000	13246000	2	0	8470850	12396500
Q9Z0R4;E9Q0N0;E9Q3I5;E9Q3I4;E9Q3I9;E9Q3I8;Q3U2A1;Q6NZJ5;D3Z6P4;Q3TUF4;CON__ENSEMBL:ENSBTAP00000001528;Q8C4B5;A0A338P6K7;Q8CJ43;A0A338P6L8;Q8CJ62;Q8CGU5;Q6J1S9	Q9Z0R4;E9Q0N0;E9Q3I5;E9Q3I4;E9Q3I9;E9Q3I8;Q3U2A1;Q6NZJ5;D3Z6P4	Intersectin-1	ITSN1	Itsn1	sp|Q9Z0R4|ITSN1_MOUSE Intersectin-1 OS=Mus musculus OX=10090 GN=Itsn1 PE=1 SV=2;tr|E9Q0N0|E9Q0N0_MOUSE Intersectin-1 OS=Mus musculus OX=10090 GN=Itsn1 PE=1 SV=1;tr|E9Q3I5|E9Q3I5_MOUSE Intersectin-1 OS=Mus musculus OX=10090 GN=Itsn1 PE=1 SV=1;tr|E9Q3I4|E9Q3	i		32513000		36417000	48173000		48023000	56720000	2	1	34465000	50972000
A0A1Y7VN19;Q9CXR1	A0A1Y7VN19;Q9CXR1	Dehydrogenase/reductase SDR family member 7	DHRS7	Dhrs7	tr|A0A1Y7VN19|A0A1Y7VN19_MOUSE Dehydrogenase/reductase SDR family member 7 (Fragment) OS=Mus musculus OX=10090 GN=Dhrs7 PE=1 SV=1;sp|Q9CXR1|DHRS7_MOUSE Dehydrogenase/reductase SDR family member 7 OS=Mus musculus OX=10090 GN=Dhrs7 PE=1 SV=2	i		13806000		16269000			22618000		2	3	15037500	22618000
D3Z0B9;A0A1B0GSU0;Q571I9;A0A1B0GSN3	D3Z0B9;A0A1B0GSU0;Q571I9	Aldehyde dehydrogenase family 16 member A1	ALDH16A1	Aldh16a1	tr|D3Z0B9|D3Z0B9_MOUSE Aldehyde dehydrogenase family 16 member A1 OS=Mus musculus OX=10090 GN=Aldh16a1 PE=1 SV=3;tr|A0A1B0GSU0|A0A1B0GSU0_MOUSE Aldehyde dehydrogenase family 16 member A1 OS=Mus musculus OX=10090 GN=Aldh16a1 PE=1 SV=1;sp|Q571I9|A16A1_MOUSE	i	7858800	16099000			13054000	19995000	26593000	16335000	2	0	11978900	18994250
Q3U6G1;E9PZC3;Q923D2;A0A0U1RPU7;E9PZC4	Q3U6G1;E9PZC3;Q923D2;A0A0U1RPU7	Flavin reductase (NADPH)	BLVRB	Blvrb	tr|Q3U6G1|Q3U6G1_MOUSE NAD(P)-bd_dom domain-containing protein OS=Mus musculus OX=10090 GN=Blvrb PE=1 SV=1;tr|E9PZC3|E9PZC3_MOUSE Flavin reductase (NADPH) OS=Mus musculus OX=10090 GN=Blvrb PE=1 SV=1;sp|Q923D2|BLVRB_MOUSE Flavin reductase (NADPH) OS=Mus mus	i		55012000		47796000	76337000	76319000	89894000	86158000	2	0	51404000	82177000
E9Q0T0;G5E8W7;O35448;E9PVM9;F6SPQ1	E9Q0T0;G5E8W7;O35448;E9PVM9;F6SPQ1	Lysosomal thioesterase PPT2	PPT2	Ppt2	tr|E9Q0T0|E9Q0T0_MOUSE Lysosomal thioesterase PPT2 (Fragment) OS=Mus musculus OX=10090 GN=Ppt2 PE=1 SV=1;tr|G5E8W7|G5E8W7_MOUSE Lysosomal thioesterase PPT2 (Fragment) OS=Mus musculus OX=10090 GN=Ppt2 PE=1 SV=1;sp|O35448|PPT2_MOUSE Lysosomal thioesterase PP	i	13690000	13104000			24141000			19559000	2	2	13397000	21850000
Q3U4F3;A0A5F8MPS7;P24638;Q3UZN1;B7ZCF4;B7ZCF5	Q3U4F3;A0A5F8MPS7;P24638;Q3UZN1;B7ZCF4;B7ZCF5	Lysosomal acid phosphatase	ACP2	Acp2	tr|Q3U4F3|Q3U4F3_MOUSE Lysosomal acid phosphatase OS=Mus musculus OX=10090 GN=Acp2 PE=2 SV=1;tr|A0A5F8MPS7|A0A5F8MPS7_MOUSE Lysosomal acid phosphatase OS=Mus musculus OX=10090 GN=Acp2 PE=1 SV=1;sp|P24638|PPAL_MOUSE Lysosomal acid phosphatase OS=Mus musculu	i	36686000	42711000			61078000	65109000	63104000	69946000	2	0	39698500	64809250
Q8K1C9;Q3TCM6	Q8K1C9;Q3TCM6	Leucine-rich repeat-containing protein 41	LRRC41	Lrrc41	sp|Q8K1C9|LRC41_MOUSE Leucine-rich repeat-containing protein 41 OS=Mus musculus OX=10090 GN=Lrrc41 PE=1 SV=3;tr|Q3TCM6|Q3TCM6_MOUSE Leucine-rich repeat-containing protein 41 (Fragment) OS=Mus musculus OX=10090 GN=Lrrc41 PE=2 SV=1	i	40649000		30409000		63551000	69874000		41051000	2	1	35529000	5.81587e+07
Q6ZPE2;D6RG52;F7AWK3;F6S251	Q6ZPE2;D6RG52;F7AWK3	Myotubularin-related protein 5	SBF1	Sbf1	sp|Q6ZPE2|MTMR5_MOUSE Myotubularin-related protein 5 OS=Mus musculus OX=10090 GN=Sbf1 PE=1 SV=2;tr|D6RG52|D6RG52_MOUSE Myotubularin-related protein 5 OS=Mus musculus OX=10090 GN=Sbf1 PE=1 SV=1;tr|F7AWK3|F7AWK3_MOUSE Myotubularin-related protein 5 (Fragment	i		4210900	5374600		10512000	7867300	7225600	5816700	2	0	4792750	7855400
Q8R4N0;Q9DCJ6	Q8R4N0	Citrate lyase subunit beta-like protein, mitochondrial	CLYBL	Clybl	sp|Q8R4N0|CLYBL_MOUSE Citramalyl-CoA lyase, mitochondrial OS=Mus musculus OX=10090 GN=Clybl PE=1 SV=2	i		16352000		16162000	20284000	27874000	35487000	23528000	2	0	16257000	26793250
Q3UGI8;A0A2I3BPP1;Q3UHB2;Q61037;Q3TBX9;A0A2I3BRT5;Q7TT21;Q3TCQ7;Q3UG88;Q3UG84;A0A2I3BPE9;Q3UI96;A0A2I3BPR7	Q3UGI8;A0A2I3BPP1;Q3UHB2;Q61037;Q3TBX9;A0A2I3BRT5;Q7TT21;Q3TCQ7;Q3UG88;Q3UG84;A0A2I3BPE9;Q3UI96	Tuberin	TSC2	Tsc2	tr|Q3UGI8|Q3UGI8_MOUSE Rap-GAP domain-containing protein (Fragment) OS=Mus musculus OX=10090 GN=Tsc2 PE=2 SV=1;tr|A0A2I3BPP1|A0A2I3BPP1_MOUSE Tuberin OS=Mus musculus OX=10090 GN=Tsc2 PE=1 SV=1;tr|Q3UHB2|Q3UHB2_MOUSE Tuberin OS=Mus musculus OX=10090 GN=Tsc2	i		20909000	7723300				38209000	10120000	2	2	14316150	24164500
E9QNY8;Q9JLC8;B7ZWA8;B2RRL5;D3Z3H1;A0A0R4J125	E9QNY8;Q9JLC8	Sacsin	SACS	Sacs	tr|E9QNY8|E9QNY8_MOUSE Sacsin OS=Mus musculus OX=10090 GN=Sacs PE=1 SV=1;sp|Q9JLC8|SACS_MOUSE Sacsin OS=Mus musculus OX=10090 GN=Sacs PE=1 SV=2	i	9198600	7342400			14322000				2	3	8270500	14322000
Q69Z43;Q8K1R7	Q69Z43;Q8K1R7	Serine/threonine-protein kinase Nek9	NEK9	Nek9	tr|Q69Z43|Q69Z43_MOUSE MKIAA1995 protein (Fragment) OS=Mus musculus OX=10090 GN=Nek9 PE=2 SV=1;sp|Q8K1R7|NEK9_MOUSE Serine/threonine-protein kinase Nek9 OS=Mus musculus OX=10090 GN=Nek9 PE=1 SV=2	i	18243000		25504000		44071000	47662000	26152000	37407000	2	0	21873500	38823000
Q7M754;Q792Z1	Q7M754;Q792Z1		TRY10	Try10	tr|Q7M754|Q7M754_MOUSE Try10-like trypsinogen OS=Mus musculus OX=10090 GN=Gm5409 PE=2 SV=1;tr|Q792Z1|Q792Z1_MOUSE Trypsin 10 OS=Mus musculus OX=10090 GN=Try10 PE=1 SV=1	i		97728000		206460000	273900000				2	3	152094000	273900000
E9PX59;Q69Z37;Q8C059;Q6PIQ3;Q9WVE3;Q8BZG4;Q9WVE2;V9GX63	E9PX59;Q69Z37;Q8C059;Q6PIQ3	Sterile alpha motif domain-containing protein 9-like	SAMD9L	Samd9l	tr|E9PX59|E9PX59_MOUSE Sterile alpha motif domain-containing protein 9-like OS=Mus musculus OX=10090 GN=Samd9l PE=1 SV=1;sp|Q69Z37|SAM9L_MOUSE Sterile alpha motif domain-containing protein 9-like OS=Mus musculus OX=10090 GN=Samd9l PE=1 SV=2;tr|Q8C059|Q8C05	i	28313000	38759000			52733000	54997000	78699000	56558000	2	0	33536000	60746750
Q9Z2L7;J3QP70;J3QPM4;J3QMV5	Q9Z2L7;J3QP70;J3QPM4;J3QMV5	Cytokine receptor-like factor 3	CRLF3	Crlf3	sp|Q9Z2L7|CRLF3_MOUSE Cytokine receptor-like factor 3 OS=Mus musculus OX=10090 GN=Crlf3 PE=1 SV=1;tr|J3QP70|J3QP70_MOUSE Cytokine receptor-like factor 3 (Fragment) OS=Mus musculus OX=10090 GN=Crlf3 PE=1 SV=1;tr|J3QPM4|J3QPM4_MOUSE Cytokine receptor-like fa	i			48194000	62920000	89712000	112770000			2	2	55557000	101241000
Q3UQA7;A0A087WPM0;A0A087WNU1	Q3UQA7;A0A087WPM0;A0A087WNU1	Selenoprotein H	SELENOH	Selenoh	sp|Q3UQA7|SELH_MOUSE Selenoprotein H OS=Mus musculus OX=10090 GN=Selenoh PE=1 SV=2;tr|A0A087WPM0|A0A087WPM0_MOUSE Selenoprotein H OS=Mus musculus OX=10090 GN=Selenoh PE=1 SV=1;tr|A0A087WNU1|A0A087WNU1_MOUSE Selenoprotein H OS=Mus musculus OX=10090 GN=Selen	i		100910000		80012000	167180000		177030000	151790000	2	1	90461000	1.65333e+08
Q32MD9;Q3TZM7;F6SDC3;Q8CE17	Q32MD9;Q3TZM7	Cell adhesion molecule-related/down-regulated by oncogenes	CDON	Cdon	sp|Q32MD9|CDON_MOUSE Cell adhesion molecule-related/down-regulated by oncogenes OS=Mus musculus OX=10090 GN=Cdon PE=1 SV=2;tr|Q3TZM7|Q3TZM7_MOUSE Cell adhesion molecule-related/down-regulated by oncogenes (Fragment) OS=Mus musculus OX=10090 GN=Cdon PE=1 SV	i	16717000		13628000		29712000	30615000	26374000	24374000	2	0	15172500	27768750
Q80V26	Q80V26	Inositol monophosphatase 3	BPNT2	Bpnt2	sp|Q80V26|IMPA3_MOUSE Golgi-resident adenosine 3,5-bisphosphate 3-phosphatase OS=Mus musculus OX=10090 GN=Bpnt2 PE=1 SV=1	i			54747000	42987000	117290000	120380000	53935000	69914000	2	0	48867000	90379750
A0A0R4J131;Q8CIF4	A0A0R4J131;Q8CIF4	Biotinidase	BTD	Btd	tr|A0A0R4J131|A0A0R4J131_MOUSE Biotinidase OS=Mus musculus OX=10090 GN=Btd PE=1 SV=1;sp|Q8CIF4|BTD_MOUSE Biotinidase OS=Mus musculus OX=10090 GN=Btd PE=1 SV=2	i	19826000	10840000			34341000	22181000		30833000	2	1	15333000	2.91183e+07
P70268;D6RH37	P70268;D6RH37	Serine/threonine-protein kinase N1	PKN1	Pkn1	sp|P70268|PKN1_MOUSE Serine/threonine-protein kinase N1 OS=Mus musculus OX=10090 GN=Pkn1 PE=1 SV=3;tr|D6RH37|D6RH37_MOUSE Serine/threonine-protein kinase N1 OS=Mus musculus OX=10090 GN=Pkn1 PE=1 SV=1	i	14033000	7117400				36386000	7751300	16557000	2	1	10575200	2.02314e+07
Q5BL14;Q58E57;A3KGL9;F6W687;P09602;Q5XK38;B7ZCQ3	Q5BL14;Q58E57;A3KGL9;F6W687;P09602;Q5XK38;B7ZCQ3	Non-histone chromosomal protein HMG-17	HMGN2	Hmgn2	tr|Q5BL14|Q5BL14_MOUSE High mobility group nucleosomal binding domain 2 OS=Mus musculus OX=10090 GN=Hmgn2 PE=1 SV=1;tr|Q58E57|Q58E57_MOUSE High mobility group nucleosomal binding domain 2 OS=Mus musculus OX=10090 GN=Hmgn2 PE=2 SV=1;tr|A3KGL9|A3KGL9_MOUSE N	i			55767000	65913000		68583000	187590000		2	2	60840000	128086500
Q05BF9;A8Y5Q1;A2AJP9;A8Y5Q0;A2AJQ0;Q3UV70	Q05BF9;A8Y5Q1;A2AJP9;A8Y5Q0;A2AJQ0;Q3UV70	[Pyruvate dehydrogenase [acetyl-transferring]]-phosphatase 1, mitochondrial	PDP1	Pdp1	tr|Q05BF9|Q05BF9_MOUSE Ppm2c protein OS=Mus musculus OX=10090 GN=Pdp1 PE=2 SV=1;tr|A8Y5Q1|A8Y5Q1_MOUSE Protein phosphatase 2C, magnesium dependent, catalytic subunit OS=Mus musculus OX=10090 GN=Pdp1 PE=1 SV=1;tr|A2AJP9|A2AJP9_MOUSE [Pyruvate dehydrogenase	i	9837300		9546100		21874000	24627000		19186000	2	1	9691700	2.18957e+07
D3Z7F7;Q8BFS6	D3Z7F7;Q8BFS6	Serine/threonine-protein phosphatase CPPED1	CPPED1	Cpped1	tr|D3Z7F7|D3Z7F7_MOUSE Serine/threonine-protein phosphatase CPPED1 (Fragment) OS=Mus musculus OX=10090 GN=Cpped1 PE=1 SV=1;sp|Q8BFS6|CPPED_MOUSE Serine/threonine-protein phosphatase CPPED1 OS=Mus musculus OX=10090 GN=Cpped1 PE=1 SV=1	i			9054500	9470700	16960000	16522000	28276000	22018000	2	0	9262600	20944000
Q8C2A1;Q543B6;Q64314	Q8C2A1;Q543B6;Q64314	Hematopoietic progenitor cell antigen CD34	CD34	Cd34	tr|Q8C2A1|Q8C2A1_MOUSE Hematopoietic progenitor cell antigen CD34 OS=Mus musculus OX=10090 GN=Cd34 PE=2 SV=1;tr|Q543B6|Q543B6_MOUSE Hematopoietic progenitor cell antigen CD34 OS=Mus musculus OX=10090 GN=Cd34 PE=2 SV=1;sp|Q64314|CD34_MOUSE Hematopoietic pro	i		98279000		103690000	181820000	200180000	329000000	212570000	2	0	100984500	230892500
Q545Y5;Q3U4Q8;P04441	Q545Y5;Q3U4Q8;P04441	H-2 class II histocompatibility antigen gamma chain	CD74	Cd74	tr|Q545Y5|Q545Y5_MOUSE CD74 antigen (Invariant polypeptide of major histocompatibility complex, class II antigen-associated) OS=Mus musculus OX=10090 GN=Cd74 PE=2 SV=1;tr|Q3U4Q8|Q3U4Q8_MOUSE Thyroglobulin type-1 domain-containing protein OS=Mus musculus OX	i		40893000	38464000		105710000	94340000	48154000	146820000	2	0	39678500	98756000
Q9ET22	Q9ET22	Dipeptidyl peptidase 2	DPP7	Dpp7	sp|Q9ET22|DPP2_MOUSE Dipeptidyl peptidase 2 OS=Mus musculus OX=10090 GN=Dpp7 PE=1 SV=2	i	40240000			29668000	127810000	98967000	109200000	90279000	2	0	34954000	106564000
Q80VB6;Q8VDT3;Q3UGP0;Q8CHG1;Q9JLM8;A3KN70;A0A0G2JGQ6;Q9JLM7;Q8BRN4;A0A0G2JGR9;A0A8K1Z7Y0;A8IP62;Q8C852;Q6PGI2;Q9CXL6;Q3V349;O88809	Q80VB6;Q8VDT3;Q3UGP0;Q8CHG1;Q9JLM8;A3KN70;A0A0G2JGQ6;Q9JLM7;Q8BRN4	Serine/threonine-protein kinase DCLK1	DCLK1	Dclk1	tr|Q80VB6|Q80VB6_MOUSE Dclk1 protein OS=Mus musculus OX=10090 GN=Dclk1 PE=1 SV=1;tr|Q8VDT3|Q8VDT3_MOUSE Dclk1 protein OS=Mus musculus OX=10090 GN=Dclk1 PE=2 SV=1;tr|Q3UGP0|Q3UGP0_MOUSE Serine/threonine-protein kinase DCLK1 OS=Mus musculus OX=10090 GN=Dclk1	i			28385000	33395000	69844000	96295000	111040000	110390000	2	0	30890000	96892250
A0A494B9V8	A0A494B9V8		PTAR1	Ptar1	tr|A0A494B9V8|A0A494B9V8_MOUSE Protein prenyltransferase alpha subunit repeat-containing 1 OS=Mus musculus OX=10090 GN=Ptar1 PE=1 SV=1	i		7833900	13038000			137680000			2	3	10435950	137680000
Q9D0F1;A0A3B2WAS6	Q9D0F1;A0A3B2WAS6	Kinetochore protein NDC80 homolog	NDC80	Ndc80	sp|Q9D0F1|NDC80_MOUSE Kinetochore protein NDC80 homolog OS=Mus musculus OX=10090 GN=Ndc80 PE=1 SV=1;tr|A0A3B2WAS6|A0A3B2WAS6_MOUSE Kinetochore protein NDC80 OS=Mus musculus OX=10090 GN=Ndc80 PE=1 SV=1	i	156450000	159280000		241380000		92083000			1	3	1.85703e+08	92083000
A0A5F8MPF2;A0A5F8MP98;Q5SSZ5	A0A5F8MPF2;A0A5F8MP98;Q5SSZ5	Tensin-3	TNS3	Tns3	tr|A0A5F8MPF2|A0A5F8MPF2_MOUSE Tensin-3 OS=Mus musculus OX=10090 GN=Tns3 PE=1 SV=1;tr|A0A5F8MP98|A0A5F8MP98_MOUSE Tensin-3 OS=Mus musculus OX=10090 GN=Tns3 PE=1 SV=1;sp|Q5SSZ5|TENS3_MOUSE Tensin-3 OS=Mus musculus OX=10090 GN=Tns3 PE=1 SV=1	i	26726000	19278000	31678000				13066000		1	3	25894000	13066000
A0A2I3BRK6;Q9JIX0;A0A2I3BRR5;A0A2I3BQK0	A0A2I3BRK6;Q9JIX0	Transcription and mRNA export factor ENY2	ENY2	Eny2	tr|A0A2I3BRK6|A0A2I3BRK6_MOUSE Transcription and mRNA export factor ENY2 OS=Mus musculus OX=10090 GN=Eny2 PE=1 SV=1;sp|Q9JIX0|ENY2_MOUSE Transcription and mRNA export factor ENY2 OS=Mus musculus OX=10090 GN=Eny2 PE=1 SV=1	i		61900000	94404000	137570000			50365000		1	3	97958000	50365000
Q6NSQ7	Q6NSQ7	Protein LTV1 homolog	LTV1	Ltv1	sp|Q6NSQ7|LTV1_MOUSE Protein LTV1 homolog OS=Mus musculus OX=10090 GN=Ltv1 PE=1 SV=2	i	7416500	10632000	7427500		3878500			4940600	1	2	8492000	4409550
Q8BNU0;D3Z3J0	Q8BNU0	Armadillo repeat-containing protein 6	ARMC6	Armc6	sp|Q8BNU0|ARMC6_MOUSE Armadillo repeat-containing protein 6 OS=Mus musculus OX=10090 GN=Armc6 PE=1 SV=1	i	99853000		134170000	111080000	68790000	63114000	36856000	70295000	1	0	1.15034e+08	59763750
Q3U7N1	Q3U7N1		RPL26	Rpl26	tr|Q3U7N1|Q3U7N1_MOUSE KOW domain-containing protein OS=Mus musculus OX=10090 PE=2 SV=1	i	258310000	255020000	249200000		136280000	130050000			1	2	2.54177e+08	133165000
F2YID5;Q60793	F2YID5;Q60793	Krueppel-like factor 4	KLF4	Klf4	tr|F2YID5|F2YID5_MOUSE Krueppel-like factor 4 OS=Mus musculus OX=10090 GN=Klf4 PE=1 SV=1;sp|Q60793|KLF4_MOUSE Krueppel-like factor 4 OS=Mus musculus OX=10090 GN=Klf4 PE=1 SV=3	i	4817500	7123100		5561700				3073100	1	3	5834100	3073100
D3Z3A0;Q9DCL8;Q9CT86;Q8BVM6	D3Z3A0;Q9DCL8	Protein phosphatase inhibitor 2	PPP1R2	Ppp1r2	tr|D3Z3A0|D3Z3A0_MOUSE Protein phosphatase inhibitor 2 OS=Mus musculus OX=10090 GN=Ppp1r2 PE=1 SV=1;sp|Q9DCL8|IPP2_MOUSE Protein phosphatase inhibitor 2 OS=Mus musculus OX=10090 GN=Ppp1r2 PE=1 SV=3	i	26836000		27829000	24882000		13218000	17327000		1	2	2.65157e+07	15272500
Q6DVA0	Q6DVA0	LEM domain-containing protein 2	LEMD2	Lemd2	sp|Q6DVA0|LEMD2_MOUSE LEM domain-containing protein 2 OS=Mus musculus OX=10090 GN=Lemd2 PE=1 SV=1	i	25627000	13961000		22673000	13335000		10801000		1	2	2.07537e+07	12068000
Q99M08	Q99M08	Uncharacterized protein C4orf3 homolog	C4ORF3	C4orf3	sp|Q99M08|CD003_MOUSE Uncharacterized protein C4orf3 homolog OS=Mus musculus OX=10090 PE=1 SV=1	i		30719000	20577000	30237000	18200000	13409000			1	2	2.71777e+07	15804500
Q9CWS0;D3YU15;Q3UF01	Q9CWS0;D3YU15;Q3UF01	N(G),N(G)-dimethylarginine dimethylaminohydrolase 1	DDAH1	Ddah1	sp|Q9CWS0|DDAH1_MOUSE N(G),N(G)-dimethylarginine dimethylaminohydrolase 1 OS=Mus musculus OX=10090 GN=Ddah1 PE=1 SV=3;tr|D3YU15|D3YU15_MOUSE dimethylargininase OS=Mus musculus OX=10090 GN=Ddah1 PE=1 SV=1;tr|Q3UF01|Q3UF01_MOUSE dimethylargininase (Fragment)	i	38131000	44854000		35715000	19026000	21503000		29311000	1	1	3.95667e+07	23280000
Q920A7	Q920A7	AFG3-like protein 1	AFG3L1	Afg3l1	sp|Q920A7|AFG31_MOUSE AFG3-like protein 1 OS=Mus musculus OX=10090 GN=Afg3l1 PE=1 SV=2	i	9133600	9509600	10998000			5997300			1	3	9880400	5997300
A8CVP4;A0A0R4J005;A8CVP1;A0A5F8MPJ3;Q4ZJB3;E9QP62;Q99JW4;Q9D7B2;Q91XD2	A8CVP4;A0A0R4J005;A8CVP1;A0A5F8MPJ3;Q4ZJB3;E9QP62;Q99JW4;Q9D7B2	LIM and senescent cell antigen-like-containing domain protein 1	LIMS1	Lims1	tr|A8CVP4|A8CVP4_MOUSE LIM and senescent cell antigen-like-containing domain protein OS=Mus musculus OX=10090 GN=Lims1 PE=2 SV=1;tr|A0A0R4J005|A0A0R4J005_MOUSE LIM and senescent cell antigen-like-containing domain protein OS=Mus musculus OX=10090 GN=Lims1	i		49424000	48435000	35625000	27640000				1	3	4.44947e+07	27640000
Q3U661;Q6A006;Q8BU11;H3BL89;Q80W03;Q3UVQ1;A2A473;E9Q0B9;A2A472;Q66JW3	Q3U661;Q6A006;Q8BU11;H3BL89;Q80W03	TOX high mobility group box family member 4;TOX high mobility group box family member 3	TOX4	Tox4	tr|Q3U661|Q3U661_MOUSE TOX high mobility group box family member 4 OS=Mus musculus OX=10090 GN=Tox4 PE=2 SV=1;tr|Q6A006|Q6A006_MOUSE TOX high mobility group box family member 4 (Fragment) OS=Mus musculus OX=10090 GN=Tox4 PE=2 SV=1;sp|Q8BU11|TOX4_MOUSE TOX	i	10578000	10933000		9751700	4636600		8423800		1	2	10420900	6530200
Q9D1Q1	Q9D1Q1	M-phase phosphoprotein 6	MPHOSPH6	Mphosph6	sp|Q9D1Q1|MPH6_MOUSE M-phase phosphoprotein 6 OS=Mus musculus OX=10090 GN=Mphosph6 PE=1 SV=1	i	8158100	9329300		7560100	4756100		5093700	5861300	1	1	8.34917e+06	5.23703e+06
E9PVA2;Q9DB85;Q3U4B0	E9PVA2;Q9DB85;Q3U4B0	Ribosomal RNA-processing protein 8	RRP8	Rrp8	tr|E9PVA2|E9PVA2_MOUSE Ribosomal RNA-processing protein 8 OS=Mus musculus OX=10090 GN=Rrp8 PE=1 SV=1;sp|Q9DB85|RRP8_MOUSE Ribosomal RNA-processing protein 8 OS=Mus musculus OX=10090 GN=Rrp8 PE=1 SV=1;tr|Q3U4B0|Q3U4B0_MOUSE Ribosomal RNA-processing protein	i	10510000	7999700		9826900		4691100		7244700	1	2	9.44553e+06	5967900
Q3TDD1;A0A1L1SRE8;Q91ZJ1;Q8VCT0;Q3U8R7;P35951;Q3TVR4	Q3TDD1;A0A1L1SRE8;Q91ZJ1;Q8VCT0;Q3U8R7;P35951;Q3TVR4	Low-density lipoprotein receptor	LDLR	Ldlr	tr|Q3TDD1|Q3TDD1_MOUSE EGF-like domain-containing protein OS=Mus musculus OX=10090 GN=Ldlr PE=2 SV=1;tr|A0A1L1SRE8|A0A1L1SRE8_MOUSE Low-density lipoprotein receptor OS=Mus musculus OX=10090 GN=Ldlr PE=1 SV=1;tr|Q91ZJ1|Q91ZJ1_MOUSE Low density lipoprotein r	i	5469900		7193700	8109200	4383700				1	3	6.92427e+06	4383700
K3W4Q9;Q8BH60;A0A1W2P7V0;Q3TAF1	K3W4Q9;Q8BH60;A0A1W2P7V0	Golgi-associated PDZ and coiled-coil motif-containing protein	GOPC	Gopc	tr|K3W4Q9|K3W4Q9_MOUSE Golgi-associated PDZ and coiled-coil motif-containing protein OS=Mus musculus OX=10090 GN=Gopc PE=1 SV=1;sp|Q8BH60|GOPC_MOUSE Golgi-associated PDZ and coiled-coil motif-containing protein OS=Mus musculus OX=10090 GN=Gopc PE=1 SV=1;tr	i	12620000	15867000		19738000	10283000				1	3	16075000	10283000
Q0PD49;P61028;Q8BKQ0;Q3TYB1;Q542T7;A0A286YDR2;Q3TU26;Q0PD62;Q3TYH2;D3YW33;D3YWL1;Q0PD40;Q9CXS2;Q91YW0;A2A7Z6;Q8K386;Q9CZT8;P62823	Q0PD49;P61028;Q8BKQ0	Ras-related protein Rab-8B	RAB8B	Rab8b	tr|Q0PD49|Q0PD49_MOUSE RAB8B, member RAS oncogene family OS=Mus musculus OX=10090 GN=Rab8b PE=1 SV=1;sp|P61028|RAB8B_MOUSE Ras-related protein Rab-8B OS=Mus musculus OX=10090 GN=Rab8b PE=1 SV=1;tr|Q8BKQ0|Q8BKQ0_MOUSE Ras-related protein Rab-8A OS=Mus muscu	i	6342600	7344700	12929000				5826300		1	3	8872100	5826300
Q9CX11;Q9DAH5;G3XA22;G3X989	Q9CX11;Q9DAH5;G3XA22	rRNA-processing protein UTP23 homolog	UTP23	Utp23	sp|Q9CX11|UTP23_MOUSE rRNA-processing protein UTP23 homolog OS=Mus musculus OX=10090 GN=Utp23 PE=2 SV=1;tr|Q9DAH5|Q9DAH5_MOUSE UTP23 small subunit processome component OS=Mus musculus OX=10090 GN=Utp23 PE=2 SV=1;tr|G3XA22|G3XA22_MOUSE rRNA-processing prote	i	13904000	15174000	13462000		10638000	8563700	9631100	9317800	1	0	14180000	9537650
Q8VE38;F6XLU3;E9Q2B7;E9PZL5;E9Q690;E9Q8U8	Q8VE38;F6XLU3;E9Q2B7;E9PZL5;E9Q690;E9Q8U8	Oxidoreductase NAD-binding domain-containing protein 1	OXNAD1	Oxnad1	sp|Q8VE38|OXND1_MOUSE Oxidoreductase NAD-binding domain-containing protein 1 OS=Mus musculus OX=10090 GN=Oxnad1 PE=1 SV=2;tr|F6XLU3|F6XLU3_MOUSE Oxidoreductase NAD-binding domain-containing protein 1 (Fragment) OS=Mus musculus OX=10090 GN=Oxnad1 PE=1 SV=1;	i	13161000	5297700	12690000			6984000			1	3	10382900	6984000
A0A125R9I3;A0A2R3XZC4;Q3TBT3;A0A2U8RP79;A0A494BBL9	A0A125R9I3;A0A2R3XZC4;Q3TBT3;A0A2U8RP79	Stimulator of interferon genes protein	STING1	Sting1	tr|A0A125R9I3|A0A125R9I3_MUSMM Stimulator of interferon genes protein OS=Mus musculus molossinus OX=57486 GN=Sting1 PE=2 SV=1;tr|A0A2R3XZC4|A0A2R3XZC4_MOUSE Stimulator of interferon genes protein OS=Mus musculus OX=10090 GN=Sting1 PE=2 SV=1;sp|Q3TBT3|STING	i		29022000	31344000	33354000			21071000		1	3	31240000	21071000
Q5PRF0	Q5PRF0	HEAT repeat-containing protein 5A	HEATR5A	Heatr5a	sp|Q5PRF0|HTR5A_MOUSE HEAT repeat-containing protein 5A OS=Mus musculus OX=10090 GN=Heatr5a PE=1 SV=2	i	12545000		20604000	13692000	10539000				1	3	1.56137e+07	10539000
Q9R059;F2Z455	Q9R059;F2Z455	Four and a half LIM domains protein 3	FHL3	Fhl3	sp|Q9R059|FHL3_MOUSE Four and a half LIM domains protein 3 OS=Mus musculus OX=10090 GN=Fhl3 PE=1 SV=2;tr|F2Z455|F2Z455_MOUSE Four and a half LIM domains protein 3 OS=Mus musculus OX=10090 GN=Fhl3 PE=1 SV=1	i	26646000	29455000	29820000		19348000				1	3	2.86403e+07	19348000
Q924Z4;D3Z4M2;D3YTM0;D3Z0Z2	Q924Z4;D3Z4M2;D3YTM0;D3Z0Z2	Ceramide synthase 2	CERS2	Cers2	sp|Q924Z4|CERS2_MOUSE Ceramide synthase 2 OS=Mus musculus OX=10090 GN=Cers2 PE=1 SV=1;tr|D3Z4M2|D3Z4M2_MOUSE Ceramide synthase 2 (Fragment) OS=Mus musculus OX=10090 GN=Cers2 PE=1 SV=1;tr|D3YTM0|D3YTM0_MOUSE Ceramide synthase 2 (Fragment) OS=Mus musculus OX	i	28710000	39464000		24079000		20044000	23962000	18489000	1	1	30751000	2.08317e+07
Q8BT07;Q9CZP8	Q8BT07	Centrosomal protein of 55 kDa	CEP55	Cep55	sp|Q8BT07|CEP55_MOUSE Centrosomal protein of 55 kDa OS=Mus musculus OX=10090 GN=Cep55 PE=1 SV=2	i	93323000	80447000	76635000			56461000	57967000		1	2	8.34683e+07	57214000
Q6NWW9;A0A0R4J0H8;A0A0A6YX88	Q6NWW9;A0A0R4J0H8	Fibronectin type III domain-containing protein 3B	FNDC3B	Fndc3b	sp|Q6NWW9|FND3B_MOUSE Fibronectin type III domain-containing protein 3B OS=Mus musculus OX=10090 GN=Fndc3b PE=1 SV=1;tr|A0A0R4J0H8|A0A0R4J0H8_MOUSE Fibronectin type III domain-containing protein 3B OS=Mus musculus OX=10090 GN=Fndc3b PE=1 SV=1	i	42573000	34590000	51672000		28992000	30081000			1	2	42945000	29536500
Q8VCE7;A2RS96;Q9CXE7;Q3U9T7;Q3TW73;E9PXY3;D3Z615;Q8C5H9;Q3V440;E9Q2J2;Q8C954	Q8VCE7;A2RS96;Q9CXE7;Q3U9T7;Q3TW73;E9PXY3	Transmembrane emp24 domain-containing protein 5	TMED5	Tmed5	tr|Q8VCE7|Q8VCE7_MOUSE Transmembrane emp24 protein transport domain containing 5 OS=Mus musculus OX=10090 GN=Tmed5 PE=2 SV=1;tr|A2RS96|A2RS96_MOUSE Transmembrane emp24 domain-containing protein 5 OS=Mus musculus OX=10090 GN=Tmed5 PE=1 SV=1;sp|Q9CXE7|TMED5_	i	105510000	64748000	111290000		79532000	68695000	36608000	73479000	1	0	9.38493e+07	64578500
Q8CD14;Q8K4L0;Q8CD39;Q6IQZ1;Q7TPP4;Q8VDG2	Q8CD14;Q8K4L0;Q8CD39	ATP-dependent RNA helicase DDX54	DDX54	Ddx54	tr|Q8CD14|Q8CD14_MOUSE ATP-dependent RNA helicase DDX54 OS=Mus musculus OX=10090 GN=Ddx54 PE=2 SV=1;sp|Q8K4L0|DDX54_MOUSE ATP-dependent RNA helicase DDX54 OS=Mus musculus OX=10090 GN=Ddx54 PE=1 SV=1;tr|Q8CD39|Q8CD39_MOUSE ATP-dependent RNA helicase DDX54 O	i	10872000	14962000	7829000			9187300		6265400	1	2	11221000	7726350
B2RT77;Q78WZ7	B2RT77;Q78WZ7	DNA-directed RNA polymerase I subunit RPA43	POLR1F	Polr1f	tr|B2RT77|B2RT77_MOUSE TWIST neighbor OS=Mus musculus OX=10090 GN=Polr1f PE=2 SV=1;sp|Q78WZ7|RPA43_MOUSE DNA-directed RNA polymerase I subunit RPA43 OS=Mus musculus OX=10090 GN=Polr1f PE=1 SV=1	i		14550000	16998000	18443000			10883000	12217000	1	2	1.66637e+07	11550000
B1AZ42;B1AZ39;P0C0A3;B1AZ41;Q3TS10	B1AZ42;B1AZ39;P0C0A3	Charged multivesicular body protein 6	CHMP6	Chmp6	tr|B1AZ42|B1AZ42_MOUSE Charged multivesicular body protein 6 (Fragment) OS=Mus musculus OX=10090 GN=Chmp6 PE=1 SV=1;tr|B1AZ39|B1AZ39_MOUSE Chromatin modifying protein 6 OS=Mus musculus OX=10090 GN=Chmp6 PE=1 SV=1;sp|P0C0A3|CHMP6_MOUSE Charged multivesicula	i	9134100	10123000	9951900		6897700	6622800			1	2	9.73633e+06	6760250
O08856	O08856	RNA polymerase II elongation factor ELL	ELL	Ell	sp|O08856|ELL_MOUSE RNA polymerase II elongation factor ELL OS=Mus musculus OX=10090 GN=Ell PE=2 SV=2	i	3589000	4793500		2967800	2644900				1	3	3.78343e+06	2644900
Q3UGB8;Q99J56	Q3UGB8;Q99J56	Derlin-1	DERL1	Derl1	tr|Q3UGB8|Q3UGB8_MOUSE Derlin OS=Mus musculus OX=10090 GN=Derl1 PE=2 SV=1;sp|Q99J56|DERL1_MOUSE Derlin-1 OS=Mus musculus OX=10090 GN=Derl1 PE=1 SV=1	i	62427000	58602000	54882000				39695000	43377000	1	2	58637000	41536000
S4R189;Q3UPH7;S4R2U9;S4R1Y4;S4R1S6	S4R189;Q3UPH7;S4R2U9	Rho guanine nucleotide exchange factor 40	ARHGEF40	Arhgef40	tr|S4R189|S4R189_MOUSE Rho guanine nucleotide exchange factor 40 OS=Mus musculus OX=10090 GN=Arhgef40 PE=1 SV=1;sp|Q3UPH7|ARH40_MOUSE Rho guanine nucleotide exchange factor 40 OS=Mus musculus OX=10090 GN=Arhgef40 PE=1 SV=1;tr|S4R2U9|S4R2U9_MOUSE Rho guanin	i	18914000	17633000	16451000				11273000	14337000	1	2	17666000	12805000
Q4VA93;P20444;Q3TQ39;Q2NKI4;Q3UN66;P63318	Q4VA93;P20444	Protein kinase C;Protein kinase C alpha type	PRKCA	Prkca	tr|Q4VA93|Q4VA93_MOUSE Protein kinase C OS=Mus musculus OX=10090 GN=Prkca PE=1 SV=1;sp|P20444|KPCA_MOUSE Protein kinase C alpha type OS=Mus musculus OX=10090 GN=Prkca PE=1 SV=3	i	12734000	12066000		9900000		8490700	8122700	8764000	1	1	1.15667e+07	8.45913e+06
A0ELI5;Q8K2D3;D6RCX6;D3YYS4	A0ELI5;Q8K2D3	Enhancer of mRNA-decapping protein 3	EDC3	Edc3	tr|A0ELI5|A0ELI5_MOUSE Enhancer of mRNA-decapping protein 3 OS=Mus musculus OX=10090 GN=Edc3 PE=1 SV=1;sp|Q8K2D3|EDC3_MOUSE Enhancer of mRNA-decapping protein 3 OS=Mus musculus OX=10090 GN=Edc3 PE=1 SV=1	i	28296000	62231000	29234000		24987000	32231000		30910000	1	1	3.99203e+07	29376000
E9Q317;Q4FZH3;O55128;D3YY73;D3Z2N9;D3YY55	E9Q317;Q4FZH3;O55128;D3YY73;D3Z2N9	Histone deacetylase complex subunit SAP18	SAP18	Sap18	tr|E9Q317|E9Q317_MOUSE Histone deacetylase complex subunit SAP18 OS=Mus musculus OX=10090 GN=Sap18b PE=1 SV=1;tr|Q4FZH3|Q4FZH3_MOUSE Histone deacetylase complex subunit SAP18 OS=Mus musculus OX=10090 GN=Sap18 PE=2 SV=1;sp|O55128|SAP18_MOUSE Histone deacety	i		37295000	38211000	30156000	23535000	24964000	31619000	23809000	1	0	3.52207e+07	25981750
Q8K239;A0A1S6GWJ9;Q9CZR8;Q8VDE3;Q80UT3;Q3TA37;Q9CX33	Q8K239;A0A1S6GWJ9;Q9CZR8;Q8VDE3;Q80UT3;Q3TA37;Q9CX33	Elongation factor Ts;Elongation factor Ts, mitochondrial	TSFM	Tsfm	tr|Q8K239|Q8K239_MOUSE Tsfm protein (Fragment) OS=Mus musculus OX=10090 GN=Tsfm PE=2 SV=1;tr|A0A1S6GWJ9|A0A1S6GWJ9_MOUSE Elongation factor Ts, mitochondrial OS=Mus musculus OX=10090 GN=Tsfm PE=2 SV=1;sp|Q9CZR8|EFTS_MOUSE Elongation factor Ts, mitochondrial	i	64182000	41411000	55567000		47769000	44600000	26839000	39680000	1	0	53720000	39722000
D2CGM5;D2CGM4;Q8R5F7;Q3TGP5;Q3UE16;Q3U0Y5;Q3U605	D2CGM5;D2CGM4;Q8R5F7;Q3TGP5;Q3UE16;Q3U0Y5	Interferon-induced helicase C domain-containing protein 1	IFIH1	Ifih1	tr|D2CGM5|D2CGM5_MOUSE RNA helicase OS=Mus musculus OX=10090 GN=Ifih1 PE=2 SV=1;tr|D2CGM4|D2CGM4_MOUSE RNA helicase OS=Mus musculus OX=10090 GN=Ifih1 PE=2 SV=1;sp|Q8R5F7|IFIH1_MOUSE Interferon-induced helicase C domain-containing protein 1 OS=Mus musculus	i	30508000		29299000	21065000				20002000	1	3	2.69573e+07	20002000
Q9CR98;A0A0N4SWI4	Q9CR98;A0A0N4SWI4	Protein FAM136A	FAM136A	Fam136a	sp|Q9CR98|F136A_MOUSE Protein FAM136A OS=Mus musculus OX=10090 GN=Fam136a PE=1 SV=1;tr|A0A0N4SWI4|A0A0N4SWI4_MOUSE Protein FAM136A OS=Mus musculus OX=10090 GN=Fam136a PE=1 SV=1	i	39824000	37709000	31131000		27406000	24314000	18476000	37770000	1	0	3.62213e+07	26991500
Q8BHJ9;Z4YM25	Q8BHJ9;Z4YM25	Pre-mRNA-splicing factor SLU7	SLU7	Slu7	sp|Q8BHJ9|SLU7_MOUSE Pre-mRNA-splicing factor SLU7 OS=Mus musculus OX=10090 GN=Slu7 PE=1 SV=1;tr|Z4YM25|Z4YM25_MOUSE Pre-mRNA-splicing factor SLU7 (Fragment) OS=Mus musculus OX=10090 GN=Slu7 PE=1 SV=1	i	8967200	10016000		6754200				6446100	1	3	8.57913e+06	6446100
B2RUJ2;B7ZNY4;B7ZNX6;B2RUK2;Q80TH2	B2RUJ2;B7ZNY4;B7ZNX6;B2RUK2;Q80TH2	Protein LAP2	ERBIN	Erbin	tr|B2RUJ2|B2RUJ2_MOUSE Erbb2ip protein OS=Mus musculus OX=10090 GN=Erbin PE=1 SV=1;tr|B7ZNY4|B7ZNY4_MOUSE Erbb2ip protein OS=Mus musculus OX=10090 GN=Erbin PE=2 SV=1;tr|B7ZNX6|B7ZNX6_MOUSE Erbb2ip protein OS=Mus musculus OX=10090 GN=Erbin PE=1 SV=1;tr|B2RU	i		30372000	22612000	31733000	23035000	14831000	26005000	21143000	1	0	28239000	21253500
Q3U575;D3Z774;Q571L5;Q61188;A0A0N4SUQ7;Q6AXH7;Q3TZH6;Q8C2I5;E9PWK3;F6T3Z0	Q3U575;D3Z774;Q571L5;Q61188;A0A0N4SUQ7;Q6AXH7;Q3TZH6;Q8C2I5;E9PWK3	Histone-lysine N-methyltransferase EZH2	EZH2	Ezh2	tr|Q3U575|Q3U575_MOUSE PRC2_HTH_1 domain-containing protein (Fragment) OS=Mus musculus OX=10090 GN=Ezh2 PE=2 SV=1;tr|D3Z774|D3Z774_MOUSE Histone-lysine N-methyltransferase EZH2 OS=Mus musculus OX=10090 GN=Ezh2 PE=1 SV=1;tr|Q571L5|Q571L5_MOUSE Histone-lysin	i		8417400	6757500	6988200	5986200			5151100	1	2	7387700	5568650
A0A140LHT6;E9QPQ8;A0A140LI38;A0A140LHD4;A2VCS1;Q8JZS9	A0A140LHT6;E9QPQ8;A0A140LI38;A0A140LHD4;A2VCS1;Q8JZS9	39S ribosomal protein L48, mitochondrial	MRPL48	Mrpl48	tr|A0A140LHT6|A0A140LHT6_MOUSE 39S ribosomal protein L48, mitochondrial OS=Mus musculus OX=10090 GN=Mrpl48 PE=1 SV=1;tr|E9QPQ8|E9QPQ8_MOUSE 39S ribosomal protein L48, mitochondrial OS=Mus musculus OX=10090 GN=Mrpl48 PE=1 SV=1;tr|A0A140LI38|A0A140LI38_MOUSE	i		41025000	49314000	60559000	38173000	31116000		44810000	1	1	5.02993e+07	38033000
Q7TQ95;A2ASL8;A2ASM0;A2ASM1	Q7TQ95;A2ASL8;A2ASM0	Protein lunapark	LNPK	Lnpk	sp|Q7TQ95|LNP_MOUSE Endoplasmic reticulum junction formation protein lunapark OS=Mus musculus OX=10090 GN=Lnpk PE=1 SV=1;tr|A2ASL8|A2ASL8_MOUSE Endoplasmic reticulum junction formation protein lunapark OS=Mus musculus OX=10090 GN=Lnpk PE=1 SV=1;tr|A2ASM0|A	i	40447000		46930000	43254000	32141000	33693000		33370000	1	1	4.35437e+07	33068000
B2RXU2;A2APY6;Q3V1V3;Q8K089;Q8BK69;Q8BM03;Q9D801	B2RXU2;A2APY6;Q3V1V3	ESF1 homolog	ESF1	Esf1	tr|B2RXU2|B2RXU2_MOUSE ESF1, nucleolar pre-rRNA processing protein, homolog (S, cerevisiae) OS=Mus musculus OX=10090 GN=Esf1 PE=2 SV=1;tr|A2APY6|A2APY6_MOUSE ESF1, nucleolar pre-rRNA processing protein, homolog (S, cerevisiae) OS=Mus musculus OX=10090 GN=E	i		38440000	31892000	35539000	25335000		25246000	31084000	1	1	3.52903e+07	2.72217e+07
P29595;Q3UI46;A0A2I3BRG0	P29595;Q3UI46;A0A2I3BRG0	NEDD8	NEDD8	Nedd8	sp|P29595|NEDD8_MOUSE NEDD8 OS=Mus musculus OX=10090 GN=Nedd8 PE=1 SV=2;tr|Q3UI46|Q3UI46_MOUSE NEDD8 OS=Mus musculus OX=10090 GN=Nedd8 PE=1 SV=1;tr|A0A2I3BRG0|A0A2I3BRG0_MOUSE NEDD8 (Fragment) OS=Mus musculus OX=10090 GN=Nedd8 PE=1 SV=1	i	26010000	70739000		62981000	19549000	20761000		83432000	1	1	5.32433e+07	4.12473e+07
Q3UGF9;A0A2I3BPW9;Q3UX88;A0A0R4J0G7;A0A2I3BQS1;E9QQ48;Q8K4R9	Q3UGF9;A0A2I3BPW9;Q3UX88;A0A0R4J0G7;A0A2I3BQS1;E9QQ48;Q8K4R9	Disks large-associated protein 5	DLGAP5	Dlgap5	tr|Q3UGF9|Q3UGF9_MOUSE DLG associated protein 5 OS=Mus musculus OX=10090 GN=Dlgap5 PE=2 SV=1;tr|A0A2I3BPW9|A0A2I3BPW9_MOUSE Disks large-associated protein 5 OS=Mus musculus OX=10090 GN=Dlgap5 PE=1 SV=1;tr|Q3UX88|Q3UX88_MOUSE Disks large-associated protein	i	10533000	15038000	10700000			9404900			1	3	1.20903e+07	9404900
C5H7S3;Q9QYL7	C5H7S3;Q9QYL7	Activator of basal transcription 1	ABT1	Abt1	tr|C5H7S3|C5H7S3_MUSMC Activator of basal transcription 1 OS=Mus musculus castaneus OX=10091 GN=Abt1 PE=3 SV=1;sp|Q9QYL7|ABT1_MOUSE Activator of basal transcription 1 OS=Mus musculus OX=10090 GN=Abt1 PE=2 SV=1	i	9054700	9859300		11480000	6771700		9002800		1	2	1.01313e+07	7887250
A0A2C9F2A2;Q921Q7;A0A286YDC3;A0A286YCR5	A0A2C9F2A2;Q921Q7	Ras and Rab interactor 1	RIN1	Rin1	tr|A0A2C9F2A2|A0A2C9F2A2_MOUSE Ras and Rab interactor 1 OS=Mus musculus OX=10090 GN=Rin1 PE=1 SV=1;sp|Q921Q7|RIN1_MOUSE Ras and Rab interactor 1 OS=Mus musculus OX=10090 GN=Rin1 PE=1 SV=1	i	19789000	23413000	27649000		21240000	15619000			1	2	23617000	18429500
G5E8C4;Q8BRH0;A0A0R4J173;D3Z2Z3;D6RHA9;Q8BG19	G5E8C4;Q8BRH0;A0A0R4J173	Transmembrane and TPR repeat-containing protein 3	TMTC3	Tmtc3	tr|G5E8C4|G5E8C4_MOUSE dolichyl-phosphate-mannose--protein mannosyltransferase OS=Mus musculus OX=10090 GN=Tmtc3 PE=1 SV=1;sp|Q8BRH0|TMTC3_MOUSE Protein O-mannosyl-transferase TMTC3 OS=Mus musculus OX=10090 GN=Tmtc3 PE=1 SV=2;tr|A0A0R4J173|A0A0R4J173_MOUSE	i	11589000	11637000		11013000			8930000		1	3	11413000	8930000
A2A5R2;Q3U2F2;Q3U5C3	A2A5R2;Q3U2F2	Brefeldin A-inhibited guanine nucleotide-exchange protein 2	ARFGEF2	Arfgef2	sp|A2A5R2|BIG2_MOUSE Brefeldin A-inhibited guanine nucleotide-exchange protein 2 OS=Mus musculus OX=10090 GN=Arfgef2 PE=1 SV=1;tr|Q3U2F2|Q3U2F2_MOUSE SEC7 domain-containing protein (Fragment) OS=Mus musculus OX=10090 GN=Arfgef2 PE=2 SV=1	i	7360300		7244200	7172500	5567800	5846700			1	2	7259000	5707250
Q9D002;Q9CZE1;Q545N1;P56873;E0CYU9	Q9D002;Q9CZE1;Q545N1;P56873	Sjoegren syndrome/scleroderma autoantigen 1 homolog	ZNRD2	Znrd2	tr|Q9D002|Q9D002_MOUSE Protein ZNRD2 OS=Mus musculus OX=10090 PE=2 SV=1;tr|Q9CZE1|Q9CZE1_MOUSE Protein ZNRD2 OS=Mus musculus OX=10090 PE=2 SV=1;tr|Q545N1|Q545N1_MOUSE C184S protein OS=Mus musculus OX=10090 GN=C184 PE=1 SV=1;sp|P56873|ZNRD2_MOUSE Protein ZN	i	43368000	41404000		52450000	37773000	39540000	35000000	32721000	1	0	4.57407e+07	36258500
E9PW15;Q80U70;Q5XG68;Q3URR6;Q3UX45	E9PW15;Q80U70;Q5XG68;Q3URR6;Q3UX45	Polycomb protein Suz12	SUZ12	Suz12	tr|E9PW15|E9PW15_MOUSE Polycomb protein Suz12 OS=Mus musculus OX=10090 GN=Suz12 PE=1 SV=1;sp|Q80U70|SUZ12_MOUSE Polycomb protein Suz12 OS=Mus musculus OX=10090 GN=Suz12 PE=1 SV=2;tr|Q5XG68|Q5XG68_MOUSE Suz12 protein (Fragment) OS=Mus musculus OX=10090 GN=S	i	5993500	9286100	6128000		5395900	4779700	7487800	4982700	1	0	7.13587e+06	5661525
Q9D3B1	Q9D3B1	Very-long-chain (3R)-3-hydroxyacyl-CoA dehydratase 2	HACD2	Hacd2	sp|Q9D3B1|HACD2_MOUSE Very-long-chain (3R)-3-hydroxyacyl-CoA dehydratase 2 OS=Mus musculus OX=10090 GN=Hacd2 PE=1 SV=1	i	21349000		16006000	18760000	17463000	12378000			1	2	18705000	14920500
A0A5K1VVS7;Q99KD5	A0A5K1VVS7;Q99KD5	Protein unc-45 homolog A	UNC45A	Unc45a	tr|A0A5K1VVS7|A0A5K1VVS7_MOUSE Protein unc-45 homolog A OS=Mus musculus OX=10090 GN=Unc45a PE=1 SV=1;sp|Q99KD5|UN45A_MOUSE Protein unc-45 homolog A OS=Mus musculus OX=10090 GN=Unc45a PE=1 SV=2	i		12833000	27610000	32571000	25571000	20069000	12753000		1	1	24338000	1.94643e+07
A0A338P6W1;P97868;D3YZU8;A0A0R4J165;A0PJG9	A0A338P6W1;P97868	E3 ubiquitin-protein ligase RBBP6	RBBP6	Rbbp6	tr|A0A338P6W1|A0A338P6W1_MOUSE E3 ubiquitin-protein ligase RBBP6 (Fragment) OS=Mus musculus OX=10090 GN=Rbbp6 PE=1 SV=1;sp|P97868|RBBP6_MOUSE E3 ubiquitin-protein ligase RBBP6 OS=Mus musculus OX=10090 GN=Rbbp6 PE=1 SV=5	i	17845000	23787000	14950000			13332000		16988000	1	2	1.88607e+07	15160000
Q6P8X1;A0A1W2P701;Q8R0Z4;A0A1W2P6Y0	Q6P8X1;A0A1W2P701	Sorting nexin-6;Sorting nexin-6, N-terminally processed	SNX6	Snx6	sp|Q6P8X1|SNX6_MOUSE Sorting nexin-6 OS=Mus musculus OX=10090 GN=Snx6 PE=1 SV=2;tr|A0A1W2P701|A0A1W2P701_MOUSE Sorting nexin-6 OS=Mus musculus OX=10090 GN=Snx6 PE=1 SV=1	i	31899000		79108000	61148000	57404000	32281000		49447000	1	1	57385000	4.63773e+07
Q6P5C5;Q3T9H8;A0A2R8VHQ1	Q6P5C5;Q3T9H8;A0A2R8VHQ1	Single-strand selective monofunctional uracil DNA glycosylase	SMUG1	Smug1	sp|Q6P5C5|SMUG1_MOUSE Single-strand selective monofunctional uracil DNA glycosylase OS=Mus musculus OX=10090 GN=Smug1 PE=1 SV=1;tr|Q3T9H8|Q3T9H8_MOUSE Single-strand selective monofunctional uracil DNA glycosylase OS=Mus musculus OX=10090 GN=Smug1 PE=2 SV=1	i	27914000	16311000		38245000	27146000	22983000	8642200	30114000	1	0	27490000	22221300
Q9JJ89	Q9JJ89	Coiled-coil domain-containing protein 86	CCDC86	Ccdc86	sp|Q9JJ89|CCD86_MOUSE Coiled-coil domain-containing protein 86 OS=Mus musculus OX=10090 GN=Ccdc86 PE=1 SV=2	i	13573000	14754000		13090000	11007000	11352000			1	2	1.38057e+07	11179500
A0A1Y7VN70;Q80Y14	A0A1Y7VN70;Q80Y14	Glutaredoxin-related protein 5, mitochondrial	GLRX5	Glrx5	tr|A0A1Y7VN70|A0A1Y7VN70_MOUSE Glutaredoxin-related protein 5, mitochondrial OS=Mus musculus OX=10090 GN=Glrx5 PE=1 SV=1;sp|Q80Y14|GLRX5_MOUSE Glutaredoxin-related protein 5, mitochondrial OS=Mus musculus OX=10090 GN=Glrx5 PE=1 SV=2	i	37319000	13750000		27050000			17843000	24409000	1	2	2.60397e+07	21126000
Q9CQK7	Q9CQK7	RWD domain-containing protein 1	RWDD1	Rwdd1	sp|Q9CQK7|RWDD1_MOUSE RWD domain-containing protein 1 OS=Mus musculus OX=10090 GN=Rwdd1 PE=1 SV=1	i	45017000		42891000	42369000	33920000	37608000		34477000	1	1	4.34257e+07	35335000
P62311;A0A8J2MTV9	P62311	U6 snRNA-associated Sm-like protein LSm3	LSM3	Lsm3	sp|P62311|LSM3_MOUSE U6 snRNA-associated Sm-like protein LSm3 OS=Mus musculus OX=10090 GN=Lsm3 PE=1 SV=2	i		106110000	67161000	85879000		68184000		72573000	1	2	8.63833e+07	70378500
Q99KZ1;A0A0G2JDK3;A0A0G2JGU4;Q9JIF6;A0A0G2JG79;Q3TVF4;P53612;Q6PFA1;A0A0G2JF29;Q9CRG6	Q99KZ1;A0A0G2JDK3;A0A0G2JGU4;Q9JIF6;A0A0G2JG79;Q3TVF4;P53612;Q6PFA1;A0A0G2JF29	Geranylgeranyl transferase type-2 subunit beta	RABGGTB	Rabggtb	tr|Q99KZ1|Q99KZ1_MOUSE Rabggtb protein (Fragment) OS=Mus musculus OX=10090 GN=Rabggtb PE=2 SV=1;tr|A0A0G2JDK3|A0A0G2JDK3_MOUSE Geranylgeranyl transferase type-2 subunit beta (Fragment) OS=Mus musculus OX=10090 GN=Rabggtb PE=1 SV=1;tr|A0A0G2JGU4|A0A0G2JGU4_	i	7463300	12832000	10102000		9276200			7234300	1	2	1.01324e+07	8255250
P62488	P62488	DNA-directed RNA polymerase II subunit RPB7	POLR2G	Polr2g	sp|P62488|RPB7_MOUSE DNA-directed RNA polymerase II subunit RPB7 OS=Mus musculus OX=10090 GN=Polr2g PE=1 SV=1	i	44417000	58902000	39325000		30011000	45317000		40904000	1	1	47548000	38744000
E9Q1M6;E9PUR0;Q8BXZ6;Q8C103;Q6KAP1;F6SI14;F7DE17;Q5BJ28;F7C545;F6RRY0	E9Q1M6;E9PUR0;Q8BXZ6;Q8C103;Q6KAP1		ANKHD1	Ankhd1	tr|E9Q1M6|E9Q1M6_MOUSE Ankyrin repeat and KH domain-containing 1 OS=Mus musculus OX=10090 GN=Ankhd1 PE=1 SV=1;tr|E9PUR0|E9PUR0_MOUSE Ankyrin repeat and KH domain-containing 1 OS=Mus musculus OX=10090 GN=Ankhd1 PE=1 SV=1;tr|Q8BXZ6|Q8BXZ6_MOUSE ANK_REP_REGIO	i	17206000	15118000	17600000		13568000				1	3	1.66413e+07	13568000
Q9DD05;P10518;O89061;Q8VCZ1	Q9DD05;P10518;O89061;Q8VCZ1	Delta-aminolevulinic acid dehydratase	ALAD	Alad	tr|Q9DD05|Q9DD05_MOUSE Delta-aminolevulinic acid dehydratase OS=Mus musculus OX=10090 GN=Alad PE=2 SV=1;sp|P10518|HEM2_MOUSE Delta-aminolevulinic acid dehydratase OS=Mus musculus OX=10090 GN=Alad PE=1 SV=1;tr|O89061|O89061_MOUSE Delta-aminolevulinic acid d	i	17273000	20268000		16597000	13626000	14539000	15452000	15293000	1	0	18046000	14727500
Q6ZWM4;A0A0N4SUZ3	Q6ZWM4	U6 snRNA-associated Sm-like protein LSm8	LSM8	Lsm8	sp|Q6ZWM4|LSM8_MOUSE U6 snRNA-associated Sm-like protein LSm8 OS=Mus musculus OX=10090 GN=Lsm8 PE=1 SV=3	i	98311000	30469000		92756000		84727000	36269000		1	2	7.38453e+07	60498000
Q497N1;P62855	Q497N1;P62855	40S ribosomal protein S26	RPS26	Rps26	tr|Q497N1|Q497N1_MOUSE 40S ribosomal protein S26 OS=Mus musculus OX=10090 GN=Rps26 PE=1 SV=1;sp|P62855|RS26_MOUSE 40S ribosomal protein S26 OS=Mus musculus OX=10090 GN=Rps26 PE=1 SV=3	i		404710000	744740000	715940000	659630000	425300000	464090000	492580000	1	0	6.21797e+08	510400000
G3UW40;Q3TYX4;E9PWI3	G3UW40;Q3TYX4;E9PWI3		MCC	Mcc	tr|G3UW40|G3UW40_MOUSE Mutated in colorectal cancers OS=Mus musculus OX=10090 GN=Mcc PE=1 SV=1;tr|Q3TYX4|Q3TYX4_MOUSE Colorectal mutant cancer protein OS=Mus musculus OX=10090 GN=Mcc PE=2 SV=1;tr|E9PWI3|E9PWI3_MOUSE Mutated in colorectal cancers OS=Mus mus	i	20127000	23614000		31115000	14513000	24013000		22934000	1	1	24952000	2.04867e+07
Q9D1C8;Q8BMZ7;A0A2R8VKS6	Q9D1C8;Q8BMZ7;A0A2R8VKS6	Vacuolar protein sorting-associated protein 28 homolog	VPS28	Vps28	sp|Q9D1C8|VPS28_MOUSE Vacuolar protein sorting-associated protein 28 homolog OS=Mus musculus OX=10090 GN=Vps28 PE=1 SV=1;tr|Q8BMZ7|Q8BMZ7_MOUSE Vacuolar protein sorting-associated protein 28 homolog OS=Mus musculus OX=10090 GN=Vps28 PE=2 SV=1;tr|A0A2R8VKS6	i	10058000	11395000	11965000		9803800	8565400			1	2	1.11393e+07	9184600
B7ZMV4;B2RWR4;A2A6T1	B7ZMV4;B2RWR4;A2A6T1	Cerebellar degeneration-related protein 2-like	CDR2L	Cdr2l	tr|B7ZMV4|B7ZMV4_MOUSE Cdr2l protein OS=Mus musculus OX=10090 GN=Cdr2l PE=2 SV=1;tr|B2RWR4|B2RWR4_MOUSE Cerebellar degeneration-related protein 2-like OS=Mus musculus OX=10090 GN=Cdr2l PE=2 SV=1;sp|A2A6T1|CDR2L_MOUSE Cerebellar degeneration-related protein	i	5281700	10808000		5629300	5326400	6696400			1	2	7.23967e+06	6011400
Q6ZWQ7	Q6ZWQ7		SPCS3	Spcs3	sp|Q6ZWQ7|SPCS3_MOUSE Signal peptidase complex subunit 3 OS=Mus musculus OX=10090 GN=Spcs3 PE=1 SV=1	i		50696000	42298000	45314000	35299000	41554000	38410000		1	1	4.61027e+07	38421000
Q3UGC5;Q3TNR7;P59017;A0A0N4SW24;A0A0N4SW63	Q3UGC5;Q3TNR7;P59017;A0A0N4SW24;A0A0N4SW63	Bcl-2-like protein 13	BCL2L13	Bcl2l13	tr|Q3UGC5|Q3UGC5_MOUSE BCL domain-containing protein OS=Mus musculus OX=10090 GN=Bcl2l13 PE=2 SV=1;tr|Q3TNR7|Q3TNR7_MOUSE BCL domain-containing protein OS=Mus musculus OX=10090 GN=Bcl2l13 PE=2 SV=1;sp|P59017|B2L13_MOUSE Bcl-2-like protein 13 OS=Mus musculu	i	21366000	22063000		24320000	16516000	17809000	22151000		1	1	22583000	1.88253e+07
Q3UBB2;Q3TSR1;Q91XD6	Q3UBB2;Q3TSR1;Q91XD6	Vacuolar protein-sorting-associated protein 36	VPS36	Vps36	tr|Q3UBB2|Q3UBB2_MOUSE Vacuolar protein-sorting-associated protein 36 OS=Mus musculus OX=10090 GN=Vps36 PE=2 SV=1;tr|Q3TSR1|Q3TSR1_MOUSE Vacuolar protein-sorting-associated protein 36 OS=Mus musculus OX=10090 GN=Vps36 PE=1 SV=1;sp|Q91XD6|VPS36_MOUSE Vacuol	i	23936000	25473000	26076000		20984000				1	3	2.51617e+07	20984000
E9QMB7;Q8CES0;B2RXP7;B7ZWG0;F6QNU4	E9QMB7;Q8CES0;B2RXP7;B7ZWG0	N-alpha-acetyltransferase 30	NAA30	Naa30	tr|E9QMB7|E9QMB7_MOUSE N-alpha-acetyltransferase 30 OS=Mus musculus OX=10090 GN=Naa30 PE=1 SV=1;sp|Q8CES0|NAA30_MOUSE N-alpha-acetyltransferase 30 OS=Mus musculus OX=10090 GN=Naa30 PE=1 SV=2;tr|B2RXP7|B2RXP7_MOUSE Nat12 protein OS=Mus musculus OX=10090 GN=	i		8330500	5285000	5398500	4112500		6721700	5030300	1	1	6338000	5.28817e+06
A0A0R4J1F8;A0A2K6EDP7;P59328;A0A2I3BQ38;Q3TUH0	A0A0R4J1F8;A0A2K6EDP7;P59328	WD repeat and HMG-box DNA-binding protein 1	WDHD1	Wdhd1	tr|A0A0R4J1F8|A0A0R4J1F8_MOUSE WD repeat and HMG-box DNA-binding protein 1 OS=Mus musculus OX=10090 GN=Wdhd1 PE=1 SV=1;tr|A0A2K6EDP7|A0A2K6EDP7_MOUSE WD repeat and HMG-box DNA-binding protein 1 OS=Mus musculus OX=10090 GN=Wdhd1 PE=1 SV=1;sp|P59328|WDHD1_MO	i	7531900	8056200		7527200	5941900			7106900	1	2	7705100	6524400
P70279;Q3V1X4;A2ALA0	P70279;Q3V1X4;A2ALA0	Surfeit locus protein 6	SURF6	Surf6	sp|P70279|SURF6_MOUSE Surfeit locus protein 6 OS=Mus musculus OX=10090 GN=Surf6 PE=1 SV=1;tr|Q3V1X4|Q3V1X4_MOUSE SURF6 domain-containing protein OS=Mus musculus OX=10090 GN=Surf6 PE=2 SV=1;tr|A2ALA0|A2ALA0_MOUSE Surfeit locus protein 6 OS=Mus musculus OX=1	i	46163000	57084000	46606000		41579000	43246000			1	2	49951000	42412500
A0A1S6GWH9;A0A1S6GWH8;Q9CQ49;A0A338P7L9	A0A1S6GWH9;A0A1S6GWH8;Q9CQ49;A0A338P7L9	Nuclear cap-binding protein subunit 2	NCBP2	Ncbp2	tr|A0A1S6GWH9|A0A1S6GWH9_MOUSE Nuclear cap-binding protein subunit 2 OS=Mus musculus OX=10090 GN=Ncbp2 PE=2 SV=1;tr|A0A1S6GWH8|A0A1S6GWH8_MOUSE Nuclear cap-binding protein subunit 2 OS=Mus musculus OX=10090 GN=Ncbp2 PE=2 SV=1;sp|Q9CQ49|NCBP2_MOUSE Nuclear	i	24448000		19881000	22132000	17940000			19741000	1	2	2.21537e+07	18840500
Q8R2U2;Q3TS42;Q3UVH9;D6RFS8	Q8R2U2;Q3TS42;Q3UVH9		NEPRO	Nepro	sp|Q8R2U2|NEPRO_MOUSE Nucleolus and neural progenitor protein OS=Mus musculus OX=10090 GN=Nepro PE=2 SV=1;tr|Q3TS42|Q3TS42_MOUSE DUF4477 domain-containing protein (Fragment) OS=Mus musculus OX=10090 GN=Nepro PE=2 SV=1;tr|Q3UVH9|Q3UVH9_MOUSE DUF4477 domain-	i	11288000		9585700	10808000	7776700	9586000	11589000	6991500	1	0	1.05606e+07	8985800
Q9CRD0;A0A0J9YUB6;A0A0J9YUK7;A0A0J9YTV6;A0A0J9YTV7	Q9CRD0;A0A0J9YUB6;A0A0J9YUK7	OCIA domain-containing protein 1	OCIAD1	Ociad1	sp|Q9CRD0|OCAD1_MOUSE OCIA domain-containing protein 1 OS=Mus musculus OX=10090 GN=Ociad1 PE=1 SV=1;tr|A0A0J9YUB6|A0A0J9YUB6_MOUSE OCIA domain-containing protein 1 (Fragment) OS=Mus musculus OX=10090 GN=Ociad1 PE=1 SV=1;tr|A0A0J9YUK7|A0A0J9YUK7_MOUSE OCIA	i	33170000		39447000	35468000	43477000	29929000	23270000	26207000	1	0	3.60283e+07	30720750
Q9D1M4;B0LAB0	Q9D1M4	Eukaryotic translation elongation factor 1 epsilon-1	EEF1E1	Eef1e1	sp|Q9D1M4|MCA3_MOUSE Eukaryotic translation elongation factor 1 epsilon-1 OS=Mus musculus OX=10090 GN=Eef1e1 PE=1 SV=1	i		53413000	40593000	39054000	39949000	33707000	43758000	33933000	1	0	4.43533e+07	37836750
E0CYI9;E9PWI6;Q8CHG3;Q3UFV3;F6UT01;Q6P0A4	E0CYI9;E9PWI6;Q8CHG3	GRIP and coiled-coil domain-containing protein 2	GCC2	Gcc2	tr|E0CYI9|E0CYI9_MOUSE GRIP and coiled-coil domain-containing protein 2 OS=Mus musculus OX=10090 GN=Gcc2 PE=1 SV=1;tr|E9PWI6|E9PWI6_MOUSE GRIP and coiled-coil domain-containing protein 2 OS=Mus musculus OX=10090 GN=Gcc2 PE=1 SV=1;sp|Q8CHG3|GCC2_MOUSE GRIP	i	55033000		39393000	66338000	42623000	54017000	41235000	45134000	1	0	53588000	45752250
Q9D0D3;A0A3Q4L2Q3;Q8BRB4;A0A3Q4EI56;A0A3Q4EC68	Q9D0D3;A0A3Q4L2Q3	Poly(A) RNA polymerase, mitochondrial	MTPAP	Mtpap	sp|Q9D0D3|PAPD1_MOUSE Poly(A) RNA polymerase, mitochondrial OS=Mus musculus OX=10090 GN=Mtpap PE=1 SV=1;tr|A0A3Q4L2Q3|A0A3Q4L2Q3_MOUSE Poly(A) RNA polymerase, mitochondrial (Fragment) OS=Mus musculus OX=10090 GN=Mtpap PE=1 SV=1	i	82330000	31705000	46618000		44525000	40536000		52212000	1	1	53551000	4.57577e+07
Q99NH2;E0CZE2;G3XA13;F6S7Z1;B7ZNY3;B2RUK1;E0CXL4;E0CXR8;A0A0R4J1Y4;A5D6P2;F6UGU7;E0CX45;F6TSJ9;E0CZ83;E0CY24;E9PYJ2;Q8BPQ4;Q8BPQ6;Q4JJC0;F6URI7;F6TB42	Q99NH2;E0CZE2;G3XA13;F6S7Z1;B7ZNY3;B2RUK1;E0CXL4;E0CXR8;A0A0R4J1Y4;A5D6P2;F6UGU7;E0CX45;F6TSJ9;E0CZ83;E0CY24;E9PYJ2;Q8BPQ4;Q8BPQ6;Q4JJC0	Partitioning defective 3 homolog	PARD3	Pard3	sp|Q99NH2|PARD3_MOUSE Partitioning defective 3 homolog OS=Mus musculus OX=10090 GN=Pard3 PE=1 SV=2;tr|E0CZE2|E0CZE2_MOUSE Partitioning defective 3 homolog (Fragment) OS=Mus musculus OX=10090 GN=Pard3 PE=1 SV=1;tr|G3XA13|G3XA13_MOUSE Partitioning defective	i	10081000	12999000	13996000				10569000		1	3	1.23587e+07	10569000
B1AVZ0	B1AVZ0	Uracil phosphoribosyltransferase homolog	UPRT	Uprt	sp|B1AVZ0|UPP_MOUSE Uracil phosphoribosyltransferase homolog OS=Mus musculus OX=10090 GN=Uprt PE=1 SV=1	i	9958000	12742000	11501000		10426000	9018600	9884700		1	1	1.14003e+07	9.77643e+06
Q3TFP0;Q3UDH7;Q3UA07;Q3UYX6;Q9R0U0;Q3UXS8;Q8CF51;A3KG57	Q3TFP0;Q3UDH7;Q3UA07;Q3UYX6;Q9R0U0;Q3UXS8	Serine/arginine-rich splicing factor 10	SRSF10	Srsf10	tr|Q3TFP0|Q3TFP0_MOUSE Serine/arginine-rich-splicing factor 10 OS=Mus musculus OX=10090 GN=Srsf10 PE=1 SV=1;tr|Q3UDH7|Q3UDH7_MOUSE RRM domain-containing protein OS=Mus musculus OX=10090 GN=Srsf10 PE=2 SV=1;tr|Q3UA07|Q3UA07_MOUSE RRM domain-containing prote	i	54818000	57786000	51325000		45858000	47731000		47095000	1	1	54643000	4.68947e+07
Q9D6H6;Q9CQZ6	Q9D6H6;Q9CQZ6	NADH dehydrogenase [ubiquinone] 1 beta subcomplex subunit 3	NDUFB3	Ndufb3	tr|Q9D6H6|Q9D6H6_MOUSE NADH dehydrogenase [ubiquinone] 1 beta subcomplex subunit 3 OS=Mus musculus OX=10090 GN=Ndufb3 PE=2 SV=1;sp|Q9CQZ6|NDUB3_MOUSE NADH dehydrogenase [ubiquinone] 1 beta subcomplex subunit 3 OS=Mus musculus OX=10090 GN=Ndufb3 PE=1 SV=1	i		33556000	30684000	22909000		23253000	28304000	23389000	1	1	2.90497e+07	24982000
O35130;Q542P8;A0A0N4SUL6	O35130;Q542P8;A0A0N4SUL6	Ribosomal RNA small subunit methyltransferase NEP1	EMG1	Emg1	sp|O35130|NEP1_MOUSE Ribosomal RNA small subunit methyltransferase NEP1 OS=Mus musculus OX=10090 GN=Emg1 PE=1 SV=1;tr|Q542P8|Q542P8_MOUSE Ribosomal RNA small subunit methyltransferase NEP1 OS=Mus musculus OX=10090 GN=Emg1 PE=1 SV=1;tr|A0A0N4SUL6|A0A0N4SUL6	i	43959000		37759000	47733000	49469000	35063000		26835000	1	1	4.31503e+07	3.71223e+07
Q3TAL2;Q9ERN0;A0A1L1SUU4;Q3TU28	Q3TAL2;Q9ERN0;A0A1L1SUU4;Q3TU28	Secretory carrier-associated membrane protein 2	SCAMP2	Scamp2	tr|Q3TAL2|Q3TAL2_MOUSE Secretory carrier-associated membrane protein OS=Mus musculus OX=10090 GN=Scamp2 PE=1 SV=1;sp|Q9ERN0|SCAM2_MOUSE Secretory carrier-associated membrane protein 2 OS=Mus musculus OX=10090 GN=Scamp2 PE=1 SV=1;tr|A0A1L1SUU4|A0A1L1SUU4_MO	i	41621000	24182000		24716000	25963000				1	3	30173000	25963000
Q8C9B9;A0A0R4J0L7	Q8C9B9;A0A0R4J0L7	Death-inducer obliterator 1	DIDO1	Dido1	sp|Q8C9B9|DIDO1_MOUSE Death-inducer obliterator 1 OS=Mus musculus OX=10090 GN=Dido1 PE=1 SV=4;tr|A0A0R4J0L7|A0A0R4J0L7_MOUSE Death-inducer obliterator 1 OS=Mus musculus OX=10090 GN=Dido1 PE=1 SV=1	i	23315000		19675000	13463000		16214000			1	3	1.88177e+07	16214000
Q61733	Q61733	28S ribosomal protein S31, mitochondrial	MRPS31	Mrps31	sp|Q61733|RT31_MOUSE 28S ribosomal protein S31, mitochondrial OS=Mus musculus OX=10090 GN=Mrps31 PE=1 SV=1	i	28363000		24888000	21498000	20972000		25747000	17749000	1	1	2.49163e+07	2.14893e+07
Q1RMY2;Q8CF89	Q1RMY2;Q8CF89	TGF-beta-activated kinase 1 and MAP3K7-binding protein 1	TAB1	Tab1	tr|Q1RMY2|Q1RMY2_MOUSE Map3k7ip1 protein (Fragment) OS=Mus musculus OX=10090 GN=Tab1 PE=2 SV=1;sp|Q8CF89|TAB1_MOUSE TGF-beta-activated kinase 1 and MAP3K7-binding protein 1 OS=Mus musculus OX=10090 GN=Tab1 PE=1 SV=2	i	11362000		11916000	13193000				10520000	1	3	12157000	10520000
A0A068EW80;Q60953;Q8BSJ6;D3Z3A6;D3YXR5;F7BTZ2;D3Z2V0	A0A068EW80;Q60953;Q8BSJ6;D3Z3A6;D3YXR5	Protein PML	PML	Pml	tr|A0A068EW80|A0A068EW80_MOUSE Promyelocytic leukemia OS=Mus musculus OX=10090 GN=Pml PE=2 SV=1;sp|Q60953|PML_MOUSE Protein PML OS=Mus musculus OX=10090 GN=Pml PE=1 SV=3;tr|Q8BSJ6|Q8BSJ6_MOUSE T-cell activation Rho GTPase-activating protein (Fragment) OS=M	i	6755700	8053100		5256500	5789100	5369600		6308200	1	1	6.68843e+06	5822300
Q9QYI4;Q8C4C9;D6RHR9	Q9QYI4;Q8C4C9;D6RHR9	DnaJ homolog subfamily B member 12	DNAJB12	Dnajb12	sp|Q9QYI4|DJB12_MOUSE DnaJ homolog subfamily B member 12 OS=Mus musculus OX=10090 GN=Dnajb12 PE=1 SV=2;tr|Q8C4C9|Q8C4C9_MOUSE DnaJ homolog subfamily B member 12 OS=Mus musculus OX=10090 GN=Dnajb12 PE=1 SV=1;tr|D6RHR9|D6RHR9_MOUSE DnaJ homolog subfamily B m	i	6557100	11261000	6277300				7387900	6602000	1	2	8031800	6994950
Q3UIH7;Q9JHK4;Q921J9;A0A2K6EDL0	Q3UIH7;Q9JHK4;Q921J9	Geranylgeranyl transferase type-2 subunit alpha	RABGGTA	Rabggta	tr|Q3UIH7|Q3UIH7_MOUSE Geranylgeranyl transferase type-2 subunit alpha OS=Mus musculus OX=10090 GN=Rabggta PE=2 SV=1;sp|Q9JHK4|PGTA_MOUSE Geranylgeranyl transferase type-2 subunit alpha OS=Mus musculus OX=10090 GN=Rabggta PE=1 SV=1;tr|Q921J9|Q921J9_MOUSE G	i	6985300	8171900		7122200	6495200				1	3	7.42647e+06	6495200
G3XA18;Q3V023;Q9D7V9;H3BL13	G3XA18;Q3V023;Q9D7V9;H3BL13	N-acylethanolamine-hydrolyzing acid amidase;N-acylethanolamine-hydrolyzing acid amidase subunit alpha;N-acylethanolamine-hydrolyzing acid amidase subunit beta	NAAA	Naaa	tr|G3XA18|G3XA18_MOUSE ceramidase OS=Mus musculus OX=10090 GN=Naaa PE=1 SV=1;tr|Q3V023|Q3V023_MOUSE ceramidase OS=Mus musculus OX=10090 GN=Naaa PE=2 SV=1;sp|Q9D7V9|NAAA_MOUSE N-acylethanolamine-hydrolyzing acid amidase OS=Mus musculus OX=10090 GN=Naaa PE=1	i	7533300	6535400	5719600		5627900		6251200	5451300	1	1	6596100	5776800
Q7TPT3;Q542L0;Q3TIP4;Q69ZS4;A2AAN0;Q3USE0;O35250;A2AAN3	Q7TPT3;Q542L0;Q3TIP4;Q69ZS4;A2AAN0;Q3USE0;O35250	Exocyst complex component 7	EXOC7	Exoc7	tr|Q7TPT3|Q7TPT3_MOUSE Exocyst complex component 7 OS=Mus musculus OX=10090 GN=Exoc7 PE=2 SV=1;tr|Q542L0|Q542L0_MOUSE Exocyst complex component 7 OS=Mus musculus OX=10090 GN=Exoc7 PE=2 SV=1;tr|Q3TIP4|Q3TIP4_MOUSE Exocyst complex component 7 OS=Mus musculus	i		44685000	59890000	108500000	60623000			63940000	1	2	71025000	62281500
Q3UIA2;E9QAJ9;A0A0U1RNM6;Q3V425	Q3UIA2;E9QAJ9	Rho GTPase-activating protein 17	ARHGAP17	Arhgap17	sp|Q3UIA2|RHG17_MOUSE Rho GTPase-activating protein 17 OS=Mus musculus OX=10090 GN=Arhgap17 PE=1 SV=1;tr|E9QAJ9|E9QAJ9_MOUSE Rho GTPase-activating protein 17 OS=Mus musculus OX=10090 GN=Arhgap17 PE=1 SV=1	i		17946000	25531000	20058000	21408000	20016000		14435000	1	1	2.11783e+07	1.86197e+07
Q3V2N4;P62257;Q3TTE3;E9Q3U1	Q3V2N4;P62257;Q3TTE3;E9Q3U1	Ubiquitin-conjugating enzyme E2 H	UBE2H	Ube2h	tr|Q3V2N4|Q3V2N4_MOUSE UBC core domain-containing protein OS=Mus musculus OX=10090 GN=Ube2h PE=1 SV=1;sp|P62257|UBE2H_MOUSE Ubiquitin-conjugating enzyme E2 H OS=Mus musculus OX=10090 GN=Ube2h PE=1 SV=1;tr|Q3TTE3|Q3TTE3_MOUSE UBC core domain-containing prot	i	22310000	33742000	22933000		21720000	22624000	25229000	23043000	1	0	2.63283e+07	23154000
Q3UPD0;Q8BTY8;Q3UXF7;Q3TR67	Q3UPD0;Q8BTY8;Q3UXF7;Q3TR67	Sec1 family domain-containing protein 2	SCFD2	Scfd2	tr|Q3UPD0|Q3UPD0_MOUSE Sec1 family domain-containing protein 2 OS=Mus musculus OX=10090 GN=Scfd2 PE=2 SV=1;sp|Q8BTY8|SCFD2_MOUSE Sec1 family domain-containing protein 2 OS=Mus musculus OX=10090 GN=Scfd2 PE=1 SV=1;tr|Q3UXF7|Q3UXF7_MOUSE Sec1 family domain c	i	20472000		25493000	23893000		23105000	8044400	30639000	1	1	23286000	2.05961e+07
Q8CI04;E9QL65;Q3USH9	Q8CI04;E9QL65;Q3USH9	Conserved oligomeric Golgi complex subunit 3	COG3	Cog3	sp|Q8CI04|COG3_MOUSE Conserved oligomeric Golgi complex subunit 3 OS=Mus musculus OX=10090 GN=Cog3 PE=1 SV=3;tr|E9QL65|E9QL65_MOUSE Conserved oligomeric Golgi complex subunit 3 OS=Mus musculus OX=10090 GN=Cog3 PE=1 SV=1;tr|Q3USH9|Q3USH9_MOUSE Conserved oli	i	7612600	8171400	5315000		6065600	5543500	7218800	6304300	1	0	7033000	6283050
P0CG14	P0CG14	Chromosome transmission fidelity protein 8 homolog isoform 2	DERPC	Derpc	sp|P0CG14|DERPC_MOUSE Decreased expression in renal and prostate cancer protein OS=Mus musculus OX=10090 GN=Derpc PE=1 SV=1	i	8585500	10450000		7402600	7885600				1	3	8812700	7885600
A0A2X0SYS9;Q8K0Q5	A0A2X0SYS9;Q8K0Q5	Rho GTPase-activating protein 18	ARHGAP18	Arhgap18	tr|A0A2X0SYS9|A0A2X0SYS9_MOUSE ARHGAP18 (Fragment) OS=Mus musculus OX=10090 GN=ARHGAP18 PE=4 SV=1;sp|Q8K0Q5|RHG18_MOUSE Rho GTPase-activating protein 18 OS=Mus musculus OX=10090 GN=Arhgap18 PE=1 SV=1	i	12669000		11342000	12278000		11285000	10433000		1	2	1.20963e+07	10859000
Q3UA06;A0A1Y7VLR4	Q3UA06	Pachytene checkpoint protein 2 homolog	TRIP13	Trip13	sp|Q3UA06|PCH2_MOUSE Pachytene checkpoint protein 2 homolog OS=Mus musculus OX=10090 GN=Trip13 PE=1 SV=1	i	42922000		37711000	29905000	32819000	32031000	34856000		1	1	36846000	3.32353e+07
Q3TCW5;Q99J45;D3YUV1;A0A0J9YUQ4;A0A0J9YTX8;A0A0J9YUZ6	Q3TCW5;Q99J45;D3YUV1	Nuclear receptor-binding protein	NRBP1	Nrbp1	tr|Q3TCW5|Q3TCW5_MOUSE Protein kinase domain-containing protein OS=Mus musculus OX=10090 GN=Nrbp1 PE=2 SV=1;sp|Q99J45|NRBP_MOUSE Nuclear receptor-binding protein OS=Mus musculus OX=10090 GN=Nrbp1 PE=1 SV=1;tr|D3YUV1|D3YUV1_MOUSE Nuclear receptor-binding pr	i	128290000	96677000	112530000		118240000	85647000	79890000	123220000	1	0	112499000	101749250
G8JL74;G3UXA6;Q8BHD7;G3UZ01;G3UXZ8;Q8C5Q1	G8JL74;G3UXA6;Q8BHD7;G3UZ01;G3UXZ8	Polypyrimidine tract-binding protein 3	PTBP3	Ptbp3	tr|G8JL74|G8JL74_MOUSE Polypyrimidine tract-binding protein 3 OS=Mus musculus OX=10090 GN=Ptbp3 PE=1 SV=1;tr|G3UXA6|G3UXA6_MOUSE Polypyrimidine tract-binding protein 3 OS=Mus musculus OX=10090 GN=Ptbp3 PE=1 SV=1;sp|Q8BHD7|PTBP3_MOUSE Polypyrimidine tract-b	i	13979000		13143000	15951000	13092000		12098000	13802000	1	1	1.43577e+07	1.29973e+07
Q99N93;Q9CSU4	Q99N93;Q9CSU4	39S ribosomal protein L16, mitochondrial	MRPL16	Mrpl16	sp|Q99N93|RM16_MOUSE 39S ribosomal protein L16, mitochondrial OS=Mus musculus OX=10090 GN=Mrpl16 PE=1 SV=1;tr|Q9CSU4|Q9CSU4_MOUSE 39S ribosomal protein L16, mitochondrial (Fragment) OS=Mus musculus OX=10090 GN=Mrpl16 PE=2 SV=1	i	13871000	11203000	11223000		9598800	12432000	12155000	9864600	1	0	12099000	11012600
Q3UH70;Q9ESU6;B2RSE4;Q3U3Z2;Q3SYK2;B0V2V6;A0A494BAK1;Q63ZX2;A0A494BBD0;D6RGP2;O35692;Q8BS78	Q3UH70;Q9ESU6;B2RSE4;Q3U3Z2;Q3SYK2;B0V2V6;A0A494BAK1;Q63ZX2	Bromodomain-containing protein 4	BRD4	Brd4	tr|Q3UH70|Q3UH70_MOUSE Bromodomain-containing protein 4 OS=Mus musculus OX=10090 GN=Brd4 PE=1 SV=1;sp|Q9ESU6|BRD4_MOUSE Bromodomain-containing protein 4 OS=Mus musculus OX=10090 GN=Brd4 PE=1 SV=2;tr|B2RSE4|B2RSE4_MOUSE Bromodomain containing 4 OS=Mus muscu	i	13640000	13908000	14164000		12845000	11544000		13674000	1	1	13904000	1.26877e+07
E9Q4M4;Q9DA45;Q91VN4;Q3TJS8;Q8C2Z6	E9Q4M4;Q9DA45;Q91VN4;Q3TJS8;Q8C2Z6	MICOS complex subunit Mic25	CHCHD6	Chchd6	tr|E9Q4M4|E9Q4M4_MOUSE MICOS complex subunit Mic25 OS=Mus musculus OX=10090 GN=Chchd6 PE=1 SV=1;tr|Q9DA45|Q9DA45_MOUSE Coiled-coil-helix-coiled-coil-helix domain containing 6 OS=Mus musculus OX=10090 GN=Chchd6 PE=2 SV=1;sp|Q91VN4|MIC25_MOUSE MICOS complex	i	15583000	20198000	12923000		14914000	15753000		13784000	1	1	1.62347e+07	14817000
Q9D7M1	Q9D7M1	Glucose-induced degradation protein 8 homolog	GID8	Gid8	sp|Q9D7M1|GID8_MOUSE Glucose-induced degradation protein 8 homolog OS=Mus musculus OX=10090 GN=Gid8 PE=1 SV=1	i	20374000		20704000	20399000		20388000		17024000	1	2	2.04923e+07	18706000
Q3UIU2;A2AP31;A2AP32	Q3UIU2;A2AP31;A2AP32	NADH dehydrogenase [ubiquinone] 1 beta subcomplex subunit 6	NDUFB6	Ndufb6	sp|Q3UIU2|NDUB6_MOUSE NADH dehydrogenase [ubiquinone] 1 beta subcomplex subunit 6 OS=Mus musculus OX=10090 GN=Ndufb6 PE=1 SV=3;tr|A2AP31|A2AP31_MOUSE NADH dehydrogenase [ubiquinone] 1 beta subcomplex subunit 6 OS=Mus musculus OX=10090 GN=Ndufb6 PE=1 SV=1;t	i	31552000	36803000	31861000		31224000	30064000		30391000	1	1	3.34053e+07	3.05597e+07
Q91YT8;E0CX44;E0CXM3	Q91YT8	CSC1-like protein 1	TMEM63A	Tmem63a	sp|Q91YT8|CSCL1_MOUSE CSC1-like protein 1 OS=Mus musculus OX=10090 GN=Tmem63a PE=1 SV=1	i	5686800	6041500		5022500	5156300	5077300			1	2	5583600	5116800
A0A1B0GRU3;E9Q8K8;Q6ZPZ3;Q6PAI8	A0A1B0GRU3;E9Q8K8;Q6ZPZ3;Q6PAI8	Zinc finger CCCH domain-containing protein 4	ZC3H4	Zc3h4	tr|A0A1B0GRU3|A0A1B0GRU3_MOUSE Zinc finger CCCH domain-containing protein 4 OS=Mus musculus OX=10090 GN=Zc3h4 PE=1 SV=1;tr|E9Q8K8|E9Q8K8_MOUSE Zinc finger CCCH domain-containing protein 4 OS=Mus musculus OX=10090 GN=Zc3h4 PE=1 SV=1;sp|Q6ZPZ3|ZC3H4_MOUSE Zi	i	19535000		17980000	23540000	22322000	17627000	13962000	20813000	1	0	2.03517e+07	18681000
Q3TZX8;A0A0U1RPV7	Q3TZX8;A0A0U1RPV7	Polynucleotide 5-hydroxyl-kinase NOL9	NOL9	Nol9	sp|Q3TZX8|NOL9_MOUSE Polynucleotide 5-hydroxyl-kinase NOL9 OS=Mus musculus OX=10090 GN=Nol9 PE=1 SV=1;tr|A0A0U1RPV7|A0A0U1RPV7_MOUSE Polynucleotide 5-hydroxyl-kinase NOL9 (Fragment) OS=Mus musculus OX=10090 GN=Nol9 PE=1 SV=1	i	45025000	28162000	24017000		31516000		28233000	29521000	1	1	3.24013e+07	2.97567e+07
Q4VA32;Q9CQR4	Q4VA32;Q9CQR4	Acyl-coenzyme A thioesterase 13;Acyl-coenzyme A thioesterase 13, N-terminally processed	ACOT13	Acot13	tr|Q4VA32|Q4VA32_MOUSE Thioesterase superfamily member 2 OS=Mus musculus OX=10090 GN=Acot13 PE=1 SV=1;sp|Q9CQR4|ACO13_MOUSE Acyl-coenzyme A thioesterase 13 OS=Mus musculus OX=10090 GN=Acot13 PE=1 SV=1	i	43461000	59518000		47723000	45457000	40729000		52347000	1	1	50234000	4.61777e+07
Q8K1N4;A0A2R8W6M8;A0A2R8VJN7;A0A2R8W6T4;A0A2R8VJY7	Q8K1N4;A0A2R8W6M8	Spermatogenesis-associated serine-rich protein 2	SPATS2	Spats2	sp|Q8K1N4|SPAS2_MOUSE Spermatogenesis-associated serine-rich protein 2 OS=Mus musculus OX=10090 GN=Spats2 PE=1 SV=1;tr|A0A2R8W6M8|A0A2R8W6M8_MOUSE Spermatogenesis-associated serine-rich protein 2 (Fragment) OS=Mus musculus OX=10090 GN=Spats2 PE=1 SV=1	i		16469000	11077000	9909500	9168000	10865000	13242000	12739000	1	0	1.24852e+07	11503500
Q3U480;Q3U7B7;Q8BMC4	Q3U480;Q3U7B7;Q8BMC4	Nucleolar protein 9	NOP9	Nop9	tr|Q3U480|Q3U480_MOUSE Nucleolar protein 9 OS=Mus musculus OX=10090 GN=Nop9 PE=2 SV=1;tr|Q3U7B7|Q3U7B7_MOUSE Nucleolar protein 9 OS=Mus musculus OX=10090 GN=Nop9 PE=2 SV=1;sp|Q8BMC4|NOP9_MOUSE Nucleolar protein 9 OS=Mus musculus OX=10090 GN=Nop9 PE=1 SV=1	i	27568000		20711000	31779000		29095000	20108000		1	2	26686000	24601500
D3YXC2;A0A3Q4EC24;A0A3Q4EGL4;Q791T5;A0A3Q4EG99;A0A3Q4EBT8;Q8CEY5;A0A3Q4EIA3;A0A3Q4EGX8	D3YXC2;A0A3Q4EC24;A0A3Q4EGL4;Q791T5;A0A3Q4EG99;A0A3Q4EBT8;Q8CEY5	Mitochondrial carrier homolog 1	MTCH1	Mtch1	tr|D3YXC2|D3YXC2_MOUSE Mitochondrial carrier homolog 1 (Fragment) OS=Mus musculus OX=10090 GN=Mtch1 PE=1 SV=2;tr|A0A3Q4EC24|A0A3Q4EC24_MOUSE Mitochondrial carrier homolog 1 (Fragment) OS=Mus musculus OX=10090 GN=Mtch1 PE=1 SV=1;tr|A0A3Q4EGL4|A0A3Q4EGL4_MOU	i	39454000		54135000	44872000	59230000	51660000	19782000	39761000	1	0	4.61537e+07	42608250
Q9QZB7;A0A1Y7VL71;A0A1Y7VM21	Q9QZB7;A0A1Y7VL71	Actin-related protein 10	ACTR10	Actr10	sp|Q9QZB7|ARP10_MOUSE Actin-related protein 10 OS=Mus musculus OX=10090 GN=Actr10 PE=1 SV=2;tr|A0A1Y7VL71|A0A1Y7VL71_MOUSE Actin-related protein 10 (Fragment) OS=Mus musculus OX=10090 GN=Actr10 PE=1 SV=1	i	14607000	12222000	10902000		13827000	10038000	10972000		1	1	12577000	1.16123e+07
Q6ZPT1;Q8C7P1;Q497T4;Q80TF4;Q9CSA7	Q6ZPT1;Q8C7P1;Q497T4;Q80TF4	Kelch-like protein 9;Kelch-like protein 13	KLHL9	Klhl9	sp|Q6ZPT1|KLHL9_MOUSE Kelch-like protein 9 OS=Mus musculus OX=10090 GN=Klhl9 PE=2 SV=2;tr|Q8C7P1|Q8C7P1_MOUSE BTB domain-containing protein OS=Mus musculus OX=10090 GN=Klhl9 PE=2 SV=1;tr|Q497T4|Q497T4_MOUSE Klhl13 protein OS=Mus musculus OX=10090 GN=Klhl13	i		10379000	12187000	12192000			11128000	10283000	1	2	11586000	10705500
A0A0N5E9G7;G3X8Z6;Q5U4B1;G3UWX1;P35601;Q3UVT8;Q61944;Q3UYI2;Q3UJT6;A0A0N4SVN6;Q3UPY0	A0A0N5E9G7;G3X8Z6;Q5U4B1;G3UWX1;P35601	Replication factor C subunit 1	RFC1	Rfc1	tr|A0A0N5E9G7|A0A0N5E9G7_MOUSE Replication factor C subunit 1 OS=Mus musculus OX=10090 GN=Rfc1 PE=1 SV=1;tr|G3X8Z6|G3X8Z6_MOUSE Replication factor C subunit 1 OS=Mus musculus OX=10090 GN=Rfc1 PE=1 SV=1;tr|Q5U4B1|Q5U4B1_MOUSE Replication factor C subunit 1	i	19271000	22953000	18515000		14446000	17574000	22518000	20360000	1	0	2.02463e+07	18724500
Q9EQJ9;G5E8T6;Q8C124	Q9EQJ9;G5E8T6	Membrane-associated guanylate kinase, WW and PDZ domain-containing protein 3	MAGI3	Magi3	sp|Q9EQJ9|MAGI3_MOUSE Membrane-associated guanylate kinase, WW and PDZ domain-containing protein 3 OS=Mus musculus OX=10090 GN=Magi3 PE=1 SV=2;tr|G5E8T6|G5E8T6_MOUSE Membrane-associated guanylate kinase, WW and PDZ domain-containing protein 3 OS=Mus muscul	i	14496000	12676000	9651700			15629000	7004400	11591000	1	1	1.22746e+07	1.14081e+07
Q14BR4;P61750;E9Q798;Q9DD04;F6UFB9	Q14BR4;P61750;E9Q798;Q9DD04	ADP-ribosylation factor 4	ARF4	Arf4	tr|Q14BR4|Q14BR4_MOUSE ADP-ribosylation factor OS=Mus musculus OX=10090 GN=Arf4 PE=1 SV=1;sp|P61750|ARF4_MOUSE ADP-ribosylation factor 4 OS=Mus musculus OX=10090 GN=Arf4 PE=1 SV=2;tr|E9Q798|E9Q798_MOUSE ADP-ribosylation factor 4 OS=Mus musculus OX=10090 GN	i		173170000	133330000	151460000	125800000	133920000	166160000		1	1	1.52653e+08	141960000
Q99L48;A0A0A6YY59	Q99L48	60S ribosomal export protein NMD3	NMD3	Nmd3	sp|Q99L48|NMD3_MOUSE 60S ribosomal export protein NMD3 OS=Mus musculus OX=10090 GN=Nmd3 PE=1 SV=1	i	21458000	24215000	23696000			22433000	18552000	23591000	1	1	23123000	2.15253e+07
E9QNH6;E9Q580;Q7TQD7;P46735;Q3TTZ3;Q3UEQ4;Q91ZI6;Q3TEP4;D3YV80	E9QNH6;E9Q580;Q7TQD7;P46735;Q3TTZ3;Q3UEQ4	Unconventional myosin-Ib	MYO1B	Myo1b	tr|E9QNH6|E9QNH6_MOUSE Unconventional myosin-Ib OS=Mus musculus OX=10090 GN=Myo1b PE=1 SV=1;tr|E9Q580|E9Q580_MOUSE Unconventional myosin-Ib OS=Mus musculus OX=10090 GN=Myo1b PE=1 SV=1;tr|Q7TQD7|Q7TQD7_MOUSE Myo1b protein OS=Mus musculus OX=10090 GN=Myo1b P	i	16963000	17304000		15484000	14628000			16282000	1	2	1.65837e+07	15455000
D3YZP9;F6SXB0;F7B4D5;REV__Q3TTJ8;REV__Q9D2W5;REV__Q6PEM6;REV__Q9D318	D3YZP9	Coiled-coil domain-containing protein 6	CCDC6	Ccdc6	sp|D3YZP9|CCDC6_MOUSE Coiled-coil domain-containing protein 6 OS=Mus musculus OX=10090 GN=Ccdc6 PE=1 SV=1	i	19092000	23725000	15269000		16332000	17036000	19567000	19246000	1	0	19362000	18045250
A0A0R4J1Z3;Q9CR67;Q9CWD1;Q9CV90;Q9CZM3;E0CXY5;A0A0J9YV78	A0A0R4J1Z3;Q9CR67;Q9CWD1	Transmembrane protein 33	TMEM33	Tmem33	tr|A0A0R4J1Z3|A0A0R4J1Z3_MOUSE Transmembrane protein 33 OS=Mus musculus OX=10090 GN=Tmem33 PE=1 SV=1;sp|Q9CR67|TMM33_MOUSE Transmembrane protein 33 OS=Mus musculus OX=10090 GN=Tmem33 PE=1 SV=1;tr|Q9CWD1|Q9CWD1_MOUSE Transmembrane protein 33 OS=Mus musculus	i	147640000		150460000	134000000	140500000	128290000	134970000		1	1	1.44033e+08	1.34587e+08
Q8BYY4;E0CY48;E0CX38	Q8BYY4;E0CY48;E0CX38	Tetratricopeptide repeat protein 39B	TTC39B	Ttc39b	sp|Q8BYY4|TT39B_MOUSE Tetratricopeptide repeat protein 39B OS=Mus musculus OX=10090 GN=Ttc39b PE=1 SV=1;tr|E0CY48|E0CY48_MOUSE Tetratricopeptide repeat protein 39B OS=Mus musculus OX=10090 GN=Ttc39b PE=1 SV=1;tr|E0CX38|E0CX38_MOUSE Tetratricopeptide repeat	i	24239000		25239000	25949000	30397000		16728000		1	2	2.51423e+07	23562500
A0A494BAW8;Q8VC72;Q5M9P5;Q3UY05;Q8K3J1	A0A494BAW8;Q8VC72;Q5M9P5;Q3UY05;Q8K3J1	NADH dehydrogenase [ubiquinone] iron-sulfur protein 8, mitochondrial	NDUFS8	Ndufs8	tr|A0A494BAW8|A0A494BAW8_MOUSE NADH dehydrogenase [ubiquinone] iron-sulfur protein 8, mitochondrial (Fragment) OS=Mus musculus OX=10090 GN=Ndufs8 PE=1 SV=1;tr|Q8VC72|Q8VC72_MOUSE NADH dehydrogenase [ubiquinone] iron-sulfur protein 8, mitochondrial OS=Mus m	i	169010000	208840000		155160000	162380000	170690000			1	2	177670000	166535000
Q505A8;P62892	Q505A8;P62892	60S ribosomal protein L39	RPL39	Rpl39	tr|Q505A8|Q505A8_MOUSE Ribosomal protein L39 OS=Mus musculus OX=10090 GN=Rpl39 PE=1 SV=1;sp|P62892|RL39_MOUSE 60S ribosomal protein L39 OS=Mus musculus OX=10090 GN=Rpl39 PE=1 SV=2	i	325260000	259180000		288740000	290450000	248600000	224960000	328460000	1	0	291060000	273117500
Q6P549;A0A087WPT7;A0A1B0GR64	Q6P549;A0A087WPT7	Phosphatidylinositol 3,4,5-trisphosphate 5-phosphatase 2	INPPL1	Inppl1	sp|Q6P549|SHIP2_MOUSE Phosphatidylinositol 3,4,5-trisphosphate 5-phosphatase 2 OS=Mus musculus OX=10090 GN=Inppl1 PE=1 SV=1;tr|A0A087WPT7|A0A087WPT7_MOUSE phosphatidylinositol-3,4,5-trisphosphate 5-phosphatase (Fragment) OS=Mus musculus OX=10090 GN=Inppl1	i	27580000		20701000	30345000	21528000	34741000	11208000	31005000	1	0	2.62087e+07	24620500
P55012;E9QM38;Q3TP36	P55012;E9QM38	Solute carrier family 12 member 2	SLC12A2	Slc12a2	sp|P55012|S12A2_MOUSE Solute carrier family 12 member 2 OS=Mus musculus OX=10090 GN=Slc12a2 PE=1 SV=2;tr|E9QM38|E9QM38_MOUSE Solute carrier family 12 member 2 OS=Mus musculus OX=10090 GN=Slc12a2 PE=1 SV=1	i	23118000	14264000	12033000		8683000	14537000	18804000	19946000	1	0	1.64717e+07	15492500
Q8R2Q8	Q8R2Q8	Bone marrow stromal antigen 2	BST2	Bst2	sp|Q8R2Q8|BST2_MOUSE Bone marrow stromal antigen 2 OS=Mus musculus OX=10090 GN=Bst2 PE=1 SV=1	i	18214000		19596000	17354000	16581000	17518000		17822000	1	1	18388000	17307000
Q8K0M3;A0A2I3BS41;Q9R1Z8	Q8K0M3;A0A2I3BS41;Q9R1Z8	Vinexin	SORBS3	Sorbs3	tr|Q8K0M3|Q8K0M3_MOUSE Sorbs3 protein OS=Mus musculus OX=10090 GN=Sorbs3 PE=1 SV=1;tr|A0A2I3BS41|A0A2I3BS41_MOUSE Vinexin OS=Mus musculus OX=10090 GN=Sorbs3 PE=1 SV=1;sp|Q9R1Z8|VINEX_MOUSE Vinexin OS=Mus musculus OX=10090 GN=Sorbs3 PE=1 SV=1	i	16652000		23058000	21249000	17924000	18608000		21007000	1	1	2.03197e+07	1.91797e+07
Q9CR89;D6RGS9;F8WJ78;B2KFC9;A0A0N4SVK6;A0A0N4SVQ6;A0A8J2HK97	Q9CR89;D6RGS9;F8WJ78;B2KFC9;A0A0N4SVK6;A0A0N4SVQ6;A0A8J2HK97	Endoplasmic reticulum-Golgi intermediate compartment protein 2	ERGIC2	Ergic2	sp|Q9CR89|ERGI2_MOUSE Endoplasmic reticulum-Golgi intermediate compartment protein 2 OS=Mus musculus OX=10090 GN=Ergic2 PE=1 SV=1;tr|D6RGS9|D6RGS9_MOUSE Endoplasmic reticulum-Golgi intermediate compartment protein 2 OS=Mus musculus OX=10090 GN=Ergic2 PE=4	i	16814000	15957000	13981000		14951000			14517000	1	2	15584000	14734000
O88554	O88554	Poly [ADP-ribose] polymerase 2	PARP2	Parp2	sp|O88554|PARP2_MOUSE Poly [ADP-ribose] polymerase 2 OS=Mus musculus OX=10090 GN=Parp2 PE=1 SV=3	i	10040000	6103800	7396900			9341000	5520400		1	2	7846900	7430700
Q3KNM9;Q9DCZ4	Q3KNM9;Q9DCZ4	Apolipoprotein O	APOO	Apoo	tr|Q3KNM9|Q3KNM9_MOUSE MICOS complex subunit OS=Mus musculus OX=10090 GN=Apoo PE=2 SV=1;sp|Q9DCZ4|MIC26_MOUSE MICOS complex subunit Mic26 OS=Mus musculus OX=10090 GN=Apoo PE=1 SV=2	i	36005000		34221000	27153000	28360000	27786000	35419000	31577000	1	0	3.24597e+07	30785500
A0A0R4J085;Q3UHZ7;Q3TAD4;Q91YN5;A0A0R4J1F6	A0A0R4J085;Q3UHZ7;Q3TAD4;Q91YN5;A0A0R4J1F6	UDP-N-acetylhexosamine pyrophosphorylase;UDP-N-acetylgalactosamine pyrophosphorylase;UDP-N-acetylglucosamine pyrophosphorylase	UAP1	Uap1	tr|A0A0R4J085|A0A0R4J085_MOUSE UDP-N-acetylhexosamine pyrophosphorylase OS=Mus musculus OX=10090 GN=Uap1 PE=1 SV=1;tr|Q3UHZ7|Q3UHZ7_MOUSE UDP-N-acetylhexosamine pyrophosphorylase OS=Mus musculus OX=10090 GN=Uap1 PE=1 SV=1;tr|Q3TAD4|Q3TAD4_MOUSE UDP-N-acety	i	10165000	14637000		16208000			12976000		1	3	13670000	12976000
D3Z6H3;Q9WUB4;D3Z4E5;D3Z6A1;F6XWI6	D3Z6H3;Q9WUB4;D3Z4E5	Dynactin subunit 6	DCTN6	Dctn6	tr|D3Z6H3|D3Z6H3_MOUSE Dynactin subunit 6 OS=Mus musculus OX=10090 GN=Dctn6 PE=1 SV=1;sp|Q9WUB4|DCTN6_MOUSE Dynactin subunit 6 OS=Mus musculus OX=10090 GN=Dctn6 PE=1 SV=1;tr|D3Z4E5|D3Z4E5_MOUSE Dynactin subunit 6 OS=Mus musculus OX=10090 GN=Dctn6 PE=1 SV=1	i	16722000		14676000	12935000	12670000	16812000		12644000	1	1	1.47777e+07	14042000
A0A2I3BRW0;A0A2I3BQG3;Q9D958	A0A2I3BRW0;A0A2I3BQG3;Q9D958	Signal peptidase complex subunit 1	SPCS1	Spcs1	tr|A0A2I3BRW0|A0A2I3BRW0_MOUSE Signal peptidase complex subunit 1 OS=Mus musculus OX=10090 GN=Spcs1 PE=1 SV=1;tr|A0A2I3BQG3|A0A2I3BQG3_MOUSE Signal peptidase complex subunit 1 OS=Mus musculus OX=10090 GN=Spcs1 PE=1 SV=1;sp|Q9D958|SPCS1_MOUSE Signal peptida	i		57881000	46894000	35541000		40238000	43179000	50054000	1	1	46772000	4.44903e+07
Q571K9;Q8CI86;Q3TWI4;P51432;A0A494B9C1;Q3TPL1;A0A494BAY4;Q9R1Y4;Q62076;Q8C8I0	Q571K9;Q8CI86;Q3TWI4;P51432;A0A494B9C1;Q3TPL1	Phosphoinositide phospholipase C;1-phosphatidylinositol 4,5-bisphosphate phosphodiesterase beta-3	PLCB3	Plcb3	tr|Q571K9|Q571K9_MOUSE Phosphoinositide phospholipase C (Fragment) OS=Mus musculus OX=10090 GN=Plcb3 PE=2 SV=1;tr|Q8CI86|Q8CI86_MOUSE 1-phosphatidylinositol 4,5-bisphosphate phosphodiesterase OS=Mus musculus OX=10090 GN=Plcb3 PE=2 SV=1;tr|Q3TWI4|Q3TWI4_MOU	i		38744000	19353000	22998000	19543000		31640000	26266000	1	1	2.70317e+07	2.58163e+07
Q9WVC3;Q924U3;Q924U4;D3Z147	Q9WVC3	Caveolin-2	CAV2	Cav2	sp|Q9WVC3|CAV2_MOUSE Caveolin-2 OS=Mus musculus OX=10090 GN=Cav2 PE=1 SV=1	i	37875000		27420000	18275000	24752000	23769000	31295000		1	1	2.78567e+07	2.66053e+07
Q920U6;Q91V47;Q3UK94;B2M0S0;Q684Q9;P21126;B2M0R9;B2M0S1;F8WHM4	Q920U6;Q91V47;Q3UK94;B2M0S0;Q684Q9;P21126;B2M0R9	Ubiquitin-like protein 4A	UBL4A	Ubl4a	tr|Q920U6|Q920U6_MUSSI Ubiquitin-like protein 4A (Fragment) OS=Mus spicilegus OX=10103 GN=DXS254E PE=4 SV=1;tr|Q91V47|Q91V47_MOUSE Ubiquitin-like protein 4A (Fragment) OS=Mus musculus OX=10090 GN=DXS254E PE=4 SV=1;tr|Q3UK94|Q3UK94_MOUSE Ubiquitin-like prot	i	55413000	61372000		44720000	40874000	54839000	56174000	54874000	1	0	53835000	51690250
C7G3P2;Q61136;Q8BPG8;A0A1Y7VLT3	C7G3P2;Q61136;Q8BPG8;A0A1Y7VLT3	Serine/threonine-protein kinase PRP4 homolog	PRPF4B	Prpf4b	tr|C7G3P2|C7G3P2_MOUSE Serine/threonine-protein kinase PRP4 homolog (Fragment) OS=Mus musculus OX=10090 GN=Prpf4b PE=2 SV=1;sp|Q61136|PRP4B_MOUSE Serine/threonine-protein kinase PRP4 homolog OS=Mus musculus OX=10090 GN=Prpf4b PE=1 SV=3;tr|Q8BPG8|Q8BPG8_MOU	i		38556000	35993000	42482000	40546000			34646000	1	2	3.90103e+07	37596000
Q8VI63;A0A1B0GR18;A0A1B0GT55;A0A1B0GRX6;Q3TYF8	Q8VI63;A0A1B0GR18	MOB kinase activator 2	MOB2	Mob2	sp|Q8VI63|MOB2_MOUSE MOB kinase activator 2 OS=Mus musculus OX=10090 GN=Mob2 PE=1 SV=1;tr|A0A1B0GR18|A0A1B0GR18_MOUSE MOB kinase activator 2 OS=Mus musculus OX=10090 GN=Mob2 PE=1 SV=1	i	7269400	7487800		6445100			6823600		1	3	7.06743e+06	6823600
F6YRW4;P59997;H3BKJ9;H3BLD4;I6L9G0	F6YRW4;P59997	Lysine-specific demethylase 2A	KDM2A	Kdm2a	tr|F6YRW4|F6YRW4_MOUSE Lysine-specific demethylase 2A OS=Mus musculus OX=10090 GN=Kdm2a PE=1 SV=2;sp|P59997|KDM2A_MOUSE Lysine-specific demethylase 2A OS=Mus musculus OX=10090 GN=Kdm2a PE=1 SV=2	i	27789000	22916000	29793000			31489000	17831000	28625000	1	1	2.68327e+07	2.59817e+07
A2AQD5;Q922B9;A2AQD6;Q3TEM8	A2AQD5;Q922B9;A2AQD6	Sperm-specific antigen 2 homolog	ITPRID2	Itprid2	tr|A2AQD5|A2AQD5_MOUSE Protein ITPRID2 OS=Mus musculus OX=10090 GN=Itprid2 PE=1 SV=1;sp|Q922B9|ITPI2_MOUSE Protein ITPRID2 OS=Mus musculus OX=10090 GN=Itprid2 PE=1 SV=3;tr|A2AQD6|A2AQD6_MOUSE Protein ITPRID2 OS=Mus musculus OX=10090 GN=Itprid2 PE=1 SV=1	i		18198000	24039000	21753000	25741000	15570000			1	2	21330000	20655500
P60603	P60603	Reactive oxygen species modulator 1	ROMO1	Romo1	sp|P60603|ROMO1_MOUSE Reactive oxygen species modulator 1 OS=Mus musculus OX=10090 GN=Romo1 PE=2 SV=1	i	23921000	39577000		27520000			29450000		1	3	3.03393e+07	29450000
Q921I6	Q921I6	SH3 domain-binding protein 4	SH3BP4	Sh3bp4	sp|Q921I6|SH3B4_MOUSE SH3 domain-binding protein 4 OS=Mus musculus OX=10090 GN=Sh3bp4 PE=1 SV=1	i	20253000		14307000	14030000		15742000			1	3	1.61967e+07	15742000
Q569Y6;Q9CZY3;B7ZBY7;E9PY39;B7ZBY6	Q569Y6;Q9CZY3;B7ZBY7;E9PY39;B7ZBY6	Ubiquitin-conjugating enzyme E2 variant 1	UBE2V1	Ube2v1	tr|Q569Y6|Q569Y6_MOUSE Ubiquitin-conjugating enzyme E2 variant 1 OS=Mus musculus OX=10090 GN=Ube2v1 PE=2 SV=1;sp|Q9CZY3|UB2V1_MOUSE Ubiquitin-conjugating enzyme E2 variant 1 OS=Mus musculus OX=10090 GN=Ube2v1 PE=1 SV=1;tr|B7ZBY7|B7ZBY7_MOUSE Ubiquitin-conj	i		48780000	41271000	40037000	37570000	51284000	45304000	34844000	1	0	4.33627e+07	42250500
Q9Z0L0;Q8C7R8	Q9Z0L0	Trophoblast glycoprotein	TPBG	Tpbg	sp|Q9Z0L0|TPBG_MOUSE Trophoblast glycoprotein OS=Mus musculus OX=10090 GN=Tpbg PE=1 SV=3	i		8489400	33573000	34325000	28897000		14335000	31276000	1	1	2.54625e+07	24836000
Q9D3P8;D3YY76;D3YXU2;D3YV19	Q9D3P8;D3YY76;D3YXU2	Plasminogen receptor (KT)	PLGRKT	Plgrkt	sp|Q9D3P8|PLRKT_MOUSE Plasminogen receptor (KT) OS=Mus musculus OX=10090 GN=Plgrkt PE=1 SV=1;tr|D3YY76|D3YY76_MOUSE Plasminogen receptor (KT) (Fragment) OS=Mus musculus OX=10090 GN=Plgrkt PE=1 SV=1;tr|D3YXU2|D3YXU2_MOUSE Plasminogen receptor (KT) (Fragment	i	18931000	20269000	17169000		19988000	15124000	20670000	17911000	1	0	1.87897e+07	18423250
Q9D8S3;A0A0R4J0T8;A0A2I3BQY0	Q9D8S3;A0A0R4J0T8	ADP-ribosylation factor GTPase-activating protein 3	ARFGAP3	Arfgap3	sp|Q9D8S3|ARFG3_MOUSE ADP-ribosylation factor GTPase-activating protein 3 OS=Mus musculus OX=10090 GN=Arfgap3 PE=1 SV=2;tr|A0A0R4J0T8|A0A0R4J0T8_MOUSE ADP-ribosylation factor GTPase-activating protein 3 OS=Mus musculus OX=10090 GN=Arfgap3 PE=1 SV=1	i	8447300	9750700	8732600		8932300			8706300	1	2	8.97687e+06	8819300
P35283;A2CG35	P35283;A2CG35	Ras-related protein Rab-12	RAB12	Rab12	sp|P35283|RAB12_MOUSE Ras-related protein Rab-12 OS=Mus musculus OX=10090 GN=Rab12 PE=1 SV=3;tr|A2CG35|A2CG35_MOUSE Ras-related protein Rab-12 OS=Mus musculus OX=10090 GN=Rab12 PE=1 SV=1	i	12974000	14126000	14771000				15394000	12076000	1	2	13957000	13735000
Q3U5H9;D3U0D6;Q9D1C9;E9QAX0;F6VVA3;E9PYF0	Q3U5H9;D3U0D6;Q9D1C9;E9QAX0	Ribosomal RNA-processing protein 7 homolog A	RRP7A	Rrp7a	tr|Q3U5H9|Q3U5H9_MOUSE Ribosomal RNA-processing protein 7 homolog A OS=Mus musculus OX=10090 GN=Rrp7a PE=2 SV=1;tr|D3U0D6|D3U0D6_MOUSE Kidney highly expressed protein 1 OS=Mus musculus OX=10090 GN=Rrp7a PE=2 SV=1;sp|Q9D1C9|RRP7A_MOUSE Ribosomal RNA-process	i	22115000		20593000	24281000				21979000	1	3	2.23297e+07	21979000
Q5NCJ9;Q8R1I1	Q5NCJ9;Q8R1I1	Cytochrome b-c1 complex subunit 9	UQCR10	Uqcr10	tr|Q5NCJ9|Q5NCJ9_MOUSE Complex III subunit 9 OS=Mus musculus OX=10090 GN=Uqcr10 PE=1 SV=1;sp|Q8R1I1|QCR9_MOUSE Cytochrome b-c1 complex subunit 9 OS=Mus musculus OX=10090 GN=Uqcr10 PE=1 SV=1	i		113530000	104430000	84887000	96735000	92040000	117650000	92409000	1	0	100949000	99708500
Q6NSU0;G3X9I1;G5E911;Q91VU0;E9Q6F0;E9Q8C5	Q6NSU0;G3X9I1;G5E911;Q91VU0	Protein FAM3C	FAM3C	Fam3c	tr|Q6NSU0|Q6NSU0_MOUSE Protein FAM3C (Fragment) OS=Mus musculus OX=10090 GN=Fam3c PE=2 SV=2;tr|G3X9I1|G3X9I1_MOUSE Protein FAM3C OS=Mus musculus OX=10090 GN=Fam3c PE=1 SV=1;tr|G5E911|G5E911_MOUSE Protein FAM3C OS=Mus musculus OX=10090 GN=Fam3c PE=1 SV=1;sp	i	48760000	41418000	42390000		40671000	49334000	42464000	42191000	1	0	4.41893e+07	43665000
P58059;Q059G7;D3YVZ9	P58059;Q059G7	28S ribosomal protein S21, mitochondrial	MRPS21	Mrps21	sp|P58059|RT21_MOUSE 28S ribosomal protein S21, mitochondrial OS=Mus musculus OX=10090 GN=Mrps21 PE=1 SV=1;tr|Q059G7|Q059G7_MOUSE Mitochondrial ribosomal protein S21 OS=Mus musculus OX=10090 GN=Mrps21 PE=1 SV=1	i	150230000	124850000	111600000		125570000	134220000	129520000	121350000	1	0	1.28893e+08	127665000
Q99L69;Q3U3J1;P50136;A0A0U1RPK5	Q99L69;Q3U3J1;P50136	2-oxoisovalerate dehydrogenase subunit alpha, mitochondrial	BCKDHA	Bckdha	tr|Q99L69|Q99L69_MOUSE 2-oxoisovalerate dehydrogenase subunit alpha OS=Mus musculus OX=10090 GN=Bckdha PE=2 SV=1;tr|Q3U3J1|Q3U3J1_MOUSE 2-oxoisovalerate dehydrogenase subunit alpha OS=Mus musculus OX=10090 GN=Bckdha PE=1 SV=1;sp|P50136|ODBA_MOUSE 2-oxoisov	i	13474000	13602000	16011000		13504000	15976000	11516000	16131000	1	0	1.43623e+07	14281750
A0A1B0GSR3;Q6P3Z1;Q8BZX4;A0A1B0GSB4	A0A1B0GSR3;Q6P3Z1;Q8BZX4;A0A1B0GSB4	Splicing regulatory glutamine/lysine-rich protein 1	SREK1	Srek1	tr|A0A1B0GSR3|A0A1B0GSR3_MOUSE Splicing regulatory glutamine/lysine-rich protein 1 (Fragment) OS=Mus musculus OX=10090 GN=Srek1 PE=1 SV=1;tr|Q6P3Z1|Q6P3Z1_MOUSE Sfrs12 protein (Fragment) OS=Mus musculus OX=10090 GN=Srek1 PE=2 SV=1;sp|Q8BZX4|SREK1_MOUSE Spl	i	13168000	12620000	7820500		11331000	7858400	13291000	12122000	1	0	1.12028e+07	11150600
Q9Z1J3;Q921V3;A6QRH3	Q9Z1J3;Q921V3	Cysteine desulfurase, mitochondrial	NFS1	Nfs1	sp|Q9Z1J3|NFS1_MOUSE Cysteine desulfurase OS=Mus musculus OX=10090 GN=Nfs1 PE=1 SV=3;tr|Q921V3|Q921V3_MOUSE Cysteine desulfurase, mitochondrial OS=Mus musculus OX=10090 GN=Nfs1 PE=2 SV=1	i	19816000	22288000	20483000		20466000	21150000			1	2	2.08623e+07	20808000
Q6PD03;Q3ULN8;A0A0A6YVV9	Q6PD03;Q3ULN8	Serine/threonine-protein phosphatase 2A 56 kDa regulatory subunit alpha isoform	PPP2R5A	Ppp2r5a	sp|Q6PD03|2A5A_MOUSE Serine/threonine-protein phosphatase 2A 56 kDa regulatory subunit alpha isoform OS=Mus musculus OX=10090 GN=Ppp2r5a PE=1 SV=1;tr|Q3ULN8|Q3ULN8_MOUSE Serine/threonine-protein phosphatase 2A 56 kDa regulatory subunit (Fragment) OS=Mus mu	i		22531000	17014000	20191000	19237000		24020000	16496000	1	1	19912000	1.99177e+07
Q8BK08;E9Q933;Z4YN74	Q8BK08;E9Q933	Transmembrane protein 11, mitochondrial	TMEM11	Tmem11	sp|Q8BK08|TMM11_MOUSE Transmembrane protein 11, mitochondrial OS=Mus musculus OX=10090 GN=Tmem11 PE=1 SV=1;tr|E9Q933|E9Q933_MOUSE Transmembrane protein 11, mitochondrial OS=Mus musculus OX=10090 GN=Tmem11 PE=1 SV=1	i	217150000		146670000	199880000	232160000	196940000	161420000	161340000	1	0	187900000	187965000
Q8CEC6;Q8C908	Q8CEC6;Q8C908	Peptidylprolyl isomerase domain and WD repeat-containing protein 1	PPWD1	Ppwd1	sp|Q8CEC6|PPWD1_MOUSE Peptidylprolyl isomerase domain and WD repeat-containing protein 1 OS=Mus musculus OX=10090 GN=Ppwd1 PE=1 SV=2;tr|Q8C908|Q8C908_MOUSE Peptidylprolyl isomerase domain and WD repeat containing 1 OS=Mus musculus OX=10090 GN=Ppwd1 PE=2 SV	i		10064000	9691100	10122000		9040900	10933000		1	2	9.95903e+06	9986950
Q5EAT0;Q3UIK3;P49962;D3YZX8	Q5EAT0;Q3UIK3;P49962	Signal recognition particle 9 kDa protein	SRP9	Srp9	tr|Q5EAT0|Q5EAT0_MOUSE Signal recognition particle 9 kDa protein OS=Mus musculus OX=10090 GN=Srp9 PE=1 SV=1;tr|Q3UIK3|Q3UIK3_MOUSE Signal recognition particle 9 kDa protein OS=Mus musculus OX=10090 GN=Srp9 PE=2 SV=1;sp|P49962|SRP09_MOUSE Signal recognition	i	47804000	56336000	56626000				54115000	53419000	1	2	5.35887e+07	53767000
D3Z132;Q5U4D9	D3Z132;Q5U4D9	THO complex subunit 6 homolog	THOC6	Thoc6	tr|D3Z132|D3Z132_MOUSE THO complex subunit 6 homolog OS=Mus musculus OX=10090 GN=Thoc6 PE=1 SV=1;sp|Q5U4D9|THOC6_MOUSE THO complex subunit 6 homolog OS=Mus musculus OX=10090 GN=Thoc6 PE=1 SV=1	i	26132000	19362000	31597000		30380000	21705000	20268000	30890000	1	0	25697000	25810750
Q9D787;Q8BUY4;A0A338P6U5;A0A338P6J5;A0A338P6S7	Q9D787;Q8BUY4	Peptidyl-prolyl cis-trans isomerase-like 2	PPIL2	Ppil2	sp|Q9D787|PPIL2_MOUSE RING-type E3 ubiquitin-protein ligase PPIL2 OS=Mus musculus OX=10090 GN=Ppil2 PE=1 SV=2;tr|Q8BUY4|Q8BUY4_MOUSE RING-type E3 ubiquitin transferase OS=Mus musculus OX=10090 GN=Ppil2 PE=2 SV=1	i	7146900	9321600		9187900	6652100	8305600	11033000	8502800	1	0	8.55213e+06	8623375
Q8K3X4	Q8K3X4	Interferon regulatory factor 2-binding protein-like	IRF2BPL	Irf2bpl	sp|Q8K3X4|I2BPL_MOUSE Probable E3 ubiquitin-protein ligase IRF2BPL OS=Mus musculus OX=10090 GN=Irf2bpl PE=1 SV=1	i	41914000		39471000	38524000	38566000			42223000	1	2	3.99697e+07	40394500
F8VQE9;Q8VHH5;A0A1D5RMG4;Q8BV81;A0A0G2JER6;A0A0G2JDW1;Q8K0K1	F8VQE9;Q8VHH5;A0A1D5RMG4;Q8BV81	Arf-GAP with GTPase, ANK repeat and PH domain-containing protein 3	AGAP3	Agap3	tr|F8VQE9|F8VQE9_MOUSE Arf-GAP with GTPase, ANK repeat and PH domain-containing protein 3 OS=Mus musculus OX=10090 GN=Agap3 PE=1 SV=1;sp|Q8VHH5|AGAP3_MOUSE Arf-GAP with GTPase, ANK repeat and PH domain-containing protein 3 OS=Mus musculus OX=10090 GN=Agap3	i	5451100		4932200	4288000	4896400	5011800			1	2	4.89043e+06	4954100
Q8CIH5	Q8CIH5	1-phosphatidylinositol 4,5-bisphosphate phosphodiesterase gamma-2	PLCG2	Plcg2	sp|Q8CIH5|PLCG2_MOUSE 1-phosphatidylinositol 4,5-bisphosphate phosphodiesterase gamma-2 OS=Mus musculus OX=10090 GN=Plcg2 PE=1 SV=1	i	12104000	16475000	13116000		16045000		15066000	11169000	1	1	1.38983e+07	1.40933e+07
Q8R2U0	Q8R2U0	Nucleoporin SEH1	SEH1L	Seh1l	sp|Q8R2U0|SEH1_MOUSE Nucleoporin SEH1 OS=Mus musculus OX=10090 GN=Seh1l PE=2 SV=1	i		17724000	23455000	22070000		21393000	21493000		1	2	21083000	21443000
Q6PGG6;A2ALP3	Q6PGG6	Guanine nucleotide-binding protein-like 3-like protein	GNL3L	Gnl3l	sp|Q6PGG6|GNL3L_MOUSE Guanine nucleotide-binding protein-like 3-like protein OS=Mus musculus OX=10090 GN=Gnl3l PE=1 SV=1	i	17250000	14021000	18017000		16793000	20983000	10449000	18652000	1	0	1.64293e+07	16719250
A0A0R4IZY9;Q91XI1;A4FTV5	A0A0R4IZY9;Q91XI1;A4FTV5	tRNA-dihydrouridine(47) synthase [NAD(P)(+)]-like	DUS3L	Dus3l	tr|A0A0R4IZY9|A0A0R4IZY9_MOUSE tRNA-dihydrouridine(47) synthase [NAD(P)(+)] OS=Mus musculus OX=10090 GN=Dus3l PE=1 SV=1;sp|Q91XI1|DUS3L_MOUSE tRNA-dihydrouridine(47) synthase [NAD(P)(+)]-like OS=Mus musculus OX=10090 GN=Dus3l PE=1 SV=1;tr|A4FTV5|A4FTV5_MOU	i	41196000		28967000	52078000	43013000	56515000	21369000	45434000	1	0	40747000	41582750
Q3UGK7;Q3UQ99;Q7TPN5;Q3TXX8;Q91YD9;Q80VV6;Q05CX6;Q3USR1;Q6PDL3	Q3UGK7;Q3UQ99;Q7TPN5;Q3TXX8;Q91YD9	Neural Wiskott-Aldrich syndrome protein	WASL	Wasl	tr|Q3UGK7|Q3UGK7_MOUSE Neural Wiskott-Aldrich syndrome protein (Fragment) OS=Mus musculus OX=10090 GN=Wasl PE=2 SV=1;tr|Q3UQ99|Q3UQ99_MOUSE Neural Wiskott-Aldrich syndrome protein (Fragment) OS=Mus musculus OX=10090 GN=Wasl PE=2 SV=1;tr|Q7TPN5|Q7TPN5_MOUSE	i		10459000	6553700	7201100	6312200	10259000	9355900	7023800	1	0	8.07127e+06	8237725
P97465;Q3UWF9;A0A0N4SW01	P97465;Q3UWF9	Docking protein 1	DOK1	Dok1	sp|P97465|DOK1_MOUSE Docking protein 1 OS=Mus musculus OX=10090 GN=Dok1 PE=1 SV=2;tr|Q3UWF9|Q3UWF9_MOUSE IRS-type PTB domain-containing protein OS=Mus musculus OX=10090 GN=Dok1 PE=2 SV=1	i	6231800	5541100		5363500	6553800			5109500	1	2	5.71213e+06	5831650
Q921W0	Q921W0	Charged multivesicular body protein 1a	CHMP1A	Chmp1a	sp|Q921W0|CHM1A_MOUSE Charged multivesicular body protein 1a OS=Mus musculus OX=10090 GN=Chmp1a PE=1 SV=1	i	39096000		35586000	32288000		36459000			1	3	3.56567e+07	36459000
G5E881;Q3TUH1;G3UWL8;G3UYJ1;D6RGT1	G5E881;Q3TUH1;G3UWL8	Phosphatidate cytidylyltransferase, mitochondrial	TAMM41	Tamm41	tr|G5E881|G5E881_MOUSE Phosphatidate cytidylyltransferase, mitochondrial OS=Mus musculus OX=10090 GN=Tamm41 PE=1 SV=1;sp|Q3TUH1|TAM41_MOUSE Phosphatidate cytidylyltransferase, mitochondrial OS=Mus musculus OX=10090 GN=Tamm41 PE=1 SV=2;tr|G3UWL8|G3UWL8_MOUS	i		19995000	17317000	16494000	17843000	19798000		17544000	1	1	1.79353e+07	18395000
E9QAQ7;A2BH40;Q8C846	E9QAQ7;A2BH40	AT-rich interactive domain-containing protein 1A	ARID1A	Arid1a	tr|E9QAQ7|E9QAQ7_MOUSE AT-rich interactive domain-containing protein 1A OS=Mus musculus OX=10090 GN=Arid1a PE=1 SV=1;sp|A2BH40|ARI1A_MOUSE AT-rich interactive domain-containing protein 1A OS=Mus musculus OX=10090 GN=Arid1a PE=1 SV=1	i	8967200	10812000	10869000		10783000	10155000	11341000	9649100	1	0	1.02161e+07	10482025
Q8BGF3;Q8BKZ6;Q80VY1	Q8BGF3;Q8BKZ6;Q80VY1	WD repeat-containing protein 92	DNAAF10	Dnaaf10	sp|Q8BGF3|DAA10_MOUSE Dynein axonemal assembly factor 10 OS=Mus musculus OX=10090 GN=Dnaaf10 PE=1 SV=1;tr|Q8BKZ6|Q8BKZ6_MOUSE WD repeat-containing protein 92 OS=Mus musculus OX=10090 GN=Dnaaf10 PE=2 SV=1;tr|Q80VY1|Q80VY1_MOUSE HZGJ-like protein OS=Mus musc	i	21196000		23586000	21993000	23681000	24398000	22871000	20878000	1	0	2.22583e+07	22957000
A0A1Y7VK55;P70255;Q3UHA6;F6XYU7	A0A1Y7VK55;P70255;Q3UHA6	Nuclear factor 1 C-type;Nuclear factor 1	NFIC	Nfic	tr|A0A1Y7VK55|A0A1Y7VK55_MOUSE Nuclear factor 1 OS=Mus musculus OX=10090 GN=Nfic PE=1 SV=1;sp|P70255|NFIC_MOUSE Nuclear factor 1 C-type OS=Mus musculus OX=10090 GN=Nfic PE=1 SV=1;tr|Q3UHA6|Q3UHA6_MOUSE Nuclear factor 1 OS=Mus musculus OX=10090 GN=Nfic PE=2	i	27863000	25615000	21575000		24900000	25540000		27277000	1	1	2.50177e+07	2.59057e+07
Q3UDS1;Q3U057;Q3TC91;Q9QXK7;A0A1Y7VLY3;Q9CWL0;Q497G2;Q8BRA5;A0A1Y7VIZ9;A0A1Y7VJ97;A0A1Y7VNI9;Q9CT87;A0A1Y7VJU9	Q3UDS1;Q3U057;Q3TC91;Q9QXK7;A0A1Y7VLY3;Q9CWL0;Q497G2	Cleavage and polyadenylation specificity factor subunit 3	CPSF3	Cpsf3	tr|Q3UDS1|Q3UDS1_MOUSE Cleavage and polyadenylation specific factor 3 OS=Mus musculus OX=10090 GN=Cpsf3 PE=2 SV=1;tr|Q3U057|Q3U057_MOUSE Cleavage and polyadenylation specific factor 3 OS=Mus musculus OX=10090 GN=Cpsf3 PE=2 SV=1;tr|Q3TC91|Q3TC91_MOUSE Cleav	i		24405000	33850000	40327000		40238000	28845000	33045000	1	1	3.28607e+07	3.40427e+07
P70333;Q3UR26	P70333;Q3UR26	Heterogeneous nuclear ribonucleoprotein H2	HNRNPH2	Hnrnph2	sp|P70333|HNRH2_MOUSE Heterogeneous nuclear ribonucleoprotein H2 OS=Mus musculus OX=10090 GN=Hnrnph2 PE=1 SV=1;tr|Q3UR26|Q3UR26_MOUSE HNRNPH1 (Fragment) OS=Mus musculus OX=10090 GN=Hnrnph2 PE=2 SV=1	i		39247000	38439000	28820000				36827000	1	3	35502000	36827000
Q8VI84	Q8VI84	Nucleolar complex protein 3 homolog	NOC3L	Noc3l	sp|Q8VI84|NOC3L_MOUSE Nucleolar complex protein 3 homolog OS=Mus musculus OX=10090 GN=Noc3l PE=2 SV=2	i	68258000		170490000	86020000	123120000	102470000			1	2	108256000	112795000
Q5SUR3;Q3TL58;Q9WTX5;E9PUV4	Q5SUR3;Q3TL58;Q9WTX5	S-phase kinase-associated protein 1	SKP1	Skp1	tr|Q5SUR3|Q5SUR3_MOUSE S-phase kinase-associated protein 1 OS=Mus musculus OX=10090 GN=Skp1 PE=1 SV=1;tr|Q3TL58|Q3TL58_MOUSE S-phase kinase-associated protein 1 OS=Mus musculus OX=10090 GN=Skp1 PE=2 SV=1;sp|Q9WTX5|SKP1_MOUSE S-phase kinase-associated prote	i		54419000	53092000	44382000	53669000	49308000	53790000	55023000	1	0	50631000	52947500
Q9D0C4;A0A1Y7VMB1	Q9D0C4;A0A1Y7VMB1	tRNA (guanine(37)-N1)-methyltransferase	TRMT5	Trmt5	sp|Q9D0C4|TRM5_MOUSE tRNA (guanine(37)-N1)-methyltransferase OS=Mus musculus OX=10090 GN=Trmt5 PE=1 SV=1;tr|A0A1Y7VMB1|A0A1Y7VMB1_MOUSE tRNA (guanine(37)-N1)-methyltransferase (Fragment) OS=Mus musculus OX=10090 GN=Trmt5 PE=1 SV=1	i	6977600	10680000	7489000					8790400	1	3	8382200	8790400
Q9WU56;Q3TT85;H7BX59;D3YWU8;D3Z092	Q9WU56;Q3TT85;H7BX59	tRNA pseudouridine synthase A, mitochondrial;tRNA pseudouridine synthase	PUS1	Pus1	sp|Q9WU56|PUS1_MOUSE Pseudouridylate synthase 1 homolog OS=Mus musculus OX=10090 GN=Pus1 PE=1 SV=2;tr|Q3TT85|Q3TT85_MOUSE PseudoU_synth_1 domain-containing protein OS=Mus musculus OX=10090 GN=Pus1 PE=2 SV=1;tr|H7BX59|H7BX59_MOUSE Pseudouridylate synthase 1	i	18222000	46692000		18333000	21167000		34770000	31449000	1	1	27749000	2.91287e+07
Q8BG51;F7ASU3;Q7TPW0	Q8BG51	Mitochondrial Rho GTPase 1	RHOT1	Rhot1	sp|Q8BG51|MIRO1_MOUSE Mitochondrial Rho GTPase 1 OS=Mus musculus OX=10090 GN=Rhot1 PE=1 SV=1	i	48828000	50804000		46653000	53651000	47156000	45443000	59375000	1	0	4.87617e+07	51406250
Q60676;F7BX26	Q60676;F7BX26	Serine/threonine-protein phosphatase 5;Serine/threonine-protein phosphatase	PPP5C	Ppp5c	sp|Q60676|PPP5_MOUSE Serine/threonine-protein phosphatase 5 OS=Mus musculus OX=10090 GN=Ppp5c PE=1 SV=3;tr|F7BX26|F7BX26_MOUSE Serine/threonine-protein phosphatase (Fragment) OS=Mus musculus OX=10090 GN=Ppp5c PE=1 SV=1	i	45206000	60775000	48508000		51501000	53567000	62680000	50368000	1	0	5.14963e+07	54529000
Q3TUQ8;A0A0R4J0P6;Q8VDG3;A0A2R8VKA3	Q3TUQ8;A0A0R4J0P6;Q8VDG3	Poly(A)-specific ribonuclease PARN	PARN	Parn	tr|Q3TUQ8|Q3TUQ8_MOUSE Poly(A)-specific ribonuclease PARN OS=Mus musculus OX=10090 GN=Parn PE=2 SV=1;tr|A0A0R4J0P6|A0A0R4J0P6_MOUSE Poly(A)-specific ribonuclease PARN OS=Mus musculus OX=10090 GN=Parn PE=1 SV=1;sp|Q8VDG3|PARN_MOUSE Poly(A)-specific ribonucl	i	39664000		43674000	48231000	42197000	38566000		58686000	1	1	4.38563e+07	46483000
G3X8P6;Q99MD6;D3Z0H7;Q3UY43	G3X8P6;Q99MD6;D3Z0H7;Q3UY43	Thioredoxin reductase 3	TXNRD3	Txnrd3	tr|G3X8P6|G3X8P6_MOUSE thioredoxin-disulfide reductase OS=Mus musculus OX=10090 GN=Txnrd3 PE=1 SV=1;sp|Q99MD6|TRXR3_MOUSE Thioredoxin reductase 3 OS=Mus musculus OX=10090 GN=Txnrd3 PE=1 SV=3;tr|D3Z0H7|D3Z0H7_MOUSE Thioredoxin reductase 3 OS=Mus musculus OX	i		9470100	7613000	7875600	7520700	8828900	10827000	8152400	1	0	8.31957e+06	8832250
Q9CQG2;Q5SW15;F8WHZ7	Q9CQG2;Q5SW15	Methyltransferase-like protein 16;Methyltransferase-like protein	METTL16	Mettl16	sp|Q9CQG2|MET16_MOUSE RNA N6-adenosine-methyltransferase METTL16 OS=Mus musculus OX=10090 GN=Mettl16 PE=1 SV=1;tr|Q5SW15|Q5SW15_MOUSE U6 small nuclear RNA (adenine-(43)-N(6))-methyltransferase OS=Mus musculus OX=10090 GN=Mettl16 PE=1 SV=1	i	25963000	16564000		27666000	24111000	27605000	15325000	32393000	1	0	2.33977e+07	24858500
A0A571BEF0;Q3UHA5;E9Q1R5;A0A1L1SQZ2;Q3UHN4;A0A571BET0;P97445;Q8R5M7;Q8R5M6	A0A571BEF0;Q3UHA5;E9Q1R5;A0A1L1SQZ2;Q3UHN4;A0A571BET0;P97445;Q8R5M7;Q8R5M6	Voltage-dependent P/Q-type calcium channel subunit alpha-1A	CACNA1A	Cacna1a	tr|A0A571BEF0|A0A571BEF0_MOUSE Voltage-dependent P/Q-type calcium channel subunit alpha-1A OS=Mus musculus OX=10090 GN=Cacna1a PE=1 SV=1;tr|Q3UHA5|Q3UHA5_MOUSE Voltage-dependent P/Q-type calcium channel subunit alpha OS=Mus musculus OX=10090 GN=Cacna1a PE=	i		12030000	8270200	10639000	8577200	10921000	11348000	12984000	1	0	1.03131e+07	10957550
Q9CS42	Q9CS42	Ribose-phosphate pyrophosphokinase 2	PRPS2	Prps2	sp|Q9CS42|PRPS2_MOUSE Ribose-phosphate pyrophosphokinase 2 OS=Mus musculus OX=10090 GN=Prps2 PE=1 SV=4	i	23599000		26407000	27628000	25085000	29254000		28288000	1	1	25878000	2.75423e+07
Q544Q7;P97370;Q3U9D4;Q71VC6;Q3UFH4;Q1WWL1	Q544Q7;P97370;Q3U9D4;Q71VC6	Sodium/potassium-transporting ATPase subunit beta-3	ATP1B3	Atp1b3	tr|Q544Q7|Q544Q7_MOUSE Sodium/potassium-transporting ATPase subunit beta OS=Mus musculus OX=10090 GN=Atp1b3 PE=1 SV=1;sp|P97370|AT1B3_MOUSE Sodium/potassium-transporting ATPase subunit beta-3 OS=Mus musculus OX=10090 GN=Atp1b3 PE=1 SV=1;tr|Q3U9D4|Q3U9D4_MO	i	77456000	63103000		55259000	70859000	68293000	75078000	63960000	1	0	6.52727e+07	69547500
A0A5F8MPU2;A0A0R4IZZ6;Q6ZQ03	A0A5F8MPU2;A0A0R4IZZ6;Q6ZQ03	Formin-binding protein 4	FNBP4	Fnbp4	tr|A0A5F8MPU2|A0A5F8MPU2_MOUSE Formin-binding protein 4 OS=Mus musculus OX=10090 GN=Fnbp4 PE=1 SV=1;tr|A0A0R4IZZ6|A0A0R4IZZ6_MOUSE Formin-binding protein 4 OS=Mus musculus OX=10090 GN=Fnbp4 PE=1 SV=1;sp|Q6ZQ03|FNBP4_MOUSE Formin-binding protein 4 OS=Mus mu	i	27292000	23476000	32879000		26041000	28398000	28716000	35747000	1	0	2.78823e+07	29725500
G3X8R5;Q3UA37;Q922W2;Q8BUN3;Q8BMY0;A0A0A6YXZ6	G3X8R5;Q3UA37;Q922W2;Q8BUN3	Glutamine-rich protein 1	QRICH1	Qrich1	tr|G3X8R5|G3X8R5_MOUSE Transcriptional regulator QRICH1 OS=Mus musculus OX=10090 GN=Qrich1 PE=1 SV=1;sp|Q3UA37|QRIC1_MOUSE Transcriptional regulator QRICH1 OS=Mus musculus OX=10090 GN=Qrich1 PE=1 SV=1;tr|Q922W2|Q922W2_MOUSE Qrich1 protein OS=Mus musculus O	i	12155000	13826000	10384000		11809000	13937000	14414000	11585000	1	0	1.21217e+07	12936250
A2AKV7;A2AKV6;Q8K1E6	A2AKV7;A2AKV6;Q8K1E6	Alpha-ketoglutarate-dependent dioxygenase alkB homolog 3	ALKBH3	Alkbh3	tr|A2AKV7|A2AKV7_MOUSE Alpha-ketoglutarate-dependent dioxygenase alkB homolog 3 (Fragment) OS=Mus musculus OX=10090 GN=Alkbh3 PE=1 SV=8;tr|A2AKV6|A2AKV6_MOUSE Alpha-ketoglutarate-dependent dioxygenase alkB homolog 3 OS=Mus musculus OX=10090 GN=Alkbh3 PE=1	i		10406000	9217600	11287000	12202000	10579000	10538000	10709000	1	0	1.03035e+07	11007000
P51175;Q3UQA3;A0A0A6YX50;Q6LC38	P51175;Q3UQA3;A0A0A6YX50	Protoporphyrinogen oxidase	PPOX	Ppox	sp|P51175|PPOX_MOUSE Protoporphyrinogen oxidase OS=Mus musculus OX=10090 GN=Ppox PE=1 SV=1;tr|Q3UQA3|Q3UQA3_MOUSE Protoporphyrinogen oxidase OS=Mus musculus OX=10090 GN=Ppox PE=2 SV=1;tr|A0A0A6YX50|A0A0A6YX50_MOUSE Protoporphyrinogen oxidase (Fragment) OS=	i	13676000	13385000	13501000		14253000	14715000	15879000	13055000	1	0	1.35207e+07	14475500
Q8CGA0;A0A338P7F2	Q8CGA0	Protein phosphatase 1F	PPM1F	Ppm1f	sp|Q8CGA0|PPM1F_MOUSE Protein phosphatase 1F OS=Mus musculus OX=10090 GN=Ppm1f PE=1 SV=1	i	83908000	80661000	85722000		79037000	78962000	97468000	102070000	1	0	8.34303e+07	89384250
A0A494BB30;Q62084;A0A494B933;A0A494B9R1	A0A494BB30;Q62084;A0A494B933;A0A494B9R1	Protein phosphatase 1 regulatory subunit 14B	PPP1R14B	Ppp1r14b	tr|A0A494BB30|A0A494BB30_MOUSE Protein phosphatase 1 regulatory subunit 14 OS=Mus musculus OX=10090 GN=Ppp1r14b PE=1 SV=1;sp|Q62084|PP14B_MOUSE Protein phosphatase 1 regulatory subunit 14B OS=Mus musculus OX=10090 GN=Ppp1r14b PE=1 SV=2;tr|A0A494B933|A0A494	i	22923000		20677000	25229000	21016000	22880000		29861000	1	1	22943000	2.45857e+07
A0A494B8Y8;Q91XB7;A0A494BA88;A0A494B9Y3;A0A494BA71	A0A494B8Y8;Q91XB7;A0A494BA88;A0A494B9Y3	Protein YIF1A	YIF1A	Yif1a	tr|A0A494B8Y8|A0A494B8Y8_MOUSE Protein YIF1 OS=Mus musculus OX=10090 GN=Yif1a PE=1 SV=1;sp|Q91XB7|YIF1A_MOUSE Protein YIF1A OS=Mus musculus OX=10090 GN=Yif1a PE=1 SV=1;tr|A0A494BA88|A0A494BA88_MOUSE Protein YIF1 OS=Mus musculus OX=10090 GN=Yif1a PE=1 SV=1;	i	20674000		18148000	18059000	18405000	22261000			1	2	1.89603e+07	20333000
Q921Y0;Q3T9U1;Q3UDM0;Q8BPB0	Q921Y0;Q3T9U1;Q3UDM0;Q8BPB0	MOB kinase activator 1A;MOB kinase activator 1B	MOB1A	Mob1a	sp|Q921Y0|MOB1A_MOUSE MOB kinase activator 1A OS=Mus musculus OX=10090 GN=Mob1a PE=2 SV=3;tr|Q3T9U1|Q3T9U1_MOUSE MOB1, Mps One Binder kinase activator-like 1A (Yeast) OS=Mus musculus OX=10090 GN=Mob1b PE=1 SV=1;tr|Q3UDM0|Q3UDM0_MOUSE MOB kinase activator 1	i		60402000	45912000	48365000	49050000	52566000	57264000	62311000	1	0	5.15597e+07	55297750
D3Z7C0;Q3UKS6;Q9Z2Q5	D3Z7C0;Q3UKS6;Q9Z2Q5	39S ribosomal protein L40, mitochondrial	MRPL40	Mrpl40	tr|D3Z7C0|D3Z7C0_MOUSE 39S ribosomal protein L40, mitochondrial OS=Mus musculus OX=10090 GN=Mrpl40 PE=1 SV=1;tr|Q3UKS6|Q3UKS6_MOUSE Mitochondrial ribosomal protein L40 OS=Mus musculus OX=10090 GN=Mrpl40 PE=1 SV=1;sp|Q9Z2Q5|RM40_MOUSE 39S ribosomal protein	i	14979000	15092000		12862000		14216000	16539000		1	2	14311000	15377500
Q99N91	Q99N91	39S ribosomal protein L34, mitochondrial	MRPL34	Mrpl34	sp|Q99N91|RM34_MOUSE 39S ribosomal protein L34, mitochondrial OS=Mus musculus OX=10090 GN=Mrpl34 PE=1 SV=1	i	17970000	18826000	17341000		15765000	20548000	21924000		1	1	1.80457e+07	1.94123e+07
Q8CHP5	Q8CHP5	Partner of Y14 and mago	PYM1	Pym1	sp|Q8CHP5|PYM1_MOUSE Partner of Y14 and mago OS=Mus musculus OX=10090 GN=Pym1 PE=1 SV=2	i	23044000		26912000	26824000	20843000	29824000	27200000	32269000	1	0	2.55933e+07	27534000
P97772;Q3V0U2	P97772	Metabotropic glutamate receptor 1	GRM1	Grm1	sp|P97772|GRM1_MOUSE Metabotropic glutamate receptor 1 OS=Mus musculus OX=10090 GN=Grm1 PE=1 SV=2	i	333090000		231310000	260830000		296080000			1	3	2.75077e+08	296080000
A0A2I3BR81;A0A2I3BQR1;A0A2I3BRL0;Q91X76;Q9CY30;A0A2I3BPH8	A0A2I3BR81;A0A2I3BQR1;A0A2I3BRL0;Q91X76		NT5DC2	Nt5dc2	tr|A0A2I3BR81|A0A2I3BR81_MOUSE 5-nucleotidase domain-containing 2 OS=Mus musculus OX=10090 GN=Nt5dc2 PE=1 SV=1;tr|A0A2I3BQR1|A0A2I3BQR1_MOUSE 5-nucleotidase domain-containing 2 (Fragment) OS=Mus musculus OX=10090 GN=Nt5dc2 PE=1 SV=1;tr|A0A2I3BRL0|A0A2I3B	i	18788000		18961000	18286000	19189000	20243000	25424000	15662000	1	0	1.86783e+07	20129500
Q9DAS9;A0A0N4SW28;A0A0N4SVT3	Q9DAS9;A0A0N4SW28;A0A0N4SVT3	Guanine nucleotide-binding protein G(I)/G(S)/G(O) subunit gamma-12	GNG12	Gng12	sp|Q9DAS9|GBG12_MOUSE Guanine nucleotide-binding protein G(I)/G(S)/G(O) subunit gamma-12 OS=Mus musculus OX=10090 GN=Gng12 PE=1 SV=3;tr|A0A0N4SW28|A0A0N4SW28_MOUSE Guanine nucleotide-binding protein subunit gamma OS=Mus musculus OX=10090 GN=Gng12 PE=1 SV=1	i	92943000	129050000		94811000	121880000	102230000	140570000	92007000	1	0	1.05601e+08	114171750
Q9D1J1;Q3TBZ6;F6RCM5	Q9D1J1;Q3TBZ6	Adaptin ear-binding coat-associated protein 2	NECAP2	Necap2	sp|Q9D1J1|NECP2_MOUSE Adaptin ear-binding coat-associated protein 2 OS=Mus musculus OX=10090 GN=Necap2 PE=1 SV=1;tr|Q3TBZ6|Q3TBZ6_MOUSE DUF1681 domain-containing protein OS=Mus musculus OX=10090 GN=Necap2 PE=2 SV=1	i		11305000	10237000	9907600			11338000		1	3	10483200	11338000
Q9CZT6	Q9CZT6	Protein CMSS1	CMSS1	Cmss1	sp|Q9CZT6|CMS1_MOUSE Protein CMSS1 OS=Mus musculus OX=10090 GN=Cmss1 PE=2 SV=1	i	30576000	31313000	29246000		31613000	27227000	39783000		1	1	3.03783e+07	3.28743e+07
Q9D8P4;A0A1B0GSV1;H3BJT9;H3BIZ3	Q9D8P4;A0A1B0GSV1	39S ribosomal protein L17, mitochondrial	MRPL17	Mrpl17	sp|Q9D8P4|RM17_MOUSE 39S ribosomal protein L17, mitochondrial OS=Mus musculus OX=10090 GN=Mrpl17 PE=1 SV=1;tr|A0A1B0GSV1|A0A1B0GSV1_MOUSE 39S ribosomal protein L17, mitochondrial (Fragment) OS=Mus musculus OX=10090 GN=Mrpl17 PE=1 SV=1	i	76328000		63466000	76690000	72922000	80098000	78577000	81454000	1	0	7.21613e+07	78262750
Q6KCD5;Q497G5;Q05CI1;Q3TPM9	Q6KCD5;Q497G5	Nipped-B-like protein	NIPBL	Nipbl	sp|Q6KCD5|NIPBL_MOUSE Nipped-B-like protein OS=Mus musculus OX=10090 GN=Nipbl PE=1 SV=1;tr|Q497G5|Q497G5_MOUSE Nipbl protein (Fragment) OS=Mus musculus OX=10090 GN=Nipbl PE=2 SV=1	i	7180900		6386400	6440200		7249100			1	3	6.66917e+06	7249100
Q9QYT9;Q4FJQ7;Q3UBH0;Q3TZI7;P04925;Q3UG89;Q3UF68	Q9QYT9;Q4FJQ7;Q3UBH0;Q3TZI7;P04925;Q3UG89;Q3UF68	Major prion protein	PRNP	Prnp	tr|Q9QYT9|Q9QYT9_MOUSE Major prion protein OS=Mus musculus OX=10090 GN=Prnpb PE=3 SV=1;tr|Q4FJQ7|Q4FJQ7_MOUSE Major prion protein OS=Mus musculus OX=10090 GN=Prnp PE=1 SV=1;tr|Q3UBH0|Q3UBH0_MOUSE Major prion protein OS=Mus musculus OX=10090 GN=Prnp PE=2 SV	i		9598000	10885000	9336200	9759100	10957000	12638000	10020000	1	0	9.93973e+06	10843525
Q91YD3;Q3TAP6;A0A286YDC8	Q91YD3;Q3TAP6;A0A286YDC8	mRNA-decapping enzyme 1A	DCP1A	Dcp1a	sp|Q91YD3|DCP1A_MOUSE mRNA-decapping enzyme 1A OS=Mus musculus OX=10090 GN=Dcp1a PE=1 SV=1;tr|Q3TAP6|Q3TAP6_MOUSE 5-(N(7)-methylguanosine 5-triphospho)-[mRNA] hydrolase (Fragment) OS=Mus musculus OX=10090 GN=Dcp1a PE=2 SV=1;tr|A0A286YDC8|A0A286YDC8_MOUSE	i	79791000		75018000	59258000	124820000	85892000	23329000	77904000	1	0	7.13557e+07	77986250
Q3U2B2;Q7TMD4;O35604;Q8BLK0	Q3U2B2;Q7TMD4;O35604	Niemann-Pick C1 protein	NPC1	Npc1	tr|Q3U2B2|Q3U2B2_MOUSE SSD domain-containing protein OS=Mus musculus OX=10090 GN=Npc1 PE=2 SV=1;tr|Q7TMD4|Q7TMD4_MOUSE Niemann Pick type C1 OS=Mus musculus OX=10090 GN=Npc1 PE=2 SV=1;sp|O35604|NPC1_MOUSE NPC intracellular cholesterol transporter 1 OS=Mus m	i	78071000	54305000		72938000	72328000	66599000	76012000	85088000	1	0	68438000	75006750
Q9D1H6	Q9D1H6	NADH dehydrogenase [ubiquinone] 1 alpha subcomplex assembly factor 4	NDUFAF4	Ndufaf4	sp|Q9D1H6|NDUF4_MOUSE NADH dehydrogenase [ubiquinone] 1 alpha subcomplex assembly factor 4 OS=Mus musculus OX=10090 GN=Ndufaf4 PE=1 SV=1	i	22213000	14213000		26485000	27652000		20016000	21311000	1	1	2.09703e+07	22993000
Q3U3S0;P58404;V9GXE7;V9GXI9;V9GXT1	Q3U3S0;P58404	Striatin-4	STRN4	Strn4	tr|Q3U3S0|Q3U3S0_MOUSE Striatin domain-containing protein OS=Mus musculus OX=10090 GN=Strn4 PE=2 SV=1;sp|P58404|STRN4_MOUSE Striatin-4 OS=Mus musculus OX=10090 GN=Strn4 PE=1 SV=2	i	35251000	46155000	30731000				41062000		1	3	37379000	41062000
Q6ZWM8;Q3U7K1;P63087;A0A0G2JGC1	Q6ZWM8;Q3U7K1;P63087;A0A0G2JGC1	Serine/threonine-protein phosphatase;Serine/threonine-protein phosphatase PP1-gamma catalytic subunit	PPP1CC	Ppp1cc	tr|Q6ZWM8|Q6ZWM8_MOUSE Serine/threonine-protein phosphatase OS=Mus musculus OX=10090 GN=Ppp1cc PE=2 SV=1;tr|Q3U7K1|Q3U7K1_MOUSE Serine/threonine-protein phosphatase OS=Mus musculus OX=10090 GN=Ppp1cc PE=2 SV=1;sp|P63087|PP1G_MOUSE Serine/threonine-protein	i	106980000	84121000		97782000				106690000	1	3	9.62943e+07	106690000
Q9JHP7;D6RE32	Q9JHP7;D6RE32	KDEL motif-containing protein 1	POGLUT2	Poglut2	sp|Q9JHP7|PLGT2_MOUSE Protein O-glucosyltransferase 2 OS=Mus musculus OX=10090 GN=Poglut2 PE=1 SV=1;tr|D6RE32|D6RE32_MOUSE Protein O-glucosyltransferase 2 OS=Mus musculus OX=10090 GN=Poglut2 PE=1 SV=1	i	18030000		14565000	15545000	16670000	16250000	20227000	18029000	1	0	1.60467e+07	17794000
Q3UNF2;P97470;A0A0U1RQ12;A0A0U1RQ43;A0A0U1RPR5;A0A0U1RPK2	Q3UNF2;P97470	Serine/threonine-protein phosphatase;Serine/threonine-protein phosphatase 4 catalytic subunit	PPP4C	Ppp4c	tr|Q3UNF2|Q3UNF2_MOUSE Serine/threonine-protein phosphatase OS=Mus musculus OX=10090 GN=Ppp4c PE=1 SV=1;sp|P97470|PP4C_MOUSE Serine/threonine-protein phosphatase 4 catalytic subunit OS=Mus musculus OX=10090 GN=Ppp4c PE=1 SV=2	i	26140000		28969000	22752000	40614000	22065000	22409000	30138000	1	0	2.59537e+07	28806500
Q9DC50;Q3V3N1	Q9DC50	Peroxisomal carnitine O-octanoyltransferase	CROT	Crot	sp|Q9DC50|OCTC_MOUSE Peroxisomal carnitine O-octanoyltransferase OS=Mus musculus OX=10090 GN=Crot PE=1 SV=1	i		12729000	10510000	10270000			12402000		1	3	1.11697e+07	12402000
Q3UFK0;Q3TSZ8;Q3TI59;P21995	Q3UFK0;Q3TSZ8;Q3TI59;P21995	Embigin	EMB	Emb	tr|Q3UFK0|Q3UFK0_MOUSE Embigin OS=Mus musculus OX=10090 GN=Emb PE=2 SV=1;tr|Q3TSZ8|Q3TSZ8_MOUSE Embigin OS=Mus musculus OX=10090 GN=Emb PE=2 SV=1;tr|Q3TI59|Q3TI59_MOUSE Embigin OS=Mus musculus OX=10090 GN=Emb PE=2 SV=1;sp|P21995|EMB_MOUSE Embigin OS=Mus mu	i	42751000	55086000	47784000		55432000	47847000	61334000	51374000	1	0	4.85403e+07	53996750
Q3TW27;Q922L6	Q3TW27;Q922L6	Negative elongation factor D	NELFCD	Nelfcd	tr|Q3TW27|Q3TW27_MOUSE Negative elongation factor D OS=Mus musculus OX=10090 GN=Nelfcd PE=1 SV=1;sp|Q922L6|NELFD_MOUSE Negative elongation factor D OS=Mus musculus OX=10090 GN=Nelfcd PE=1 SV=2	i	11276000	15831000	13065000			13197000	13895000	17780000	1	1	1.33907e+07	1.49573e+07
Q3TLP5;F6Z5N5;Q8R3H3;F6YTG0;E0CXC8;B7Z7N0	Q3TLP5;F6Z5N5;Q8R3H3;F6YTG0	Enoyl-CoA hydratase domain-containing protein 2, mitochondrial	ECHDC2	Echdc2	sp|Q3TLP5|ECHD2_MOUSE Enoyl-CoA hydratase domain-containing protein 2, mitochondrial OS=Mus musculus OX=10090 GN=Echdc2 PE=1 SV=2;tr|F6Z5N5|F6Z5N5_MOUSE Enoyl-CoA hydratase domain-containing protein 2, mitochondrial (Fragment) OS=Mus musculus OX=10090 GN=E	i	86812000		161440000	120600000	101840000	222820000	40119000	185580000	1	0	1.22951e+08	137589750
A6H5Z3;Q6PCN5;Q8C1X1;Q5DU10;Q8K2N8;Q9D4R7;Q8C203	A6H5Z3;Q6PCN5;Q8C1X1	Exocyst complex component 6B	EXOC6B	Exoc6b	sp|A6H5Z3|EXC6B_MOUSE Exocyst complex component 6B OS=Mus musculus OX=10090 GN=Exoc6b PE=1 SV=1;tr|Q6PCN5|Q6PCN5_MOUSE Exoc6b protein (Fragment) OS=Mus musculus OX=10090 GN=Exoc6b PE=2 SV=1;tr|Q8C1X1|Q8C1X1_MOUSE EXC6B protein (Fragment) OS=Mus musculus OX	i		11380000	16955000	12410000	16075000	20113000	9431600	15260000	1	0	1.35817e+07	15219900
A0A0R4J058;A0A0R4J242;Q922Q9;D3YWG2;G8JL55;A0A1B0GSH5;Q9CRU8	A0A0R4J058;A0A0R4J242;Q922Q9;D3YWG2;G8JL55;A0A1B0GSH5;Q9CRU8	Chitinase domain-containing protein 1	CHID1	Chid1	tr|A0A0R4J058|A0A0R4J058_MOUSE Chitinase domain-containing protein 1 OS=Mus musculus OX=10090 GN=Chid1 PE=1 SV=1;tr|A0A0R4J242|A0A0R4J242_MOUSE Chitinase domain-containing protein 1 OS=Mus musculus OX=10090 GN=Chid1 PE=1 SV=1;sp|Q922Q9|CHID1_MOUSE Chitinas	i	51417000	42739000	43467000		57145000	40074000	62098000	46656000	1	0	4.58743e+07	51493250
O55102;D3YVM8;D3Z4L7	O55102;D3YVM8	Biogenesis of lysosome-related organelles complex 1 subunit 1	BLOC1S1	Bloc1s1	sp|O55102|BL1S1_MOUSE Biogenesis of lysosome-related organelles complex 1 subunit 1 OS=Mus musculus OX=10090 GN=Bloc1s1 PE=1 SV=2;tr|D3YVM8|D3YVM8_MOUSE Biogenesis of lysosome-related organelles complex 1 subunit 1 OS=Mus musculus OX=10090 GN=Bloc1s1 PE=1	i	10668000	9053300	9105400		9618300	10573000	13334000	9805200	1	0	9608900	10832625
Q8C3Y4;A0A0G2JFE7	Q8C3Y4	Kinetochore-associated protein 1	KNTC1	Kntc1	sp|Q8C3Y4|KNTC1_MOUSE Kinetochore-associated protein 1 OS=Mus musculus OX=10090 GN=Kntc1 PE=1 SV=2	i		5638900	11091000	14583000	12691000	11230000	11447000		1	1	1.04376e+07	1.17893e+07
A0A2C9F2B5;Q8BX57;Q3T9R1;Q3TWU8	A0A2C9F2B5;Q8BX57;Q3T9R1	PX domain-containing protein kinase-like protein	PXK	Pxk	tr|A0A2C9F2B5|A0A2C9F2B5_MOUSE PX domain-containing protein kinase-like protein OS=Mus musculus OX=10090 GN=Pxk PE=1 SV=1;sp|Q8BX57|PXK_MOUSE PX domain-containing protein kinase-like protein OS=Mus musculus OX=10090 GN=Pxk PE=1 SV=2;tr|Q3T9R1|Q3T9R1_MOUSE	i		9230500	7102300	7679900		9313500	8204900	9622200	1	1	8.00423e+06	9.04687e+06
Q91YH5;E9PYT3;A0A494BAX8;A0A494BAW9;A0A494BAU1;A0A494B9P1	Q91YH5;E9PYT3;A0A494BAX8	Atlastin-3	ATL3	Atl3	sp|Q91YH5|ATLA3_MOUSE Atlastin-3 OS=Mus musculus OX=10090 GN=Atl3 PE=1 SV=1;tr|E9PYT3|E9PYT3_MOUSE Atlastin-3 OS=Mus musculus OX=10090 GN=Atl3 PE=1 SV=1;tr|A0A494BAX8|A0A494BAX8_MOUSE Atlastin-3 (Fragment) OS=Mus musculus OX=10090 GN=Atl3 PE=1 SV=1	i	28521000	32505000		22853000	30550000	35810000	32572000	28046000	1	0	2.79597e+07	31744500
Q3UFK8;D3Z5B2;Q8CEN3	Q3UFK8	FERM domain-containing protein 8	FRMD8	Frmd8	sp|Q3UFK8|FRMD8_MOUSE FERM domain-containing protein 8 OS=Mus musculus OX=10090 GN=Frmd8 PE=1 SV=2	i	21635000	24304000		21892000	26231000	23528000	26003000	26943000	1	0	2.26103e+07	25676250
Q3UET8;E9QP84;G3UW74;Q6PGF3	Q3UET8;E9QP84;G3UW74;Q6PGF3	Mediator of RNA polymerase II transcription subunit 16	MED16	Med16	tr|Q3UET8|Q3UET8_MOUSE Mediator of RNA polymerase II transcription subunit 16 OS=Mus musculus OX=10090 GN=Med16 PE=2 SV=1;tr|E9QP84|E9QP84_MOUSE Mediator of RNA polymerase II transcription subunit 16 OS=Mus musculus OX=10090 GN=Med16 PE=1 SV=1;tr|G3UW74|G3	i	16224000	17690000		17528000	19378000	23873000	13029000	21649000	1	0	1.71473e+07	19482250
Q9QZH3	Q9QZH3	Peptidyl-prolyl cis-trans isomerase E	PPIE	Ppie	sp|Q9QZH3|PPIE_MOUSE Peptidyl-prolyl cis-trans isomerase E OS=Mus musculus OX=10090 GN=Ppie PE=1 SV=2	i	13722000	12838000	13418000				15148000		1	3	13326000	15148000
Q05BM5;E9PUQ7;Q3UJM1;Q8BNV1;F6ZHN3;F6SY41;A0A338P7F8	Q05BM5;E9PUQ7;Q3UJM1;Q8BNV1;F6ZHN3	tRNA (uracil-5-)-methyltransferase homolog A	TRMT2A	Trmt2a	tr|Q05BM5|Q05BM5_MOUSE tRNA (uracil(54)-C(5))-methyltransferase OS=Mus musculus OX=10090 GN=Trmt2a PE=2 SV=1;tr|E9PUQ7|E9PUQ7_MOUSE tRNA (uracil(54)-C(5))-methyltransferase OS=Mus musculus OX=10090 GN=Trmt2a PE=1 SV=1;tr|Q3UJM1|Q3UJM1_MOUSE tRNA (uracil(54	i	20870000	22081000	23175000		31553000	23100000	20564000		1	1	22042000	2.50723e+07
Q5SUC9;Q5SUD5;Q3TJT6	Q5SUC9;Q5SUD5;Q3TJT6	Protein SCO1 homolog, mitochondrial	SCO1	Sco1	sp|Q5SUC9|SCO1_MOUSE Protein SCO1 homolog, mitochondrial OS=Mus musculus OX=10090 GN=Sco1 PE=1 SV=1;tr|Q5SUD5|Q5SUD5_MOUSE Protein SCO1 homolog, mitochondrial OS=Mus musculus OX=10090 GN=Sco1 PE=1 SV=1;tr|Q3TJT6|Q3TJT6_MOUSE Thioredoxin domain-containing p	i	15498000		25513000	18628000	18786000	25364000	28339000	18085000	1	0	1.98797e+07	22643500
Q3THL5;Q80X73	Q3THL5;Q80X73	Protein pelota homolog	PELO	Pelo	tr|Q3THL5|Q3THL5_MOUSE Protein pelota homolog OS=Mus musculus OX=10090 GN=Pelo PE=2 SV=1;sp|Q80X73|PELO_MOUSE Protein pelota homolog OS=Mus musculus OX=10090 GN=Pelo PE=1 SV=3	i	5937300	7338200		4895500	6110500		7835300		1	2	6057000	6972900
A2ASS6;A0A5K1VVQ9;E9Q8K5;E9Q8N1;A0A5K1VVQ1;F7CR78;A2AT64;A2AT70;Q812E1;Q8BUC9;A2AT68;A2AT65;A2AT66;Q8BIH3;Q8BUJ6;A2AT67;F6RSJ3	A2ASS6;A0A5K1VVQ9;E9Q8K5;E9Q8N1;A0A5K1VVQ1	Titin	TTN	Ttn	sp|A2ASS6|TITIN_MOUSE Titin OS=Mus musculus OX=10090 GN=Ttn PE=1 SV=1;tr|A0A5K1VVQ9|A0A5K1VVQ9_MOUSE Titin OS=Mus musculus OX=10090 GN=Ttn PE=1 SV=1;tr|E9Q8K5|E9Q8K5_MOUSE Titin OS=Mus musculus OX=10090 GN=Ttn PE=1 SV=1;tr|E9Q8N1|E9Q8N1_MOUSE Titin OS=Mus	i	109620000	66916000	88836000				101940000		1	3	8.84573e+07	101940000
Q80UU0;O88630	Q80UU0;O88630	Golgi SNAP receptor complex member 1	GOSR1	Gosr1	tr|Q80UU0|Q80UU0_MOUSE Golgi SNAP receptor complex member 1 OS=Mus musculus OX=10090 GN=Gosr1 PE=2 SV=1;sp|O88630|GOSR1_MOUSE Golgi SNAP receptor complex member 1 OS=Mus musculus OX=10090 GN=Gosr1 PE=1 SV=2	i		101350000	124720000	119280000				133080000	1	3	1.15117e+08	133080000
D3YWK1;Q80W47	D3YWK1;Q80W47	WD repeat domain phosphoinositide-interacting protein 2	WIPI2	Wipi2	tr|D3YWK1|D3YWK1_MOUSE WD repeat domain phosphoinositide-interacting protein 2 OS=Mus musculus OX=10090 GN=Wipi2 PE=1 SV=1;sp|Q80W47|WIPI2_MOUSE WD repeat domain phosphoinositide-interacting protein 2 OS=Mus musculus OX=10090 GN=Wipi2 PE=1 SV=1	i	15036000	14660000		15826000	18145000	15094000	19623000		1	1	15174000	1.76207e+07
Q8R0F6;Q9CS46;A0A087WPY0;Q9Z0T2;A0A087WS54;A0A087WQG1;A0A087WPM3;A0A087WQ78;A0A087WQ55	Q8R0F6;Q9CS46;A0A087WPY0;Q9Z0T2;A0A087WS54	Integrin-linked kinase-associated serine/threonine phosphatase 2C	ILKAP	Ilkap	sp|Q8R0F6|ILKAP_MOUSE Integrin-linked kinase-associated serine/threonine phosphatase 2C OS=Mus musculus OX=10090 GN=Ilkap PE=1 SV=1;tr|Q9CS46|Q9CS46_MOUSE PPM-type phosphatase domain-containing protein (Fragment) OS=Mus musculus OX=10090 GN=Ilkap PE=2 SV=1	i	30102000	29799000		23063000	30747000	32070000	34355000	31660000	1	0	2.76547e+07	32208000
P52503;A0A1Y7VM38;A0A1Y7VKP8	P52503;A0A1Y7VM38;A0A1Y7VKP8	NADH dehydrogenase [ubiquinone] iron-sulfur protein 6, mitochondrial	NDUFS6	Ndufs6	sp|P52503|NDUS6_MOUSE NADH dehydrogenase [ubiquinone] iron-sulfur protein 6, mitochondrial OS=Mus musculus OX=10090 GN=Ndufs6 PE=1 SV=2;tr|A0A1Y7VM38|A0A1Y7VM38_MOUSE NADH dehydrogenase [ubiquinone] iron-sulfur protein 6, mitochondrial OS=Mus musculus OX=1	i	19964000		26923000	19658000	21398000	25235000	31441000	25442000	1	0	2.21817e+07	25879000
Q3V493;Q544R8;Q9ES56	Q3V493;Q544R8;Q9ES56	Trafficking protein particle complex subunit 4	TRAPPC4	Trappc4	tr|Q3V493|Q3V493_MOUSE Trafficking protein particle complex subunit OS=Mus musculus OX=10090 GN=Trappc4 PE=1 SV=1;tr|Q544R8|Q544R8_MOUSE Trafficking protein particle complex subunit OS=Mus musculus OX=10090 GN=Trappc4 PE=1 SV=1;sp|Q9ES56|TPPC4_MOUSE Traffi	i	8581100	8149800	7472200			9182700	9653300		1	2	8067700	9418000
Q3TYX3	Q3TYX3	SET and MYND domain-containing protein 5	SMYD5	Smyd5	sp|Q3TYX3|SMYD5_MOUSE Histone-lysine N-trimethyltransferase SMYD5 OS=Mus musculus OX=10090 GN=Smyd5 PE=1 SV=2	i		33960000	28080000	23961000	36194000		33264000	31358000	1	1	28667000	3.36053e+07
Q80ZQ9;F6ZCU9	Q80ZQ9;F6ZCU9	Protein Simiate	ABITRAM	Abitram	sp|Q80ZQ9|ABITM_MOUSE Protein Abitram OS=Mus musculus OX=10090 GN=Abitram PE=1 SV=2;tr|F6ZCU9|F6ZCU9_MOUSE Protein Abitram (Fragment) OS=Mus musculus OX=10090 GN=Abitram PE=1 SV=1	i	5160800		4086700	7149200	6047200	7192700	5551100	6868500	1	0	5.46557e+06	6414875
A0A0R4J0U8;A2RSY6	A0A0R4J0U8;A2RSY6	TRMT1-like protein	TRMT1L	Trmt1l	tr|A0A0R4J0U8|A0A0R4J0U8_MOUSE TRMT1-like protein OS=Mus musculus OX=10090 GN=Trmt1l PE=1 SV=1;sp|A2RSY6|TRM1L_MOUSE TRMT1-like protein OS=Mus musculus OX=10090 GN=Trmt1l PE=1 SV=1	i	11387000	12089000	10891000		12089000	13384000	13945000	14423000	1	0	1.14557e+07	13460250
Q9DBL7;REV__Q8C6R9;REV__F6QNN0;REV__J3QNE4	Q9DBL7	Bifunctional coenzyme A synthase;Phosphopantetheine adenylyltransferase;Dephospho-CoA kinase	COASY	Coasy	sp|Q9DBL7|COASY_MOUSE Bifunctional coenzyme A synthase OS=Mus musculus OX=10090 GN=Coasy PE=1 SV=2	i	49038000	50955000	48358000		69112000	61268000	53024000	49095000	1	0	4.94503e+07	58124750
Q8VE47;F6VRI6;A0A1L1SSH6;D6RH76	Q8VE47	Ubiquitin-like modifier-activating enzyme 5	UBA5	Uba5	sp|Q8VE47|UBA5_MOUSE Ubiquitin-like modifier-activating enzyme 5 OS=Mus musculus OX=10090 GN=Uba5 PE=1 SV=2	i	11636000	10354000	12531000		17390000	13701000	10350000	12701000	1	0	11507000	13535500
O54998;Q3UU11;H3BJI5	O54998;Q3UU11;H3BJI5	Peptidyl-prolyl cis-trans isomerase FKBP7;Peptidyl-prolyl cis-trans isomerase	FKBP7	Fkbp7	sp|O54998|FKBP7_MOUSE Peptidyl-prolyl cis-trans isomerase FKBP7 OS=Mus musculus OX=10090 GN=Fkbp7 PE=1 SV=1;tr|Q3UU11|Q3UU11_MOUSE peptidylprolyl isomerase OS=Mus musculus OX=10090 GN=Fkbp7 PE=2 SV=1;tr|H3BJI5|H3BJI5_MOUSE peptidylprolyl isomerase OS=Mus m	i		19441000	21376000	25182000	23708000	24129000	31969000	23826000	1	0	2.19997e+07	25908000
Q4FJP2;Q3UJ82;O35309;B7ZD13	Q4FJP2;Q3UJ82;O35309	N-myc-interactor	NMI	Nmi	tr|Q4FJP2|Q4FJP2_MOUSE N-myc (And STAT) interactor OS=Mus musculus OX=10090 GN=Nmi PE=2 SV=1;tr|Q3UJ82|Q3UJ82_MOUSE N-myc-interactor OS=Mus musculus OX=10090 GN=Nmi PE=1 SV=1;sp|O35309|NMI_MOUSE N-myc-interactor OS=Mus musculus OX=10090 GN=Nmi PE=1 SV=1	i		21832000	15186000	16832000	16931000		23558000	22999000	1	1	17950000	2.11627e+07
A0MNP4;Q9ERF3;Q8BVQ0;D6RDC7;Q8BKW0;D6RJ72	A0MNP4;Q9ERF3;Q8BVQ0;D6RDC7	WD repeat-containing protein 61;WD repeat-containing protein 61, N-terminally processed	WDR61	Wdr61	tr|A0MNP4|A0MNP4_MOUSE CDW13/WDR61 OS=Mus musculus OX=10090 GN=Wdr61 PE=1 SV=1;sp|Q9ERF3|SKI8_MOUSE SKI8 subunit of superkiller complex protein OS=Mus musculus OX=10090 GN=Skic8 PE=1 SV=1;tr|Q8BVQ0|Q8BVQ0_MOUSE WD repeat-containing protein 61 OS=Mus muscul	i		25032000	17842000	23793000	28253000	23896000	28371000	24930000	1	0	2.22223e+07	26362500
Q3TDR0;Q8CII3;Q6GV12	Q3TDR0;Q8CII3;Q6GV12	3-ketodihydrosphingosine reductase	KDSR	Kdsr	tr|Q3TDR0|Q3TDR0_MOUSE 3-dehydrosphinganine reductase OS=Mus musculus OX=10090 GN=Kdsr PE=2 SV=1;tr|Q8CII3|Q8CII3_MOUSE 3-dehydrosphinganine reductase OS=Mus musculus OX=10090 GN=Kdsr PE=1 SV=2;sp|Q6GV12|KDSR_MOUSE 3-ketodihydrosphingosine reductase OS=Mus	i	13877000	14005000		18364000	20052000	17219000	16209000	19927000	1	0	1.54153e+07	18351750
E9Q9M5;A0A0A6YWX1;J3KMM1;Q3UJD6;A0A0A6YWN9;A0A0A6YX42	E9Q9M5;A0A0A6YWX1;J3KMM1;Q3UJD6;A0A0A6YWN9	Ubiquitin carboxyl-terminal hydrolase;Ubiquitin carboxyl-terminal hydrolase 19	USP19	Usp19	tr|E9Q9M5|E9Q9M5_MOUSE Ubiquitin carboxyl-terminal hydrolase 19 OS=Mus musculus OX=10090 GN=Usp19 PE=1 SV=1;tr|A0A0A6YWX1|A0A0A6YWX1_MOUSE Ubiquitin carboxyl-terminal hydrolase 19 OS=Mus musculus OX=10090 GN=Usp19 PE=1 SV=1;tr|J3KMM1|J3KMM1_MOUSE Ubiquitin	i	20524000		21726000	28258000	28588000	25775000	30133000	27423000	1	0	2.35027e+07	27979750
A0A494BA32;Q69ZG4;Q61586;A0A494BAR5	A0A494BA32;Q69ZG4;Q61586	Glycerol-3-phosphate acyltransferase 1, mitochondrial	GPAM	Gpam	tr|A0A494BA32|A0A494BA32_MOUSE Glycerol-3-phosphate acyltransferase 1, mitochondrial OS=Mus musculus OX=10090 GN=Gpam PE=1 SV=1;tr|Q69ZG4|Q69ZG4_MOUSE Glycerol-3-phosphate acyltransferase 1, mitochondrial (Fragment) OS=Mus musculus OX=10090 GN=Gpam PE=2 SV	i	17828000		19359000	17764000	26717000	22820000	17791000	19989000	1	0	18317000	21829250
Q3ULI5;Q80W00;S4R164;A0PJI3	Q3ULI5;Q80W00	Serine/threonine-protein phosphatase 1 regulatory subunit 10	PPP1R10	Ppp1r10	tr|Q3ULI5|Q3ULI5_MOUSE Serine/threonine-protein phosphatase 1 regulatory subunit 10 (Fragment) OS=Mus musculus OX=10090 GN=Ppp1r10 PE=2 SV=1;sp|Q80W00|PP1RA_MOUSE Serine/threonine-protein phosphatase 1 regulatory subunit 10 OS=Mus musculus OX=10090 GN=Ppp1	i	57084000	31647000	65199000		53050000	75740000		54931000	1	1	51310000	6.12403e+07
Q9JMA2;A0A1L1SQ28	Q9JMA2	Queuine tRNA-ribosyltransferase	QTRT1	Qtrt1	sp|Q9JMA2|TGT_MOUSE Queuine tRNA-ribosyltransferase catalytic subunit 1 OS=Mus musculus OX=10090 GN=Qtrt1 PE=1 SV=2	i		16585000	29874000	24546000	21659000	23590000	38605000	29273000	1	0	2.36683e+07	28281750
Q3UJN6;Q3URU4;Q61216;Q8BRV3;F6RX99;B2KF76;Q3TU24	Q3UJN6;Q3URU4;Q61216;Q8BRV3	Double-strand break repair protein MRE11A	MRE11A	Mre11a	tr|Q3UJN6|Q3UJN6_MOUSE Double-strand break repair protein OS=Mus musculus OX=10090 GN=Mre11a PE=2 SV=1;tr|Q3URU4|Q3URU4_MOUSE Double-strand break repair protein OS=Mus musculus OX=10090 GN=Mre11a PE=2 SV=1;sp|Q61216|MRE11_MOUSE Double-strand break repair p	i	11154000	12633000	12965000			12221000		17151000	1	2	1.22507e+07	14686000
Q8K2F8;A0A0U1RP30;F6X2V9;A0A0U1RP90;A2BH69	Q8K2F8;A0A0U1RP30;F6X2V9	Protein LSM14 homolog A	LSM14A	Lsm14a	sp|Q8K2F8|LS14A_MOUSE Protein LSM14 homolog A OS=Mus musculus OX=10090 GN=Lsm14a PE=1 SV=1;tr|A0A0U1RP30|A0A0U1RP30_MOUSE Protein LSM14 homolog A (Fragment) OS=Mus musculus OX=10090 GN=Lsm14a PE=1 SV=1;tr|F6X2V9|F6X2V9_MOUSE Protein LSM14 homolog A (Fragme	i	19543000	12036000		17007000	23418000	24327000		10792000	1	1	1.61953e+07	1.95123e+07
Q8C7K6	Q8C7K6	Prenylcysteine oxidase-like	PCYOX1L	Pcyox1l	sp|Q8C7K6|PCYXL_MOUSE Prenylcysteine oxidase-like OS=Mus musculus OX=10090 GN=Pcyox1l PE=1 SV=1	i		32701000	66236000	73852000	68739000			70245000	1	2	5.75963e+07	69492000
Q8VCH6	Q8VCH6	Delta(24)-sterol reductase	DHCR24	Dhcr24	sp|Q8VCH6|DHC24_MOUSE Delta(24)-sterol reductase OS=Mus musculus OX=10090 GN=Dhcr24 PE=1 SV=1	i	14688000	14528000	14653000		19086000	17849000	16171000		1	1	14623000	17702000
Q3TAY0;Q3TWY6;Q3TR89;Q9Z160;Q5DTY3;Q3U7X8;Q3TYM3;A2A6N9;Q810S7;F6V3F1;F6QQB5	Q3TAY0;Q3TWY6;Q3TR89;Q9Z160;Q5DTY3;Q3U7X8;Q3TYM3	Conserved oligomeric Golgi complex subunit 1	COG1	Cog1	tr|Q3TAY0|Q3TAY0_MOUSE Conserved oligomeric Golgi complex subunit 1 (Fragment) OS=Mus musculus OX=10090 GN=Cog1 PE=2 SV=1;tr|Q3TWY6|Q3TWY6_MOUSE Conserved oligomeric Golgi complex subunit 1 OS=Mus musculus OX=10090 GN=Cog1 PE=2 SV=1;tr|Q3TR89|Q3TR89_MOUSE	i	13957000	11703000	20212000		21892000	22661000	13231000	16444000	1	0	1.52907e+07	18557000
Q6ZWR0;P61226;Q80ZJ1	Q6ZWR0;P61226;Q80ZJ1	Ras-related protein Rap-2b;Ras-related protein Rap-2a	RAP2B	Rap2b	tr|Q6ZWR0|Q6ZWR0_MOUSE Ras-related protein Rap-2 OS=Mus musculus OX=10090 GN=Rap2b PE=1 SV=1;sp|P61226|RAP2B_MOUSE Ras-related protein Rap-2b OS=Mus musculus OX=10090 GN=Rap2b PE=1 SV=1;sp|Q80ZJ1|RAP2A_MOUSE Ras-related protein Rap-2a OS=Mus musculus OX=10	i	76073000		61385000	46836000	81593000	69657000		72783000	1	1	6.14313e+07	7.46777e+07
Q9Z0E0	Q9Z0E0	Neurochondrin	NCDN	Ncdn	sp|Q9Z0E0|NCDN_MOUSE Neurochondrin OS=Mus musculus OX=10090 GN=Ncdn PE=1 SV=1	i	10528000	16178000		11395000	16411000	12507000	20135000	12908000	1	0	1.27003e+07	15490250
Q8BGX2	Q8BGX2	Uncharacterized protein C19orf52 homolog	TIMM29	Timm29	sp|Q8BGX2|TIM29_MOUSE Mitochondrial import inner membrane translocase subunit Tim29 OS=Mus musculus OX=10090 GN=Timm29 PE=1 SV=1	i		27168000	12893000	16715000		22405000	23886000		1	2	1.89253e+07	23145500
P70245;A2AC29	P70245;A2AC29	3-beta-hydroxysteroid-Delta(8),Delta(7)-isomerase	EBP	Ebp	sp|P70245|EBP_MOUSE 3-beta-hydroxysteroid-Delta(8),Delta(7)-isomerase OS=Mus musculus OX=10090 GN=Ebp PE=1 SV=3;tr|A2AC29|A2AC29_MOUSE 3-beta-hydroxysteroid-Delta(8),Delta(7)-isomerase (Fragment) OS=Mus musculus OX=10090 GN=Ebp PE=1 SV=1	i	44617000	56425000	39890000				57472000		1	3	4.69773e+07	57472000
Q9CZJ2	Q9CZJ2	Heat shock 70 kDa protein 12B	HSPA12B	Hspa12b	sp|Q9CZJ2|HS12B_MOUSE Heat shock 70 kDa protein 12B OS=Mus musculus OX=10090 GN=Hspa12b PE=1 SV=1	i	51256000	63532000		52545000	70810000	68051000		66792000	1	1	5.57777e+07	68551000
Q3TIM6;E9PWV3;Q505N6;F6RQA2;F6Q8A4;Q810V8;P18653;Q3UFZ5;G3UZI3	Q3TIM6;E9PWV3;Q505N6;F6RQA2;F6Q8A4;Q810V8;P18653;Q3UFZ5;G3UZI3	Ribosomal protein S6 kinase;Ribosomal protein S6 kinase alpha-1	RPS6KA1	Rps6ka1	tr|Q3TIM6|Q3TIM6_MOUSE Ribosomal protein S6 kinase OS=Mus musculus OX=10090 GN=Rps6ka1 PE=2 SV=1;tr|E9PWV3|E9PWV3_MOUSE Ribosomal protein S6 kinase OS=Mus musculus OX=10090 GN=Rps6ka1 PE=1 SV=1;tr|Q505N6|Q505N6_MOUSE Ribosomal protein S6 kinase OS=Mus musc	i		29823000	19916000	21271000		32626000	26348000	29153000	1	1	23670000	2.93757e+07
Q62012;Q32MH2;L7MU67;B1B0X0;A2BI02;L7N236;A2AJU2;B1AZM2;B1AVZ5;B1AV09	Q62012;Q32MH2;L7MU67;B1B0X0;A2BI02;L7N236;A2AJU2;B1AZM2;B1AVZ5;B1AV09		OTT	Ott	tr|Q62012|Q62012_MOUSE Ott protein OS=Mus musculus OX=10090 GN=Ott PE=2 SV=1;tr|Q32MH2|Q32MH2_MOUSE Ovary testis transcribed OS=Mus musculus OX=10090 GN=Gm15107 PE=2 SV=1;tr|L7MU67|L7MU67_MOUSE Predicted gene 15097 OS=Mus musculus OX=10090 GN=Gm15097 PE=4	i	23104000	41095000		9012800	9705200		63525000	17917000	1	1	2.44039e+07	30382400
Q8BH24;Q14B57	Q8BH24;Q14B57	Transmembrane 9 superfamily member 4	TM9SF4	Tm9sf4	sp|Q8BH24|TM9S4_MOUSE Transmembrane 9 superfamily member 4 OS=Mus musculus OX=10090 GN=Tm9sf4 PE=1 SV=1;tr|Q14B57|Q14B57_MOUSE Transmembrane 9 superfamily member OS=Mus musculus OX=10090 GN=Tm9sf4 PE=2 SV=1	i	30877000	32297000	26919000		36823000	38716000	38608000	36475000	1	0	30031000	37655500
Q6A028	Q6A028	Switch-associated protein 70	SWAP70	Swap70	sp|Q6A028|SWP70_MOUSE Switch-associated protein 70 OS=Mus musculus OX=10090 GN=Swap70 PE=1 SV=2	i	13022000	10762000	13712000		15694000				1	3	1.24987e+07	15694000
Q3U3X7;Q61510;Q3TU94;Q5SU71;Q922N9;Q5SU72;Q6PIH1	Q3U3X7;Q61510;Q3TU94;Q5SU71;Q922N9	E3 ubiquitin/ISG15 ligase TRIM25	TRIM25	Trim25	tr|Q3U3X7|Q3U3X7_MOUSE E3 ubiquitin/ISG15 ligase TRIM25-like OS=Mus musculus OX=10090 GN=Trim25 PE=2 SV=1;sp|Q61510|TRI25_MOUSE E3 ubiquitin/ISG15 ligase TRIM25 OS=Mus musculus OX=10090 GN=Trim25 PE=1 SV=2;tr|Q3TU94|Q3TU94_MOUSE E3 ubiquitin/ISG15 ligase T	i	11975000		10038000	12099000	15103000	14364000	14147000	13849000	1	0	1.13707e+07	14365750
Q501L4;Q3UAY3;Q8BMQ2;E9Q2B0;Q3UJL1	Q501L4;Q3UAY3;Q8BMQ2;E9Q2B0	General transcription factor 3C polypeptide 4	GTF3C4	Gtf3c4	tr|Q501L4|Q501L4_MOUSE General transcription factor IIIC, polypeptide 4 OS=Mus musculus OX=10090 GN=Gtf3c4 PE=2 SV=1;tr|Q3UAY3|Q3UAY3_MOUSE General transcription factor IIIC subunit 4 OS=Mus musculus OX=10090 GN=Gtf3c4 PE=2 SV=1;sp|Q8BMQ2|TF3C4_MOUSE Gener	i	20261000	9691800	23862000		22688000				1	3	1.79383e+07	22688000
Q9CY49;Q9R099;D3YZH8;F8WI46	Q9CY49;Q9R099	Transducin beta-like protein 2	TBL2	Tbl2	tr|Q9CY49|Q9CY49_MOUSE WD_REPEATS_REGION domain-containing protein OS=Mus musculus OX=10090 GN=Tbl2 PE=2 SV=1;sp|Q9R099|TBL2_MOUSE Transducin beta-like protein 2 OS=Mus musculus OX=10090 GN=Tbl2 PE=1 SV=2	i	23918000		16998000	19985000	24808000	26895000	24943000	26163000	1	0	2.03003e+07	25702250
Q62422;A0A494BA97;A0A494B943	Q62422;A0A494BA97	Osteoclast-stimulating factor 1	OSTF1	Ostf1	sp|Q62422|OSTF1_MOUSE Osteoclast-stimulating factor 1 OS=Mus musculus OX=10090 GN=Ostf1 PE=1 SV=2;tr|A0A494BA97|A0A494BA97_MOUSE Osteoclast-stimulating factor 1 OS=Mus musculus OX=10090 GN=Ostf1 PE=1 SV=1	i	43003000		39588000	33374000	52806000	52392000	41555000	49175000	1	0	38655000	48982000
A2APY7	A2APY7	NADH dehydrogenase [ubiquinone] 1 alpha subcomplex assembly factor 5	NDUFAF5	Ndufaf5	sp|A2APY7|NDUF5_MOUSE Arginine-hydroxylase NDUFAF5, mitochondrial OS=Mus musculus OX=10090 GN=Ndufaf5 PE=1 SV=1	i	5546500	4137800	5628300		6489700				1	3	5104200	6489700
O35654;A8Y5G7	O35654;A8Y5G7	DNA polymerase delta subunit 2	POLD2	Pold2	sp|O35654|DPOD2_MOUSE DNA polymerase delta subunit 2 OS=Mus musculus OX=10090 GN=Pold2 PE=1 SV=2;tr|A8Y5G7|A8Y5G7_MOUSE DNA polymerase delta subunit 2 (Fragment) OS=Mus musculus OX=10090 GN=Pold2 PE=1 SV=1	i		15909000	16895000	14844000	19318000		22370000	18903000	1	1	1.58827e+07	20197000
Q8BFQ8;B7Z1J9	Q8BFQ8	Parkinson disease 7 domain-containing protein 1	GATD1	Gatd1	sp|Q8BFQ8|GALD1_MOUSE Glutamine amidotransferase-like class 1 domain-containing protein 1 OS=Mus musculus OX=10090 GN=Gatd1 PE=1 SV=1	i	42376000		40421000	32835000	53139000	67952000	18900000	56631000	1	0	38544000	49155500
Q9JM13;D3YWB4;D3Z2L2	Q9JM13	Rab5 GDP/GTP exchange factor	RABGEF1	Rabgef1	sp|Q9JM13|RABX5_MOUSE Rab5 GDP/GTP exchange factor OS=Mus musculus OX=10090 GN=Rabgef1 PE=1 SV=1	i	27389000	27774000		29342000		31239000	38306000	39048000	1	1	2.81683e+07	3.61977e+07
P62305;E9Q0W8;E9Q4F4	P62305	Small nuclear ribonucleoprotein E	SNRPE	Snrpe	sp|P62305|RUXE_MOUSE Small nuclear ribonucleoprotein E OS=Mus musculus OX=10090 GN=Snrpe PE=1 SV=1	i	158540000	54208000		158940000	194950000	178550000	67546000	195880000	1	0	123896000	159231500
Q3TLG6;A0A338P730;Q80UN2;Q7TQE1;E9Q7C1;Q3TE00;Q6KAM1;Q924H2;A0JLM5;A0A338P6A9;A0A338P6V8	Q3TLG6;A0A338P730;Q80UN2;Q7TQE1;E9Q7C1;Q3TE00;Q6KAM1;Q924H2;A0JLM5	Mediator of RNA polymerase II transcription subunit 15	MED15	Med15	tr|Q3TLG6|Q3TLG6_MOUSE Mediator of RNA polymerase II transcription subunit 15 OS=Mus musculus OX=10090 GN=Med15 PE=2 SV=1;tr|A0A338P730|A0A338P730_MOUSE Mediator of RNA polymerase II transcription subunit 15 OS=Mus musculus OX=10090 GN=Med15 PE=1 SV=1;tr|Q	i	14208000	39302000	15011000			27300000	42689000	18137000	1	1	2.28403e+07	2.93753e+07
Q9QWY8;H3BKE6;E9QN63;H3BJY2;H3BL41;E9QMJ1;E9QMI7;Q3UJA5;H3BKD4;H3BK40;Q3TXY1;E9PX52;Q3UH27;Q6A074;Q3UH05;D3YX85;Q7SIG6	Q9QWY8;H3BKE6;E9QN63;H3BJY2;H3BL41;E9QMJ1;E9QMI7;Q3UJA5;H3BKD4	Arf-GAP with SH3 domain, ANK repeat and PH domain-containing protein 1	ASAP1	Asap1	sp|Q9QWY8|ASAP1_MOUSE Arf-GAP with SH3 domain, ANK repeat and PH domain-containing protein 1 OS=Mus musculus OX=10090 GN=Asap1 PE=1 SV=2;tr|H3BKE6|H3BKE6_MOUSE Arf-GAP with SH3 domain, ANK repeat and PH domain-containing protein 1 OS=Mus musculus OX=10090	i	26134000	23949000	29173000		49410000	40164000	21493000	25288000	1	0	2.64187e+07	34088750
Q544I1;Q9QYF9;Q8VCV2;Q8CBD0	Q544I1;Q9QYF9;Q8VCV2	Protein NDRG3	NDRG3	Ndrg3	tr|Q544I1|Q544I1_MOUSE Protein NDRG3 OS=Mus musculus OX=10090 GN=Ndrg3 PE=1 SV=1;sp|Q9QYF9|NDRG3_MOUSE Protein NDRG3 OS=Mus musculus OX=10090 GN=Ndrg3 PE=1 SV=1;tr|Q8VCV2|Q8VCV2_MOUSE Protein NDRG3 OS=Mus musculus OX=10090 GN=Ndrg3 PE=1 SV=1	i	33015000	26663000		28751000	50261000	37111000	33715000	31443000	1	0	2.94763e+07	38132500
Q8R3D1;Q3TZ63;D6RI34	Q8R3D1;Q3TZ63	TBC1 domain family member 13	TBC1D13	Tbc1d13	sp|Q8R3D1|TBC13_MOUSE TBC1 domain family member 13 OS=Mus musculus OX=10090 GN=Tbc1d13 PE=1 SV=1;tr|Q3TZ63|Q3TZ63_MOUSE Rab-GAP TBC domain-containing protein OS=Mus musculus OX=10090 GN=Tbc1d13 PE=1 SV=1	i	11192000	9140000	13171000		16070000	22739000	8995100	10071000	1	0	1.11677e+07	14468775
Q8C845;Q9D8Y0;Q9D4J1	Q8C845;Q9D8Y0	EF-hand domain-containing protein D2	EFHD2	Efhd2	tr|Q8C845|Q8C845_MOUSE EF-hand domain-containing protein D2 OS=Mus musculus OX=10090 GN=Efhd2 PE=1 SV=1;sp|Q9D8Y0|EFHD2_MOUSE EF-hand domain-containing protein D2 OS=Mus musculus OX=10090 GN=Efhd2 PE=1 SV=1	i	35349000	33093000	44572000		52370000	43103000	46072000	53815000	1	0	3.76713e+07	48840000
Q3UJU9	Q3UJU9	Regulator of microtubule dynamics protein 3	RMDN3	Rmdn3	sp|Q3UJU9|RMD3_MOUSE Regulator of microtubule dynamics protein 3 OS=Mus musculus OX=10090 GN=Rmdn3 PE=1 SV=2	i	26841000		25555000	21383000	31829000	33708000		30344000	1	1	24593000	3.19603e+07
P33215	P33215	Protein NEDD1	NEDD1	Nedd1	sp|P33215|NEDD1_MOUSE Protein NEDD1 OS=Mus musculus OX=10090 GN=Nedd1 PE=1 SV=2	i		5434500	7700200	7543200				8958600	1	3	6.89263e+06	8958600
D3Z5B1;Q8CEW7;B2RPU8;Q9D1L0	D3Z5B1;Q8CEW7;B2RPU8;Q9D1L0	Coiled-coil-helix-coiled-coil-helix domain-containing protein 2	CHCHD2L	Chchd2l	tr|D3Z5B1|D3Z5B1_MOUSE Coiled-coil-helix-coiled-coil-helix domain-containing 2-like (Fragment) OS=Mus musculus OX=10090 GN=Chchd2l PE=4 SV=8;tr|Q8CEW7|Q8CEW7_MOUSE DUF4371 domain-containing protein OS=Mus musculus OX=10090 GN=Chchd2l PE=2 SV=1;tr|B2RPU8|B2	i	24271000		25818000	23046000		27385000		36239000	1	2	2.43783e+07	31812000
Q03963;Q91YN2;Q78E06	Q03963;Q91YN2;Q78E06	Interferon-induced, double-stranded RNA-activated protein kinase	EIF2AK2	Eif2ak2	sp|Q03963|E2AK2_MOUSE Interferon-induced, double-stranded RNA-activated protein kinase OS=Mus musculus OX=10090 GN=Eif2ak2 PE=1 SV=2;tr|Q91YN2|Q91YN2_MOUSE Eif2ak2 protein OS=Mus musculus OX=10090 GN=Eif2ak2 PE=2 SV=1;tr|Q78E06|Q78E06_MOUSE Protein kinase	i	32262000	31173000	20927000		32123000	35177000	49389000	30973000	1	0	2.81207e+07	36915500
Q9JKN1	Q9JKN1	Zinc transporter 7	SLC30A7	Slc30a7	sp|Q9JKN1|ZNT7_MOUSE Zinc transporter 7 OS=Mus musculus OX=10090 GN=Slc30a7 PE=1 SV=1	i	17522000		16909000	18265000		20027000	27914000	21654000	1	1	1.75653e+07	2.31983e+07
Q3TYA6;Q9JJB4;Q3UFC8;Q9CUH4;Q3ULG7	Q3TYA6;Q9JJB4;Q3UFC8;Q9CUH4	M-phase phosphoprotein 8	MPHOSPH8	Mphosph8	sp|Q3TYA6|MPP8_MOUSE M-phase phosphoprotein 8 OS=Mus musculus OX=10090 GN=Mphosph8 PE=1 SV=1;tr|Q9JJB4|Q9JJB4_MOUSE Chromo domain-containing protein OS=Mus musculus OX=10090 GN=Mphosph8 PE=2 SV=1;tr|Q3UFC8|Q3UFC8_MOUSE ANK_REP_REGION domain-containing prot	i	22999000	7453700	23208000		26664000	26940000	6162500	34819000	1	0	17886900	23646375
Q9DCV4;A2AGJ2	Q9DCV4;A2AGJ2	Regulator of microtubule dynamics protein 1	RMDN1	Rmdn1	sp|Q9DCV4|RMD1_MOUSE Regulator of microtubule dynamics protein 1 OS=Mus musculus OX=10090 GN=Rmdn1 PE=1 SV=2;tr|A2AGJ2|A2AGJ2_MOUSE Regulator of microtubule dynamics protein 1 OS=Mus musculus OX=10090 GN=Rmdn1 PE=1 SV=1	i	4408800	4497200		4557000	5221100	5424500	7040500	6132800	1	0	4.48767e+06	5954725
Q61599;D3YWL7	Q61599	Rho GDP-dissociation inhibitor 2	ARHGDIB	Arhgdib	sp|Q61599|GDIR2_MOUSE Rho GDP-dissociation inhibitor 2 OS=Mus musculus OX=10090 GN=Arhgdib PE=1 SV=3	i	58666000		66313000	66002000				84586000	1	3	6.36603e+07	84586000
Q8BND1;P0C605;A0A5F8MPU4;A0A494BB87;Q8BQ38;E9QPH0;Q8CAH8;Q8C4R2;Q61410	Q8BND1;P0C605	cGMP-dependent protein kinase;cGMP-dependent protein kinase 1	PRKG1	Prkg1	tr|Q8BND1|Q8BND1_MOUSE cGMP-dependent protein kinase OS=Mus musculus OX=10090 GN=Prkg1 PE=2 SV=1;sp|P0C605|KGP1_MOUSE cGMP-dependent protein kinase 1 OS=Mus musculus OX=10090 GN=Prkg1 PE=1 SV=1	i	6689700	7955400	8710400		12011000	10869000	8157300		1	1	7.78517e+06	1.03458e+07
Q9D8N2;Q3TH34;D3YUG1;D6RIQ6	Q9D8N2;Q3TH34;D3YUG1	Protein FAM45A	DENND10	Dennd10	sp|Q9D8N2|DEN10_MOUSE DENN domain-containing protein 10 OS=Mus musculus OX=10090 GN=Dennd10 PE=1 SV=2;tr|Q3TH34|Q3TH34_MOUSE DENN domain-containing protein 10 OS=Mus musculus OX=10090 GN=Dennd10 PE=1 SV=1;tr|D3YUG1|D3YUG1_MOUSE DENN domain-containing prote	i	24230000	23848000	24306000		30149000	35613000	31683000	30931000	1	0	24128000	32094000
E9Q1U6;Q6PEE2	E9Q1U6;Q6PEE2	CBP80/20-dependent translation initiation factor	CTIF	Ctif	tr|E9Q1U6|E9Q1U6_MOUSE CBP80/20-dependent translation initiation factor OS=Mus musculus OX=10090 GN=Ctif PE=1 SV=1;sp|Q6PEE2|CTIF_MOUSE CBP80/20-dependent translation initiation factor OS=Mus musculus OX=10090 GN=Ctif PE=1 SV=2	i	5292700	11163000	5117500				8787300	10414000	1	2	7.19107e+06	9600650
E9QM90;Q148V7;A0A087WSS1;G3X9J4;A0A087WRM8;Q8CAN3;Q9D743	E9QM90;Q148V7;A0A087WSS1;G3X9J4	LisH domain and HEAT repeat-containing protein KIAA1468	RELCH	Relch	tr|E9QM90|E9QM90_MOUSE RAB11-binding protein RELCH OS=Mus musculus OX=10090 GN=Relch PE=1 SV=2;sp|Q148V7|RELCH_MOUSE RAB11-binding protein RELCH OS=Mus musculus OX=10090 GN=Relch PE=1 SV=1;tr|A0A087WSS1|A0A087WSS1_MOUSE RAB11-binding protein RELCH OS=Mus m	i	19214000		14994000	17343000	22347000	24046000		22597000	1	1	1.71837e+07	2.29967e+07
P97930;D3Z3R3;Q6GRA7	P97930;D3Z3R3	Thymidylate kinase	DTYMK	Dtymk	sp|P97930|KTHY_MOUSE Thymidylate kinase OS=Mus musculus OX=10090 GN=Dtymk PE=1 SV=2;tr|D3Z3R3|D3Z3R3_MOUSE dTMP kinase OS=Mus musculus OX=10090 GN=Dtymk PE=1 SV=1	i	23886000	31896000		25473000	43062000	32009000	37584000	32379000	1	0	27085000	36258500
Q6P9R2;Q6ZPX7;F7AVI9	Q6P9R2;Q6ZPX7	Serine/threonine-protein kinase OSR1	OXSR1	Oxsr1	sp|Q6P9R2|OXSR1_MOUSE Serine/threonine-protein kinase OSR1 OS=Mus musculus OX=10090 GN=Oxsr1 PE=1 SV=1;tr|Q6ZPX7|Q6ZPX7_MOUSE non-specific serine/threonine protein kinase (Fragment) OS=Mus musculus OX=10090 GN=mKIAA1101 PE=3 SV=1	i	76597000	31828000	97548000		120500000	106470000	27249000	113530000	1	0	6.86577e+07	91937250
B9EKJ3;Q80TL7;Q3TTT0;A0A1W2P878	B9EKJ3;Q80TL7	Protein MON2 homolog	MON2	Mon2	tr|B9EKJ3|B9EKJ3_MOUSE Protein MON2 homolog OS=Mus musculus OX=10090 GN=Mon2 PE=1 SV=1;sp|Q80TL7|MON2_MOUSE Protein MON2 homolog OS=Mus musculus OX=10090 GN=Mon2 PE=1 SV=2	i	30897000	21900000	39761000		41032000	46972000		35965000	1	1	3.08527e+07	41323000
Q3TXT9;Q9D517	Q3TXT9;Q9D517	1-acyl-sn-glycerol-3-phosphate acyltransferase gamma	AGPAT3	Agpat3	tr|Q3TXT9|Q3TXT9_MOUSE PlsC domain-containing protein OS=Mus musculus OX=10090 GN=Agpat3 PE=2 SV=1;sp|Q9D517|PLCC_MOUSE 1-acyl-sn-glycerol-3-phosphate acyltransferase gamma OS=Mus musculus OX=10090 GN=Agpat3 PE=1 SV=2	i	17942000	6266600	27980000		29488000		16121000	24315000	1	1	17396200	23308000
G5E814;Q9D8B4	G5E814;Q9D8B4	NADH dehydrogenase [ubiquinone] 1 alpha subcomplex subunit 11	NDUFA11	Ndufa11	tr|G5E814|G5E814_MOUSE NADH dehydrogenase [ubiquinone] 1 alpha subcomplex subunit 11 OS=Mus musculus OX=10090 GN=Ndufa11 PE=1 SV=1;sp|Q9D8B4|NDUAB_MOUSE NADH dehydrogenase [ubiquinone] 1 alpha subcomplex subunit 11 OS=Mus musculus OX=10090 GN=Ndufa11 PE=1	i		13388000	12987000	12864000	20410000			14641000	1	2	1.30797e+07	17525500
Q8K2B0;Q8C112;H3BK18	Q8K2B0;Q8C112	Synaptonemal complex protein SC65	P3H4	P3h4	sp|Q8K2B0|SC65_MOUSE Endoplasmic reticulum protein SC65 OS=Mus musculus OX=10090 GN=P3h4 PE=1 SV=1;tr|Q8C112|Q8C112_MOUSE Endoplasmic reticulum protein SC65 (Fragment) OS=Mus musculus OX=10090 GN=P3h4 PE=2 SV=1	i	7100700	8950500	6609600		9101000	8552400	13951000	8889400	1	0	7553600	10123450
Q545S0;P52196	Q545S0;P52196	Sulfurtransferase;Thiosulfate sulfurtransferase	TST	Tst	tr|Q545S0|Q545S0_MOUSE Sulfurtransferase OS=Mus musculus OX=10090 GN=Tst PE=1 SV=1;sp|P52196|THTR_MOUSE Thiosulfate sulfurtransferase OS=Mus musculus OX=10090 GN=Tst PE=1 SV=3	i		43014000	59883000	45223000	52677000		79168000	67315000	1	1	4.93733e+07	6.63867e+07
Q8BM29;Q05DT0;Q3UNK1;Q05C56;Q9QYB5;A0A494B9K4;Q8BJH2;A0A494BAX9;Q9JLE2;A0A494BBK1;A0A494B969	Q8BM29;Q05DT0;Q3UNK1;Q05C56;Q9QYB5;A0A494B9K4;Q8BJH2	Gamma-adducin	ADD3	Add3	tr|Q8BM29|Q8BM29_MOUSE Aldolase_II domain-containing protein (Fragment) OS=Mus musculus OX=10090 GN=Add3 PE=2 SV=1;tr|Q05DT0|Q05DT0_MOUSE Add3 protein (Fragment) OS=Mus musculus OX=10090 GN=Add3 PE=2 SV=1;tr|Q3UNK1|Q3UNK1_MOUSE Aldolase_II domain-containin	i	23976000		21085000	24492000	23686000	29740000	37651000	33869000	1	0	2.31843e+07	31236500
Q5F285;F6YWB5	Q5F285	Transmembrane protein 256	TMEM256	Tmem256	sp|Q5F285|TM256_MOUSE Transmembrane protein 256 OS=Mus musculus OX=10090 GN=Tmem256 PE=1 SV=1	i	34754000	20150000		34033000	50876000	31970000	39610000	37513000	1	0	2.96457e+07	39992250
Q9EQ06;A8Y5N4;Q8VCR2	Q9EQ06	Estradiol 17-beta-dehydrogenase 11	HSD17B11	Hsd17b11	sp|Q9EQ06|DHB11_MOUSE Estradiol 17-beta-dehydrogenase 11 OS=Mus musculus OX=10090 GN=Hsd17b11 PE=1 SV=1	i	41422000	51390000		50805000	60501000	70248000			1	2	4.78723e+07	65374500
Q3UII8;Q924K8;Q3TY62;Q3UKM9;Q3U3A7;E9Q794;A4FTZ3;Q6ZPV1;H3BLE1;H3BIY7	Q3UII8;Q924K8;Q3TY62;Q3UKM9;Q3U3A7;E9Q794;A4FTZ3;Q6ZPV1	Metastasis-associated protein MTA3	MTA3	Mta3	tr|Q3UII8|Q3UII8_MOUSE Metastasis-associated protein MTA3 OS=Mus musculus OX=10090 GN=Mta3 PE=1 SV=1;sp|Q924K8|MTA3_MOUSE Metastasis-associated protein MTA3 OS=Mus musculus OX=10090 GN=Mta3 PE=1 SV=1;tr|Q3TY62|Q3TY62_MOUSE Metastasis-associated protein MTA	i	29069000		27003000	22842000	34056000	42986000	37965000	29431000	1	0	2.63047e+07	36109500
E9Q2W8;Q9D920	E9Q2W8;Q9D920	Loss of heterozygosity 12 chromosomal region 1 protein homolog	BORCS5	Borcs5	tr|E9Q2W8|E9Q2W8_MOUSE BLOC-1-related complex subunit 5 OS=Mus musculus OX=10090 GN=Borcs5 PE=1 SV=1;sp|Q9D920|BORC5_MOUSE BLOC-1-related complex subunit 5 OS=Mus musculus OX=10090 GN=Borcs5 PE=1 SV=1	i	8835400	9020200	10818000			14684000	10893000	13872000	1	1	9.55787e+06	1.31497e+07
A0A3Q4EC50;A0A3Q4EHW7;Q3UTM6;Q3TKN7;Q8JZY2;A0A3Q4EGT0;A0A3Q4EII3;A0A3Q4EHG2	A0A3Q4EC50;A0A3Q4EHW7;Q3UTM6;Q3TKN7;Q8JZY2;A0A3Q4EGT0;A0A3Q4EII3;A0A3Q4EHG2	COMM domain-containing protein 10	COMMD10	Commd10	tr|A0A3Q4EC50|A0A3Q4EC50_MOUSE COMM domain-containing protein 10 OS=Mus musculus OX=10090 GN=Commd10 PE=1 SV=1;tr|A0A3Q4EHW7|A0A3Q4EHW7_MOUSE COMM domain-containing protein 10 OS=Mus musculus OX=10090 GN=Commd10 PE=1 SV=1;tr|Q3UTM6|Q3UTM6_MOUSE COMM domain	i	9290800		8010800	6324400	11216000	12171000	9799400	10166000	1	0	7.87533e+06	10838100
A0A494BB58;A0A494BAJ5;A0A494BBF1;Q543K2;Q9WU84	A0A494BB58;A0A494BAJ5;A0A494BBF1;Q543K2;Q9WU84	Copper chaperone for superoxide dismutase	CCS	Ccs	tr|A0A494BB58|A0A494BB58_MOUSE Superoxide dismutase copper chaperone OS=Mus musculus OX=10090 GN=Ccs PE=1 SV=1;tr|A0A494BAJ5|A0A494BAJ5_MOUSE Superoxide dismutase [Cu-Zn] OS=Mus musculus OX=10090 GN=Ccs PE=1 SV=1;tr|A0A494BBF1|A0A494BBF1_MOUSE Superoxide d	i		15205000	15479000	14264000	21985000	20094000	21505000	19352000	1	0	1.49827e+07	20734000
Q8BTZ7	Q8BTZ7	Mannose-1-phosphate guanyltransferase beta	GMPPB	Gmppb	sp|Q8BTZ7|GMPPB_MOUSE Mannose-1-phosphate guanyltransferase beta OS=Mus musculus OX=10090 GN=Gmppb PE=1 SV=1	i	13892000	15171000	17891000		25690000	19441000	19472000	22421000	1	0	1.56513e+07	21756000
Q91YR9;Q4FJY5;REV__Q3TVC7;REV__A0A0R4J177	Q91YR9;Q4FJY5	Prostaglandin reductase 1	PTGR1	Ptgr1	sp|Q91YR9|PTGR1_MOUSE Prostaglandin reductase 1 OS=Mus musculus OX=10090 GN=Ptgr1 PE=1 SV=2;tr|Q4FJY5|Q4FJY5_MOUSE Prostaglandin reductase 1 OS=Mus musculus OX=10090 GN=Ptgr1 PE=2 SV=1	i	170740000		150780000	183740000	211130000	238530000	261010000	229370000	1	0	168420000	235010000
Q3U430;Q6ZPR8;Q8BZQ7;Q6P0W7;A2AI11	Q3U430;Q6ZPR8;Q8BZQ7	Anaphase-promoting complex subunit 2	ANAPC2	Anapc2	tr|Q3U430|Q3U430_MOUSE Anaphase-promoting complex subunit 2 OS=Mus musculus OX=10090 GN=Anapc2 PE=2 SV=1;tr|Q6ZPR8|Q6ZPR8_MOUSE Anaphase-promoting complex subunit 2 (Fragment) OS=Mus musculus OX=10090 GN=Anapc2 PE=2 SV=1;sp|Q8BZQ7|ANC2_MOUSE Anaphase-promo	i		23409000	47651000	58570000	77819000	67503000	31945000	64980000	1	0	43210000	60561750
A6PWY4;Z4YK23	A6PWY4;Z4YK23	WD repeat-containing protein 76	WDR76	Wdr76	sp|A6PWY4|WDR76_MOUSE WD repeat-containing protein 76 OS=Mus musculus OX=10090 GN=Wdr76 PE=1 SV=1;tr|Z4YK23|Z4YK23_MOUSE WD repeat-containing protein 76 OS=Mus musculus OX=10090 GN=Wdr76 PE=1 SV=1	i	4908400		4413300	5017100			6783700		1	3	4779600	6783700
Q924H7;E9Q5D5;F6Z247;E9Q4Y9;E9Q020;E9PZH6;E9PVK9;E9PXS5;F7A7S5	Q924H7;E9Q5D5;F6Z247;E9Q4Y9;E9Q020	WW domain-containing adapter protein with coiled-coil	WAC	Wac	sp|Q924H7|WAC_MOUSE WW domain-containing adapter protein with coiled-coil OS=Mus musculus OX=10090 GN=Wac PE=1 SV=2;tr|E9Q5D5|E9Q5D5_MOUSE WW domain-containing adapter protein with coiled-coil OS=Mus musculus OX=10090 GN=Wac PE=1 SV=1;tr|F6Z247|F6Z247_MOUS	i	22714000	10588000	27599000		27498000	30320000			1	2	2.03003e+07	28909000
A0A0R4J254;Q9ESJ0;Q8C976;G3UX04;Q3TQK5	A0A0R4J254;Q9ESJ0	Exportin-4	XPO4	Xpo4	tr|A0A0R4J254|A0A0R4J254_MOUSE Exportin-4 OS=Mus musculus OX=10090 GN=Xpo4 PE=1 SV=1;sp|Q9ESJ0|XPO4_MOUSE Exportin-4 OS=Mus musculus OX=10090 GN=Xpo4 PE=1 SV=2	i		5933100	5175100	5446600			7911100		1	3	5.51827e+06	7911100
D3Z3S1;Q3UAP1;Q9WUQ2;F6XLZ3;A0A0J9YU39	D3Z3S1;Q3UAP1;Q9WUQ2;F6XLZ3	Prolactin regulatory element-binding protein	PREB	Preb	tr|D3Z3S1|D3Z3S1_MOUSE Prolactin regulatory element-binding protein OS=Mus musculus OX=10090 GN=Preb PE=1 SV=1;tr|Q3UAP1|Q3UAP1_MOUSE Prolactin regulatory element-binding protein OS=Mus musculus OX=10090 GN=Preb PE=1 SV=1;sp|Q9WUQ2|PREB_MOUSE Prolactin reg	i	9386400	9501000	8825800		11409000	13338000	16043000	12509000	1	0	9.23773e+06	13324750
Q8BP40	Q8BP40	Lysophosphatidic acid phosphatase type 6	ACP6	Acp6	sp|Q8BP40|PPA6_MOUSE Lysophosphatidic acid phosphatase type 6 OS=Mus musculus OX=10090 GN=Acp6 PE=1 SV=1	i	14283000	16061000	15478000		22460000	19953000	23342000	24058000	1	0	15274000	22453250
Q8VHL1	Q8VHL1	Histone-lysine N-methyltransferase SETD7	SETD7	Setd7	sp|Q8VHL1|SETD7_MOUSE Histone-lysine N-methyltransferase SETD7 OS=Mus musculus OX=10090 GN=Setd7 PE=1 SV=2	i	9799200	8711800	8711000			14981000	11393000	13689000	1	1	9074000	1.33543e+07
Q8CHT3	Q8CHT3	Integrator complex subunit 5	INTS5	Ints5	sp|Q8CHT3|INT5_MOUSE Integrator complex subunit 5 OS=Mus musculus OX=10090 GN=Ints5 PE=2 SV=1	i	46577000	22022000		47880000	64863000	74438000	20445000	69171000	1	0	3.88263e+07	57229250
Q3UVL4;F6TKZ2	Q3UVL4	Vacuolar protein sorting-associated protein 51 homolog	VPS51	Vps51	sp|Q3UVL4|VPS51_MOUSE Vacuolar protein sorting-associated protein 51 homolog OS=Mus musculus OX=10090 GN=Vps51 PE=1 SV=2	i	25747000	18633000	36711000		31299000	55095000	29697000	44072000	1	0	2.70303e+07	40040750
A2AE27;Q9DBT5	A2AE27;Q9DBT5	AMP deaminase 2	AMPD2	Ampd2	tr|A2AE27|A2AE27_MOUSE AMP deaminase OS=Mus musculus OX=10090 GN=Ampd2 PE=1 SV=1;sp|Q9DBT5|AMPD2_MOUSE AMP deaminase 2 OS=Mus musculus OX=10090 GN=Ampd2 PE=1 SV=1	i	8273100	6210300	7751400		11385000	12280000	11025000	11590000	1	0	7411600	11570000
Q6PE70;O70309;G5E8F8;A0A338P795	Q6PE70;O70309;G5E8F8	Integrin beta;Integrin beta-5	ITGB5	Itgb5	tr|Q6PE70|Q6PE70_MOUSE Integrin beta OS=Mus musculus OX=10090 GN=Itgb5 PE=1 SV=1;sp|O70309|ITB5_MOUSE Integrin beta-5 OS=Mus musculus OX=10090 GN=Itgb5 PE=1 SV=2;tr|G5E8F8|G5E8F8_MOUSE Integrin beta OS=Mus musculus OX=10090 GN=Itgb5 PE=1 SV=1	i	12156000	13749000	11580000		18506000		21166000		1	2	12495000	19836000
P47930	P47930	Fos-related antigen 2	FOSL2	Fosl2	sp|P47930|FOSL2_MOUSE Fos-related antigen 2 OS=Mus musculus OX=10090 GN=Fosl2 PE=1 SV=2	i		48752000	21711000	24852000			49980000	50981000	1	2	3.17717e+07	50480500
Q80ZW2	Q80ZW2	Protein THEM6	THEM6	Them6	sp|Q80ZW2|THEM6_MOUSE Protein THEM6 OS=Mus musculus OX=10090 GN=Them6 PE=1 SV=1	i	27809000		25292000	9068000	39261000	43335000	20158000	29938000	1	0	20723000	33173000
E9Q5H2;E9PZF5;P97822	E9Q5H2;E9PZF5;P97822	Acidic leucine-rich nuclear phosphoprotein 32 family member E	ANP32E	Anp32e	tr|E9Q5H2|E9Q5H2_MOUSE Acidic leucine-rich nuclear phosphoprotein 32 family member E (Fragment) OS=Mus musculus OX=10090 GN=Anp32e PE=1 SV=1;tr|E9PZF5|E9PZF5_MOUSE Acidic leucine-rich nuclear phosphoprotein 32 family member E (Fragment) OS=Mus musculus OX=	i	236490000		175000000	231400000	418590000	349840000	300750000	305010000	1	0	2.14297e+08	343547500
Q91Z31;A0A0G2JGW0;Q3V328;A0A0G2JFV8	Q91Z31;A0A0G2JGW0	Polypyrimidine tract-binding protein 2	PTBP2	Ptbp2	sp|Q91Z31|PTBP2_MOUSE Polypyrimidine tract-binding protein 2 OS=Mus musculus OX=10090 GN=Ptbp2 PE=1 SV=2;tr|A0A0G2JGW0|A0A0G2JGW0_MOUSE Polypyrimidine tract-binding protein 2 OS=Mus musculus OX=10090 GN=Ptbp2 PE=1 SV=1	i	11975000	10909000	7717100		15824000	14501000	20684000	14896000	1	0	1.02004e+07	16476250
H3BKY1;H9H9R4;Q9JHJ3	H3BKY1;H9H9R4;Q9JHJ3	Glycosylated lysosomal membrane protein	GLMP	Glmp	tr|H3BKY1|H3BKY1_MOUSE Glycosylated lysosomal membrane protein OS=Mus musculus OX=10090 GN=Glmp PE=1 SV=1;tr|H9H9R4|H9H9R4_MOUSE Glycosylated lysosomal membrane protein OS=Mus musculus OX=10090 GN=Glmp PE=1 SV=1;sp|Q9JHJ3|GLMP_MOUSE Glycosylated lysosomal	i	28601000		40377000	31814000		56340000	55190000		1	2	3.35973e+07	55765000
F8WHG5;Q3TY95;Q60823;D3YXM7;D3Z3N2;Q8CE74;D3Z0M3;D3YZJ5;D3Z490	F8WHG5;Q3TY95;Q60823;D3YXM7;D3Z3N2;Q8CE74	RAC-beta serine/threonine-protein kinase	AKT2	Akt2	tr|F8WHG5|F8WHG5_MOUSE non-specific serine/threonine protein kinase OS=Mus musculus OX=10090 GN=Akt2 PE=1 SV=1;tr|Q3TY95|Q3TY95_MOUSE non-specific serine/threonine protein kinase OS=Mus musculus OX=10090 GN=Akt2 PE=1 SV=1;sp|Q60823|AKT2_MOUSE RAC-beta seri	i	24326000	20338000		19456000	32384000	36329000	39404000		1	1	2.13733e+07	36039000
F6XC25;Q7TPN1;Q8BRN9	F6XC25;Q7TPN1;Q8BRN9	Coiled-coil and C2 domain-containing protein 1B	CC2D1B	Cc2d1b	tr|F6XC25|F6XC25_MOUSE Coiled-coil and C2 domain-containing protein 1B (Fragment) OS=Mus musculus OX=10090 GN=Cc2d1b PE=1 SV=1;tr|Q7TPN1|Q7TPN1_MOUSE Cc2d1b protein (Fragment) OS=Mus musculus OX=10090 GN=Cc2d1b PE=2 SV=1;sp|Q8BRN9|C2D1B_MOUSE Coiled-coil a	i	7768400	7927200	7254700		11476000	14918000	12288000	12949000	1	0	7650100	12907750
Q3TND1;P45878	Q3TND1;P45878	Peptidyl-prolyl cis-trans isomerase;Peptidyl-prolyl cis-trans isomerase FKBP2	FKBP2	Fkbp2	tr|Q3TND1|Q3TND1_MOUSE peptidylprolyl isomerase OS=Mus musculus OX=10090 GN=Fkbp2 PE=1 SV=1;sp|P45878|FKBP2_MOUSE Peptidyl-prolyl cis-trans isomerase FKBP2 OS=Mus musculus OX=10090 GN=Fkbp2 PE=1 SV=1	i	79255000		73966000	78771000	100110000	140900000	144840000	142590000	1	0	7.73307e+07	132110000
P70697;A0A0A0MQG7	P70697	Uroporphyrinogen decarboxylase	UROD	Urod	sp|P70697|DCUP_MOUSE Uroporphyrinogen decarboxylase OS=Mus musculus OX=10090 GN=Urod PE=1 SV=2	i	53629000	66959000	58470000		108150000	100480000	103770000	100300000	1	0	59686000	103175000
Q9QZF3;Q8K0L9;E0CXT9;E0CXK1;E0CYJ9;E0CYH3	Q9QZF3;Q8K0L9	Zinc finger and BTB domain-containing protein 20	ZBTB20	Zbtb20	tr|Q9QZF3|Q9QZF3_MOUSE BTB/POZ domain zinc finger factor HOF-L OS=Mus musculus OX=10090 GN=Zbtb20 PE=2 SV=1;sp|Q8K0L9|ZBT20_MOUSE Zinc finger and BTB domain-containing protein 20 OS=Mus musculus OX=10090 GN=Zbtb20 PE=1 SV=1	i	36327000	38642000		38019000	81879000	52830000	73443000	60176000	1	0	3.76627e+07	67082000
Q4FJM2;P46414	Q4FJM2;P46414	Cyclin-dependent kinase inhibitor 1B	CDKN1B	Cdkn1b	tr|Q4FJM2|Q4FJM2_MOUSE Cyclin-dependent kinase inhibitor 1B OS=Mus musculus OX=10090 GN=Cdkn1b PE=2 SV=1;sp|P46414|CDN1B_MOUSE Cyclin-dependent kinase inhibitor 1B OS=Mus musculus OX=10090 GN=Cdkn1b PE=1 SV=2	i		13315000	12811000	12566000		17429000	27259000	24764000	1	1	1.28973e+07	2.31507e+07
E9Q394;A0A140LJJ5;A0A140LID7;A0A140LIX0;Q924X9;Q3TR80;Q3T998;A0A140LHQ3;Q3UZK5;A0A140LHG3	E9Q394;A0A140LJJ5;A0A140LID7;A0A140LIX0;Q924X9		AKAP13	Akap13	sp|E9Q394|AKP13_MOUSE A-kinase anchor protein 13 OS=Mus musculus OX=10090 GN=Akap13 PE=1 SV=1;tr|A0A140LJJ5|A0A140LJJ5_MOUSE A-kinase anchor protein 13 OS=Mus musculus OX=10090 GN=Akap13 PE=1 SV=1;tr|A0A140LID7|A0A140LID7_MOUSE A-kinase anchor protein 13 (	i		10224000	5899100	6722100			15451000		1	3	7.61507e+06	15451000
O35459;F7B227	O35459;F7B227	Delta(3,5)-Delta(2,4)-dienoyl-CoA isomerase, mitochondrial	ECH1	Ech1	sp|O35459|ECH1_MOUSE Delta(3,5)-Delta(2,4)-dienoyl-CoA isomerase, mitochondrial OS=Mus musculus OX=10090 GN=Ech1 PE=1 SV=1;tr|F7B227|F7B227_MOUSE Delta(3,5)-Delta(2,4)-dienoyl-CoA isomerase, mitochondrial (Fragment) OS=Mus musculus OX=10090 GN=Ech1 PE=1 SV	i		10408000	8790300	11583000	21506000	20651000	23423000	18593000	1	0	1.02604e+07	21043250
Q9DBZ6;Q91VT3;Q3U645;P55096;Q3UNS0;A0A0G2JDI9	Q9DBZ6;Q91VT3;Q3U645;P55096;Q3UNS0;A0A0G2JDI9	ATP-binding cassette sub-family D member 3	ABCD3	Abcd3	tr|Q9DBZ6|Q9DBZ6_MOUSE ATP-binding cassette sub-family D member 3 OS=Mus musculus OX=10090 GN=Abcd3 PE=2 SV=1;tr|Q91VT3|Q91VT3_MOUSE ATP-binding cassette, sub-family D (ALD), member 3 OS=Mus musculus OX=10090 GN=Abcd3 PE=2 SV=1;tr|Q3U645|Q3U645_MOUSE ATP-b	i	93233000	53393000	103670000		217150000	159030000	109660000	215010000	1	0	83432000	175212500
Q8N7N5;A0A0A6YX55;A0A0A6YWY2	Q8N7N5	DDB1- and CUL4-associated factor 8	DCAF8	Dcaf8	sp|Q8N7N5|DCAF8_MOUSE DDB1- and CUL4-associated factor 8 OS=Mus musculus OX=10090 GN=Dcaf8 PE=1 SV=1	i	12114000	11106000	9178500		18907000	23437000	28257000	21357000	1	0	10799500	22989500
Q6NZM9;A0A087WSF0	Q6NZM9	Histone deacetylase 4	HDAC4	Hdac4	sp|Q6NZM9|HDAC4_MOUSE Histone deacetylase 4 OS=Mus musculus OX=10090 GN=Hdac4 PE=1 SV=1	i	14308000	21511000	15825000		37849000	38393000	37659000	40174000	1	0	1.72147e+07	38518750
Q3U9A8;Q9JJU8	Q3U9A8;Q9JJU8	SH3 domain-binding glutamic acid-rich-like protein	SH3BGRL	Sh3bgrl	tr|Q3U9A8|Q3U9A8_MOUSE SH3 domain-binding glutamic acid-rich-like protein OS=Mus musculus OX=10090 GN=Sh3bgrl PE=2 SV=1;sp|Q9JJU8|SH3L1_MOUSE Adapter Sh3bgrl OS=Mus musculus OX=10090 GN=Sh3bgrl PE=1 SV=1	i	38992000	48201000		38262000	86521000	147020000	73259000	105130000	1	0	4.18183e+07	102982500
Q3URR4;Q9EQ08;Q9EQ07;A1L3T3;Q9JHK6;B1ATE0	Q3URR4;Q9EQ08;Q9EQ07;A1L3T3;Q9JHK6		SGSH	Sgsh	tr|Q3URR4|Q3URR4_MOUSE SPHM sulfohydrolase (Fragment) OS=Mus musculus OX=10090 GN=Sgsh PE=2 SV=1;tr|Q9EQ08|Q9EQ08_MOUSE Heparan N-sulfatase OS=Mus musculus OX=10090 GN=Sgsh PE=1 SV=1;tr|Q9EQ07|Q9EQ07_MOUSE Mutant heparan N-sulfatase OS=Mus musculus OX=1009	i	17896000	9789900	19764000		53598000	76500000	18549000		1	1	1.58166e+07	49549000
Q569V0;A0A0A0MQM7;O08746;Q3TQ80;Q99K64;Q8C435;A0A2I3BRF3;A0A2I3BRV5;Q8C4R9;Q96AA0	Q569V0;A0A0A0MQM7;O08746;Q3TQ80;Q99K64;Q8C435;A0A2I3BRF3	Matrilin-2	MATN2	Matn2	tr|Q569V0|Q569V0_MOUSE Matrilin 2 OS=Mus musculus OX=10090 GN=Matn2 PE=2 SV=1;tr|A0A0A0MQM7|A0A0A0MQM7_MOUSE Matrilin-2 OS=Mus musculus OX=10090 GN=Matn2 PE=1 SV=1;sp|O08746|MATN2_MOUSE Matrilin-2 OS=Mus musculus OX=10090 GN=Matn2 PE=2 SV=2;tr|Q3TQ80|Q3TQ8	i		14672000	9115500	11128000	58099000	38036000	49053000	36858000	1	0	11638500	45511500
Q3TLG2;A0A494B9L0;Q9D0K8;Q5RL57;Q9R0L7;A0A494BBL1;A0A494B9R0;Q99LI6	Q3TLG2;A0A494B9L0;Q9D0K8;Q5RL57;Q9R0L7;A0A494BBL1	A-kinase anchor protein 8-like	AKAP8L	Akap8l	tr|Q3TLG2|Q3TLG2_MOUSE A-kinase anchor protein 8-like OS=Mus musculus OX=10090 GN=Akap8l PE=2 SV=1;tr|A0A494B9L0|A0A494B9L0_MOUSE A-kinase anchor protein 8-like OS=Mus musculus OX=10090 GN=Akap8l PE=1 SV=1;tr|Q9D0K8|Q9D0K8_MOUSE A-kinase anchor protein 8-l	i	15251000		13586000	14171000					1	4	14336000	#DIV/0!
Q3UYR3;Q08024	Q3UYR3;Q08024	Core-binding factor subunit beta	CBFB	Cbfb	tr|Q3UYR3|Q3UYR3_MOUSE Core-binding factor subunit beta (Fragment) OS=Mus musculus OX=10090 GN=Cbfb PE=2 SV=1;sp|Q08024|PEBB_MOUSE Core-binding factor subunit beta OS=Mus musculus OX=10090 GN=Cbfb PE=1 SV=1	i	12111000	11655000	10651000						1	4	1.14723e+07	#DIV/0!
A0A0R4J0S1;Q91W92	A0A0R4J0S1;Q91W92	Cdc42 effector protein 1	CDC42EP1	Cdc42ep1	tr|A0A0R4J0S1|A0A0R4J0S1_MOUSE Cdc42 effector protein 1 OS=Mus musculus OX=10090 GN=Cdc42ep1 PE=1 SV=1;sp|Q91W92|BORG5_MOUSE Cdc42 effector protein 1 OS=Mus musculus OX=10090 GN=Cdc42ep1 PE=1 SV=1	i	7844700	9624700	7995300						1	4	8.48823e+06	#DIV/0!
A2A6Q3;A2A6Q2;Q3TH99;Q9JM96	A2A6Q3;A2A6Q2;Q3TH99;Q9JM96	Cdc42 effector protein 4	CDC42EP4	Cdc42ep4	tr|A2A6Q3|A2A6Q3_MOUSE Cdc42 effector protein 4 (Fragment) OS=Mus musculus OX=10090 GN=Cdc42ep4 PE=1 SV=1;tr|A2A6Q2|A2A6Q2_MOUSE Cdc42 effector protein 4 (Fragment) OS=Mus musculus OX=10090 GN=Cdc42ep4 PE=1 SV=8;tr|Q3TH99|Q3TH99_MOUSE CRIB domain-containin	i	8884600	10502000	9689500						1	4	9.69203e+06	#DIV/0!
A0A338P7L8;Q8BJF9	A0A338P7L8;Q8BJF9	Charged multivesicular body protein 2b	CHMP2B	Chmp2b	tr|A0A338P7L8|A0A338P7L8_MOUSE Charged multivesicular body protein 2b OS=Mus musculus OX=10090 GN=Chmp2b PE=1 SV=1;sp|Q8BJF9|CHM2B_MOUSE Charged multivesicular body protein 2b OS=Mus musculus OX=10090 GN=Chmp2b PE=1 SV=1	i	11624000	14591000	12179000						1	4	12798000	#DIV/0!
Q3UQQ4;Q5DTN5;A2A4P0;A2A4N9;Q3U580	Q3UQQ4;Q5DTN5;A2A4P0;A2A4N9	ATP-dependent RNA helicase DHX8	DHX8	Dhx8	tr|Q3UQQ4|Q3UQQ4_MOUSE RNA helicase OS=Mus musculus OX=10090 GN=Dhx8 PE=2 SV=1;tr|Q5DTN5|Q5DTN5_MOUSE RNA helicase (Fragment) OS=Mus musculus OX=10090 GN=Dhx8 PE=2 SV=1;sp|A2A4P0|DHX8_MOUSE ATP-dependent RNA helicase DHX8 OS=Mus musculus OX=10090 GN=Dhx8 P	i	1211000000		698570000	863650000					1	4	9.24407e+08	#DIV/0!
D3Z5K6;Q9CQV7;G3X8S1	D3Z5K6;Q9CQV7;G3X8S1	Mitochondrial import inner membrane translocase subunit TIM14	DNAJC19	Dnajc19	tr|D3Z5K6|D3Z5K6_MOUSE Mitochondrial import inner membrane translocase subunit TIM14 OS=Mus musculus OX=10090 GN=Dnajc19 PE=1 SV=1;sp|Q9CQV7|TIM14_MOUSE Mitochondrial import inner membrane translocase subunit TIM14 OS=Mus musculus OX=10090 GN=Dnajc19 PE=1	i	12352000		12823000	13881000					1	4	1.30187e+07	#DIV/0!
Q62356	Q62356	Follistatin-related protein 1	FSTL1	Fstl1	sp|Q62356|FSTL1_MOUSE Follistatin-related protein 1 OS=Mus musculus OX=10090 GN=Fstl1 PE=1 SV=2	i	33242000	39836000	28131000						1	4	3.37363e+07	#DIV/0!
Q6PDS4;Q3UG34;Q3TV21;O35943	Q6PDS4;Q3UG34;Q3TV21;O35943	Frataxin, mitochondrial;Frataxin intermediate form;Frataxin mature form	FXN	Fxn	tr|Q6PDS4|Q6PDS4_MOUSE Frataxin, mitochondrial OS=Mus musculus OX=10090 GN=Fxn PE=2 SV=1;tr|Q3UG34|Q3UG34_MOUSE Frataxin, mitochondrial OS=Mus musculus OX=10090 GN=Fxn PE=2 SV=1;tr|Q3TV21|Q3TV21_MOUSE Frataxin, mitochondrial OS=Mus musculus OX=10090 GN=Fxn	i	10190000		8581500	9291400					1	4	9354300	#DIV/0!
Q9CV53;Q91WK5	Q9CV53;Q91WK5	Glycine cleavage system H protein, mitochondrial	GCSH	Gcsh	tr|Q9CV53|Q9CV53_MOUSE Glycine cleavage system H protein (Fragment) OS=Mus musculus OX=10090 GN=Gcsh PE=2 SV=1;sp|Q91WK5|GCSH_MOUSE Glycine cleavage system H protein, mitochondrial OS=Mus musculus OX=10090 GN=Gcsh PE=1 SV=2	i	19206000	15717000	24460000						1	4	1.97943e+07	#DIV/0!
A0A1Y7VK19;Q9DCB8	A0A1Y7VK19;Q9DCB8	Iron-sulfur cluster assembly 2 homolog, mitochondrial	ISCA2	Isca2	tr|A0A1Y7VK19|A0A1Y7VK19_MOUSE Iron-sulfur cluster assembly 2 homolog, mitochondrial (Fragment) OS=Mus musculus OX=10090 GN=Isca2 PE=1 SV=1;sp|Q9DCB8|ISCA2_MOUSE Iron-sulfur cluster assembly 2 homolog, mitochondrial OS=Mus musculus OX=10090 GN=Isca2 PE=1 S	i		29281000	39378000	52162000					1	4	4.02737e+07	#DIV/0!
Q810Q5;Q3UCF3;A2AK37	Q810Q5;Q3UCF3;A2AK37	Normal mucosa of esophagus-specific gene 1 protein	NMES1	Nmes1	sp|Q810Q5|NMES1_MOUSE Normal mucosa of esophagus-specific gene 1 protein OS=Mus musculus OX=10090 GN=Nmes1 PE=1 SV=1;tr|Q3UCF3|Q3UCF3_MOUSE Normal mucosa of esophagus-specific gene 1 protein OS=Mus musculus OX=10090 GN=AA467197 PE=1 SV=1;tr|A2AK37|A2AK37_M	i	34687000		49332000	37341000					1	4	4.04533e+07	#DIV/0!
F7APP3;A2AJH3;Q3THR4;O70311	F7APP3;A2AJH3;Q3THR4;O70311	Glycylpeptide N-tetradecanoyltransferase;Glycylpeptide N-tetradecanoyltransferase 2	NMT2	Nmt2	tr|F7APP3|F7APP3_MOUSE Glycylpeptide N-tetradecanoyltransferase OS=Mus musculus OX=10090 GN=Nmt2 PE=1 SV=1;tr|A2AJH3|A2AJH3_MOUSE Glycylpeptide N-tetradecanoyltransferase OS=Mus musculus OX=10090 GN=Nmt2 PE=1 SV=1;tr|Q3THR4|Q3THR4_MOUSE Glycylpeptide N-tet	i	51064000		75524000	68780000					1	4	6.51227e+07	#DIV/0!
B2RUR8;H3BKW8;Q8R554	B2RUR8;H3BKW8;Q8R554	OTU domain-containing protein 7B;OTU domain-containing protein 7A	OTUD7B	Otud7b	sp|B2RUR8|OTU7B_MOUSE OTU domain-containing protein 7B OS=Mus musculus OX=10090 GN=Otud7b PE=1 SV=1;tr|H3BKW8|H3BKW8_MOUSE ubiquitinyl hydrolase 1 (Fragment) OS=Mus musculus OX=10090 GN=Otud7a PE=1 SV=8;sp|Q8R554|OTU7A_MOUSE OTU domain-containing protein 7	i	10554000		10264000	10588000					1	4	1.04687e+07	#DIV/0!
Q52KR3;Q3TMI5;Q8CA96;F8QPD5	Q52KR3	Protein prune homolog 2	PRUNE2	Prune2	sp|Q52KR3|PRUN2_MOUSE Protein prune homolog 2 OS=Mus musculus OX=10090 GN=Prune2 PE=1 SV=2	i		23382000	43507000	63061000					1	4	4.33167e+07	#DIV/0!
Q9CZN8	Q9CZN8	Glutamyl-tRNA(Gln) amidotransferase subunit A, mitochondrial	QRSL1	Qrsl1	sp|Q9CZN8|GATA_MOUSE Glutamyl-tRNA(Gln) amidotransferase subunit A, mitochondrial OS=Mus musculus OX=10090 GN=Qrsl1 PE=1 SV=1	i	5007600	4686800	4618300						1	4	4770900	#DIV/0!
Q5DTS4;O88720;S4R1W5;Q3ULB0;A0A0A6YY54;Q9CRY1;Q3TPF1	Q5DTS4;O88720;S4R1W5;Q3ULB0		RBM6	Rbm6	tr|Q5DTS4|Q5DTS4_MOUSE MKIAA4015 protein (Fragment) OS=Mus musculus OX=10090 GN=Rbm6 PE=2 SV=1;tr|O88720|O88720_MOUSE RNA binding protein OS=Mus musculus OX=10090 GN=Rbm6 PE=2 SV=2;tr|S4R1W5|S4R1W5_MOUSE RNA-binding motif protein 6 OS=Mus musculus OX=10090	i	6503500	6636100	8154000						1	4	7.09787e+06	#DIV/0!
P10833;Q3U1N3;A0A1B0GRG1	P10833;Q3U1N3;A0A1B0GRG1	Ras-related protein R-Ras	RRAS	Rras	sp|P10833|RRAS_MOUSE Ras-related protein R-Ras OS=Mus musculus OX=10090 GN=Rras PE=1 SV=1;tr|Q3U1N3|Q3U1N3_MOUSE Harvey rat sarcoma oncogene, subgroup R OS=Mus musculus OX=10090 GN=Rras PE=1 SV=1;tr|A0A1B0GRG1|A0A1B0GRG1_MOUSE Ras-related protein R-Ras (Fr	i	16173000	22906000	17046000						1	4	1.87083e+07	#DIV/0!
Q6P8P5;Q543E2;Q9WVD5	Q6P8P5;Q543E2;Q9WVD5	Mitochondrial ornithine transporter 1	SLC25A15	Slc25a15	tr|Q6P8P5|Q6P8P5_MOUSE Slc25a15 protein OS=Mus musculus OX=10090 GN=Slc25a15 PE=2 SV=1;tr|Q543E2|Q543E2_MOUSE Mitochondrial ornithine transporter 1 OS=Mus musculus OX=10090 GN=Slc25a15 PE=1 SV=1;sp|Q9WVD5|ORNT1_MOUSE Mitochondrial ornithine transporter 1 O	i		20349000	15710000	18860000					1	4	1.83063e+07	#DIV/0!
Q6GQV8;A0A0R4J0J8;Q2KN98;Q8C9Q9;Q8C714	Q6GQV8;A0A0R4J0J8;Q2KN98	Cytospin-A	SPECC1L	Specc1l	tr|Q6GQV8|Q6GQV8_MOUSE Cytospin-A OS=Mus musculus OX=10090 GN=Specc1l PE=2 SV=1;tr|A0A0R4J0J8|A0A0R4J0J8_MOUSE Cytospin-A OS=Mus musculus OX=10090 GN=Specc1l PE=1 SV=1;sp|Q2KN98|CYTSA_MOUSE Cytospin-A OS=Mus musculus OX=10090 GN=Specc1l PE=1 SV=1	i		11964000	15410000	19567000					1	4	15647000	#DIV/0!
B1AZA5;D3YWD3;B1AZA8	B1AZA5;D3YWD3;B1AZA8	Transmembrane protein 245	TMEM245	Tmem245	sp|B1AZA5|TM245_MOUSE Transmembrane protein 245 OS=Mus musculus OX=10090 GN=Tmem245 PE=1 SV=1;tr|D3YWD3|D3YWD3_MOUSE Transmembrane protein 245 OS=Mus musculus OX=10090 GN=Tmem245 PE=1 SV=1;tr|B1AZA8|B1AZA8_MOUSE Transmembrane protein 245 (Fragment) OS=Mus	i		12046000	8500100	8889100					1	4	9.81173e+06	#DIV/0!
B7ZMP1	B7ZMP1	Probable Xaa-Pro aminopeptidase 3	XPNPEP3	Xpnpep3	sp|B7ZMP1|XPP3_MOUSE Xaa-Pro aminopeptidase 3 OS=Mus musculus OX=10090 GN=Xpnpep3 PE=1 SV=1	i	49377000	34509000	49527000						1	4	44471000	#DIV/0!
Q3UHL7;E9QN70;B9EKB0;P02469;Q9CRX6;Q8K271;Q3UR38;Q3TNZ8;Q0V927	Q3UHL7;E9QN70;B9EKB0;P02469;Q9CRX6;Q8K271	Laminin subunit beta-1	LAMB1	Lamb1	tr|Q3UHL7|Q3UHL7_MOUSE Laminin subunit beta 1 OS=Mus musculus OX=10090 GN=Lamb1 PE=2 SV=1;tr|E9QN70|E9QN70_MOUSE Laminin subunit beta-1 OS=Mus musculus OX=10090 GN=Lamb1 PE=1 SV=1;tr|B9EKB0|B9EKB0_MOUSE Laminin B1 subunit 1 OS=Mus musculus OX=10090 GN=Lamb	i	176720000	169810000	172260000	170980000	31625000	19802000		32266000	0	1	172442500	2.78977e+07
P97329;A0A494B9Q9;A0A494BBG6	P97329	Kinesin-like protein KIF20A	KIF20A	Kif20a	sp|P97329|KI20A_MOUSE Kinesin-like protein KIF20A OS=Mus musculus OX=10090 GN=Kif20a PE=1 SV=1	i	31926000	38262000	36676000	20551000	8376100	8228400	5044500	4259900	0	0	31853750	6477225
Q9QZQ8;Q8CA90;Q9CTH9	Q9QZQ8;Q8CA90	Core histone macro-H2A,1;Histone H2A	MACROH2A1	Macroh2a1	sp|Q9QZQ8|H2AY_MOUSE Core histone macro-H2A,1 OS=Mus musculus OX=10090 GN=Macroh2a1 PE=1 SV=4;tr|Q8CA90|Q8CA90_MOUSE Histone H2A OS=Mus musculus OX=10090 GN=Macroh2a1 PE=2 SV=1	i	510590000	516370000	499610000	340090000		106740000		84197000	0	2	466665000	95468500
Q8K298;Q05CD5;A0A1L1SS34	Q8K298	Actin-binding protein anillin	ANLN	Anln	sp|Q8K298|ANLN_MOUSE Anillin OS=Mus musculus OX=10090 GN=Anln PE=1 SV=2	i	60096000	76567000	59392000	54850000	13839000	16056000	19141000	15818000	0	0	62726250	16213500
E9QK83;Q5XG71;Q3ULE2;A0A1W2P6J9;A0A1W2P7L8;A0A1W2P8D7	E9QK83;Q5XG71	Small subunit processome component 20 homolog	UTP20	Utp20	tr|E9QK83|E9QK83_MOUSE Small subunit processome component 20 homolog OS=Mus musculus OX=10090 GN=Utp20 PE=1 SV=1;sp|Q5XG71|UTP20_MOUSE Small subunit processome component 20 homolog OS=Mus musculus OX=10090 GN=Utp20 PE=1 SV=2	i	266930000	137430000	201170000	170020000	88853000	58823000	21339000	55455000	0	0	193887500	56117500
A2AV19;Q3TKQ3;Q8VBV3;A0A0A6YW57	A2AV19;Q3TKQ3;Q8VBV3	Exosome complex component RRP4	EXOSC2	Exosc2	tr|A2AV19|A2AV19_MOUSE Ribosomal RNA-processing protein 4 (Fragment) OS=Mus musculus OX=10090 GN=Exosc2 PE=1 SV=1;tr|Q3TKQ3|Q3TKQ3_MOUSE Ribosomal RNA-processing protein 4 OS=Mus musculus OX=10090 GN=Exosc2 PE=1 SV=1;sp|Q8VBV3|EXOS2_MOUSE Exosome complex c	i	68160000	81913000	52504000	92584000		27333000	19202000	25867000	0	1	73790250	24134000
Q6IRU2;A0A571BEU1	Q6IRU2	Tropomyosin alpha-4 chain	TPM4	Tpm4	sp|Q6IRU2|TPM4_MOUSE Tropomyosin alpha-4 chain OS=Mus musculus OX=10090 GN=Tpm4 PE=1 SV=3	i	218560000	237820000	226160000	244660000	78379000	63826000	79284000	89170000	0	0	231800000	77664750
A2APB8;Q8BTJ3;Q9CT36	A2APB8;Q8BTJ3;Q9CT36	Targeting protein for Xklp2	TPX2	Tpx2	sp|A2APB8|TPX2_MOUSE Targeting protein for Xklp2 OS=Mus musculus OX=10090 GN=Tpx2 PE=1 SV=1;tr|Q8BTJ3|Q8BTJ3_MOUSE TPX2 microtubule nucleation factor OS=Mus musculus OX=10090 GN=Tpx2 PE=2 SV=1;tr|Q9CT36|Q9CT36_MOUSE TPX2B protein (Fragment) OS=Mus musculus	i	25782000	35787000	25649000	21533000	7977400	9395800	11844000	9232600	0	0	27187750	9612450
Q3TA88;Q8R550;Q3TSX2;B0R0Y8;Q3TT90;B1AZ85	Q3TA88;Q8R550;Q3TSX2;B0R0Y8	SH3 domain-containing kinase-binding protein 1	SH3KBP1	Sh3kbp1	tr|Q3TA88|Q3TA88_MOUSE SH3 domain-containing kinase-binding protein 1 OS=Mus musculus OX=10090 GN=Sh3kbp1 PE=2 SV=1;sp|Q8R550|SH3K1_MOUSE SH3 domain-containing kinase-binding protein 1 OS=Mus musculus OX=10090 GN=Sh3kbp1 PE=1 SV=1;tr|Q3TSX2|Q3TSX2_MOUSE SH	i	61654000	66845000	68555000	62577000	23749000	24404000	23335000	20308000	0	0	64907750	22949000
Q6P9P6;Q8BQH0;O35060	Q6P9P6	Kinesin-like protein KIF11	KIF11	Kif11	sp|Q6P9P6|KIF11_MOUSE Kinesin-like protein KIF11 OS=Mus musculus OX=10090 GN=Kif11 PE=1 SV=1	i	69997000	59191000	92311000	54756000	15911000	17759000	32202000	36253000	0	0	69063750	25531250
Q8C1X9;Q3U737;O35639;Q3TLP4;Q3TFK4;Q3TET3;A0A0G2JGL7;A0A0G2JDV9	Q8C1X9;Q3U737;O35639;Q3TLP4;Q3TFK4	Annexin;Annexin A3	ANXA3	Anxa3	tr|Q8C1X9|Q8C1X9_MOUSE Annexin OS=Mus musculus OX=10090 GN=Anxa3 PE=2 SV=1;tr|Q3U737|Q3U737_MOUSE Annexin OS=Mus musculus OX=10090 GN=Anxa3 PE=2 SV=1;sp|O35639|ANXA3_MOUSE Annexin A3 OS=Mus musculus OX=10090 GN=Anxa3 PE=1 SV=4;tr|Q3TLP4|Q3TLP4_MOUSE Annexi	i	544090000	588680000	535660000	501900000	211710000	184890000	216050000	204810000	0	0	542582500	204365000
G3X963;Q8CDM1;Q9CSS4	G3X963;Q8CDM1	ATPase family AAA domain-containing protein 2	ATAD2	Atad2	tr|G3X963|G3X963_MOUSE ATPase family AAA domain-containing protein 2 OS=Mus musculus OX=10090 GN=Atad2 PE=1 SV=1;sp|Q8CDM1|ATAD2_MOUSE ATPase family AAA domain-containing protein 2 OS=Mus musculus OX=10090 GN=Atad2 PE=1 SV=1	i	32448000	26321000	18026000	21466000		9389300	8034100	10500000	0	1	24565250	9307800
Q3TCR9;Q62523;Q7TQE2;Q8CBM0;Q8CD55;A0A0N4SVP4;A0A0N4SVD2;A0A0N4SUX7	Q3TCR9;Q62523;Q7TQE2;Q8CBM0;Q8CD55	Zyxin	ZYX	Zyx	tr|Q3TCR9|Q3TCR9_MOUSE Zyxin OS=Mus musculus OX=10090 GN=Zyx PE=2 SV=1;sp|Q62523|ZYX_MOUSE Zyxin OS=Mus musculus OX=10090 GN=Zyx PE=1 SV=2;tr|Q7TQE2|Q7TQE2_MOUSE Zyx protein OS=Mus musculus OX=10090 GN=Zyx PE=1 SV=1;tr|Q8CBM0|Q8CBM0_MOUSE Zyxin OS=Mus musc	i	146070000	178950000	142770000	140190000	50365000	58213000	62670000	60092000	0	0	151995000	57835000
Q69Z38;A0A087WQ01	Q69Z38	Pseudopodium-enriched atypical kinase 1	PEAK1	Peak1	sp|Q69Z38|PEAK1_MOUSE Inactive tyrosine-protein kinase PEAK1 OS=Mus musculus OX=10090 GN=Peak1 PE=1 SV=4	i	21422000	31816000	14911000	21455000	11841000	9156300	4669300	8448100	0	0	22401000	8528675
Q9DCD5;A0A286YD04;A0A286YE98;A0A286YDT8;A0A286YDX8;A0A286YCJ7;A0A286YDK3	Q9DCD5	Tight junction-associated protein 1	TJAP1	Tjap1	sp|Q9DCD5|TJAP1_MOUSE Tight junction-associated protein 1 OS=Mus musculus OX=10090 GN=Tjap1 PE=1 SV=2	i	12206000	8379100	21624000	10470000			5056100		0	3	13169775	5056100
S4R1P5;Q91ZU6;E9Q9X1;A0A087WSP0;Q6ZQ59;A0A087WRB8;S4R1Y6;A0A1D5RLZ3;A0A087WPR7;A3KMF5;A0A0A6YX28;A0A0A6YXR1;A0A571BGG5	S4R1P5;Q91ZU6;E9Q9X1;A0A087WSP0	Dystonin	DST	Dst	tr|S4R1P5|S4R1P5_MOUSE Dystonin OS=Mus musculus OX=10090 GN=Dst PE=1 SV=1;sp|Q91ZU6|DYST_MOUSE Dystonin OS=Mus musculus OX=10090 GN=Dst PE=1 SV=2;tr|E9Q9X1|E9Q9X1_MOUSE Dystonin OS=Mus musculus OX=10090 GN=Dst PE=1 SV=2;tr|A0A087WSP0|A0A087WSP0_MOUSE Dysto	i	62416000	71830000	96178000	52679000	20312000	35008000	25780000	30223000	0	0	70775750	27830750
Q790L7;B2M0W7;P25322;Q3TC96	Q790L7;B2M0W7;P25322;Q3TC96	G1/S-specific cyclin-D1	CCND1	Ccnd1	tr|Q790L7|Q790L7_MOUSE Cyclin D1 OS=Mus musculus OX=10090 GN=Ccnd1 PE=2 SV=1;tr|B2M0W7|B2M0W7_MOUSE Putative cyclin D1b OS=Mus musculus OX=10090 GN=Ccnd1 PE=2 SV=1;sp|P25322|CCND1_MOUSE G1/S-specific cyclin-D1 OS=Mus musculus OX=10090 GN=Ccnd1 PE=1 SV=1;tr	i	5580100	10200000	8798700	8095200	3312600				0	3	8168500	3312600
P62071;Q9CTF6;A0A1B0GRT5	P62071;Q9CTF6;A0A1B0GRT5	Ras-related protein R-Ras2	RRAS2	Rras2	sp|P62071|RRAS2_MOUSE Ras-related protein R-Ras2 OS=Mus musculus OX=10090 GN=Rras2 PE=1 SV=1;tr|Q9CTF6|Q9CTF6_MOUSE RRAS2 protein (Fragment) OS=Mus musculus OX=10090 GN=Rras2 PE=2 SV=1;tr|A0A1B0GRT5|A0A1B0GRT5_MOUSE Ras-related protein R-Ras2 OS=Mus muscul	i	177260000	161290000	159040000	169870000	68961000	65790000	69993000	68058000	0	0	166865000	68200500
Q9DAV6;Q6P217;Q3TJ69;O08798;Q80WW4;Q9D6A7;I7HJI5	Q9DAV6;Q6P217;Q3TJ69		SERPINB9B	Serpinb9b	tr|Q9DAV6|Q9DAV6_MOUSE R86 OS=Mus musculus OX=10090 GN=Serpinb9b PE=1 SV=1;tr|Q6P217|Q6P217_MOUSE Serine (Or cysteine) peptidase inhibitor, clade B, member 9b OS=Mus musculus OX=10090 GN=Serpinb9b PE=2 SV=1;tr|Q3TJ69|Q3TJ69_MOUSE SERPIN domain-containing p	i	61038000	42282000	83236000	87461000	37986000	26386000	25870000	21759000	0	0	68504250	28000250
O70126	O70126	Aurora kinase B	AURKB	Aurkb	sp|O70126|AURKB_MOUSE Aurora kinase B OS=Mus musculus OX=10090 GN=Aurkb PE=1 SV=2	i	34499000	49715000	31928000	34749000	15932000	16890000	15627000	13393000	0	0	37722750	15460500
Q9ET54;K0BWC3;Q8C306;D3Z1J5;Q9ET53;A0A1W2P7G1;Q5DTJ9	Q9ET54;K0BWC3;Q8C306	Palladin	PALLD	Palld	sp|Q9ET54|PALLD_MOUSE Palladin OS=Mus musculus OX=10090 GN=Palld PE=1 SV=2;tr|K0BWC3|K0BWC3_MOUSE Palladin isoform OS=Mus musculus OX=10090 GN=Palld PE=2 SV=1;tr|Q8C306|Q8C306_MOUSE Palladin, cytoskeletal associated protein (Fragment) OS=Mus musculus OX=10	i	87064000	107640000	88595000	81061000	34455000	36538000	39842000	43393000	0	0	91090000	38557000
Q3UJ34;Q3UEJ7;P16460	Q3UJ34;Q3UEJ7;P16460	Argininosuccinate synthase	ASS1	Ass1	tr|Q3UJ34|Q3UJ34_MOUSE Argininosuccinate synthase OS=Mus musculus OX=10090 GN=Ass1 PE=1 SV=1;tr|Q3UEJ7|Q3UEJ7_MOUSE Argininosuccinate synthase OS=Mus musculus OX=10090 GN=Ass1 PE=2 SV=1;sp|P16460|ASSY_MOUSE Argininosuccinate synthase OS=Mus musculus OX=100	i	51713000	63568000	54144000	51603000	25115000	25737000	25279000	23689000	0	0	55257000	24955000
P16045;A0A2R8VHJ0	P16045	Galectin-1	LGALS1	Lgals1	sp|P16045|LEG1_MOUSE Galectin-1 OS=Mus musculus OX=10090 GN=Lgals1 PE=1 SV=3	i	1.9651e+09	1.6137e+09	2.1181e+09	1.5918e+09	1138500000	653690000	740880000	759740000	0	0	1.82217e+09	823202500
Q8BG48;A0A087WPR0	Q8BG48	Serine/threonine-protein kinase 17B	STK17B	Stk17b	sp|Q8BG48|ST17B_MOUSE Serine/threonine-protein kinase 17B OS=Mus musculus OX=10090 GN=Stk17b PE=1 SV=1	i	33993000	21627000	32120000	47405000	15176000		14041000	16593000	0	1	33786250	15270000
P11157;Q3THV8;F6RUC3;D3Z0D8;A0A1X9TAQ4;Q8QN14;Q0NQ32;G0XXJ7;G0XV44;G0XUI1;U5TD86;U5TJR6;A0A212PSM9;D3YXX2;A0A7H0DN21;F1DIP3;G0XTA3;G0XTW6;G0XWY5;Q5IXY9;Q8V544;A0A212Q3P0;F1DJ89;A0A1X9T750	P11157;Q3THV8	Ribonucleoside-diphosphate reductase subunit M2	RRM2	Rrm2	sp|P11157|RIR2_MOUSE Ribonucleoside-diphosphate reductase subunit M2 OS=Mus musculus OX=10090 GN=Rrm2 PE=1 SV=1;tr|Q3THV8|Q3THV8_MOUSE Ribonucleoside-diphosphate reductase subunit M2 OS=Mus musculus OX=10090 GN=Rrm2 PE=2 SV=1	i	54035000	66414000	64831000	78614000	32117000	25086000	27673000	35431000	0	0	65973500	30076750
Q9R0P9;Q3TCH2;I7ENE7	Q9R0P9;Q3TCH2;I7ENE7	Ubiquitin carboxyl-terminal hydrolase isozyme L1;Ubiquitin carboxyl-terminal hydrolase	UCHL1	Uchl1	sp|Q9R0P9|UCHL1_MOUSE Ubiquitin carboxyl-terminal hydrolase isozyme L1 OS=Mus musculus OX=10090 GN=Uchl1 PE=1 SV=1;tr|Q3TCH2|Q3TCH2_MOUSE Ubiquitin carboxyl-terminal hydrolase (Fragment) OS=Mus musculus OX=10090 GN=Uchl1 PE=2 SV=1;tr|I7ENE7|I7ENE7_MOUSE Ub	i	253990000	327810000	296030000	334530000	133630000		135040000	146770000	0	1	303090000	138480000
Q543F3;Q08093;Q922F8;D3Z7R6	Q543F3;Q08093;Q922F8;D3Z7R6	Calponin;Calponin-2	CNN2	Cnn2	tr|Q543F3|Q543F3_MOUSE Calponin OS=Mus musculus OX=10090 GN=Cnn2 PE=1 SV=1;sp|Q08093|CNN2_MOUSE Calponin-2 OS=Mus musculus OX=10090 GN=Cnn2 PE=1 SV=1;tr|Q922F8|Q922F8_MOUSE Calponin OS=Mus musculus OX=10090 GN=Cnn2 PE=2 SV=1;tr|D3Z7R6|D3Z7R6_MOUSE Calponin	i	161710000	150310000	151580000	133080000	87484000	65598000	62071000	58231000	0	0	149170000	68346000
Q80X90;Q3T9V9	Q80X90	Filamin-B	FLNB	Flnb	sp|Q80X90|FLNB_MOUSE Filamin-B OS=Mus musculus OX=10090 GN=Flnb PE=1 SV=3	i	1330300000	1429500000	1277700000	1305200000	608710000	628490000	656690000	610080000	0	0	1335675000	625992500
Q3UMR5	Q3UMR5	Calcium uniporter protein, mitochondrial	MCU	Mcu	sp|Q3UMR5|MCU_MOUSE Calcium uniporter protein, mitochondrial OS=Mus musculus OX=10090 GN=Mcu PE=1 SV=2	i	36036000	29346000	35930000	28262000	17573000	17003000	17109000	9290600	0	0	32393500	15243900
Q9D8X2	Q9D8X2	Coiled-coil domain-containing protein 124	CCDC124	Ccdc124	sp|Q9D8X2|CC124_MOUSE Coiled-coil domain-containing protein 124 OS=Mus musculus OX=10090 GN=Ccdc124 PE=1 SV=1	i	20305000	35898000	28361000	25245000		9808500	14565000	14759000	0	1	27452250	1.30442e+07
P97792;Q3TV22;A0A338P6N1	P97792;Q3TV22	Coxsackievirus and adenovirus receptor homolog	CXADR	Cxadr	sp|P97792|CXAR_MOUSE Coxsackievirus and adenovirus receptor homolog OS=Mus musculus OX=10090 GN=Cxadr PE=1 SV=1;tr|Q3TV22|Q3TV22_MOUSE Coxsackievirus and adenovirus receptor OS=Mus musculus OX=10090 GN=Cxadr PE=2 SV=1	i	14458000	15090000	12299000	9489400		5761800	7595800	4986600	0	1	12834100	6.11473e+06
Q4FK38;Q3UDJ2;Q69ZN1;Q8R0X7;D6REF7;D3YZT4	Q4FK38;Q3UDJ2;Q69ZN1;Q8R0X7;D6REF7	Sphingosine-1-phosphate lyase 1	SGPL1	Sgpl1	tr|Q4FK38|Q4FK38_MOUSE Sgpl1 protein OS=Mus musculus OX=10090 GN=Sgpl1 PE=2 SV=1;tr|Q3UDJ2|Q3UDJ2_MOUSE Sphingosine-1-phosphate lyase 1 OS=Mus musculus OX=10090 GN=Sgpl1 PE=2 SV=1;tr|Q69ZN1|Q69ZN1_MOUSE MKIAA1252 protein (Fragment) OS=Mus musculus OX=10090	i	64599000	78075000	65096000	55235000	30047000	30465000	34884000	30614000	0	0	65751250	31502500
Q9WU62;A0A494B9T7;A0A494BAW4	Q9WU62	Inner centromere protein	INCENP	Incenp	sp|Q9WU62|INCE_MOUSE Inner centromere protein OS=Mus musculus OX=10090 GN=Incenp PE=1 SV=2	i	56048000	57744000	68094000	48196000		27700000			0	3	57520500	27700000
Q9CQD1	Q9CQD1	Ras-related protein Rab-5A	RAB5A	Rab5a	sp|Q9CQD1|RAB5A_MOUSE Ras-related protein Rab-5A OS=Mus musculus OX=10090 GN=Rab5a PE=1 SV=1	i	133380000	124700000	108450000	147660000		53276000		71672000	0	2	128547500	62474000
P26645;A0A0A1HAM8;Q05BL6	P26645;A0A0A1HAM8;Q05BL6	Myristoylated alanine-rich C-kinase substrate	MARCKS	Marcks	sp|P26645|MARCS_MOUSE Myristoylated alanine-rich C-kinase substrate OS=Mus musculus OX=10090 GN=Marcks PE=1 SV=2;tr|A0A0A1HAM8|A0A0A1HAM8_MOUSE 80K protein OS=Mus musculus OX=10090 GN=Marcks PE=2 SV=1;tr|Q05BL6|Q05BL6_MOUSE Marcks protein (Fragment) OS=Mus	i	93460000	131320000	82888000	69632000	41782000	49709000	48259000	43709000	0	0	94325000	45864750
B7ZND7;B2RWV7;Q8BQ30;A0A087WRI9;Q3U3A9	B7ZND7;B2RWV7;Q8BQ30	Phostensin	PPP1R18	Ppp1r18	tr|B7ZND7|B7ZND7_MOUSE 2310014H01Rik protein OS=Mus musculus OX=10090 GN=Ppp1r18 PE=2 SV=1;tr|B2RWV7|B2RWV7_MOUSE 2310014H01Rik protein OS=Mus musculus OX=10090 GN=Ppp1r18 PE=2 SV=1;sp|Q8BQ30|PPR18_MOUSE Phostensin OS=Mus musculus OX=10090 GN=Ppp1r18 PE=1	i	64527000	81002000	59928000	50190000	32367000			30163000	0	2	63911750	31265000
Q99LL5;Q9CSK2;Q9CTC0;A0A1W2P7U7;Q8BW04	Q99LL5;Q9CSK2;Q9CTC0	Periodic tryptophan protein 1 homolog	PWP1	Pwp1	sp|Q99LL5|PWP1_MOUSE Periodic tryptophan protein 1 homolog OS=Mus musculus OX=10090 GN=Pwp1 PE=1 SV=1;tr|Q9CSK2|Q9CSK2_MOUSE WD_REPEATS_REGION domain-containing protein (Fragment) OS=Mus musculus OX=10090 GN=Pwp1 PE=2 SV=1;tr|Q9CTC0|Q9CTC0_MOUSE WD_REPEATS	i	106170000	118540000	129650000	76606000	55766000	58777000		44652000	0	1	107741500	53065000
Q8VDR2;Q00547;Q3UPW7;Q3TP93;Q3TPG1	Q8VDR2;Q00547;Q3UPW7	Hyaluronan mediated motility receptor	HMMR	Hmmr	tr|Q8VDR2|Q8VDR2_MOUSE Hmmr protein OS=Mus musculus OX=10090 GN=Hmmr PE=2 SV=1;sp|Q00547|HMMR_MOUSE Hyaluronan mediated motility receptor OS=Mus musculus OX=10090 GN=Hmmr PE=1 SV=4;tr|Q3UPW7|Q3UPW7_MOUSE Hyaluronan mediated motility receptor (Fragment) OS=	i	17003000	16473000	13269000	16213000		7792900			0	3	15739500	7792900
Q52L97;P52293;Q641N9;A2A600;A2A601;A6PW68;F2Z431;A2A602	Q52L97;P52293;Q641N9;A2A600;A2A601;A6PW68	Importin subunit alpha;Importin subunit alpha-1	KPNA2	Kpna2	tr|Q52L97|Q52L97_MOUSE Importin subunit alpha OS=Mus musculus OX=10090 GN=Kpna2 PE=1 SV=1;sp|P52293|IMA1_MOUSE Importin subunit alpha-1 OS=Mus musculus OX=10090 GN=Kpna2 PE=1 SV=2;tr|Q641N9|Q641N9_MOUSE Importin subunit alpha OS=Mus musculus OX=10090 GN=Kp	i	1171700000	1380300000	1224100000	1259500000	610070000	616820000	630870000	640380000	0	0	1258900000	624535000
Q6ZWQ9;Q9D6E6;Q9CXD2;D3YV37	Q6ZWQ9;Q9D6E6;Q9CXD2;D3YV37		MYL12A	Myl12a	tr|Q6ZWQ9|Q6ZWQ9_MOUSE Myosin, light chain 12A, regulatory, non-sarcomeric OS=Mus musculus OX=10090 GN=Myl12a PE=1 SV=1;tr|Q9D6E6|Q9D6E6_MOUSE Myosin regulatory light chain 12B OS=Mus musculus OX=10090 PE=2 SV=1;tr|Q9CXD2|Q9CXD2_MOUSE Myosin regulatory lig	i	272380000	41764000	162360000	100580000	107240000	78750000	23074000	80589000	0	0	144271000	72413250
Q3TLH6;Q497I3;Q05816	Q3TLH6;Q497I3;Q05816	Fatty acid-binding protein, epidermal	FABP5	Fabp5	tr|Q3TLH6|Q3TLH6_MOUSE FABP domain-containing protein OS=Mus musculus OX=10090 GN=Fabp5 PE=2 SV=1;tr|Q497I3|Q497I3_MOUSE Fatty acid binding protein 5, epidermal OS=Mus musculus OX=10090 GN=Fabp5 PE=1 SV=1;sp|Q05816|FABP5_MOUSE Fatty acid-binding protein 5	i	210530000	253220000	222780000	202980000	97660000	110800000	109830000	128880000	0	0	222377500	111792500
Q99LJ0;A0A0G2JFS0	Q99LJ0	CTTNBP2 N-terminal-like protein	CTTNBP2NL	Cttnbp2nl	sp|Q99LJ0|CT2NL_MOUSE CTTNBP2 N-terminal-like protein OS=Mus musculus OX=10090 GN=Cttnbp2nl PE=1 SV=1	i	14560000	20661000	16245000	16417000	6716600	9565800	9196000	8692100	0	0	16970750	8542625
A2AQR0;Q64521	A2AQR0;Q64521	Glycerol-3-phosphate dehydrogenase;Glycerol-3-phosphate dehydrogenase, mitochondrial	GPD2	Gpd2	tr|A2AQR0|A2AQR0_MOUSE Glycerol-3-phosphate dehydrogenase OS=Mus musculus OX=10090 GN=Gpd2 PE=1 SV=1;sp|Q64521|GPDM_MOUSE Glycerol-3-phosphate dehydrogenase, mitochondrial OS=Mus musculus OX=10090 GN=Gpd2 PE=1 SV=2	i	109790000	108060000	97255000	91788000	49010000	45675000	52599000	58570000	0	0	101723250	51463500
G3X9Q1;Q3TZS3;A0A8V5L190;Q61738;Q9CUZ5;A0A1W2P7M9	G3X9Q1;Q3TZS3;A0A8V5L190;Q61738	Integrin alpha-7;Integrin alpha-7 heavy chain;Integrin alpha-7 light chain	ITGA7	Itga7	tr|G3X9Q1|G3X9Q1_MOUSE Integrin alpha-7 OS=Mus musculus OX=10090 GN=Itga7 PE=1 SV=1;tr|Q3TZS3|Q3TZS3_MOUSE Integrin alpha-7 OS=Mus musculus OX=10090 GN=Itga7 PE=1 SV=1;tr|A0A8V5L190|A0A8V5L190_MOUSE Integrin alpha-7 OS=Mus musculus OX=10090 GN=Itga7 PE=4 S	i	25812000	36350000	34790000	27259000		14590000	17627000	15222000	0	1	31052750	15813000
Q3UVN0;Q3U837;Q3T9L0;Q8VDW0;Q3TPL7;Q3TIE4;D6RHT5;Q3UAF1	Q3UVN0;Q3U837;Q3T9L0;Q8VDW0;Q3TPL7;Q3TIE4;D6RHT5	ATP-dependent RNA helicase DDX39A	DDX39A	Ddx39a	tr|Q3UVN0|Q3UVN0_MOUSE RNA helicase OS=Mus musculus OX=10090 GN=Ddx39a PE=2 SV=1;tr|Q3U837|Q3U837_MOUSE RNA helicase OS=Mus musculus OX=10090 GN=Ddx39a PE=2 SV=1;tr|Q3T9L0|Q3T9L0_MOUSE RNA helicase OS=Mus musculus OX=10090 GN=Ddx39a PE=2 SV=1;sp|Q8VDW0|DX3	i	107200000	109120000	89732000	88477000	48021000	51280000	49350000	53727000	0	0	98632250	50594500
B1AQJ2;B0QZF8;Q8BV95;Q3TMY1	B1AQJ2;B0QZF8	Ubiquitin carboxyl-terminal hydrolase 36	USP36	Usp36	sp|B1AQJ2|UBP36_MOUSE Ubiquitin carboxyl-terminal hydrolase 36 OS=Mus musculus OX=10090 GN=Usp36 PE=1 SV=1;tr|B0QZF8|B0QZF8_MOUSE Ubiquitin carboxyl-terminal hydrolase 36 (Fragment) OS=Mus musculus OX=10090 GN=Usp36 PE=1 SV=1	i	12171000	15201000	11745000	10157000	5547800	7409200	6151700	6569500	0	0	12318500	6419550
Q99P72	Q99P72	Reticulon-4	RTN4	Rtn4	sp|Q99P72|RTN4_MOUSE Reticulon-4 OS=Mus musculus OX=10090 GN=Rtn4 PE=1 SV=2	i	267050000	251520000	221570000	199290000	105860000	133190000	128080000	123840000	0	0	234857500	122742500
Q9Z0H1;Q3UM80;A0A068BFS0;Q8R0T3;A0A068BIU7;A0A3Q4EBZ6	Q9Z0H1;Q3UM80;A0A068BFS0;Q8R0T3;A0A068BIU7	WD repeat-containing protein 46	WDR46	Wdr46	sp|Q9Z0H1|WDR46_MOUSE WD repeat-containing protein 46 OS=Mus musculus OX=10090 GN=Wdr46 PE=2 SV=1;tr|Q3UM80|Q3UM80_MOUSE BING4CT domain-containing protein OS=Mus musculus OX=10090 GN=Wdr46 PE=2 SV=1;tr|A0A068BFS0|A0A068BFS0_MOUSE WD repeat domain 46 OS=Mus	i	50427000	31878000	51219000	33425000	23597000	20089000			0	2	41737250	21843000
Q3TS38;Q3TJ71;O70475;Q3UIZ1;Q3TJE8;Q3TI06;D3YXP9	Q3TS38;Q3TJ71;O70475;Q3UIZ1;Q3TJE8;Q3TI06	UDP-glucose 6-dehydrogenase	UGDH	Ugdh	tr|Q3TS38|Q3TS38_MOUSE UDP-glucose 6-dehydrogenase OS=Mus musculus OX=10090 GN=Ugdh PE=1 SV=1;tr|Q3TJ71|Q3TJ71_MOUSE UDP-glucose 6-dehydrogenase OS=Mus musculus OX=10090 GN=Ugdh PE=2 SV=1;sp|O70475|UGDH_MOUSE UDP-glucose 6-dehydrogenase OS=Mus musculus OX=	i	222150000	215140000	213230000	226620000	129390000	106800000	106560000	118200000	0	0	219285000	115237500
Q62371	Q62371	Discoidin domain-containing receptor 2	DDR2	Ddr2	sp|Q62371|DDR2_MOUSE Discoidin domain-containing receptor 2 OS=Mus musculus OX=10090 GN=Ddr2 PE=1 SV=2	i	25114000	16261000	34191000	31457000				14069000	0	3	26755750	14069000
B6ZHD0;O70318;Q80UE3;Q3UNQ6;Q811B2;B6ZHC6;Q8C928;Q8CGJ6;A0A1W2P6I5;Q7TPN6;Q8BSR4;A0A1W2P7I4;A0A1W2P6H2;A0A1W2P896;A0A1W2P7H7	B6ZHD0;O70318;Q80UE3;Q3UNQ6;Q811B2;B6ZHC6;Q8C928;Q8CGJ6;A0A1W2P6I5	Band 4,1-like protein 2	EPB41L2	Epb41l2	tr|B6ZHD0|B6ZHD0_MOUSE Erythrocyte protein band 4,1-like 2 OS=Mus musculus OX=10090 GN=Epb41l2 PE=2 SV=1;sp|O70318|E41L2_MOUSE Band 4,1-like protein 2 OS=Mus musculus OX=10090 GN=Epb41l2 PE=1 SV=2;tr|Q80UE3|Q80UE3_MOUSE Protein 4,1G OS=Mus musculus OX=1009	i	75001000	91268000	76731000	70869000	38751000	42465000	46341000	38069000	0	0	78467250	41406500
Q8BPF9;Q545V8;O54833;A0A1D5RM74;A0A1D5RLE4;Q8CDH5;Q8CEL6;A0A1D5RM55	Q8BPF9;Q545V8;O54833;A0A1D5RM74;A0A1D5RLE4;Q8CDH5;Q8CEL6;A0A1D5RM55	Casein kinase II subunit alpha	CSNK2A2	Csnk2a2	tr|Q8BPF9|Q8BPF9_MOUSE Protein kinase domain-containing protein OS=Mus musculus OX=10090 GN=Csnk2a2 PE=2 SV=1;tr|Q545V8|Q545V8_MOUSE Protein kinase domain-containing protein OS=Mus musculus OX=10090 GN=Csnk2a2 PE=1 SV=1;sp|O54833|CSK22_MOUSE Casein kinase	i	71266000	64798000	73918000	72357000	36665000	34291000	39621000	38808000	0	0	70584750	37346250
D3Z041;P41216;F6WNZ2;D3Z457;D3YVF6	D3Z041;P41216	Long-chain-fatty-acid--CoA ligase 1	ACSL1	Acsl1	tr|D3Z041|D3Z041_MOUSE Long-chain-fatty-acid--CoA ligase OS=Mus musculus OX=10090 GN=Acsl1 PE=1 SV=1;sp|P41216|ACSL1_MOUSE Long-chain-fatty-acid--CoA ligase 1 OS=Mus musculus OX=10090 GN=Acsl1 PE=1 SV=2	i	66911000	70487000	68195000	57702000	49504000	28869000	35256000	27608000	0	0	65823750	35309250
Q3TJD7;Q8BVJ7;B8JJB2;B8JJB3;B8JJB1	Q3TJD7;Q8BVJ7;B8JJB2;B8JJB3	PDZ and LIM domain protein 7	PDLIM7	Pdlim7	sp|Q3TJD7|PDLI7_MOUSE PDZ and LIM domain protein 7 OS=Mus musculus OX=10090 GN=Pdlim7 PE=1 SV=1;tr|Q8BVJ7|Q8BVJ7_MOUSE PDZ and LIM domain protein 7 OS=Mus musculus OX=10090 GN=Pdlim7 PE=1 SV=1;tr|B8JJB2|B8JJB2_MOUSE PDZ and LIM domain protein 7 (Fragment)	i	29806000	41773000	32399000	32102000	16410000	20230000	20474000	16126000	0	0	34020000	18310000
G3X926;Q9JJ80;S4R2H5;S4R1Y5;S4R2R2	G3X926;Q9JJ80;S4R2H5;S4R1Y5	Ribosome production factor 2 homolog	RPF2	Rpf2	tr|G3X926|G3X926_MOUSE Ribosome production factor 2 homolog OS=Mus musculus OX=10090 GN=Rpf2 PE=1 SV=1;sp|Q9JJ80|RPF2_MOUSE Ribosome production factor 2 homolog OS=Mus musculus OX=10090 GN=Rpf2 PE=2 SV=2;tr|S4R2H5|S4R2H5_MOUSE Ribosome production factor 2	i	69865000	57212000	50084000	43321000	28033000	31248000	28978000	30880000	0	0	55120500	29784750
O35682;Q0VE46;A0A0N4SW94	O35682;Q0VE46	Myeloid-associated differentiation marker	MYADM	Myadm	sp|O35682|MYADM_MOUSE Myeloid-associated differentiation marker OS=Mus musculus OX=10090 GN=Myadm PE=1 SV=2;tr|Q0VE46|Q0VE46_MOUSE Myadm protein OS=Mus musculus OX=10090 GN=Myadm PE=1 SV=1	i	215200000	195590000	175370000	182100000	128850000	95803000	94469000	97081000	0	0	192065000	104050750
Q3U2Z5;Q08509;Q3UFL4;Q3TMV3;Q3UGL1;D3Z5I5;D3Z7F4	Q3U2Z5;Q08509;Q3UFL4;Q3TMV3;Q3UGL1	Epidermal growth factor receptor kinase substrate 8	EPS8	Eps8	tr|Q3U2Z5|Q3U2Z5_MOUSE SH3 domain-containing protein OS=Mus musculus OX=10090 GN=Eps8 PE=2 SV=1;sp|Q08509|EPS8_MOUSE Epidermal growth factor receptor kinase substrate 8 OS=Mus musculus OX=10090 GN=Eps8 PE=1 SV=2;tr|Q3UFL4|Q3UFL4_MOUSE PID domain-containing	i	25827000	27725000	25723000	22551000	13785000	14849000	13247000	13313000	0	0	25456500	13798500
Q8BPB5;Q8K0J4;Q8R1U8;F6ZFS0;Q3TRR8	Q8BPB5;Q8K0J4;Q8R1U8	EGF-containing fibulin-like extracellular matrix protein 1	EFEMP1	Efemp1	sp|Q8BPB5|FBLN3_MOUSE EGF-containing fibulin-like extracellular matrix protein 1 OS=Mus musculus OX=10090 GN=Efemp1 PE=1 SV=1;tr|Q8K0J4|Q8K0J4_MOUSE Epidermal growth factor-containing fibulin-like extracellular matrix protein 1 OS=Mus musculus OX=10090 GN=	i	328740000	349150000	281960000	264720000	154320000	174540000	172460000	163060000	0	0	306142500	166095000
G3UZP7;Q31168;P01899;Q792Z7;O78207;W5XQG0;Q31167;A0A482D1Q0;O78206;O19467;P01897;Q8R3Y0;Q3KQJ3;A0A286R3P2;K7X379;Q61641;Q569W0;Q31145;Q61643;Q31151;P01896;Q95H92;A0A2Z4SXW8;O19453;K7W4D1;P79567;P79568;Q31152;E9QJR9;P01900;E9PWT4;Q52PG7;A0A2Z4SXR4;P14430;A0A2Z4SYR2;A0A2Z4SXR9;A0A2Z4SY15;Q8HWB2;P14429;Q31149;Q31188;Q61892;P14427;A0A218PH06;Q5KTQ0;Q7JJ15;Q61896;Q61642;P14431;P14428;A0A286R3P5;P14426…	G3UZP7;Q31168;P01899;Q792Z7;O78207;W5XQG0;Q31167;A0A482D1Q0;O78206;O19467;P01897;Q8R3Y0;Q3KQJ3;A0A286R3P2;K7X379	H-2 class I histocompatibility antigen, D-B alpha chain;H-2 class I histocompatibility antigen, L-D alpha chain	H2-D1	H2-D1	tr|G3UZP7|G3UZP7_MOUSE H-2 class I histocompatibility antigen, D-K alpha chain OS=Mus musculus OX=10090 GN=H2-D1 PE=1 SV=2;tr|Q31168|Q31168_MOUSE H-2D cell surface glycoprotein (Fragment) OS=Mus musculus OX=10090 GN=H2-D1 PE=2 SV=1;sp|P01899|HA11_MOUSE H-2	i	20279000	24296000	17389000	15932000	9778200	9153900	12127000	11287000	0	0	19474000	10586525
Q9QXS1;A0A0R4J218;Q499F9	Q9QXS1	Plectin	PLEC	Plec	sp|Q9QXS1|PLEC_MOUSE Plectin OS=Mus musculus OX=10090 GN=Plec PE=1 SV=3	i	884700000	944970000	849030000	819800000	459790000	471540000	539670000	473610000	0	0	874625000	486152500
Q3UJQ9;Q3UK61;Q9D0K2;Q3U9P7;Q9CRF4;A1E285	Q3UJQ9;Q3UK61;Q9D0K2;Q3U9P7;Q9CRF4;A1E285	Succinyl-CoA:3-ketoacid-coenzyme A transferase;Succinyl-CoA:3-ketoacid coenzyme A transferase 1, mitochondrial	OXCT1	Oxct1	tr|Q3UJQ9|Q3UJQ9_MOUSE Succinyl-CoA:3-ketoacid-coenzyme A transferase OS=Mus musculus OX=10090 GN=Oxct1 PE=1 SV=1;tr|Q3UK61|Q3UK61_MOUSE Succinyl-CoA:3-ketoacid-coenzyme A transferase OS=Mus musculus OX=10090 GN=Oxct1 PE=2 SV=1;sp|Q9D0K2|SCOT1_MOUSE Succin	i	85020000	86222000	76519000	66258000	40040000	42508000	49402000	42775000	0	0	78504750	43681250
P13595;E9Q589;A0A0A6YY47;E9QB01;A0A0A6YY91;A0A0A6YWU2;Q6LBT4;Q61945;O08909	P13595;E9Q589;A0A0A6YY47;E9QB01;A0A0A6YY91;A0A0A6YWU2	Neural cell adhesion molecule 1	NCAM1	Ncam1	sp|P13595|NCAM1_MOUSE Neural cell adhesion molecule 1 OS=Mus musculus OX=10090 GN=Ncam1 PE=1 SV=3;tr|E9Q589|E9Q589_MOUSE Neural cell adhesion molecule 1 OS=Mus musculus OX=10090 GN=Ncam1 PE=1 SV=1;tr|A0A0A6YY47|A0A0A6YY47_MOUSE Neural cell adhesion molecul	i	33559000	31908000	30302000	29950000	17330000	15634000	17741000	19329000	0	0	31429750	17508500
Q6PCP0;Q9JIK5;Q3ULC7;Q9CWZ5;Q8K2L4;Q9CSR3	Q6PCP0;Q9JIK5;Q3ULC7;Q9CWZ5;Q8K2L4	Nucleolar RNA helicase 2	DDX21	Ddx21	tr|Q6PCP0|Q6PCP0_MOUSE RNA helicase OS=Mus musculus OX=10090 GN=Ddx21 PE=2 SV=1;sp|Q9JIK5|DDX21_MOUSE Nucleolar RNA helicase 2 OS=Mus musculus OX=10090 GN=Ddx21 PE=1 SV=3;tr|Q3ULC7|Q3ULC7_MOUSE RNA helicase OS=Mus musculus OX=10090 GN=Ddx21 PE=2 SV=1;tr|Q9	i	259250000	264560000	234320000	193930000	115680000	137660000	145210000	135580000	0	0	238015000	133532500
O35114;Q3TCS7	O35114;Q3TCS7	Lysosome membrane protein 2	SCARB2	Scarb2	sp|O35114|SCRB2_MOUSE Lysosome membrane protein 2 OS=Mus musculus OX=10090 GN=Scarb2 PE=1 SV=3;tr|Q3TCS7|Q3TCS7_MOUSE SCARB2 (Fragment) OS=Mus musculus OX=10090 GN=Scarb2 PE=2 SV=1	i	62057000	92643000	69820000	56887000	39803000			39302000	0	2	70351750	39552500
Q9WVA4;A0A0A6YXG6;Q9R1Q8;Q8BT95;Q9D6K2	Q9WVA4;A0A0A6YXG6	Transgelin-2	TAGLN2	Tagln2	sp|Q9WVA4|TAGL2_MOUSE Transgelin-2 OS=Mus musculus OX=10090 GN=Tagln2 PE=1 SV=4;tr|A0A0A6YXG6|A0A0A6YXG6_MOUSE Transgelin-2 (Fragment) OS=Mus musculus OX=10090 GN=Tagln2 PE=1 SV=1	i	481030000	587100000	517060000	539710000	286140000	272130000	325610000	319380000	0	0	531225000	300815000
A2AW86;Q60767;Q3TZE4;Q3UMG1	A2AW86;Q60767;Q3TZE4	Lymphocyte antigen 75	LY75	Ly75	tr|A2AW86|A2AW86_MOUSE Lymphocyte antigen 75 OS=Mus musculus OX=10090 GN=Ly75 PE=1 SV=1;sp|Q60767|LY75_MOUSE Lymphocyte antigen 75 OS=Mus musculus OX=10090 GN=Ly75 PE=1 SV=2;tr|Q3TZE4|Q3TZE4_MOUSE Lymphocyte antigen 75 OS=Mus musculus OX=10090 GN=Ly75 PE=2	i	47202000	41464000	38965000	40168000	22053000	23699000	25266000	24800000	0	0	41949750	23954500
E9PWE8;Q3TT92;Q62188;Q3TAS8;Q71H74	E9PWE8;Q3TT92;Q62188;Q3TAS8	Dihydropyrimidinase-related protein 3	DPYSL3	Dpysl3	tr|E9PWE8|E9PWE8_MOUSE Dihydropyrimidinase-related protein 3 OS=Mus musculus OX=10090 GN=Dpysl3 PE=1 SV=1;tr|Q3TT92|Q3TT92_MOUSE Dihydropyrimidinase-related protein 3 OS=Mus musculus OX=10090 GN=Dpysl3 PE=1 SV=1;sp|Q62188|DPYL3_MOUSE Dihydropyrimidinase-re	i	30298000	40432000	30682000	33589000	15166000	18059000	23041000	21068000	0	0	33750250	19333500
H7BX26;Q6A065;A0A0A6YXK7;A0A0A6YX99;A0A0A6YVZ3;A0A0A6YWV9;A0A0A6YXR9;A0A0A6YXT4	H7BX26;Q6A065;A0A0A6YXK7	Centrosomal protein of 170 kDa	CEP170	Cep170	tr|H7BX26|H7BX26_MOUSE Centrosomal protein of 170 kDa OS=Mus musculus OX=10090 GN=Cep170 PE=1 SV=1;sp|Q6A065|CE170_MOUSE Centrosomal protein of 170 kDa OS=Mus musculus OX=10090 GN=Cep170 PE=1 SV=2;tr|A0A0A6YXK7|A0A0A6YXK7_MOUSE Centrosomal protein of 170 k	i	21501000	25700000	20850000	17996000	11201000	11111000	13469000	14129000	0	0	21511750	12477500
Q9JMH6;Q91Y95;Q91Y98;A0A1W2P6U1;Q9D8I4;A0A0U1RPS1	Q9JMH6	Thioredoxin reductase 1, cytoplasmic	TXNRD1	Txnrd1	sp|Q9JMH6|TRXR1_MOUSE Thioredoxin reductase 1, cytoplasmic OS=Mus musculus OX=10090 GN=Txnrd1 PE=1 SV=3	i	325760000	363640000	328810000	324770000	197520000	193580000	216120000	172250000	0	0	335745000	194867500
Q3UZ39;B4DPC0	Q3UZ39	Leucine-rich repeat flightless-interacting protein 1	LRRFIP1	Lrrfip1	sp|Q3UZ39|LRRF1_MOUSE Leucine-rich repeat flightless-interacting protein 1 OS=Mus musculus OX=10090 GN=Lrrfip1 PE=1 SV=2	i	41726000	60360000	45353000	39134000	22893000	21011000	34494000	30821000	0	0	46643250	27304750
Q3TWZ9;Q3TJ95;Q6IRU5;A2VCP8;F7BHJ0	Q3TWZ9;Q3TJ95;Q6IRU5;A2VCP8;F7BHJ0	Clathrin light chain B	CLTB	Cltb	tr|Q3TWZ9|Q3TWZ9_MOUSE Clathrin light chain OS=Mus musculus OX=10090 GN=Cltb PE=2 SV=1;tr|Q3TJ95|Q3TJ95_MOUSE Clathrin light chain OS=Mus musculus OX=10090 GN=Cltb PE=2 SV=1;sp|Q6IRU5|CLCB_MOUSE Clathrin light chain B OS=Mus musculus OX=10090 GN=Cltb PE=1	i	53435000	96546000	57593000	58354000	26269000	32286000	53186000	44845000	0	0	66482000	39146500
Q8BMD8;Q8R225;A0A0G2JFB9	Q8BMD8;Q8R225	Calcium-binding mitochondrial carrier protein SCaMC-1	SLC25A24	Slc25a24	sp|Q8BMD8|SCMC1_MOUSE Calcium-binding mitochondrial carrier protein SCaMC-1 OS=Mus musculus OX=10090 GN=Slc25a24 PE=1 SV=1;tr|Q8R225|Q8R225_MOUSE Slc25a24 protein (Fragment) OS=Mus musculus OX=10090 GN=Slc25a24 PE=2 SV=1	i	64871000	67585000	56464000	51963000	32901000	36038000	39777000	33389000	0	0	60220750	35526250
S4R1E5;Q3TI34;Q5XJZ8;Q76LV0;O70325;Q8K4U7;Q3TIF2	S4R1E5;Q3TI34;Q5XJZ8;Q76LV0;O70325;Q8K4U7;Q3TIF2	Glutathione peroxidase;Phospholipid hydroperoxide glutathione peroxidase, mitochondrial	GPX4	Gpx4	tr|S4R1E5|S4R1E5_MOUSE Glutathione peroxidase OS=Mus musculus OX=10090 GN=Gpx4 PE=1 SV=1;tr|Q3TI34|Q3TI34_MOUSE Glutathione peroxidase OS=Mus musculus OX=10090 GN=Gpx4 PE=2 SV=2;tr|Q5XJZ8|Q5XJZ8_MOUSE Glutathione peroxidase (Fragment) OS=Mus musculus OX=10	i	107630000	121980000	105160000	105370000		66295000	69392000	59158000	0	1	110035000	6.49483e+07
Q8K1N2;D3Z069;Q8BZE3;F6QU68	Q8K1N2;D3Z069	Pleckstrin homology-like domain family B member 2	PHLDB2	Phldb2	sp|Q8K1N2|PHLB2_MOUSE Pleckstrin homology-like domain family B member 2 OS=Mus musculus OX=10090 GN=Phldb2 PE=1 SV=2;tr|D3Z069|D3Z069_MOUSE Pleckstrin homology-like domain family B member 2 (Fragment) OS=Mus musculus OX=10090 GN=Phldb2 PE=1 SV=1	i	59029000	55261000	58592000	56722000	35299000	28955000	38603000	32872000	0	0	57401000	33932250
B2RQQ5;P14873;Q8CFR9;A0PJ96;Q3TZM8;Q8CAI9;Q3UPV4;Q3UF78;Q3TYV8	B2RQQ5;P14873	Microtubule-associated protein 1B;MAP1B heavy chain;MAP1 light chain LC1	MAP1B	Map1b	tr|B2RQQ5|B2RQQ5_MOUSE Microtubule-associated protein 1B OS=Mus musculus OX=10090 GN=Map1b PE=2 SV=1;sp|P14873|MAP1B_MOUSE Microtubule-associated protein 1B OS=Mus musculus OX=10090 GN=Map1b PE=1 SV=2	i	177320000	219690000	183450000	183190000	100900000	105530000	131160000	113910000	0	0	190912500	112875000
S4R2E1;A0A0R4J0B6;Q7TMS5;W8DLN2;D3Z150;A0A0N4SWA2;Q3UQE4;D3YZX5;S4R2M4;D3YVG8	S4R2E1;A0A0R4J0B6;Q7TMS5;W8DLN2	ATP-binding cassette sub-family G member 2	ABCG2	Abcg2	tr|S4R2E1|S4R2E1_MOUSE Broad substrate specificity ATP-binding cassette transporter ABCG2 OS=Mus musculus OX=10090 GN=Abcg2 PE=1 SV=1;tr|A0A0R4J0B6|A0A0R4J0B6_MOUSE Broad substrate specificity ATP-binding cassette transporter ABCG2 OS=Mus musculus OX=10090	i	119040000	97891000	98637000	95401000	50270000	72331000	59558000	62145000	0	0	102742250	61076000
Q8CFZ0;G3UYP0;P63280	Q8CFZ0;G3UYP0;P63280	SUMO-conjugating enzyme UBC9	UBE2I	Ube2i	tr|Q8CFZ0|Q8CFZ0_MOUSE SUMO-conjugating enzyme UBC9 OS=Mus musculus OX=10090 GN=Ube2i PE=1 SV=1;tr|G3UYP0|G3UYP0_MOUSE SUMO-conjugating enzyme UBC9 (Fragment) OS=Mus musculus OX=10090 GN=Ube2i PE=1 SV=1;sp|P63280|UBC9_MOUSE SUMO-conjugating enzyme UBC9 OS=	i	122290000	151850000	114940000	108510000	63633000	75215000	78227000	81113000	0	0	124397500	74547000
P08030;A0A1D5RLR6;Q61320	P08030	Adenine phosphoribosyltransferase	APRT	Aprt	sp|P08030|APT_MOUSE Adenine phosphoribosyltransferase OS=Mus musculus OX=10090 GN=Aprt PE=1 SV=2	i	228710000	253290000	246050000	263120000	188620000	133410000	148900000	125590000	0	0	247792500	149130000
Q8C7S2;Q9ERG0;Q8CD09;Q8BT15;Q8C3R7;A0A2R8VI67	Q8C7S2;Q9ERG0;Q8CD09;Q8BT15;Q8C3R7	LIM domain and actin-binding protein 1	LIMA1	Lima1	tr|Q8C7S2|Q8C7S2_MOUSE LIM zinc-binding domain-containing protein OS=Mus musculus OX=10090 GN=Lima1 PE=2 SV=1;sp|Q9ERG0|LIMA1_MOUSE LIM domain and actin-binding protein 1 OS=Mus musculus OX=10090 GN=Lima1 PE=1 SV=3;tr|Q8CD09|Q8CD09_MOUSE LIM zinc-binding d	i	52879000	54512000	48947000	46348000	27423000	27029000	34409000	33366000	0	0	50671500	30556750
A0A0N4SUH4;Q8BKS9;A0A494BBI7;Q7TMX0;A0A494BB98;Q8C0F4	A0A0N4SUH4;Q8BKS9;A0A494BBI7	Pumilio domain-containing protein KIAA0020	PUM3	Pum3	tr|A0A0N4SUH4|A0A0N4SUH4_MOUSE Pumilio homolog 3 OS=Mus musculus OX=10090 GN=Pum3 PE=1 SV=1;sp|Q8BKS9|PUM3_MOUSE Pumilio homolog 3 OS=Mus musculus OX=10090 GN=Pum3 PE=1 SV=2;tr|A0A494BBI7|A0A494BBI7_MOUSE Pumilio homolog 3 (Fragment) OS=Mus musculus OX=100	i	56812000	44809000	50709000	42508000	30479000	34860000	25410000	27450000	0	0	48709500	29549750
Q9DAW9;A0A0G2JDV8;Q99JN5;A0A0G2JFI6;A0A0G2JFC8;A0A0G2JFG3	Q9DAW9;A0A0G2JDV8;Q99JN5	Calponin-3	CNN3	Cnn3	sp|Q9DAW9|CNN3_MOUSE Calponin-3 OS=Mus musculus OX=10090 GN=Cnn3 PE=1 SV=1;tr|A0A0G2JDV8|A0A0G2JDV8_MOUSE Calponin OS=Mus musculus OX=10090 GN=Cnn3 PE=1 SV=1;tr|Q99JN5|Q99JN5_MOUSE Cnn3 protein (Fragment) OS=Mus musculus OX=10090 GN=Cnn3 PE=2 SV=1	i	193870000	208380000	180720000	159720000	110850000	103460000	122460000	114010000	0	0	185672500	112695000
F8VQJ3;P02468;Q3UNG0;Q3URV4;Q3UFZ9;Q3TRH4;Q6PHM1;F6SFQ3;F6TLW1	F8VQJ3;P02468	Laminin subunit gamma-1	LAMC1	Lamc1	tr|F8VQJ3|F8VQJ3_MOUSE Laminin subunit gamma-1 OS=Mus musculus OX=10090 GN=Lamc1 PE=1 SV=1;sp|P02468|LAMC1_MOUSE Laminin subunit gamma-1 OS=Mus musculus OX=10090 GN=Lamc1 PE=1 SV=2	i	68815000	71459000	70845000	65690000	39402000	40921000	43558000	44528000	0	0	69202250	42102250
Q9DBE9	Q9DBE9	pre-rRNA processing protein FTSJ3	FTSJ3	Ftsj3	sp|Q9DBE9|SPB1_MOUSE pre-rRNA 2-O-ribose RNA methyltransferase FTSJ3 OS=Mus musculus OX=10090 GN=Ftsj3 PE=1 SV=1	i	50726000	48836000	47647000	43296000	30953000	26733000	27313000	31000000	0	0	47626250	28999750
Q3UM18	Q3UM18	Large subunit GTPase 1 homolog	LSG1	Lsg1	sp|Q3UM18|LSG1_MOUSE Large subunit GTPase 1 homolog OS=Mus musculus OX=10090 GN=Lsg1 PE=1 SV=2	i	15757000	15670000	17675000	20234000	10912000	9638800	12427000	9361500	0	0	17334000	10584825
Q9QZQ1;E9Q9C3;E9PYX7	Q9QZQ1;E9Q9C3;E9PYX7	Afadin	AFDN	Afdn	sp|Q9QZQ1|AFAD_MOUSE Afadin OS=Mus musculus OX=10090 GN=Afdn PE=1 SV=3;tr|E9Q9C3|E9Q9C3_MOUSE Afadin OS=Mus musculus OX=10090 GN=Afdn PE=1 SV=1;tr|E9PYX7|E9PYX7_MOUSE Afadin OS=Mus musculus OX=10090 GN=Afdn PE=1 SV=1	i	68818000	88446000	67613000	71488000	41274000	43577000	50898000	45968000	0	0	74091250	45429250
Q61553;A0A0G2JDU7;F7BDR1	Q61553;A0A0G2JDU7	Fascin	FSCN1	Fscn1	sp|Q61553|FSCN1_MOUSE Fascin OS=Mus musculus OX=10090 GN=Fscn1 PE=1 SV=4;tr|A0A0G2JDU7|A0A0G2JDU7_MOUSE Fascin OS=Mus musculus OX=10090 GN=Fscn1 PE=1 SV=1	i	172900000	208870000	171230000	167500000	95479000	95518000	138030000	114620000	0	0	180125000	110911750
Q8VHX6;Q3UXJ8	Q8VHX6	Filamin-C	FLNC	Flnc	sp|Q8VHX6|FLNC_MOUSE Filamin-C OS=Mus musculus OX=10090 GN=Flnc PE=1 SV=3	i	842810000	966510000	794930000	776380000	494950000	495030000	573460000	522170000	0	0	845157500	521402500
Q56A15;P62897;CON__P62894;P00015	Q56A15;P62897	Cytochrome c, somatic	CYCS	Cycs	tr|Q56A15|Q56A15_MOUSE Cytochrome c OS=Mus musculus OX=10090 GN=Cycs PE=1 SV=1;sp|P62897|CYC_MOUSE Cytochrome c, somatic OS=Mus musculus OX=10090 GN=Cycs PE=1 SV=2	i	415260000	445240000	353180000	397110000	245590000	222970000	267720000	258730000	0	0	402697500	248752500
Q9D2Y4;D3YV42	Q9D2Y4	Mixed lineage kinase domain-like protein	MLKL	Mlkl	sp|Q9D2Y4|MLKL_MOUSE Mixed lineage kinase domain-like protein OS=Mus musculus OX=10090 GN=Mlkl PE=1 SV=1	i	17596000	23769000	17883000	18653000	11868000	10850000	14165000	11344000	0	0	19475250	12056750
F2Z3U3;F2Z4B7;G5E867;S4R2K5;F2Z3X7	F2Z3U3;F2Z4B7;G5E867		RAPH1	Raph1	tr|F2Z3U3|F2Z3U3_MOUSE Ras association (RalGDS/AF-6) and pleckstrin homology domains 1 OS=Mus musculus OX=10090 GN=Raph1 PE=1 SV=2;tr|F2Z4B7|F2Z4B7_MOUSE Ras association (RalGDS/AF-6) and pleckstrin homology domains 1 OS=Mus musculus OX=10090 GN=Raph1 PE=1	i	69726000	96408000	79671000	77814000	42263000	50278000	55252000	52685000	0	0	80904750	50119500
E9QP46;Q6ZWQ0;Q6DFZ2;F6W8R9;Q76KB5;Q6PI66;Q7TPP1;D5FT67;D3Z2J8;D3YVK9;Q6ZWN0;F7BX34;D3Z2P5;D3Z412;Q8K147;Q8VHN9	E9QP46;Q6ZWQ0	Nesprin-2	SYNE2	Syne2	tr|E9QP46|E9QP46_MOUSE Nesprin-2 OS=Mus musculus OX=10090 GN=Syne2 PE=1 SV=1;sp|Q6ZWQ0|SYNE2_MOUSE Nesprin-2 OS=Mus musculus OX=10090 GN=Syne2 PE=1 SV=2	i	2880200000	3.4823e+09	348790000	583260000	789900000	509670000	1290700000	1.936e+09	0	0	1.82364e+09	1.13157e+09
Q3UX26;Q9DCE5	Q3UX26;Q9DCE5	p21-activated protein kinase-interacting protein 1	PAK1IP1	Pak1ip1	tr|Q3UX26|Q3UX26_MOUSE PAK1 interacting protein 1 (Fragment) OS=Mus musculus OX=10090 GN=Pak1ip1 PE=2 SV=1;sp|Q9DCE5|PK1IP_MOUSE p21-activated protein kinase-interacting protein 1 OS=Mus musculus OX=10090 GN=Pak1ip1 PE=1 SV=2	i	44074000	44932000	32046000	26994000	22710000	23165000	29257000	16825000	0	0	37011500	22989250
Q9CVI1;Q9CVF5;Q9JI75;A0A1Y7VMA0;A0A1Y7VL95	Q9CVI1;Q9CVF5;Q9JI75;A0A1Y7VMA0;A0A1Y7VL95	Ribosyldihydronicotinamide dehydrogenase [quinone]	NQO2	Nqo2	tr|Q9CVI1|Q9CVI1_MOUSE Flavodoxin_2 domain-containing protein (Fragment) OS=Mus musculus OX=10090 GN=Nqo2 PE=2 SV=1;tr|Q9CVF5|Q9CVF5_MOUSE Flavodoxin_2 domain-containing protein (Fragment) OS=Mus musculus OX=10090 GN=Nqo2 PE=2 SV=1;sp|Q9JI75|NQO2_MOUSE Rib	i	20743000	21473000	20341000	18242000	13554000			11580000	0	2	20199750	12567000
Q3U0F2;Q9DB42	Q3U0F2;Q9DB42	Zinc finger protein 593	ZNF593	Znf593	tr|Q3U0F2|Q3U0F2_MOUSE C2H2-type domain-containing protein OS=Mus musculus OX=10090 GN=Zfp593 PE=2 SV=1;sp|Q9DB42|ZN593_MOUSE Zinc finger protein 593 OS=Mus musculus OX=10090 GN=Znf593 PE=1 SV=2	i	18146000	26969000	18135000	18613000	12011000	9647000	15262000	14032000	0	0	20465750	12738000
Q80TM9;B7ZN33;Q8CF63;F6ZL69;F6YR29;F7AFP3	Q80TM9;B7ZN33	Nischarin	NISCH	Nisch	sp|Q80TM9|NISCH_MOUSE Nischarin OS=Mus musculus OX=10090 GN=Nisch PE=1 SV=2;tr|B7ZN33|B7ZN33_MOUSE Nisch protein (Fragment) OS=Mus musculus OX=10090 GN=Nisch PE=2 SV=1	i	109170000	127270000	113400000	113730000			57901000	86397000	0	2	115892500	72149000
Q3TII9;Q60876	Q3TII9;Q60876	Eukaryotic translation initiation factor 4E-binding protein 1	EIF4EBP1	Eif4ebp1	tr|Q3TII9|Q3TII9_MOUSE Eukaryotic translation initiation factor 4E-binding protein 1 OS=Mus musculus OX=10090 GN=Eif4ebp1 PE=2 SV=1;sp|Q60876|4EBP1_MOUSE Eukaryotic translation initiation factor 4E-binding protein 1 OS=Mus musculus OX=10090 GN=Eif4ebp1 PE=	i	70505000	82048000	77473000	76030000	50951000	37636000	52319000	49822000	0	0	76514000	47682000
D3YWT1;D3Z3N4	D3YWT1;D3Z3N4		HNRNPH3	Hnrnph3	tr|D3YWT1|D3YWT1_MOUSE Heterogeneous nuclear ribonucleoprotein H3 OS=Mus musculus OX=10090 GN=Hnrnph3 PE=1 SV=1;tr|D3Z3N4|D3Z3N4_MOUSE Heterogeneous nuclear ribonucleoprotein H3 OS=Mus musculus OX=10090 GN=Hnrnph3 PE=1 SV=1	i	26310000	32550000	27108000	23557000	16552000	16329000	19088000	16339000	0	0	27381250	17077000
Q9DCA5;E9Q2V8;Q8CEX3	Q9DCA5	Ribosome biogenesis protein BRX1 homolog	BRIX1	Brix1	sp|Q9DCA5|BRX1_MOUSE Ribosome biogenesis protein BRX1 homolog OS=Mus musculus OX=10090 GN=Brix1 PE=1 SV=3	i	189180000	184640000	135480000	175240000	107310000	108240000	105900000	106020000	0	0	171135000	106867500
Q0PD35;P35282;Q6A0C7;A0A1W2P6Z4	Q0PD35;P35282;Q6A0C7	Ras-related protein Rab-21	RAB21	Rab21	tr|Q0PD35|Q0PD35_MOUSE Ras-related protein Rab-21 OS=Mus musculus OX=10090 GN=Rab21 PE=1 SV=1;sp|P35282|RAB21_MOUSE Ras-related protein Rab-21 OS=Mus musculus OX=10090 GN=Rab21 PE=1 SV=4;tr|Q6A0C7|Q6A0C7_MOUSE Ras-related protein Rab-21 (Fragment) OS=Mus m	i	30054000	34919000	29032000	28749000	16730000	15859000	27895000	16289000	0	0	30688500	19193250
Q05CR3	Q05CR3		PLEC	Plec	tr|Q05CR3|Q05CR3_MOUSE Plec1 protein (Fragment) OS=Mus musculus OX=10090 GN=Plec PE=2 SV=1	i	77175000	69691000	93430000	88553000		51715000			0	3	82212250	51715000
Q9D8M4;Q3U8B9;A0A3B2WD11;Q9D9F1	Q9D8M4;Q3U8B9	60S ribosomal protein L7-like 1	RPL7L1	Rpl7l1	sp|Q9D8M4|RL7L_MOUSE 60S ribosomal protein L7-like 1 OS=Mus musculus OX=10090 GN=Rpl7l1 PE=1 SV=1;tr|Q3U8B9|Q3U8B9_MOUSE 60S ribosomal protein L7-like 1 (Fragment) OS=Mus musculus OX=10090 GN=Rpl7l1 PE=2 SV=1	i	70805000	41465000	69684000	59132000	38005000				0	3	60271500	38005000
Q9ERU9;Q8BQK6	Q9ERU9	E3 SUMO-protein ligase RanBP2	RANBP2	Ranbp2	sp|Q9ERU9|RBP2_MOUSE E3 SUMO-protein ligase RanBP2 OS=Mus musculus OX=10090 GN=Ranbp2 PE=1 SV=2	i	118160000	124620000	108360000	107190000	67275000	72273000	80783000	68878000	0	0	114582500	72302250
Q3V1L7;B2RV73;Q8VHI3;A0A1W2P7Z1;A0A1W2P6H4;A0A1W2P844;Q3UHF9	Q3V1L7;B2RV73;Q8VHI3;A0A1W2P7Z1	GDP-fucose protein O-fucosyltransferase 2	POFUT2	Pofut2	tr|Q3V1L7|Q3V1L7_MOUSE GDP-fucose protein O-fucosyltransferase 2 OS=Mus musculus OX=10090 GN=Pofut2 PE=2 SV=1;tr|B2RV73|B2RV73_MOUSE GDP-fucose protein O-fucosyltransferase 2 OS=Mus musculus OX=10090 GN=Pofut2 PE=1 SV=1;sp|Q8VHI3|OFUT2_MOUSE GDP-fucose pro	i	45373000	45815000	41018000	40687000		23803000	31274000	26844000	0	1	43223250	27307000
Q3TV90;A0A0R4J047;Q9CYI4;Q05D11;D3Z765;D6RGP6	Q3TV90;A0A0R4J047;Q9CYI4;Q05D11;D3Z765	Putative RNA-binding protein Luc7-like 1	LUC7L	Luc7l	tr|Q3TV90|Q3TV90_MOUSE LUC7-like (S, cerevisiae) (Fragment) OS=Mus musculus OX=10090 GN=Luc7l PE=2 SV=1;tr|A0A0R4J047|A0A0R4J047_MOUSE Putative RNA-binding protein Luc7-like 1 OS=Mus musculus OX=10090 GN=Luc7l PE=1 SV=1;sp|Q9CYI4|LUC7L_MOUSE Putative RNA-b	i	107340000	90822000	97112000	105560000	84428000	55942000	44975000	68190000	0	0	100208500	63383750
Q3U5H8;Q3U5U6;P14901;Q3TVV4	Q3U5H8;Q3U5U6;P14901	Heme oxygenase 1	HMOX1	Hmox1	tr|Q3U5H8|Q3U5H8_MOUSE heme oxygenase (biliverdin-producing) (Fragment) OS=Mus musculus OX=10090 GN=Hmox1 PE=2 SV=1;tr|Q3U5U6|Q3U5U6_MOUSE Heme oxygenase OS=Mus musculus OX=10090 GN=Hmox1 PE=1 SV=1;sp|P14901|HMOX1_MOUSE Heme oxygenase 1 OS=Mus musculus OX=	i	30952000	29963000	26770000	32622000	18819000	18960000	19751000	18597000	0	0	30076750	19031750
Q8BHB4;H3BJD8;H3BLC1	Q8BHB4	WD repeat-containing protein 3	WDR3	Wdr3	sp|Q8BHB4|WDR3_MOUSE WD repeat-containing protein 3 OS=Mus musculus OX=10090 GN=Wdr3 PE=1 SV=1	i	38339000	35986000	33327000	37746000	29708000	21662000	25002000	15648000	0	0	36349500	23005000
Q3TJN1;Q9CXX6;Q8CBC8;Q3TKJ1;P24288;E9Q4K3;B2KFA8;B2KFA9;F6YUH3;A0A0N4SV61	Q3TJN1;Q9CXX6;Q8CBC8;Q3TKJ1;P24288;E9Q4K3;B2KFA8;B2KFA9	Branched-chain-amino-acid aminotransferase;Branched-chain-amino-acid aminotransferase, cytosolic	BCAT1	Bcat1	tr|Q3TJN1|Q3TJN1_MOUSE Branched-chain-amino-acid aminotransferase OS=Mus musculus OX=10090 GN=Bcat1 PE=1 SV=1;tr|Q9CXX6|Q9CXX6_MOUSE Branched-chain-amino-acid aminotransferase OS=Mus musculus OX=10090 GN=Bcat1 PE=2 SV=1;tr|Q8CBC8|Q8CBC8_MOUSE Branched-chai	i	56087000	33111000	71763000	68959000	48515000	39841000	25889000	31302000	0	0	57480000	36386750
P23949;Q9EQL8;Q9EQL7	P23949	Zinc finger protein 36, C3H1 type-like 2	ZFP36L2	Zfp36l2	sp|P23949|TISD_MOUSE mRNA decay activator protein ZFP36L2 OS=Mus musculus OX=10090 GN=Zfp36l2 PE=1 SV=2	i	91786000	84041000	84421000	103340000	49917000	52148000	58462000	70741000	0	0	90897000	57817000
Q3TZZ7;A0A1Y7VM39;A0A1Y7VNA1	Q3TZZ7	Extended synaptotagmin-2	ESYT2	Esyt2	sp|Q3TZZ7|ESYT2_MOUSE Extended synaptotagmin-2 OS=Mus musculus OX=10090 GN=Esyt2 PE=1 SV=1	i	78985000	56552000	83761000	87616000	57149000	56061000	28649000	53641000	0	0	76728500	48875000
Q9EPL8;A0A140LHD0;A0A8J2H8P3	Q9EPL8	Importin-7	IPO7	Ipo7	sp|Q9EPL8|IPO7_MOUSE Importin-7 OS=Mus musculus OX=10090 GN=Ipo7 PE=1 SV=2	i	265360000	252140000	269260000	276800000	176140000	164990000	170880000	167000000	0	0	265890000	169752500
P11087;Q99LL6;Q60785;CON__Q862S4;Q61022	P11087;Q99LL6	Collagen alpha-1(I) chain	COL1A1	Col1a1	sp|P11087|CO1A1_MOUSE Collagen alpha-1(I) chain OS=Mus musculus OX=10090 GN=Col1a1 PE=1 SV=4;tr|Q99LL6|Q99LL6_MOUSE Col1a1 protein (Fragment) OS=Mus musculus OX=10090 GN=Col1a1 PE=2 SV=1	i	80305000	91666000	73268000	80361000	45740000	48504000	58868000	54947000	0	0	81400000	52014750
A2A4Z0;Q9D1C1;A2A4Z1;Q3UWQ1	A2A4Z0;Q9D1C1;A2A4Z1;Q3UWQ1	Ubiquitin-conjugating enzyme E2 C	UBE2C	Ube2c	tr|A2A4Z0|A2A4Z0_MOUSE Ubiquitin-conjugating enzyme E2C OS=Mus musculus OX=10090 GN=Ube2c PE=1 SV=1;sp|Q9D1C1|UBE2C_MOUSE Ubiquitin-conjugating enzyme E2 C OS=Mus musculus OX=10090 GN=Ube2c PE=1 SV=1;tr|A2A4Z1|A2A4Z1_MOUSE Ubiquitin-conjugating enzyme E2 C	i	36299000	40240000	44329000	45401000	25308000	26924000	25371000	28745000	0	0	41567250	26587000
Q52KC1;P10630;Q8BTU6;A0A338P6X5	Q52KC1;P10630;Q8BTU6;A0A338P6X5	Eukaryotic initiation factor 4A-II;Eukaryotic initiation factor 4A-II, N-terminally processed	EIF4A2	Eif4a2	tr|Q52KC1|Q52KC1_MOUSE RNA helicase OS=Mus musculus OX=10090 GN=Eif4a2 PE=2 SV=1;sp|P10630|IF4A2_MOUSE Eukaryotic initiation factor 4A-II OS=Mus musculus OX=10090 GN=Eif4a2 PE=1 SV=2;tr|Q8BTU6|Q8BTU6_MOUSE RNA helicase OS=Mus musculus OX=10090 GN=Eif4a2 PE	i	32862000	45490000	43457000	41586000	27008000	26772000	24678000		0	1	40848750	2.61527e+07
Q7TPR4;A1BN54;Q99LJ3;Q5FW75;Q9JI91;Q8K3Q4;O88990	Q7TPR4;A1BN54	Alpha-actinin-1	ACTN1	Actn1	sp|Q7TPR4|ACTN1_MOUSE Alpha-actinin-1 OS=Mus musculus OX=10090 GN=Actn1 PE=1 SV=1;tr|A1BN54|A1BN54_MOUSE Alpha actinin 1a OS=Mus musculus OX=10090 GN=Actn1 PE=1 SV=1	i	263790000	282230000	260220000	263120000	168060000	164840000	176720000	175620000	0	0	267340000	171310000
P46460;G3UX86	P46460	Vesicle-fusing ATPase	NSF	Nsf	sp|P46460|NSF_MOUSE Vesicle-fusing ATPase OS=Mus musculus OX=10090 GN=Nsf PE=1 SV=2	i	367250000	392320000	370720000	353070000	232670000	225170000	268610000	225120000	0	0	370840000	237892500
Q3TXV4;Q921E2;Q3TM43;D6RFT6	Q3TXV4;Q921E2	Ras-related protein Rab-31	RAB31	Rab31	tr|Q3TXV4|Q3TXV4_MOUSE Rab22B OS=Mus musculus OX=10090 GN=Rab31 PE=1 SV=1;sp|Q921E2|RAB31_MOUSE Ras-related protein Rab-31 OS=Mus musculus OX=10090 GN=Rab31 PE=1 SV=1	i	31563000	36923000	37140000	28445000	21166000	22692000		20649000	0	1	33517750	2.15023e+07
Q3TXP6;Q3TJP4;Q3TJB5;Q3TIT7;Q61140;Q3TLY3;A0A0R4J212;O35177	Q3TXP6;Q3TJP4;Q3TJB5;Q3TIT7;Q61140;Q3TLY3	Breast cancer anti-estrogen resistance protein 1	BCAR1	Bcar1	tr|Q3TXP6|Q3TXP6_MOUSE SH3 domain-containing protein OS=Mus musculus OX=10090 GN=Bcar1 PE=2 SV=1;tr|Q3TJP4|Q3TJP4_MOUSE SH3 domain-containing protein OS=Mus musculus OX=10090 GN=Bcar1 PE=2 SV=1;tr|Q3TJB5|Q3TJB5_MOUSE SH3 domain-containing protein OS=Mus mu	i	80300000	72256000	135110000	156630000	58999000	57202000	84146000	84697000	0	0	111074000	71261000
Q8K009;D3Z6B9;Q8CIF2;Q8R0Y6;A0A0N4SW56;A0A0N4SVT2	Q8K009;D3Z6B9	Mitochondrial 10-formyltetrahydrofolate dehydrogenase	ALDH1L2	Aldh1l2	sp|Q8K009|AL1L2_MOUSE Mitochondrial 10-formyltetrahydrofolate dehydrogenase OS=Mus musculus OX=10090 GN=Aldh1l2 PE=1 SV=2;tr|D3Z6B9|D3Z6B9_MOUSE formyltetrahydrofolate dehydrogenase OS=Mus musculus OX=10090 GN=Aldh1l2 PE=1 SV=1	i	95048000	97381000	88779000	88525000	61197000	58767000	61174000	56196000	0	0	92433250	59333500
E9Q6R7;O08614;Q3TR59;Q3UYS4;A0A1W2P8G5;Q6P6L2;A0A1W2P8A5;Q810I5;A0A1W2P7C0;Q61636;Q8C7R5;A0A1W2P6L4;Q9D1Z0	E9Q6R7;O08614		UTRN	Utrn	tr|E9Q6R7|E9Q6R7_MOUSE Utrophin OS=Mus musculus OX=10090 GN=Utrn PE=1 SV=1;tr|O08614|O08614_MOUSE Cytoskeletal protein OS=Mus musculus OX=10090 GN=Utrn PE=2 SV=1	i	121340000	122050000	103440000	115810000	69274000	72982000	79827000	75492000	0	0	115660000	74393750
Q4FK49;Q9D819;Q8BTY3;Q3UA53	Q4FK49;Q9D819;Q8BTY3;Q3UA53	Inorganic pyrophosphatase	PPA1	Ppa1	tr|Q4FK49|Q4FK49_MOUSE inorganic diphosphatase OS=Mus musculus OX=10090 GN=Ppa1 PE=1 SV=1;sp|Q9D819|IPYR_MOUSE Inorganic pyrophosphatase OS=Mus musculus OX=10090 GN=Ppa1 PE=1 SV=1;tr|Q8BTY3|Q8BTY3_MOUSE inorganic diphosphatase OS=Mus musculus OX=10090 GN=P	i	88514000	95735000	89198000	92208000	54306000	56582000	61673000	64257000	0	0	91413750	59204500
Q78P93;Q3U646;Q9WV54;Q3U8A7;Q3TWT5;D3Z505	Q78P93;Q3U646;Q9WV54;Q3U8A7;Q3TWT5	Acid ceramidase;Acid ceramidase subunit alpha;Acid ceramidase subunit beta	ASAH1	Asah1	tr|Q78P93|Q78P93_MOUSE ceramidase OS=Mus musculus OX=10090 GN=Asah1 PE=1 SV=1;tr|Q3U646|Q3U646_MOUSE ceramidase OS=Mus musculus OX=10090 GN=Asah1 PE=2 SV=1;sp|Q9WV54|ASAH1_MOUSE Acid ceramidase OS=Mus musculus OX=10090 GN=Asah1 PE=1 SV=1;tr|Q3U8A7|Q3U8A7_M	i	307550000	290170000	319430000	317860000	244950000	164680000	191380000	200460000	0	0	308752500	200367500
A0A1C7CYV0;Q3UJG9;Q99K51;Q3UKB1;B1AX58;Q3U9M7;Q3U6Z1;Q3U6N7;Q3TJX0;Q61233;Q3V0K9;Q3V3X1	A0A1C7CYV0;Q3UJG9;Q99K51;Q3UKB1;B1AX58	Plastin-3	PLS3	Pls3	tr|A0A1C7CYV0|A0A1C7CYV0_MOUSE Plastin-3 (Fragment) OS=Mus musculus OX=10090 GN=Pls3 PE=1 SV=1;tr|Q3UJG9|Q3UJG9_MOUSE Plastin-3 OS=Mus musculus OX=10090 GN=Pls3 PE=2 SV=1;sp|Q99K51|PLST_MOUSE Plastin-3 OS=Mus musculus OX=10090 GN=Pls3 PE=1 SV=3;tr|Q3UKB1|Q	i	119880000	126010000	124890000	120560000	81657000	80404000	73889000	82917000	0	0	122835000	79716750
Q9DBC3;A0A3Q4EHZ1;E0CXC2;Q6A027;G3UZ59;A0A3Q4L303;A0A3Q4EIE2;A0A3Q4EH87;A0A3Q4EBV9;D3Z491;A0A3Q4EGE1	Q9DBC3;A0A3Q4EHZ1;E0CXC2;Q6A027	Cap-specific mRNA (nucleoside-2-O-)-methyltransferase 1	CMTR1	Cmtr1	sp|Q9DBC3|CMTR1_MOUSE Cap-specific mRNA (nucleoside-2-O-)-methyltransferase 1 OS=Mus musculus OX=10090 GN=Cmtr1 PE=1 SV=1;tr|A0A3Q4EHZ1|A0A3Q4EHZ1_MOUSE Cap-specific mRNA (nucleoside-2-O-)-methyltransferase 1 (Fragment) OS=Mus musculus OX=10090 GN=Cmtr1	i	19271000	24639000	20411000	19723000	11203000	10183000	17978000	15282000	0	0	21011000	13661500
P16332;Q8VED0;A0A3B2WCT0	P16332;Q8VED0	Methylmalonyl-CoA mutase, mitochondrial	MMUT	Mmut	sp|P16332|MUTA_MOUSE Methylmalonyl-CoA mutase, mitochondrial OS=Mus musculus OX=10090 GN=Mmut PE=1 SV=2;tr|Q8VED0|Q8VED0_MOUSE Methylmalonyl-CoA mutase, mitochondrial OS=Mus musculus OX=10090 GN=Mmut PE=2 SV=1	i	68078000	60756000	53940000	55014000	42569000	39234000	37655000	35171000	0	0	59447000	38657250
B2RUM8;Q8K363;F6ZX28;Q9CSJ2;Q9CSG7	B2RUM8;Q8K363	ATP-dependent RNA helicase DDX18	DDX18	Ddx18	tr|B2RUM8|B2RUM8_MOUSE RNA helicase OS=Mus musculus OX=10090 GN=Ddx18 PE=1 SV=1;sp|Q8K363|DDX18_MOUSE ATP-dependent RNA helicase DDX18 OS=Mus musculus OX=10090 GN=Ddx18 PE=1 SV=1	i	264390000	256040000	250610000	213940000	184160000	166640000	115720000	174130000	0	0	246245000	160162500
Q9CZU6;Q0QEL9;Q9DAM4;Q80X68	Q9CZU6;Q0QEL9	Citrate synthase, mitochondrial;Citrate synthase	CS	Cs	sp|Q9CZU6|CISY_MOUSE Citrate synthase, mitochondrial OS=Mus musculus OX=10090 GN=Cs PE=1 SV=1;tr|Q0QEL9|Q0QEL9_MOUSE Citrate synthase (Fragment) OS=Mus musculus OX=10090 GN=Cs PE=2 SV=1	i	426390000	424950000	394370000	396860000	255070000	273170000	279770000	260490000	0	0	410642500	267125000
Q3UK08;Q3UCW0;Q61187;A0A1B0GS09;D3Z0S9;A0A1B0GS10;A0A1B0GRX2;Q6LBE4;D3Z2V5	Q3UK08;Q3UCW0;Q61187;A0A1B0GS09	Tumor susceptibility gene 101 protein	TSG101	Tsg101	tr|Q3UK08|Q3UK08_MOUSE Tumor susceptibility gene 101 protein OS=Mus musculus OX=10090 GN=Tsg101 PE=2 SV=1;tr|Q3UCW0|Q3UCW0_MOUSE Tumor susceptibility gene 101 protein OS=Mus musculus OX=10090 GN=Tsg101 PE=1 SV=1;sp|Q61187|TS101_MOUSE Tumor susceptibility g	i	73983000	63578000	74717000	108680000	55530000	46309000	70359000	37134000	0	0	80239500	52333000
F8WJA0;Q9ESV0;Q3U7R4;A0A1Y7VKX7;Q3TLR1;Q3UYV7;A0A1Y7VLU4;Q9CRZ6;A0A1Y7VK75;Q7Z4X3	F8WJA0;Q9ESV0;Q3U7R4;A0A1Y7VKX7;Q3TLR1;Q3UYV7	ATP-dependent RNA helicase DDX24	DDX24	Ddx24	tr|F8WJA0|F8WJA0_MOUSE RNA helicase OS=Mus musculus OX=10090 GN=Ddx24 PE=1 SV=1;sp|Q9ESV0|DDX24_MOUSE ATP-dependent RNA helicase DDX24 OS=Mus musculus OX=10090 GN=Ddx24 PE=1 SV=2;tr|Q3U7R4|Q3U7R4_MOUSE RNA helicase OS=Mus musculus OX=10090 GN=Ddx24 PE=2 SV	i	40504000	34287000	36761000	29168000	25040000	20975000	19902000	25937000	0	0	35180000	22963500
O54825;Q543N4	O54825;Q543N4	Bystin	BYSL	Bysl	sp|O54825|BYST_MOUSE Bystin OS=Mus musculus OX=10090 GN=Bysl PE=1 SV=3;tr|Q543N4|Q543N4_MOUSE Bystin OS=Mus musculus OX=10090 GN=Bysl PE=2 SV=1	i	94902000	74638000	112490000	97623000	56553000	82414000	39543000	69830000	0	0	94913250	62085000
Q99JI6;Q52L50;A0A1W2P777	Q99JI6;Q52L50	Ras-related protein Rap-1b	RAP1B	Rap1b	sp|Q99JI6|RAP1B_MOUSE Ras-related protein Rap-1b OS=Mus musculus OX=10090 GN=Rap1b PE=1 SV=2;tr|Q52L50|Q52L50_MOUSE RAS related protein 1b OS=Mus musculus OX=10090 GN=Rap1b PE=1 SV=1	i	214300000	226540000	200490000	175160000	124560000	125000000	158940000	126780000	0	0	204122500	133820000
Q9JK38;A0A2I3BQS3;A0A2I3BRH6;A0A2I3BRZ8	Q9JK38	Glucosamine 6-phosphate N-acetyltransferase	GNPNAT1	Gnpnat1	sp|Q9JK38|GNA1_MOUSE Glucosamine 6-phosphate N-acetyltransferase OS=Mus musculus OX=10090 GN=Gnpnat1 PE=1 SV=1	i	385090000	185440000	425950000	332430000	389390000	156620000	170980000	154280000	0	0	332227500	217817500
Q8K2T8	Q8K2T8	RNA polymerase II-associated factor 1 homolog	PAF1	Paf1	sp|Q8K2T8|PAF1_MOUSE RNA polymerase II-associated factor 1 homolog OS=Mus musculus OX=10090 GN=Paf1 PE=1 SV=1	i	8938600	10450000	7650200	6290900	4280100		7261400	4859800	0	1	8332425	5467100
Z4YL78;A0A0R4J0K2;K3W4R5;A2AGT5;Q80U79;Q4V782;Q8K250;Q6PB55	Z4YL78;A0A0R4J0K2;K3W4R5;A2AGT5;Q80U79	Cytoskeleton-associated protein 5	CKAP5	Ckap5	tr|Z4YL78|Z4YL78_MOUSE Cytoskeleton-associated protein 5 OS=Mus musculus OX=10090 GN=Ckap5 PE=1 SV=1;tr|A0A0R4J0K2|A0A0R4J0K2_MOUSE Cytoskeleton-associated protein 5 OS=Mus musculus OX=10090 GN=Ckap5 PE=1 SV=1;tr|K3W4R5|K3W4R5_MOUSE Cytoskeleton-associated	i	86452000	87817000	92680000	92877000	65537000	59876000	52651000	58412000	0	0	89956500	59119000
F6SPK0;Q3TV38;Q9JJZ4;Q3UDP8;B1AWT7	F6SPK0;Q3TV38;Q9JJZ4;Q3UDP8	Ubiquitin-conjugating enzyme E2 J1	UBE2J1	Ube2j1	tr|F6SPK0|F6SPK0_MOUSE Ubiquitin-conjugating enzyme E2 J1 (Fragment) OS=Mus musculus OX=10090 GN=Ube2j1 PE=1 SV=1;tr|Q3TV38|Q3TV38_MOUSE UBC core domain-containing protein OS=Mus musculus OX=10090 GN=Ube2j1 PE=2 SV=1;sp|Q9JJZ4|UB2J1_MOUSE Ubiquitin-conjuga	i	8092400	8834400	8828000	8129600				5569200	0	3	8471100	5569200
Q9D708;D3Z2Y6	Q9D708;D3Z2Y6		S100A16	S100a16	sp|Q9D708|S10AG_MOUSE Protein S100-A16 OS=Mus musculus OX=10090 GN=S100a16 PE=1 SV=1;tr|D3Z2Y6|D3Z2Y6_MOUSE Protein S100-A16 (Fragment) OS=Mus musculus OX=10090 GN=S100a16 PE=1 SV=8	i	36853000	43729000	38350000	38302000		25328000	26902000	25385000	0	1	39308500	2.58717e+07
Q01320;Q8CCE5;Q3TTG4;Q6PET9;Q3UUS6;Q52KI5	Q01320;Q8CCE5	DNA topoisomerase 2-alpha	TOP2A	Top2a	sp|Q01320|TOP2A_MOUSE DNA topoisomerase 2-alpha OS=Mus musculus OX=10090 GN=Top2a PE=1 SV=2;tr|Q8CCE5|Q8CCE5_MOUSE Toprim domain-containing protein (Fragment) OS=Mus musculus OX=10090 GN=Top2a PE=2 SV=1	i	139590000	129960000	130760000	118510000	78073000	94444000	87328000	81738000	0	0	129705000	85395750
O08734;F7CUQ1;Q91WX5;A0A494BB74	O08734;F7CUQ1;Q91WX5	Bcl-2 homologous antagonist/killer	BAK1	Bak1	sp|O08734|BAK_MOUSE Bcl-2 homologous antagonist/killer OS=Mus musculus OX=10090 GN=Bak1 PE=1 SV=3;tr|F7CUQ1|F7CUQ1_MOUSE Bcl-2 homologous antagonist/killer OS=Mus musculus OX=10090 GN=Bak1 PE=1 SV=2;tr|Q91WX5|Q91WX5_MOUSE Bak1 protein OS=Mus musculus OX=10	i	79462000	73650000	61686000	72481000	48154000	48609000	46640000	45808000	0	0	71819750	47302750
Q8BXZ1;A0A494BB11;A0A494B9J5;A0A494B9P2	Q8BXZ1;A0A494BB11	Protein disulfide-isomerase TMX3	TMX3	Tmx3	sp|Q8BXZ1|TMX3_MOUSE Protein disulfide-isomerase TMX3 OS=Mus musculus OX=10090 GN=Tmx3 PE=1 SV=2;tr|A0A494BB11|A0A494BB11_MOUSE Protein disulfide-isomerase TMX3 OS=Mus musculus OX=10090 GN=Tmx3 PE=1 SV=1	i	113110000	85334000	85360000	84123000	66866000	64786000	52222000	58672000	0	0	91981750	60636500
Q8BGT5;D6RFQ8	Q8BGT5	Alanine aminotransferase 2	GPT2	Gpt2	sp|Q8BGT5|ALAT2_MOUSE Alanine aminotransferase 2 OS=Mus musculus OX=10090 GN=Gpt2 PE=1 SV=1	i	36091000	36409000	28011000	34920000	26214000	17343000	24305000	21655000	0	0	33857750	22379250
A0A1L1SSA3;J3QPZ8;Q4V9T8;Q9CXU9;P48024;J3QN87;Q3UBT8	A0A1L1SSA3;J3QPZ8;Q4V9T8;Q9CXU9;P48024;J3QN87	Eukaryotic translation initiation factor 1b;Eukaryotic translation initiation factor 1	EIF1	Eif1	tr|A0A1L1SSA3|A0A1L1SSA3_MOUSE Eukaryotic translation initiation factor 1b (Fragment) OS=Mus musculus OX=10090 GN=Eif1b PE=1 SV=1;tr|J3QPZ8|J3QPZ8_MOUSE Eukaryotic translation initiation factor 1 (Fragment) OS=Mus musculus OX=10090 GN=Eif1 PE=4 SV=1;tr|Q4V	i	109070000	119690000	110520000	88978000	62983000	59584000	81780000	78765000	0	0	107064500	70778000
Q3TA68;Q505Q0;Q3TAQ9;Q8BHI6;Q3USW8;Q6NSU4;Q8VDN1	Q3TA68;Q505Q0;Q3TAQ9;Q8BHI6;Q3USW8		WDR36	Wdr36	tr|Q3TA68|Q3TA68_MOUSE WD repeat domain 36 OS=Mus musculus OX=10090 GN=Wdr36 PE=1 SV=1;tr|Q505Q0|Q505Q0_MOUSE Wdr36 protein OS=Mus musculus OX=10090 GN=Wdr36 PE=2 SV=1;tr|Q3TAQ9|Q3TAQ9_MOUSE WD repeat domain 36 OS=Mus musculus OX=10090 GN=Wdr36 PE=1 SV=1;t	i	218030000	208650000	198490000	210250000	139490000	144090000	132370000	136440000	0	0	208855000	138097500
Q8BH43;Q3T9Z7;Q80UQ8;B1AUN0;Q3U3E7;Q8BZD7	Q8BH43;Q3T9Z7;Q80UQ8	Wiskott-Aldrich syndrome protein family member 2	WASF2	Wasf2	sp|Q8BH43|WASF2_MOUSE Actin-binding protein WASF2 OS=Mus musculus OX=10090 GN=Wasf2 PE=1 SV=1;tr|Q3T9Z7|Q3T9Z7_MOUSE Wiskott-Aldrich syndrome protein family member OS=Mus musculus OX=10090 GN=Wasf2 PE=2 SV=1;tr|Q80UQ8|Q80UQ8_MOUSE Wasf2 protein (Fragment)	i	34282000	42943000	37610000	48472000	31692000	24272000	28495000	23726000	0	0	40826750	27046250
Q7TT04;Q3UJY4;P59235;Q921S9;Q8BT98;Q3URN3	Q7TT04;Q3UJY4;P59235	Nucleoporin Nup43	NUP43	Nup43	tr|Q7TT04|Q7TT04_MOUSE Nup43 protein (Fragment) OS=Mus musculus OX=10090 GN=Nup43 PE=2 SV=2;tr|Q3UJY4|Q3UJY4_MOUSE Nucleoporin 43 OS=Mus musculus OX=10090 GN=Nup43 PE=2 SV=1;sp|P59235|NUP43_MOUSE Nucleoporin Nup43 OS=Mus musculus OX=10090 GN=Nup43 PE=1 SV=	i	62396000	58582000	52811000	64452000	36831000		31578000	49972000	0	1	59560250	3.94603e+07
B8X349;Q58A65;A0A0R4J196;F8WH31;E9PUD1;F6SH61;Z4YMB8;Q8C7W0;F6WNT4;Q6PA03;A9CQK3	B8X349;Q58A65;A0A0R4J196;F8WH31;E9PUD1;F6SH61;Z4YMB8;Q8C7W0	C-Jun-amino-terminal kinase-interacting protein 4	SPAG9	Spag9	tr|B8X349|B8X349_MOUSE JNK-interacting leucine zipper protein long form OS=Mus musculus OX=10090 GN=Spag9 PE=2 SV=1;sp|Q58A65|JIP4_MOUSE C-Jun-amino-terminal kinase-interacting protein 4 OS=Mus musculus OX=10090 GN=Spag9 PE=1 SV=2;tr|A0A0R4J196|A0A0R4J196_	i	97773000	123060000	107250000	101810000	64082000	71700000	82114000	67188000	0	0	107473250	71271000
Q8CGC6;Q8R2W6;F6SB18	Q8CGC6;Q8R2W6	RNA-binding protein 28	RBM28	Rbm28	sp|Q8CGC6|RBM28_MOUSE RNA-binding protein 28 OS=Mus musculus OX=10090 GN=Rbm28 PE=1 SV=4;tr|Q8R2W6|Q8R2W6_MOUSE RNA binding motif protein 28 OS=Mus musculus OX=10090 GN=Rbm28 PE=2 SV=1	i	48234000	52684000	38151000	36643000	23372000	29638000	34434000	29089000	0	0	43928000	29133250
Q9WTS9;Q8VC70;Q3UGN4;E9Q7G6;A0A5F8MPX7	Q9WTS9;Q8VC70;Q3UGN4;E9Q7G6;A0A5F8MPX7	RNA-binding motif, single-stranded-interacting protein 2	RBMS2	Rbms2	tr|Q9WTS9|Q9WTS9_MOUSE Scr3 OS=Mus musculus OX=10090 GN=Rbms2 PE=2 SV=1;sp|Q8VC70|RBMS2_MOUSE RNA-binding motif, single-stranded-interacting protein 2 OS=Mus musculus OX=10090 GN=Rbms2 PE=1 SV=1;tr|Q3UGN4|Q3UGN4_MOUSE RNA binding motif single stranded inte	i	35789000	44441000	34413000	33428000	20744000	22595000	29082000	25852000	0	0	37017750	24568250
Q8C6B9;A0A2R8VHY2	Q8C6B9	Active regulator of SIRT1	RPS19BP1	Rps19bp1	sp|Q8C6B9|AROS_MOUSE Active regulator of SIRT1 OS=Mus musculus OX=10090 GN=Rps19bp1 PE=1 SV=1	i	24275000	30722000	22815000	25367000	12502000	19159000	19158000	17702000	0	0	25794750	17130250
Q9JJ28;Q3TUY1	Q9JJ28	Protein flightless-1 homolog	FLII	Flii	sp|Q9JJ28|FLII_MOUSE Protein flightless-1 homolog OS=Mus musculus OX=10090 GN=Flii PE=1 SV=1	i	89015000	113160000	92515000	81057000	65660000	62306000	65807000	56859000	0	0	93936750	62658000
Q9D4I9;Q0PD32;P35288;M0QWL7	Q9D4I9;Q0PD32;P35288	Ras-related protein Rab-23	RAB23	Rab23	tr|Q9D4I9|Q9D4I9_MOUSE Ras-related protein Rab-23 OS=Mus musculus OX=10090 GN=Rab23 PE=1 SV=1;tr|Q0PD32|Q0PD32_MOUSE Rab23 OS=Mus musculus OX=10090 GN=Rab23 PE=2 SV=1;sp|P35288|RAB23_MOUSE Ras-related protein Rab-23 OS=Mus musculus OX=10090 GN=Rab23 PE=1 S	i	20017000	23235000	14914000	14685000	12065000	12519000	13949000	10092000	0	0	18212750	12156250
Q8C3I8	Q8C3I8	Protein HGH1 homolog	HGH1	Hgh1	sp|Q8C3I8|HGH1_MOUSE Protein HGH1 homolog OS=Mus musculus OX=10090 GN=Hgh1 PE=1 SV=1	i	15713000	19320000	16066000	14812000	10491000	9077400	13465000		0	1	16477750	1.10111e+07
E9QK89;Q5PSV9;G3UX64;A0A286YCY4	E9QK89;Q5PSV9	Mediator of DNA damage checkpoint protein 1	MDC1	Mdc1	tr|E9QK89|E9QK89_MOUSE Mediator of DNA damage checkpoint protein 1 OS=Mus musculus OX=10090 GN=Mdc1 PE=1 SV=1;sp|Q5PSV9|MDC1_MOUSE Mediator of DNA damage checkpoint protein 1 OS=Mus musculus OX=10090 GN=Mdc1 PE=1 SV=1	i	17477000	19523000	12968000	10938000		7985000	10792000	11767000	0	1	15226500	1.01813e+07
Q9R233;Q5XW48;Q3TCU5;Q91WI5;Q9D679;Q3TED6;Q3U9A3;A0A068BIS1;Q5XW49;Q5XW51;Q5XW52;Q3U7C1;Q8C6N4;Q5XW46;A0A3Q4EGL0;G3UZZ2;Q5XW47;Q5XW50	Q9R233;Q5XW48;Q3TCU5;Q91WI5;Q9D679;Q3TED6;Q3U9A3;A0A068BIS1;Q5XW49;Q5XW51;Q5XW52;Q3U7C1	Tapasin	TAPBP	Tapbp	sp|Q9R233|TPSN_MOUSE Tapasin OS=Mus musculus OX=10090 GN=Tapbp PE=1 SV=2;tr|Q5XW48|Q5XW48_MOUSE Tapasin (Fragment) OS=Mus musculus OX=10090 GN=Tapbp PE=2 SV=1;tr|Q3TCU5|Q3TCU5_MOUSE Tapasin OS=Mus musculus OX=10090 GN=Tapbp PE=1 SV=1;tr|Q91WI5|Q91WI5_MOUSE	i	20642000	20667000	17025000	13815000			13038000	11151000	0	2	18037250	12094500
P27046;F6QMB7	P27046	Alpha-mannosidase 2	MAN2A1	Man2a1	sp|P27046|MA2A1_MOUSE Alpha-mannosidase 2 OS=Mus musculus OX=10090 GN=Man2a1 PE=1 SV=2	i	43818000	41873000	43215000	46952000	33826000	26906000	30106000	27233000	0	0	43964500	29517750
Q3TFK5;A0A0A6YWB3	Q3TFK5;A0A0A6YWB3	G patch domain-containing protein 4	GPATCH4	Gpatch4	sp|Q3TFK5|GPTC4_MOUSE G patch domain-containing protein 4 OS=Mus musculus OX=10090 GN=Gpatch4 PE=1 SV=1;tr|A0A0A6YWB3|A0A0A6YWB3_MOUSE G patch domain-containing protein 4 (Fragment) OS=Mus musculus OX=10090 GN=Gpatch4 PE=1 SV=1	i	10208000	13171000	9171300	8144200	5356700	8141700		6994000	0	1	10173625	6830800
Q6PGC1;Q8BN72;Q3TRV5	Q6PGC1	ATP-dependent RNA helicase Dhx29	DHX29	Dhx29	sp|Q6PGC1|DHX29_MOUSE ATP-dependent RNA helicase DHX29 OS=Mus musculus OX=10090 GN=Dhx29 PE=1 SV=1	i	36435000	19291000	26670000	35466000	19107000	23417000	15206000	21580000	0	0	29465500	19827500
Q9DB96;B0LAE8	Q9DB96	Neuroguidin	NGDN	Ngdn	sp|Q9DB96|NGDN_MOUSE Neuroguidin OS=Mus musculus OX=10090 GN=Ngdn PE=1 SV=1	i	25380000	22903000	22420000	21133000	15285000	13226000	17862000		0	1	22959000	1.54577e+07
Q80TM2;P26039;Q3UHS6;Q0V930;Q3TBC3;Q8C9Z8;A2AIM2;F6S1V7;F6SX70	Q80TM2;P26039;Q3UHS6	Talin-1	TLN1	Tln1	tr|Q80TM2|Q80TM2_MOUSE MKIAA1027 protein (Fragment) OS=Mus musculus OX=10090 GN=Tln1 PE=2 SV=4;sp|P26039|TLN1_MOUSE Talin-1 OS=Mus musculus OX=10090 GN=Tln1 PE=1 SV=2;tr|Q3UHS6|Q3UHS6_MOUSE Talin-1 OS=Mus musculus OX=10090 GN=Tln1 PE=2 SV=1	i	866130000	948080000	891400000	860730000	552580000	609180000	635490000	608750000	0	0	891585000	601500000
P50518;A0A0N4SW07;A0A0N4SW34;A0A0N4SWA3;Q9D593	P50518;A0A0N4SW07;A0A0N4SW34	V-type proton ATPase subunit E 1	ATP6V1E1	Atp6v1e1	sp|P50518|VATE1_MOUSE V-type proton ATPase subunit E 1 OS=Mus musculus OX=10090 GN=Atp6v1e1 PE=1 SV=2;tr|A0A0N4SW07|A0A0N4SW07_MOUSE V-type proton ATPase subunit E 1 (Fragment) OS=Mus musculus OX=10090 GN=Atp6v1e1 PE=1 SV=1;tr|A0A0N4SW34|A0A0N4SW34_MOUSE V	i	167210000	66690000	196620000	156980000	137420000	97139000	55131000	106760000	0	0	146875000	99112500
Q05CL8;I3PQW3;A2AMD0;A0A0G2JFW4;A3KML4	Q05CL8;I3PQW3	La-related protein 7	LARP7	Larp7	sp|Q05CL8|LARP7_MOUSE La-related protein 7 OS=Mus musculus OX=10090 GN=Larp7 PE=1 SV=2;tr|I3PQW3|I3PQW3_MOUSE La-related protein 7 OS=Mus musculus OX=10090 GN=Larp7 PE=3 SV=1	i	24263000	27035000	23041000	21968000	14067000	14939000	18818000	17223000	0	0	24076750	16261750
Q91WS0	Q91WS0	CDGSH iron-sulfur domain-containing protein 1	CISD1	Cisd1	sp|Q91WS0|CISD1_MOUSE CDGSH iron-sulfur domain-containing protein 1 OS=Mus musculus OX=10090 GN=Cisd1 PE=1 SV=1	i	127580000	122230000	89627000	98001000	69998000	66658000	78259000	80933000	0	0	109359500	73962000
G3UVU9;B2WTI1;B2WTI2;Q9ERI5;F6VRF7;F6VMC4;A4FUU3	G3UVU9;B2WTI1;B2WTI2;Q9ERI5;F6VRF7;F6VMC4;A4FUU3	Bifunctional arginine demethylase and lysyl-hydroxylase JMJD6	JMJD6	Jmjd6	tr|G3UVU9|G3UVU9_MOUSE Bifunctional arginine demethylase and lysyl-hydroxylase JMJD6 OS=Mus musculus OX=10090 GN=Jmjd6 PE=1 SV=1;tr|B2WTI1|B2WTI1_MOUSE Phosphatidylserine receptor transcript variant 1 OS=Mus musculus OX=10090 GN=Jmjd6 PE=2 SV=1;tr|B2WTI2|B	i	95258000	80703000	81394000	71201000	37462000		66628000	62574000	0	1	82139000	5.55547e+07
Q640M1;Q3UYD0;Q3UYV5	Q640M1;Q3UYD0	U3 small nucleolar RNA-associated protein 14 homolog A	UTP14A	Utp14a	sp|Q640M1|UT14A_MOUSE U3 small nucleolar RNA-associated protein 14 homolog A OS=Mus musculus OX=10090 GN=Utp14a PE=1 SV=1;tr|Q3UYD0|Q3UYD0_MOUSE U3 small nucleolar RNA-associated protein 14 homolog A OS=Mus musculus OX=10090 GN=Utp14a PE=2 SV=1	i	195730000	217260000	200300000	186510000	112650000	137290000	149240000	142860000	0	0	199950000	135510000
Q3UWS9;Q3U7H9;P99029;G3UZJ4;H3BJQ7;A0A494BAZ4;Q9D6X2;Q9JHL8;Q91YU9	Q3UWS9;Q3U7H9;P99029;G3UZJ4;H3BJQ7;A0A494BAZ4;Q9D6X2;Q9JHL8	Peroxiredoxin-5, mitochondrial	PRDX5	Prdx5	tr|Q3UWS9|Q3UWS9_MOUSE Peroxiredoxin-5 (Fragment) OS=Mus musculus OX=10090 GN=Prdx5 PE=2 SV=1;tr|Q3U7H9|Q3U7H9_MOUSE Peroxiredoxin-5 (Fragment) OS=Mus musculus OX=10090 GN=Prdx5 PE=2 SV=1;sp|P99029|PRDX5_MOUSE Peroxiredoxin-5, mitochondrial OS=Mus musculus	i	350310000	397260000	357280000	342950000	228000000	221650000	280750000	251030000	0	0	361950000	245357500
Q8R3N1;Q3TSX5;Q9CSY8;Q8C539;A0A0J9YU38	Q8R3N1;Q3TSX5;Q9CSY8	Nucleolar protein 14	NOP14	Nop14	sp|Q8R3N1|NOP14_MOUSE Nucleolar protein 14 OS=Mus musculus OX=10090 GN=Nop14 PE=1 SV=2;tr|Q3TSX5|Q3TSX5_MOUSE Nucleolar protein 14 (Fragment) OS=Mus musculus OX=10090 GN=Nop14 PE=2 SV=1;tr|Q9CSY8|Q9CSY8_MOUSE Nucleolar protein 14 (Fragment) OS=Mus musculus	i	57961000	52154000	48047000	49887000	36087000	36394000	30107000	38459000	0	0	52012250	35261750
A0A0R4J260;B2RRE7	A0A0R4J260;B2RRE7	OTU domain-containing protein 4	OTUD4	Otud4	tr|A0A0R4J260|A0A0R4J260_MOUSE ubiquitinyl hydrolase 1 OS=Mus musculus OX=10090 GN=Otud4 PE=1 SV=1;sp|B2RRE7|OTUD4_MOUSE OTU domain-containing protein 4 OS=Mus musculus OX=10090 GN=Otud4 PE=1 SV=1	i	12793000	12746000	10919000	10477000	8547000	6966900		8372100	0	1	11733750	7962000
A0A0U1RP13;Q8VDP6;A0A0U1RNI6;A0A0U1RPV3;A0A0U1RQ57;A0A0U1RP60;Q05BY1	A0A0U1RP13;Q8VDP6	CDP-diacylglycerol--inositol 3-phosphatidyltransferase	CDIPT	Cdipt	tr|A0A0U1RP13|A0A0U1RP13_MOUSE CDP-diacylglycerol--inositol 3-phosphatidyltransferase OS=Mus musculus OX=10090 GN=Cdipt PE=1 SV=1;sp|Q8VDP6|CDIPT_MOUSE CDP-diacylglycerol--inositol 3-phosphatidyltransferase OS=Mus musculus OX=10090 GN=Cdipt PE=1 SV=1	i	124040000	89929000	112100000	145120000	90334000	88764000	65028000	77410000	0	0	117797250	80384000
E9PZ21;Q3V0L4;Q3UKR8;Q3TTX8;Q3TPK8;Q91W59;Q8BUX2;Q3TRU8;G3UZJ9;Q3TTE1;Q8BKJ2;A0A6I8MX12;Q8BWL5	E9PZ21;Q3V0L4;Q3UKR8;Q3TTX8;Q3TPK8;Q91W59	RNA-binding motif, single-stranded-interacting protein 1	RBMS1	Rbms1	tr|E9PZ21|E9PZ21_MOUSE RNA-binding motif, single-stranded-interacting protein 1 OS=Mus musculus OX=10090 GN=Rbms1 PE=1 SV=1;tr|Q3V0L4|Q3V0L4_MOUSE RNA-binding motif, single-stranded-interacting protein 1 OS=Mus musculus OX=10090 GN=Rbms1 PE=2 SV=1;tr|Q3UKR	i	29763000	35777000	30760000	28438000				21284000	0	3	31184500	21284000
Q3U3C4;Q3TRJ7;Q62419;Q3TJB4;A0A3B2W7K0;A2ALV1;Q8BXU5;A2ALV3;Q62420	Q3U3C4;Q3TRJ7;Q62419;Q3TJB4;A0A3B2W7K0	Endophilin-A2	SH3GL1	Sh3gl1	tr|Q3U3C4|Q3U3C4_MOUSE SH3 domain containing GRB2 like 1, endophilin A2 OS=Mus musculus OX=10090 GN=Sh3gl1 PE=2 SV=1;tr|Q3TRJ7|Q3TRJ7_MOUSE SH3-domain GRB2-like 1 OS=Mus musculus OX=10090 GN=Sh3gl1 PE=1 SV=1;sp|Q62419|SH3G1_MOUSE Endophilin-A2 OS=Mus muscu	i	764320000	414060000	521450000	525630000	426570000	356480000	293540000	442410000	0	0	556365000	379750000
Q3U417;Q8C8U0;Q3UJ84;Q6IQY8;F7CUU8;F6S1C4;G3X957;O35711;A0A0N4SUZ5	Q3U417;Q8C8U0;Q3UJ84	Liprin-beta-1	PPFIBP1	Ppfibp1	tr|Q3U417|Q3U417_MOUSE Liprin-beta-1 OS=Mus musculus OX=10090 GN=Ppfibp1 PE=2 SV=1;sp|Q8C8U0|LIPB1_MOUSE Liprin-beta-1 OS=Mus musculus OX=10090 GN=Ppfibp1 PE=1 SV=3;tr|Q3UJ84|Q3UJ84_MOUSE Liprin-beta-1 OS=Mus musculus OX=10090 GN=Ppfibp1 PE=2 SV=1	i	196690000	190640000	177710000	175340000	132490000	135760000	121610000	116200000	0	0	185095000	126515000
Q5NCU4;Q5NCU5;A0A1L1SSH9;P07214;Q3TXI6;Q5NCU3	Q5NCU4;Q5NCU5;A0A1L1SSH9;P07214;Q3TXI6	SPARC	SPARC	Sparc	tr|Q5NCU4|Q5NCU4_MOUSE SPARC OS=Mus musculus OX=10090 GN=Sparc PE=1 SV=1;tr|Q5NCU5|Q5NCU5_MOUSE SPARC OS=Mus musculus OX=10090 GN=Sparc PE=1 SV=1;tr|A0A1L1SSH9|A0A1L1SSH9_MOUSE SPARC OS=Mus musculus OX=10090 GN=Sparc PE=1 SV=1;sp|P07214|SPRC_MOUSE SPARC OS	i	42516000	44342000	42085000	40512000	26796000	23595000	31536000	33976000	0	0	42363750	28975750
Q810V0;A0PJ89;Q9D7V6;Q8K0Z2;Q9CYN7	Q810V0;A0PJ89;Q9D7V6	U3 small nucleolar ribonucleoprotein protein MPP10	MPHOSPH10	Mphosph10	sp|Q810V0|MPP10_MOUSE U3 small nucleolar ribonucleoprotein protein MPP10 OS=Mus musculus OX=10090 GN=Mphosph10 PE=1 SV=2;tr|A0PJ89|A0PJ89_MOUSE Mphosph10 protein (Fragment) OS=Mus musculus OX=10090 GN=Mphosph10 PE=2 SV=1;tr|Q9D7V6|Q9D7V6_MOUSE U3 small nuc	i	53637000	25573000	49079000	52194000		41096000	20762000	30751000	0	1	45120750	3.08697e+07
Q8K0D5	Q8K0D5	Elongation factor G, mitochondrial	GFM1	Gfm1	sp|Q8K0D5|EFGM_MOUSE Elongation factor G, mitochondrial OS=Mus musculus OX=10090 GN=Gfm1 PE=1 SV=1	i	136790000	135130000	117540000	120630000	93817000	73621000	95665000	85924000	0	0	127522500	87256750
Q8BJW5	Q8BJW5	Nucleolar protein 11	NOL11	Nol11	sp|Q8BJW5|NOL11_MOUSE Nucleolar protein 11 OS=Mus musculus OX=10090 GN=Nol11 PE=2 SV=1	i	78029000	71706000	92107000	59631000	60470000	40627000	55060000	50140000	0	0	75368250	51574250
Q9WTX8;Q3TDV6	Q9WTX8	Mitotic spindle assembly checkpoint protein MAD1	MAD1L1	Mad1l1	sp|Q9WTX8|MD1L1_MOUSE Mitotic spindle assembly checkpoint protein MAD1 OS=Mus musculus OX=10090 GN=Mad1l1 PE=1 SV=1	i	12359000	13951000	9775300	8874100	7159000	6395900	10482000	6731100	0	0	11239850	7692000
A1A596;Q8R538;Q2M1K2;Q8BU03;Q8K2C4	A1A596;Q8R538;Q2M1K2;Q8BU03	Periodic tryptophan protein 2 homolog	PWP2	Pwp2	tr|A1A596|A1A596_MOUSE Pwp2 protein OS=Mus musculus OX=10090 GN=Pwp2 PE=2 SV=1;tr|Q8R538|Q8R538_MOUSE WD-repeat protein p103 OS=Mus musculus OX=10090 GN=Pwp2 PE=2 SV=1;tr|Q2M1K2|Q2M1K2_MOUSE PWP2 periodic tryptophan protein homolog (Yeast) OS=Mus musculus	i	120390000	53353000	125350000	106840000	66814000	81130000	65924000	63960000	0	0	101483250	69457000
Q9CR02	Q9CR02	Translation machinery-associated protein 16	TMA16	Tma16	sp|Q9CR02|TMA16_MOUSE Translation machinery-associated protein 16 OS=Mus musculus OX=10090 GN=Tma16 PE=1 SV=1	i	19734000	18740000	13941000	15824000	10672000	11683000	11972000	12407000	0	0	17059750	11683500
Q8BTU1;A0A8J2HKR5	Q8BTU1	Cilia- and flagella-associated protein 20	CFAP20	Cfap20	sp|Q8BTU1|CFA20_MOUSE Cilia- and flagella-associated protein 20 OS=Mus musculus OX=10090 GN=Cfap20 PE=1 SV=1	i	20049000	16472000	14629000	14465000	11258000	10954000		11492000	0	1	16403750	1.12347e+07
Q9D023;A0A0A6YY89;Q6PAR8;Q925J5;Q925J4;G5E869	Q9D023	Mitochondrial pyruvate carrier 2	MPC2	Mpc2	sp|Q9D023|MPC2_MOUSE Mitochondrial pyruvate carrier 2 OS=Mus musculus OX=10090 GN=Mpc2 PE=1 SV=1	i	107070000	97153000	69269000	93828000	55701000	62578000	78153000	55179000	0	0	91830000	62902750
A0A5F8MPK9;Q9EP69;B0LAE6;A0A1L1SR59	A0A5F8MPK9;Q9EP69	Phosphatidylinositide phosphatase SAC1	SACM1L	Sacm1l	tr|A0A5F8MPK9|A0A5F8MPK9_MOUSE Phosphatidylinositol-3-phosphatase SAC1 OS=Mus musculus OX=10090 GN=Sacm1l PE=1 SV=1;sp|Q9EP69|SAC1_MOUSE Phosphatidylinositol-3-phosphatase SAC1 OS=Mus musculus OX=10090 GN=Sacm1l PE=1 SV=1	i	123590000	123000000	109960000	113070000	76016000	79163000	90061000	76743000	0	0	117405000	80495750
Q9QWV9;E9Q7A7	Q9QWV9	Cyclin-T1	CCNT1	Ccnt1	sp|Q9QWV9|CCNT1_MOUSE Cyclin-T1 OS=Mus musculus OX=10090 GN=Ccnt1 PE=1 SV=3	i	10942000	12095000	11489000	10171000	7665800				0	3	11174250	7665800
A0A1B0GR11;Q93092	A0A1B0GR11;Q93092	Transaldolase	TALDO1	Taldo1	tr|A0A1B0GR11|A0A1B0GR11_MOUSE Transaldolase OS=Mus musculus OX=10090 GN=Taldo1 PE=1 SV=1;sp|Q93092|TALDO_MOUSE Transaldolase OS=Mus musculus OX=10090 GN=Taldo1 PE=1 SV=2	i	203370000	248630000	211950000	195380000	130990000	141060000	173700000	144130000	0	0	214832500	147470000
Q921I9;Q542B0;A0A2R8VHM9	Q921I9;Q542B0	Exosome complex component RRP41	EXOSC4	Exosc4	sp|Q921I9|EXOS4_MOUSE Exosome complex component RRP41 OS=Mus musculus OX=10090 GN=Exosc4 PE=1 SV=3;tr|Q542B0|Q542B0_MOUSE Exosome complex component RRP41 OS=Mus musculus OX=10090 GN=Exosc4 PE=1 SV=1	i	42030000	29402000	43741000	51615000		35304000	15276000	35342000	0	1	41697000	2.86407e+07
Q3U7R1;A0A1W2P784	Q3U7R1;A0A1W2P784	Extended synaptotagmin-1	ESYT1	Esyt1	sp|Q3U7R1|ESYT1_MOUSE Extended synaptotagmin-1 OS=Mus musculus OX=10090 GN=Esyt1 PE=1 SV=2;tr|A0A1W2P784|A0A1W2P784_MOUSE Extended synaptotagmin-1 (Fragment) OS=Mus musculus OX=10090 GN=Esyt1 PE=1 SV=1	i	85877000	105830000	94393000	92209000	77034000	66069000	56203000	60627000	0	0	94577250	64983250
Q3UH59;Q61879;Q5SV64;Q80T68;Q8BLI1;Q4KMN4;Q8BLI3;Q6PB65;Q8BWI3;Q8BXF2	Q3UH59;Q61879;Q5SV64;Q80T68;Q8BLI1;Q4KMN4	Myosin-10	MYH10	Myh10	tr|Q3UH59|Q3UH59_MOUSE Myosin-10 OS=Mus musculus OX=10090 GN=Myh10 PE=1 SV=1;sp|Q61879|MYH10_MOUSE Myosin-10 OS=Mus musculus OX=10090 GN=Myh10 PE=1 SV=2;tr|Q5SV64|Q5SV64_MOUSE Myosin-10 OS=Mus musculus OX=10090 GN=Myh10 PE=1 SV=1;tr|Q80T68|Q80T68_MOUSE MKI	i	101800000	117120000	102870000	94173000	67158000	71989000	81018000	65915000	0	0	103990750	71520000
E9Q6A7;A2A655;A2A654;E5D6T0;Q3UPA6;Q8K092;Q8CFX5;Q6P9L3;A2A653;Q8VDN7;Q3TMJ3	E9Q6A7;A2A655;A2A654;E5D6T0;Q3UPA6		BPTF	Bptf	tr|E9Q6A7|E9Q6A7_MOUSE Bromodomain PHD finger transcription factor OS=Mus musculus OX=10090 GN=Bptf PE=1 SV=1;tr|A2A655|A2A655_MOUSE Bromodomain PHD finger transcription factor OS=Mus musculus OX=10090 GN=Bptf PE=1 SV=1;tr|A2A654|A2A654_MOUSE Bromodomain P	i	8063500	9766700	7362900	7891200	4899800	5416400	6498900	5952100	0	0	8271075	5691800
Q8BI72;A0A1I7Q4A1	Q8BI72	CDKN2A-interacting protein	CDKN2AIP	Cdkn2aip	sp|Q8BI72|CARF_MOUSE CDKN2A-interacting protein OS=Mus musculus OX=10090 GN=Cdkn2aip PE=1 SV=1	i	10965000	13310000	11881000	8516800	7401400	7217300	8746500	7395400	0	0	11168200	7690150
Q3ULI3;Q9CZZ4;Q9CR00;Q3THC1;A0A0G2JGN6	Q3ULI3;Q9CZZ4;Q9CR00;Q3THC1;A0A0G2JGN6	26S proteasome non-ATPase regulatory subunit 9	PSMD9	Psmd9	tr|Q3ULI3|Q3ULI3_MOUSE PSMD9 OS=Mus musculus OX=10090 GN=Psmd9 PE=2 SV=1;tr|Q9CZZ4|Q9CZZ4_MOUSE 26S proteasome non-ATPase regulatory subunit 9 OS=Mus musculus OX=10090 GN=Psmd9 PE=2 SV=1;sp|Q9CR00|PSMD9_MOUSE 26S proteasome non-ATPase regulatory subunit 9	i	57380000	68938000	58091000	62941000	40901000	41742000	46684000	40996000	0	0	61837500	42580750
Q6DID3;Q3TBS5;Q7TSH6;Q8BXA9;Q3TZC7;Q99LN2;A0A338P6R5	Q6DID3;Q3TBS5;Q7TSH6	Protein SCAF8	SCAF8	Scaf8	sp|Q6DID3|SCAF8_MOUSE SR-related and CTD-associated factor 8 OS=Mus musculus OX=10090 GN=Scaf8 PE=1 SV=1;tr|Q3TBS5|Q3TBS5_MOUSE SR-related CTD associated factor 8 (Fragment) OS=Mus musculus OX=10090 GN=Scaf8 PE=2 SV=1;sp|Q7TSH6|SCAF4_MOUSE SR-related and C	i	128790000	144380000	149500000	145620000	97290000	105270000	72067000	116810000	0	0	142072500	97859250
Q9R0X4;Q32MW3	Q9R0X4;Q32MW3	Acyl-coenzyme A thioesterase 9, mitochondrial;Acyl-coenzyme A thioesterase 10, mitochondrial	ACOT9	Acot9	sp|Q9R0X4|ACOT9_MOUSE Acyl-coenzyme A thioesterase 9, mitochondrial OS=Mus musculus OX=10090 GN=Acot9 PE=1 SV=1;sp|Q32MW3|ACO10_MOUSE Acyl-coenzyme A thioesterase 10, mitochondrial OS=Mus musculus OX=10090 GN=Acot10 PE=2 SV=1	i	330460000	340820000	312040000	276500000	184890000	219830000	258950000	205590000	0	0	314955000	217315000
Q8R0K4;H3BLI5;H3BJB7	Q8R0K4;H3BLI5	Coiled-coil domain-containing protein 137	CCDC137	Ccdc137	sp|Q8R0K4|CC137_MOUSE Coiled-coil domain-containing protein 137 OS=Mus musculus OX=10090 GN=Ccdc137 PE=2 SV=1;tr|H3BLI5|H3BLI5_MOUSE Coiled-coil domain-containing protein 137 (Fragment) OS=Mus musculus OX=10090 GN=Ccdc137 PE=1 SV=1	i	22673000	36304000	20313000	19800000	11790000	15815000	22065000	18715000	0	0	24772500	17096250
A0A498WGK2;Q8BP47;A0A494BAX5;A0A494BB89;A0A494BAW6;A0A494B927;A0A494B996;A0A494B9G0;A0A494B949	A0A498WGK2;Q8BP47;A0A494BAX5;A0A494BB89	Asparagine--tRNA ligase, cytoplasmic	NARS1	NARS1	tr|A0A498WGK2|A0A498WGK2_MOUSE asparagine--tRNA ligase OS=Mus musculus OX=10090 GN=Nars PE=1 SV=1;sp|Q8BP47|SYNC_MOUSE Asparagine--tRNA ligase, cytoplasmic OS=Mus musculus OX=10090 GN=NARS1 PE=1 SV=2;tr|A0A494BAX5|A0A494BAX5_MOUSE asparagine--tRNA ligase (	i	826500000	806320000	840910000	722690000	566210000	526940000	558970000	556130000	0	0	799105000	552062500
Q0VBU4;Q9D024;F7C265;B1AR93	Q0VBU4;Q9D024;F7C265	Coiled-coil domain-containing protein 47	CCDC47	Ccdc47	tr|Q0VBU4|Q0VBU4_MOUSE Coiled-coil domain containing 47 OS=Mus musculus OX=10090 GN=Ccdc47 PE=2 SV=1;sp|Q9D024|CCD47_MOUSE PAT complex subunit CCDC47 OS=Mus musculus OX=10090 GN=Ccdc47 PE=1 SV=2;tr|F7C265|F7C265_MOUSE PAT complex subunit CCDC47 (Fragment)	i	95931000	99699000	88343000	76411000	65296000	58299000	65874000	59763000	0	0	90096000	62308000
Q9CZN7	Q9CZN7	Serine hydroxymethyltransferase	SHMT2	Shmt2	sp|Q9CZN7|GLYM_MOUSE Serine hydroxymethyltransferase, mitochondrial OS=Mus musculus OX=10090 GN=Shmt2 PE=1 SV=1	i	1239800000	1202900000	1216400000	1149900000	781840000	865190000	904080000	775340000	0	0	1202250000	831612500
Q8VCY6;Q3TE84;Q8R187	Q8VCY6;Q3TE84	U3 small nucleolar RNA-associated protein 6 homolog	UTP6	Utp6	sp|Q8VCY6|UTP6_MOUSE U3 small nucleolar RNA-associated protein 6 homolog OS=Mus musculus OX=10090 GN=Utp6 PE=2 SV=1;tr|Q3TE84|Q3TE84_MOUSE U3 small nucleolar RNA-associated protein 6 homolog OS=Mus musculus OX=10090 GN=Utp6 PE=2 SV=1	i	24417000	29971000	23024000	21263000	15453000	15893000	19169000	17831000	0	0	24668750	17086500
Q642K0;A0A1W2P6F6;A0A1W2P7Q9;Q60605;A0A1W2P6G5;Q3TIG9;B0LAC7;Q8CI43	Q642K0;A0A1W2P6F6;A0A1W2P7Q9;Q60605;A0A1W2P6G5;Q3TIG9	Myosin light polypeptide 6	MYL6	Myl6	tr|Q642K0|Q642K0_MOUSE Myl6 protein OS=Mus musculus OX=10090 GN=Myl6 PE=2 SV=1;tr|A0A1W2P6F6|A0A1W2P6F6_MOUSE Myosin light polypeptide 6 OS=Mus musculus OX=10090 GN=Myl6 PE=1 SV=1;tr|A0A1W2P7Q9|A0A1W2P7Q9_MOUSE Myosin light polypeptide 6 OS=Mus musculus OX	i	878610000	899890000	850800000	746510000	563060000	528660000	638610000	614770000	0	0	843952500	586275000
A0A2K6EDK3;Q6PIP5;Q8BJK0;A0A2I3BQP7;Q8C100;Q3UZN2	A0A2K6EDK3;Q6PIP5	NudC domain-containing protein 1	NUDCD1	Nudcd1	tr|A0A2K6EDK3|A0A2K6EDK3_MOUSE NudC domain-containing protein 1 OS=Mus musculus OX=10090 GN=Nudcd1 PE=1 SV=1;sp|Q6PIP5|NUDC1_MOUSE NudC domain-containing protein 1 OS=Mus musculus OX=10090 GN=Nudcd1 PE=1 SV=2	i	29717000	35284000	30595000	28448000	21566000	19117000	24203000	21298000	0	0	31011000	21546000
E9PUA5;A0A068BFR6;Q9QWT9;Q5BJ94;Q9JKY9;G3UXN2;Q810Z7;G3UX22	E9PUA5;A0A068BFR6;Q9QWT9;Q5BJ94	Kinesin-like protein;Kinesin-like protein KIFC1	KIFC1	Kifc1	tr|E9PUA5|E9PUA5_MOUSE Kinesin-like protein OS=Mus musculus OX=10090 GN=Kifc5b PE=1 SV=1;tr|A0A068BFR6|A0A068BFR6_MOUSE Kinesin-like protein OS=Mus musculus OX=10090 GN=Kifc1 PE=2 SV=1;sp|Q9QWT9|KIFC1_MOUSE Kinesin-like protein KIFC1 OS=Mus musculus OX=100	i	14112000	19304000	16189000	13139000		11461000	10284000	10954000	0	1	15686000	1.08997e+07
P05480;Q3UKD6;Q05DV0;Q8CEI0;Q3U6Q5;Q3TCS3;F6UND7;P25911;P08103	P05480;Q3UKD6	Neuronal proto-oncogene tyrosine-protein kinase Src;Non-specific protein-tyrosine kinase	SRC	Src	sp|P05480|SRC_MOUSE Proto-oncogene tyrosine-protein kinase Src OS=Mus musculus OX=10090 GN=Src PE=1 SV=5;tr|Q3UKD6|Q3UKD6_MOUSE Tyrosine-protein kinase OS=Mus musculus OX=10090 GN=Src PE=2 SV=1	i	62422000	70044000	67073000	64388000	44166000	49339000	47800000	42270000	0	0	65981750	45893750
Q99ME9;Q3TPJ4;Q3UR29;A0A217FL53;Q8CCQ5	Q99ME9;Q3TPJ4;Q3UR29	Nucleolar GTP-binding protein 1	GTPBP4	Gtpbp4	sp|Q99ME9|GTPB4_MOUSE GTP-binding protein 4 OS=Mus musculus OX=10090 GN=Gtpbp4 PE=1 SV=3;tr|Q3TPJ4|Q3TPJ4_MOUSE OBG-type G domain-containing protein (Fragment) OS=Mus musculus OX=10090 GN=Gtpbp4 PE=2 SV=1;tr|Q3UR29|Q3UR29_MOUSE OBG-type G domain-containing	i	114580000	115790000	111010000	113540000	70440000	89072000	79318000	78105000	0	0	113730000	79233750
A0A087WPL1;F7C957;Q8R1G6	A0A087WPL1;F7C957;Q8R1G6	PDZ and LIM domain protein 2	PDLIM2	Pdlim2	tr|A0A087WPL1|A0A087WPL1_MOUSE PDZ and LIM domain protein 2 OS=Mus musculus OX=10090 GN=Pdlim2 PE=1 SV=1;tr|F7C957|F7C957_MOUSE PDZ and LIM domain protein 2 (Fragment) OS=Mus musculus OX=10090 GN=Pdlim2 PE=1 SV=1;sp|Q8R1G6|PDLI2_MOUSE PDZ and LIM domain pr	i	15226000	24101000	14214000	19299000	12234000	15637000	10825000	12069000	0	0	18210000	12691250
Q61024;Q3TV20;Q3TIA9;D3Z0C2;D3YYR0;D3Z028	Q61024;Q3TV20;Q3TIA9	Asparagine synthetase [glutamine-hydrolyzing]	ASNS	Asns	sp|Q61024|ASNS_MOUSE Asparagine synthetase [glutamine-hydrolyzing] OS=Mus musculus OX=10090 GN=Asns PE=1 SV=3;tr|Q3TV20|Q3TV20_MOUSE Asparagine synthetase [glutamine-hydrolyzing] OS=Mus musculus OX=10090 GN=Asns PE=2 SV=1;tr|Q3TIA9|Q3TIA9_MOUSE Asparagine	i	191190000	233930000	227830000	226920000	149710000	155710000	157260000	150610000	0	0	219967500	153322500
Q3TU49;Q80Y46;Q8BNM6;O35134;Q05DK4;Q05BP7;Q3TUG2;Q3UHI3;Q8C2X2;A0A0U1RPX8;Q8BR29;Q3UZ02;A0A0U1RPM9	Q3TU49;Q80Y46;Q8BNM6;O35134;Q05DK4;Q05BP7;Q3TUG2;Q3UHI3;Q8C2X2	DNA-directed RNA polymerase;DNA-directed RNA polymerase I subunit RPA1	POLR1A	Polr1a	tr|Q3TU49|Q3TU49_MOUSE DNA-directed RNA polymerase subunit (Fragment) OS=Mus musculus OX=10090 GN=Polr1a PE=2 SV=1;tr|Q80Y46|Q80Y46_MOUSE DNA-directed RNA polymerase subunit (Fragment) OS=Mus musculus OX=10090 GN=Polr1a PE=2 SV=1;tr|Q8BNM6|Q8BNM6_MOUSE DNA	i	28422000	29960000	23230000	23543000	19369000	17732000	19699000	16523000	0	0	26288750	18330750
P03975;Q3UGR7	P03975;Q3UGR7	IgE-binding protein	IAP	Iap	sp|P03975|IGEB_MOUSE IgE-binding protein OS=Mus musculus OX=10090 GN=Iap PE=2 SV=1;tr|Q3UGR7|Q3UGR7_MOUSE Gag_p24 domain-containing protein (Fragment) OS=Mus musculus OX=10090 PE=2 SV=1	i	74823000	74099000	62133000	76855000	44089000	55458000	51982000	49241000	0	0	71977500	50192500
Q61033	Q61033	Lamina-associated polypeptide 2, isoforms alpha/zeta	TMPO	Tmpo	sp|Q61033|LAP2A_MOUSE Lamina-associated polypeptide 2, isoforms alpha/zeta OS=Mus musculus OX=10090 GN=Tmpo PE=1 SV=4	i	169240000	171390000	153870000	132910000	103910000	105180000	118380000	110300000	0	0	156852500	109442500
Q8R1F1;A2ARS6	Q8R1F1	Niban-like protein 1	NIBAN2	Niban2	sp|Q8R1F1|NIBA2_MOUSE Protein Niban 2 OS=Mus musculus OX=10090 GN=Niban2 PE=1 SV=2	i	161950000	154050000	135550000	154810000	103440000	106310000	120120000	93444000	0	0	151590000	105828500
Q8R3C7;Q8BZY3;Q61655;Q9QY15	Q8R3C7;Q8BZY3;Q61655	ATP-dependent RNA helicase DDX19A	DDX19A	Ddx19a	tr|Q8R3C7|Q8R3C7_MOUSE RNA helicase OS=Mus musculus OX=10090 GN=Ddx19b PE=1 SV=1;tr|Q8BZY3|Q8BZY3_MOUSE RNA helicase OS=Mus musculus OX=10090 GN=Ddx19b PE=1 SV=1;sp|Q61655|DD19A_MOUSE ATP-dependent RNA helicase DDX19A OS=Mus musculus OX=10090 GN=Ddx19a PE=	i	49310000	56276000	50187000	44769000	32489000	37990000	37846000	31978000	0	0	50135500	35075750
Q99L61;Q3ULB1;Q921W7;P47226;D6RH72;A2ALC6;Q3V085;B1AXB9	Q99L61;Q3ULB1;Q921W7;P47226;D6RH72	Testin	TES	Tes	tr|Q99L61|Q99L61_MOUSE Testin OS=Mus musculus OX=10090 GN=Tes PE=2 SV=1;tr|Q3ULB1|Q3ULB1_MOUSE Testin OS=Mus musculus OX=10090 GN=Tes PE=1 SV=1;tr|Q921W7|Q921W7_MOUSE Testin OS=Mus musculus OX=10090 GN=Tes PE=1 SV=2;sp|P47226|TES_MOUSE Testin OS=Mus muscul	i	13199000	17907000	15816000	15404000		10903000			0	3	15581500	10903000
A0A0R4J0I9;Q91ZX7;Q3U454;Q3U5J2;Q811K6;Q8C4T5;F6UAC8;A0A0N4SUL9;H3BJH0;D3Z5M3;H3BL52	A0A0R4J0I9;Q91ZX7	Prolow-density lipoprotein receptor-related protein 1;Low-density lipoprotein receptor-related protein 1 85 kDa subunit;Low-density lipoprotein receptor-related protein 1 515 kDa subunit;Low-density lipoprotein receptor-related protein 1 intracellular domain	LRP1	Lrp1	tr|A0A0R4J0I9|A0A0R4J0I9_MOUSE Prolow-density lipoprotein receptor-related protein 1 OS=Mus musculus OX=10090 GN=Lrp1 PE=1 SV=1;sp|Q91ZX7|LRP1_MOUSE Prolow-density lipoprotein receptor-related protein 1 OS=Mus musculus OX=10090 GN=Lrp1 PE=1 SV=1	i	636680000	647610000	544720000	548710000	380290000	419690000	469070000	395520000	0	0	594430000	416142500
D3YTQ3;F6VQH5;Q9Z130	D3YTQ3;F6VQH5;Q9Z130	Heterogeneous nuclear ribonucleoprotein D-like	HNRNPDL	Hnrnpdl	tr|D3YTQ3|D3YTQ3_MOUSE Heterogeneous nuclear ribonucleoprotein D-like OS=Mus musculus OX=10090 GN=Hnrnpdl PE=1 SV=1;tr|F6VQH5|F6VQH5_MOUSE Heterogeneous nuclear ribonucleoprotein D-like (Fragment) OS=Mus musculus OX=10090 GN=Hnrnpdl PE=1 SV=1;sp|Q9Z130|HNR	i	54130000	52783000	47999000	49309000	38829000	35094000	33538000	35671000	0	0	51055250	35783000
Q9QZ23;A0A0N4SUH8;D3Z285	Q9QZ23;A0A0N4SUH8	NFU1 iron-sulfur cluster scaffold homolog, mitochondrial	NFU1	Nfu1	sp|Q9QZ23|NFU1_MOUSE NFU1 iron-sulfur cluster scaffold homolog, mitochondrial OS=Mus musculus OX=10090 GN=Nfu1 PE=1 SV=2;tr|A0A0N4SUH8|A0A0N4SUH8_MOUSE NFU1 iron-sulfur cluster scaffold homolog, mitochondrial OS=Mus musculus OX=10090 GN=Nfu1 PE=1 SV=1	i	134140000	147920000	115630000	114420000	78300000	87149000	95809000	98028000	0	0	128027500	89821500
Q9D666;F6XYA0;F7BX07;Q3TSM1;F6RMJ1;E9LV88;D3Z5Q2;D3Z3N5;E9LV85;D3YUW9;E9LV82;E9LV97;E9LV95;E9LV94;D3Z1X3;E9LV91	Q9D666	SUN domain-containing protein 1	SUN1	Sun1	sp|Q9D666|SUN1_MOUSE SUN domain-containing protein 1 OS=Mus musculus OX=10090 GN=Sun1 PE=1 SV=2	i	21782000	29107000	20487000	18188000	13471000	16464000	18249000	14701000	0	0	22391000	15721250
Q8R5H1;Q3TPH3;Q3TQV7;A0A1W2P8B7;Q3TSV9;Q3T9X4;Q3TFK2;Q8C0C2;Q99K46	Q8R5H1	Ubiquitin carboxyl-terminal hydrolase 15	USP15	Usp15	sp|Q8R5H1|UBP15_MOUSE Ubiquitin carboxyl-terminal hydrolase 15 OS=Mus musculus OX=10090 GN=Usp15 PE=1 SV=1	i	44840000	47119000	48613000	42105000	37201000	31198000	29173000	30754000	0	0	45669250	32081500
Q542G9;P07356;Q9CZI7;Q3UCD3;Q99KH3;B0V2N7;B0V2N5;B0V2N8	Q542G9;P07356;Q9CZI7;Q3UCD3;Q99KH3;B0V2N7;B0V2N5;B0V2N8	Annexin;Annexin A2	ANXA2	Anxa2	tr|Q542G9|Q542G9_MOUSE Annexin OS=Mus musculus OX=10090 GN=Anxa2 PE=1 SV=1;sp|P07356|ANXA2_MOUSE Annexin A2 OS=Mus musculus OX=10090 GN=Anxa2 PE=1 SV=2;tr|Q9CZI7|Q9CZI7_MOUSE Annexin OS=Mus musculus OX=10090 GN=Anxa2 PE=2 SV=1;tr|Q3UCD3|Q3UCD3_MOUSE Annexi	i	3.0311e+09	2861200000	2774500000	2725400000	2.0223e+09	2.0916e+09	1.9357e+09	1.9747e+09	0	0	2.84805e+09	2.00607e+09
Q8C4J7;Q8CE86;A0JLN6;F6YAR3	Q8C4J7;Q8CE86	Transducin beta-like protein 3	TBL3	Tbl3	sp|Q8C4J7|TBL3_MOUSE Transducin beta-like protein 3 OS=Mus musculus OX=10090 GN=Tbl3 PE=2 SV=1;tr|Q8CE86|Q8CE86_MOUSE Utp13 domain-containing protein OS=Mus musculus OX=10090 GN=Tbl3 PE=2 SV=1	i	107160000	127560000	116110000	121940000	68075000	95114000	86529000	84117000	0	0	118192500	83458750
A0A0J9YTU3;Q5SXY1;A0A0J9YUR2;A0A0J9YUF8;A0A0J9YV86;A0A0J9YUG8;Q3UPB2;A0A0J9YV47	A0A0J9YTU3;Q5SXY1;A0A0J9YUR2;A0A0J9YUF8;A0A0J9YV86	Cytospin-B	SPECC1	Specc1	tr|A0A0J9YTU3|A0A0J9YTU3_MOUSE Cytospin-B OS=Mus musculus OX=10090 GN=Specc1 PE=1 SV=1;sp|Q5SXY1|CYTSB_MOUSE Cytospin-B OS=Mus musculus OX=10090 GN=Specc1 PE=1 SV=2;tr|A0A0J9YUR2|A0A0J9YUR2_MOUSE Cytospin-B OS=Mus musculus OX=10090 GN=Specc1 PE=1 SV=1;tr|A	i	78913000	62400000	49400000	72691000	49696000	49651000	47245000	39424000	0	0	65851000	46504000
Q9JKF1;Q6ZQK2;Q80UW7;Q8CDT3;Q3TU98;Q05CQ4;Q8CGH5;Q8BPA6;Q3TPD2;Q3TR56;Q8CDW9;Q9D408;A0A0U1RNG5;Q8CC64;A0A0U1RPU3;Q7TMU5;Q8BV47;A0A0U1RPI2	Q9JKF1;Q6ZQK2;Q80UW7;Q8CDT3;Q3TU98	Ras GTPase-activating-like protein IQGAP1	IQGAP1	Iqgap1	sp|Q9JKF1|IQGA1_MOUSE Ras GTPase-activating-like protein IQGAP1 OS=Mus musculus OX=10090 GN=Iqgap1 PE=1 SV=2;tr|Q6ZQK2|Q6ZQK2_MOUSE MKIAA0051 protein (Fragment) OS=Mus musculus OX=10090 GN=Iqgap1 PE=2 SV=1;tr|Q80UW7|Q80UW7_MOUSE IQ motif containing GTPase	i	480580000	505560000	474160000	488770000	352810000	347200000	334710000	341910000	0	0	487267500	344157500
Q921Y1;G3X8X0;Q80TX4;Q05BH3;Q9CRI3;G3UXT5	Q921Y1;G3X8X0;Q80TX4;Q05BH3		DHX16	Dhx16	tr|Q921Y1|Q921Y1_MOUSE RNA helicase OS=Mus musculus OX=10090 GN=Dhx16 PE=2 SV=1;tr|G3X8X0|G3X8X0_MOUSE RNA helicase OS=Mus musculus OX=10090 GN=Dhx16 PE=1 SV=1;tr|Q80TX4|Q80TX4_MOUSE RNA helicase (Fragment) OS=Mus musculus OX=10090 GN=mKIAA0577 PE=4 SV=3;t	i	37871000	25943000	44436000	35068000	21116000	36930000	16859000	26327000	0	0	35829500	25308000
Q9DCM0	Q9DCM0	Persulfide dioxygenase ETHE1, mitochondrial	ETHE1	Ethe1	sp|Q9DCM0|ETHE1_MOUSE Persulfide dioxygenase ETHE1, mitochondrial OS=Mus musculus OX=10090 GN=Ethe1 PE=1 SV=2	i	95900000	64129000	71968000	74772000	69130000	53868000	27926000	66197000	0	0	76692250	54280250
Q545H7;A0A0A0MQ90;P97352	Q545H7;A0A0A0MQ90;P97352	Protein S100-A13	S100A13	S100a13	tr|Q545H7|Q545H7_MOUSE S_100 domain-containing protein OS=Mus musculus OX=10090 GN=S100a13 PE=2 SV=1;tr|A0A0A0MQ90|A0A0A0MQ90_MOUSE Protein S100-A13 OS=Mus musculus OX=10090 GN=S100a13 PE=1 SV=1;sp|P97352|S10AD_MOUSE Protein S100-A13 OS=Mus musculus OX=100	i	50090000	63492000	41589000	35612000	24513000	29033000	30820000	50713000	0	0	47695750	33769750
G5E8J3;Q8K1X1;A0A0U1RPD4;Q3TDR2	G5E8J3;Q8K1X1	WD repeat-containing protein 11	WDR11	Wdr11	tr|G5E8J3|G5E8J3_MOUSE WD repeat-containing protein 11 OS=Mus musculus OX=10090 GN=Wdr11 PE=1 SV=1;sp|Q8K1X1|WDR11_MOUSE WD repeat-containing protein 11 OS=Mus musculus OX=10090 GN=Wdr11 PE=1 SV=1	i	35062000	40220000	41768000	20056000	19202000	23611000	21520000	32887000	0	0	34276500	24305000
Q3TWN8;Q9Z110;Q3UZ27;Q3UGW8;D3Z0B4;H3BKJ8;H3BLE8;H3BKK0	Q3TWN8;Q9Z110;Q3UZ27;Q3UGW8	Delta-1-pyrroline-5-carboxylate synthase;Glutamate 5-kinase;Gamma-glutamyl phosphate reductase	ALDH18A1	Aldh18a1	tr|Q3TWN8|Q3TWN8_MOUSE Delta-1-pyrroline-5-carboxylate synthase OS=Mus musculus OX=10090 GN=Aldh18a1 PE=2 SV=1;sp|Q9Z110|P5CS_MOUSE Delta-1-pyrroline-5-carboxylate synthase OS=Mus musculus OX=10090 GN=Aldh18a1 PE=1 SV=2;tr|Q3UZ27|Q3UZ27_MOUSE Gamma-glutamy	i	731510000	689710000	632080000	730880000	477270000	499730000	504190000	494020000	0	0	696045000	493802500
Q91VE6;Q8BMY3;E0CXU3	Q91VE6	MKI67 FHA domain-interacting nucleolar phosphoprotein	NIFK	Nifk	sp|Q91VE6|MK67I_MOUSE MKI67 FHA domain-interacting nucleolar phosphoprotein OS=Mus musculus OX=10090 GN=Nifk PE=1 SV=1	i	119730000	123880000	111150000	111410000	88846000	83037000	69510000	89393000	0	0	116542500	82696500
Q3U6X7;Q3UGB9;P97377;Q3U307	Q3U6X7;Q3UGB9;P97377;Q3U307	Cyclin-dependent kinase 2	CDK2	Cdk2	tr|Q3U6X7|Q3U6X7_MOUSE Protein kinase domain-containing protein OS=Mus musculus OX=10090 GN=Cdk2 PE=2 SV=1;tr|Q3UGB9|Q3UGB9_MOUSE Protein kinase domain-containing protein OS=Mus musculus OX=10090 GN=Cdk2 PE=2 SV=1;sp|P97377|CDK2_MOUSE Cyclin-dependent kina	i	29154000	31859000	35494000	38709000	21897000			26122000	0	2	33804000	24009500
Q8BVQ5;A0A140LI84	Q8BVQ5	Protein phosphatase methylesterase 1	PPME1	Ppme1	sp|Q8BVQ5|PPME1_MOUSE Protein phosphatase methylesterase 1 OS=Mus musculus OX=10090 GN=Ppme1 PE=1 SV=5	i	82774000	97174000	76958000	85112000	54660000	65592000	71550000	51170000	0	0	85504500	60743000
E9Q5F4	E9Q5F4		ACTB	Actb	tr|E9Q5F4|E9Q5F4_MOUSE Actin, cytoplasmic 1 (Fragment) OS=Mus musculus OX=10090 GN=Actb PE=1 SV=1	i	11457000000	12304000000	11859000000	12641000000	7.5705e+09	8906800000	8811000000	8996900000	0	0	12065250000	8.5713e+09
A0A494BAM2;Q9JJT0;Q3THS8	A0A494BAM2;Q9JJT0;Q3THS8	RNA 3-terminal phosphate cyclase-like protein	RCL1	Rcl1	tr|A0A494BAM2|A0A494BAM2_MOUSE RNA 3-terminal phosphate cyclase-like protein OS=Mus musculus OX=10090 GN=Rcl1 PE=1 SV=1;sp|Q9JJT0|RCL1_MOUSE RNA 3-terminal phosphate cyclase-like protein OS=Mus musculus OX=10090 GN=Rcl1 PE=2 SV=1;tr|Q3THS8|Q3THS8_MOUSE R	i	37351000	45860000	32269000	31327000	27801000			24404000	0	2	36701750	26102500
Q9JK48;A0A0G2JEC4;A0A0G2JE45	Q9JK48;A0A0G2JEC4	Endophilin-B1	SH3GLB1	Sh3glb1	sp|Q9JK48|SHLB1_MOUSE Endophilin-B1 OS=Mus musculus OX=10090 GN=Sh3glb1 PE=1 SV=1;tr|A0A0G2JEC4|A0A0G2JEC4_MOUSE Endophilin-B1 OS=Mus musculus OX=10090 GN=Sh3glb1 PE=1 SV=1	i	75127000	65708000	73361000	66759000		58756000		41279000	0	2	70238750	50017500
Q3TVI8;D3YY15;D3Z2F0;D3YUE1	Q3TVI8;D3YY15;D3Z2F0;D3YUE1	Pre-B-cell leukemia transcription factor-interacting protein 1	PBXIP1	Pbxip1	sp|Q3TVI8|PBIP1_MOUSE Pre-B-cell leukemia transcription factor-interacting protein 1 OS=Mus musculus OX=10090 GN=Pbxip1 PE=1 SV=2;tr|D3YY15|D3YY15_MOUSE Pre-B-cell leukemia transcription factor-interacting protein 1 (Fragment) OS=Mus musculus OX=10090 GN=P	i	133940000	147540000	146970000	123530000	94391000	89578000	118850000	90723000	0	0	137995000	98385500
B9EHJ3;P39447;A0A0U1RPW2;Q91YW2;A0A0U1RPB2	B9EHJ3;P39447;A0A0U1RPW2;Q91YW2	Tight junction protein ZO-1	TJP1	Tjp1	tr|B9EHJ3|B9EHJ3_MOUSE Tight junction protein ZO-1 OS=Mus musculus OX=10090 GN=Tjp1 PE=1 SV=1;sp|P39447|ZO1_MOUSE Tight junction protein ZO-1 OS=Mus musculus OX=10090 GN=Tjp1 PE=1 SV=2;tr|A0A0U1RPW2|A0A0U1RPW2_MOUSE Tight junction protein ZO-1 OS=Mus muscu	i	18415000	22155000	18551000	18942000	12514000	12720000	15234000	15248000	0	0	19515750	13929000
A2VCP7;A2AU35;A0A1S6GWI1;Q8BHL8	A2VCP7;A2AU35;A0A1S6GWI1;Q8BHL8	Proteasome inhibitor PI31 subunit	PSMF1	Psmf1	tr|A2VCP7|A2VCP7_MOUSE Proteasome inhibitor PI31 subunit (Fragment) OS=Mus musculus OX=10090 GN=Psmf1 PE=2 SV=1;tr|A2AU35|A2AU35_MOUSE Proteasome inhibitor PI31 subunit OS=Mus musculus OX=10090 GN=Psmf1 PE=1 SV=1;tr|A0A1S6GWI1|A0A1S6GWI1_MOUSE Proteasome i	i	15354000	13506000	13046000	17625000	10626000				0	3	14882750	10626000
Q8BHX3;E9Q2C7	Q8BHX3	Borealin	CDCA8	Cdca8	sp|Q8BHX3|BOREA_MOUSE Borealin OS=Mus musculus OX=10090 GN=Cdca8 PE=1 SV=2	i	21778000	9388500	31013000	34577000	17290000				0	3	24189125	17290000
O09131;A0A494BAB1;A0A494B9X6;Q9D2J1;A0A494BAY2;A0A494BB82;Q9D2S1;Q8BW12;Q8K2Q2	O09131;A0A494BAB1	Glutathione S-transferase omega-1	GSTO1	Gsto1	sp|O09131|GSTO1_MOUSE Glutathione S-transferase omega-1 OS=Mus musculus OX=10090 GN=Gsto1 PE=1 SV=2;tr|A0A494BAB1|A0A494BAB1_MOUSE Glutathione S-transferase omega OS=Mus musculus OX=10090 GN=Gsto1 PE=1 SV=1	i	734560000	875310000	768120000	702190000	519120000	504990000	630010000	548340000	0	0	770045000	550615000
D3Z7P3;D3Z7P4;F7B327	D3Z7P3;D3Z7P4	Glutaminase kidney isoform, mitochondrial	GLS	Gls	sp|D3Z7P3|GLSK_MOUSE Glutaminase kidney isoform, mitochondrial OS=Mus musculus OX=10090 GN=Gls PE=1 SV=1;tr|D3Z7P4|D3Z7P4_MOUSE glutaminase OS=Mus musculus OX=10090 GN=Gls PE=1 SV=1	i	488300000	492600000	417600000	410540000	305010000	311030000	349610000	328760000	0	0	452260000	323602500
Q8CFE4;G5E8J9;Q80UY7	Q8CFE4;G5E8J9;Q80UY7	SCY1-like protein 2	SCYL2	Scyl2	sp|Q8CFE4|SCYL2_MOUSE SCY1-like protein 2 OS=Mus musculus OX=10090 GN=Scyl2 PE=1 SV=1;tr|G5E8J9|G5E8J9_MOUSE SCY1-like protein 2 OS=Mus musculus OX=10090 GN=Scyl2 PE=1 SV=1;tr|Q80UY7|Q80UY7_MOUSE SCY1-like protein 2 (Fragment) OS=Mus musculus OX=10090 GN=S	i	25275000	33050000	29448000	24818000		18586000		21743000	0	2	28147750	20164500
Q3UWX7;P10711;Q3UPE0;E9PYD5;Q9JMB4	Q3UWX7;P10711;Q3UPE0;E9PYD5	Transcription elongation factor A protein 1	TCEA1	Tcea1	tr|Q3UWX7|Q3UWX7_MOUSE Transcription elongation factor OS=Mus musculus OX=10090 GN=Tcea1 PE=2 SV=1;sp|P10711|TCEA1_MOUSE Transcription elongation factor A protein 1 OS=Mus musculus OX=10090 GN=Tcea1 PE=1 SV=2;tr|Q3UPE0|Q3UPE0_MOUSE Transcription elongation	i	474940000	608280000	496630000	443150000	344210000	354080000	359730000	392200000	0	0	505750000	362555000
Q9QZ83	Q9QZ83		ACTG1	Actg1	tr|Q9QZ83|Q9QZ83_MOUSE Gamma actin-like protein OS=Mus musculus OX=10090 GN=Actg1 PE=2 SV=1	i	5401300000	5080600000	5.8904e+09	6.3808e+09	4540600000	4.1796e+09	4.1121e+09	3.482e+09	0	0	5.68827e+09	4.07857e+09
[truncated: 2,483 more rows]
