# Supplementary material for: Epigenetic regulation of cell state by H2AFY governs immunogenicity in high-risk neuroblastoma
Source: J Clin Invest. 2024 Sep 10;134(21):e175310. doi: 10.1172/JCI175310 (PMC11527455; doi:10.1172/JCI175310)
Supplement: Supplemental data set 4 [file jci-134-175310-s045.xlsx]

## Sheet: normalized data
Probe Name	Class Name	Analyte Type	% Samples above Threshold	%CV	20220901_Yumeng A_DN008-01_01.RCC	20220901_Yumeng A_DN008-02_02.RCC	20220901_Yumeng A_DN008-03_03.RCC	20220901_Yumeng A_DN008-04_04.RCC	20220901_Yumeng A_DN008-05_05.RCC	20220901_Yumeng A_DN008-06_06.RCC	20220901_Yumeng A_DN008-07_07.RCC	20220901_Yumeng A_DN008-08_08.RCC	20220901_Yumeng C_DN008-09_01.RCC	20220901_Yumeng C_DN008-10_02.RCC	20220901_Yumeng C_DN008-11_03.RCC	20220901_Yumeng C_DN008-12_04.RCC	20220901_Yumeng C_DN008-13_05.RCC	20220901_Yumeng C_DN008-14_06.RCC	20220901_Yumeng C_DN008-15_07.RCC	20220901_Yumeng C_DN008-16_08.RCC
					9464D+IgG (n=4)				9464D+aPD1 (n=4)				H2afy KO+IgG (n=4)				H2afy KO+aPD1 (n=4)
	Sample:				DN008-01	DN008-02	DN008-03	DN008-04	DN008-05	DN008-06	DN008-07	DN008-08	DN008-09	DN008-10	DN008-11	DN008-12	DN008-13	DN008-14	DN008-15	DN008-16
4930578C19Rik	Endogenous	mRNA	100	40.6	5.06	9.39	4.49	5.56	8.17	6.94	14.79	8.62	4.52	11.01	11.91	5.47	6.92	15.23	7.14	8.12
A2m	Endogenous	mRNA	100	42.37	8.44	15.25	6.48	4.17	12.26	4.95	18.49	8.62	9.05	10.22	11.91	8.2	12.7	6.09	7.85	4.87
Acvr1c	Endogenous	mRNA	100	73.12	10.13	5.87	1.5	4.17	6.13	3.96	20.33	4.7	13.57	5.51	7.15	4.56	5.77	6.09	2.86	1.62
Adam12	Endogenous	mRNA	100	51.74	77.64	63.36	15.46	45.14	54.13	106.03	123.86	90.91	78.43	26.74	111.94	37.37	45.01	42.64	23.56	77.17
Adgre1	Endogenous	mRNA	100	46.05	297.04	800.15	434.48	295.14	282.91	335.94	183.01	351.88	613.83	247.74	435.87	288.91	649.79	886.37	610.49	479.27
Adm	Endogenous	mRNA	100	49.49	52.32	45.76	15.96	20.83	51.07	69.37	16.64	29	55.8	17.3	78.6	76.56	39.24	45.69	23.56	39.8
Adora2a	Endogenous	mRNA	100	49.31	16.88	38.72	11.47	5.56	21.45	12.88	27.73	13.32	33.18	12.58	28.58	17.32	27.7	42.64	26.42	12.18
Akt1	Endogenous	mRNA	100	16.26	232.91	248.73	251.41	311.81	274.74	237.83	195.95	214.73	313.7	209.2	276.29	247.9	190.44	313.73	224.2	223.39
Aldoa	Endogenous	mRNA	100	17.72	3978.04	3683.99	3814.57	2943.78	4072.05	3911.33	4573.5	3998.38	3725.22	4953.18	2829.56	5366.22	4764.37	3033.76	4239.87	3733.42
Aldoc	Endogenous	mRNA	100	34.23	38.82	43.41	43.4	40.28	40.85	29.73	61	28.21	42.23	60.56	35.73	41.01	76.17	36.55	83.54	38.18
Angpt1	Endogenous	mRNA	100	135.47	15.19	18.77	6.98	11.81	18.38	24.77	31.43	12.54	95.02	14.16	288.2	170.43	18.47	240.63	18.56	62.55
Angpt2	Endogenous	mRNA	100	69.68	75.95	37.54	23.94	45.83	31.66	25.77	25.88	35.27	90.49	29.1	145.29	51.04	41.55	152.3	44.27	101.54
Angptl4	Endogenous	mRNA	100	83.91	111.39	154.87	33.92	23.61	73.54	63.42	33.28	45.45	235.28	63.7	454.92	179.54	70.4	243.68	186.36	176.27
Anln	Endogenous	mRNA	100	40.57	145.15	125.54	127.2	92.36	174.65	169.45	140.5	195.14	117.64	160.44	123.85	165.87	196.21	137.07	391.28	185.21
Apc	Endogenous	mRNA	100	48.19	11.81	21.12	24.44	43.06	20.43	20.81	14.79	18.02	12.07	16.52	7.15	11.85	9.23	15.23	18.56	12.18
Aph1b	Endogenous	mRNA	100	24.49	81.01	53.97	53.87	58.33	41.87	38.65	73.95	53.29	66.36	42.47	69.07	49.21	78.48	51.78	39.27	47.93
Api5	Endogenous	mRNA	100	20.04	717.3	843.56	868.97	699.31	960.05	828.44	615.59	658.3	953.17	1033.42	547.81	730.93	766.36	551.32	1046.04	761.96
Aplnr	Endogenous	mRNA	100	66.21	25.32	35.2	10.48	7.64	16.34	6.94	16.64	16.46	51.28	13.37	54.78	15.49	17.31	51.78	18.56	25.18
Apoe	Endogenous	mRNA	100	40.74	4880.99	9342.56	8040.19	3793.09	4705.28	4343.39	2451.28	4535.21	6886.38	2535.58	6409.38	4864.05	5201.8	10188.7	4138.48	4553.87
Apol6	Endogenous	mRNA	100	61.75	3.38	10.56	7.98	8.33	23.49	10.9	29.58	7.84	24.13	26.74	14.29	11.85	12.7	6.09	2.14	17.87
Aqp9	Endogenous	mRNA	93.75	55.62	5.06	7.04	3.49	6.25	1.02	1.98	3.7	1	6.03	5.51	2.38	2.73	9.23	3.05	3.57	3.25
Areg	Endogenous	mRNA	100	89.34	189.03	469.3	45.89	46.53	280.87	209.09	225.53	199.84	399.67	474.24	157.2	137.62	238.91	222.35	1178.85	293.25
Arg1	Endogenous	mRNA	100	69.4	27	79.78	35.92	55.56	64.34	9.91	183.01	71.32	76.92	61.34	42.87	15.49	64.63	21.32	92.11	43.87
Arg2	Endogenous	mRNA	100	42.63	30.38	43.41	25.94	18.75	51.07	40.63	68.4	36.05	75.41	25.17	61.93	26.43	38.09	27.41	28.56	30.87
Arid1a	Endogenous	mRNA	100	24.08	140.08	154.87	138.68	111.81	108.26	134.77	168.22	110.5	159.87	130.55	262	147.64	147.73	158.39	132.09	155.15
Arnt2	Endogenous	mRNA	100	54.21	11.81	11.73	14.96	3.47	8.17	5.95	3.7	9.4	16.59	7.08	4.76	1.82	4.62	9.14	4.28	8.12
Atf3	Endogenous	mRNA	100	34.92	1429.53	2029.72	1007.64	1754.88	887.54	1973.01	1397.56	1982.73	1527.79	1070.38	1471.94	1488.29	1073.37	1982.91	3188.83	1424
Atm	Endogenous	mRNA	100	34.49	45.57	32.85	49.88	29.86	23.49	24.77	35.12	36.05	18.1	25.17	64.31	50.13	21.93	36.55	36.42	39.8
Axin1	Endogenous	mRNA	100	13.25	254.85	256.94	227.97	185.42	180.78	207.11	229.23	224.14	170.43	217.07	209.6	176.81	240.07	173.62	202.07	204.7
Axl	Endogenous	mRNA	100	38.86	1333.33	2008.6	1144.32	1981.27	1748.52	1488.43	1586.12	1581.48	2149.17	1326.77	893.17	837.56	1158.78	1142.23	3405.89	1894.33
B2m	Endogenous	mRNA	100	31.92	11039.6	17638.6	9906.82	13843.2	19864.9	12666.5	24477.7	11651.1	24272.8	16500.1	8383.88	10990.4	17861.8	22686.2	18208.3	19398.2
Bad	Endogenous	mRNA	100	31.22	261.6	241.69	238.44	370.14	240.01	235.85	266.2	265.67	289.57	298.86	140.53	226.02	186.97	121.84	451.98	341.17
Bambi	Endogenous	mRNA	100	67.59	5.06	8.21	5.49	2.08	8.17	9.91	7.39	4.7	3.02	21.23	4.76	4.56	13.85	15.23	1.43	11.37
Batf3	Endogenous	mRNA	100	26.35	25.32	23.46	32.92	25.69	27.58	16.85	12.94	21.16	22.62	22.81	16.67	18.23	19.62	33.51	23.56	34.12
Bax	Endogenous	mRNA	100	25.14	59.07	64.53	63.85	68.06	67.41	73.33	49.91	50.16	88.98	51.12	78.6	120.3	76.17	76.15	94.97	75.55
Bbc3	Endogenous	mRNA	100	28.92	23.63	23.46	12.97	15.28	16.34	17.84	18.49	14.11	16.59	9.44	21.44	15.49	13.85	30.46	14.28	19.5
Bbs1	Endogenous	mRNA	100	57.84	10.13	7.04	5.99	5.56	7.15	3.96	25.88	7.05	7.54	8.65	7.15	7.29	8.08	12.18	5	12.18
Bcat1	Endogenous	mRNA	100	47.98	232.91	402.42	289.32	292.36	524.96	682.77	125.71	479.62	235.28	279.2	314.4	343.59	244.68	118.79	663.33	317.62
Bcl2	Endogenous	mRNA	100	33.26	25.32	30.5	21.95	43.75	30.64	27.75	44.37	32.13	28.66	14.16	54.78	21.87	26.55	48.74	33.56	30.87
Bcl2l1	Endogenous	mRNA	100	45.35	153.59	172.47	203.52	300.7	168.52	102.07	245.87	168.49	251.87	166.73	104.8	107.54	184.67	213.22	475.54	194.96
Bcl6b	Endogenous	mRNA	100	51.21	37.13	28.16	9.98	13.89	25.53	22.79	44.37	25.86	52.79	16.52	64.31	19.14	25.39	57.87	24.99	29.24
Bid	Endogenous	mRNA	100	36.97	62.45	70.39	85.3	38.89	71.49	90.18	33.28	47.02	57.31	57.41	50.02	60.15	55.4	67.01	133.52	50.36
Birc3	Endogenous	mRNA	100	16.68	379.74	414.16	223.48	297.23	281.89	270.53	408.55	271.94	352.92	330.32	376.32	290.73	338.17	301.55	287.04	329.8
Birc5	Endogenous	mRNA	100	28.59	2837.12	1403.2	2316.08	3067.39	2389.92	3127.48	1652.67	2685.7	1847.53	2419.18	1436.21	2023.27	1529.26	1257.97	2031.4	1752.99
Blk	Endogenous	mRNA	100	89.47	1.69	4.69	3.99	3.47	6.13	5.95	11.09	1.57	1.51	7.86	23.82	5.47	10.39	3.05	5.71	2.44
Blm	Endogenous	mRNA	100	72.22	111.39	45.76	81.31	21.53	44.94	104.05	86.89	63.48	54.29	56.63	312.01	83.85	126.96	118.79	67.83	75.55
Bmp2	Endogenous	mRNA	100	92.59	45.57	105.59	22.45	22.22	49.02	70.36	55.46	72.88	401.18	49.55	214.36	388.25	77.33	280.23	103.53	203.89
Bnip3	Endogenous	mRNA	100	37.99	1201.68	867.03	1895.56	1568.77	837.49	785.83	1268.16	864.41	1018.03	1251.27	671.66	917.76	1726.62	417.29	1478.74	695.35
Bnip3l	Endogenous	mRNA	100	21.22	563.71	504.5	640.5	496.53	489.22	414.22	489.89	469.43	517.31	580.41	259.61	462.07	560.92	347.24	670.47	400.47
Brca1	Endogenous	mRNA	100	25.9	231.22	102.07	202.03	137.5	103.15	145.67	134.95	134.79	123.67	129.77	226.27	154.02	168.51	176.66	139.95	121.85
Brca2	Endogenous	mRNA	100	37.91	99.58	83.3	157.63	141.67	90.9	98.11	85.04	96.39	120.65	99.1	214.36	211.44	85.41	134.02	78.54	74.73
Brd3	Endogenous	mRNA	100	32.49	133.33	93.86	213	206.25	100.09	94.14	134.95	97.18	185.51	79.43	152.43	164.96	93.49	134.02	109.25	103.16
Brd4	Endogenous	mRNA	100	15.61	492.82	518.57	422.01	320.84	552.54	501.43	628.53	484.32	473.57	496.26	583.54	480.3	502.06	353.33	458.4	505.26
Brip1	Endogenous	mRNA	100	35.13	104.64	70.39	76.32	34.72	55.15	80.27	66.55	57.99	28.66	62.92	123.85	56.51	95.8	63.96	87.82	54.43
Btla	Endogenous	mRNA	100	36.5	15.19	15.25	10.48	11.81	19.41	14.86	22.18	11.76	21.11	17.3	30.96	21.87	19.62	33.51	10	19.5
C1qa	Endogenous	mRNA	100	36.56	1849.78	4058.26	2588.44	2845.17	2227.53	1525.09	1336.56	2430.22	4124.89	1746.75	1948.3	2217.39	2437.59	4626.79	2859.66	2701.78
C1qb	Endogenous	mRNA	100	39.9	2592.39	5612.81	3097.75	2562.53	2944.5	2137.51	1778.38	3207.64	5231.9	2101.45	2786.69	3006.65	3605.6	6777.22	3620.1	3676.56
C2	Endogenous	mRNA	100	43.72	8.44	39.89	15.46	27.78	31.66	27.75	18.49	20.38	33.18	12.58	2.38	34.63	27.7	24.37	18.56	25.99
C5ar1	Endogenous	mRNA	100	47.01	190.72	384.82	130.2	152.08	168.52	165.49	131.25	198.27	200.59	147.07	116.71	114.83	270.07	85.29	375.58	141.34
C7	Endogenous	mRNA	100	53.35	16.88	11.73	5.49	9.03	12.26	14.86	12.94	10.97	15.08	4.72	21.44	8.2	15	36.55	22.13	12.18
Casp1	Endogenous	mRNA	100	45.35	75.95	112.63	112.74	56.95	113.37	73.33	99.83	54.86	116.13	59.77	95.27	62.89	66.94	234.54	84.97	106.41
Casp3	Endogenous	mRNA	100	16.44	666.66	598.36	781.67	643.06	580.12	622.32	652.56	592.47	565.57	722.77	378.7	481.21	601.32	539.13	475.54	562.94
Casp8	Endogenous	mRNA	100	25.31	297.04	246.38	219.49	156.95	199.16	175.4	303.17	179.46	346.88	228.08	345.36	227.85	250.45	347.24	255.62	198.21
Casp9	Endogenous	mRNA	100	26.21	82.7	59.84	90.29	94.45	49.02	54.5	88.73	78.37	67.87	51.12	92.89	43.75	46.17	73.1	77.83	51.99
Cblc	Endogenous	mRNA	100	59.35	15.19	8.21	2.49	7.64	16.34	5.95	22.18	8.62	15.08	5.51	9.53	3.65	4.62	12.18	7.14	4.06
Ccl1	Endogenous	mRNA	100	80.24	6.75	10.56	9.98	5.56	13.28	9.91	16.64	6.27	12.07	11.01	9.53	3.65	11.54	42.64	7.14	4.06
Ccl11	Endogenous	mRNA	100	63.78	60.76	127.88	16.96	23.61	167.5	131.8	25.88	86.99	170.43	44.83	23.82	127.59	118.88	27.41	120.67	77.17
Ccl12	Endogenous	mRNA	100	82.43	1518.98	610.09	941.8	805.56	278.82	272.51	1105.48	755.48	429.83	486.82	390.61	234.23	812.53	307.64	2575.48	277.81
Ccl17	Endogenous	mRNA	100	96.51	403.37	476.34	41.9	62.5	405.47	144.68	73.95	155.95	108.59	339.75	21.44	29.16	121.19	21.32	83.54	68.23
Ccl19	Endogenous	mRNA	100	113.26	16.88	42.24	35.92	26.39	34.73	26.76	253.26	39.18	28.66	55.05	21.44	16.4	83.1	24.37	93.54	24.37
Ccl2	Endogenous	mRNA	100	58.48	11797.4	16108.7	2017.78	3889.62	15296.5	8371.65	19081.5	10006.9	14882.8	27032.5	5563.84	9585.01	11981.3	3801.34	5952.81	12417.9
Ccl20	Endogenous	mRNA	93.75	60.32	11.81	3.52	3.99	2.78	11.23	1	1.85	2.35	12.07	7.08	7.15	5.47	13.85	9.14	9.28	5.69
Ccl21a	Endogenous	mRNA	100	60.15	6.75	21.12	11.97	11.81	13.28	13.87	25.88	15.67	45.25	30.67	45.25	8.2	24.24	15.23	7.85	22.74
Ccl22	Endogenous	mRNA	100	65.95	288.61	457.57	58.86	84.03	495.35	204.14	258.81	189.65	276	335.82	47.64	38.28	324.32	106.61	142.8	128.35
Ccl24	Endogenous	mRNA	100	111.28	47.26	87.99	17.46	315.28	40.85	35.67	109.07	122.26	422.29	51.12	19.05	65.62	32.32	103.56	35.7	99.92
Ccl25	Endogenous	mRNA	100	32.4	57.38	43.41	56.37	29.86	39.83	43.6	29.58	36.05	21.11	79.43	54.78	41.01	57.71	42.64	34.99	36.55
Ccl26	Endogenous	mRNA	93.75	48.24	10.13	9.39	1	4.86	9.19	3.96	7.39	7.05	6.03	5.51	11.91	5.47	3.46	12.18	4.28	4.06
Ccl27a	Endogenous	mRNA	100	21.56	33.76	23.46	29.93	19.44	23.49	19.82	27.73	26.65	15.08	29.89	33.34	23.7	28.85	18.28	22.13	24.37
Ccl28	Endogenous	mRNA	100	58.69	5.06	4.69	2.49	9.03	6.13	3.96	1.85	4.7	1.51	11.01	4.76	2.73	10.39	12.18	3.57	8.12
Ccl3	Endogenous	mRNA	100	51.85	205.91	177.16	105.75	59.72	133.79	152.61	164.53	127.74	167.41	132.13	276.29	110.28	166.2	432.52	324.88	135.66
Ccl4	Endogenous	mRNA	100	34.38	109.7	146.66	140.17	195.84	320.7	120.9	146.04	184.95	244.33	188.75	147.67	142.18	147.73	307.64	229.2	154.34
Ccl5	Endogenous	mRNA	100	74.95	440.5	570.2	552.71	402.78	1530.98	370.62	1057.41	394.98	1043.67	1291.38	297.72	586.93	1491.18	2975.89	534.8	1205.48
Ccl6	Endogenous	mRNA	100	53.12	273.42	552.6	154.14	162.5	202.22	217.02	144.19	275.86	197.57	222.57	80.98	154.02	227.37	63.96	257.05	146.22
Ccl7	Endogenous	mRNA	100	58.78	5307.99	6572.53	938.8	803.48	3723.78	3088.83	6948.98	3208.42	3090.27	5224.51	1474.32	1900.23	3824.89	700.57	2724.71	3299.65
Ccl8	Endogenous	mRNA	100	37.87	4909.68	4610.86	2564.5	2923.64	2344.98	2527.94	4270.32	2868.3	2968.11	1954.38	886.02	2499.01	4234.62	2037.74	2048.53	2519.01
Ccl9	Endogenous	mRNA	100	50.89	1264.13	3011.72	980.71	1686.13	1718.9	1316	842.97	1827.56	1814.35	1653.16	264.38	883.13	1758.94	213.22	2197.05	977.22
Ccna1	Endogenous	mRNA	100	40.51	11.81	8.21	5.49	5.56	9.19	13.87	18.49	9.4	12.07	7.08	7.15	7.29	10.39	15.23	5.71	5.69
Ccnb1	Endogenous	mRNA	93.75	55.58	6.75	3.52	7.98	1	6.13	2.97	7.39	3.92	4.52	12.58	11.91	6.38	6.92	15.23	5.71	4.87
Ccnd1	Endogenous	mRNA	100	60.75	1037.97	1050.06	539.74	844.45	542.33	1102.94	552.74	659.87	594.23	511.99	705.01	591.49	496.29	533.04	2525.5	868.37
Ccnd2	Endogenous	mRNA	100	47.23	70.89	132.58	91.79	156.95	104.18	52.52	114.61	82.29	126.69	77.07	52.4	79.29	72.71	243.68	196.36	150.28
Ccnd3	Endogenous	mRNA	100	37.8	362.87	199.45	220.48	464.59	157.29	240.8	451.06	261.75	211.15	191.9	150.05	230.58	259.69	191.89	222.78	190.9
Ccne1	Endogenous	mRNA	100	38.43	45.57	52.8	120.72	106.95	42.9	58.47	27.73	60.34	51.28	44.04	66.69	100.25	57.71	76.15	82.83	63.36
Ccno	Endogenous	mRNA	100	43.2	13.5	19.95	7.98	18.75	16.34	4.95	11.09	19.59	15.08	18.09	16.67	7.29	28.85	12.18	30.7	20.31
Ccr2	Endogenous	mRNA	100	36.05	136.71	259.29	198.04	195.14	136.86	78.29	140.5	140.28	159.87	92.8	59.54	107.54	181.2	182.76	202.78	98.29
Ccr4	Endogenous	mRNA	62.5	89.91	5.06	4.69	1	1	3.06	1	5.55	1	1.51	1	2.38	1.82	1.15	9.14	1.43	1
Ccr5	Endogenous	mRNA	100	49.64	170.46	259.29	193.55	197.22	168.52	106.03	316.11	113.63	164.39	62.13	97.65	96.61	173.12	392.93	132.81	139.72
Ccr9	Endogenous	mRNA	100	91.66	5.06	17.6	5.99	2.78	4.09	3.96	7.39	4.7	19.61	14.94	4.76	13.67	6.92	39.6	5	8.12
Cd14	Endogenous	mRNA	100	62.51	1064.97	2286.66	396.57	288.2	1182.7	770.97	689.54	683.38	861.17	667.71	352.5	370.93	1091.84	414.25	921.8	514.2
Cd163	Endogenous	mRNA	100	40.04	28.69	25.81	17.96	40.97	11.23	27.75	35.12	39.18	22.62	14.16	19.05	41.01	18.47	18.28	39.99	15.43
Cd19	Endogenous	mRNA	93.75	192.64	10.13	8.21	2	1	18.38	3.96	12.94	5.49	3.02	22.02	164.34	6.38	10.39	45.69	8.57	8.12
Cd1d1	Endogenous	mRNA	100	29.3	192.4	168.95	174.09	156.25	99.07	88.2	158.98	76.8	218.69	156.51	259.61	174.07	153.5	191.89	126.38	185.21
Cd2	Endogenous	mRNA	100	91.58	67.51	102.07	61.86	57.64	181.8	35.67	247.72	78.37	194.56	147.07	150.05	136.71	173.12	633.56	50.7	153.53
Cd200r1	Endogenous	mRNA	100	39.59	42.19	70.39	65.35	92.36	39.83	40.63	46.22	42.32	45.25	28.31	61.93	43.75	55.4	118.79	59.26	57.67
Cd209e	Endogenous	mRNA	100	63.96	6.75	11.73	5.99	2.08	5.11	3.96	7.39	5.49	9.05	11.8	4.76	3.65	19.62	6.09	2.86	4.06
Cd244	Endogenous	mRNA	100	70.87	32.07	68.05	36.41	30.56	66.39	25.77	94.28	33.7	117.64	40.9	92.89	61.97	54.25	222.35	42.84	91.79
Cd247	Endogenous	mRNA	100	82.31	16.88	23.46	23.45	28.47	54.13	19.82	59.16	18.02	72.39	58.2	38.11	57.42	46.17	185.8	26.42	66.61
Cd27	Endogenous	mRNA	100	87.11	10.13	18.77	19.95	20.14	55.15	6.94	46.22	14.89	31.67	36.18	9.53	26.43	43.86	127.93	19.99	59.3
Cd274	Endogenous	mRNA	100	49.26	332.49	610.09	192.55	243.75	754.76	276.48	789.36	307.21	788.78	375.15	304.87	256.1	593.24	703.61	188.5	510.95
Cd276	Endogenous	mRNA	100	26.23	261.6	267.5	168.11	162.5	212.44	248.73	380.82	228.84	242.82	217.07	171.49	216	220.44	134.02	169.22	259.13
Cd28	Endogenous	mRNA	100	63.89	45.57	63.36	32.42	40.97	96.01	23.78	99.83	53.29	105.57	84.94	33.34	41.01	88.87	204.08	32.85	81.23
Cd300a	Endogenous	mRNA	100	51.77	111.39	125.54	101.76	100	70.47	49.55	101.67	73.67	212.65	59.77	171.49	109.37	125.8	258.91	40.7	93.42
Cd36	Endogenous	mRNA	100	55.58	163.71	583.1	72.83	70.83	381.98	282.42	162.68	238.24	377.05	224.14	166.72	111.19	459.36	201.03	277.04	301.37
Cd38	Endogenous	mRNA	100	46.92	251.48	224.09	351.18	365.98	155.24	78.29	162.68	203.76	490.16	146.28	454.92	274.33	166.2	469.08	207.78	278.63
Cd3d	Endogenous	mRNA	100	92.34	18.57	23.46	26.44	21.53	32.68	5.95	61	14.11	22.62	47.19	28.58	34.63	57.71	161.43	16.42	75.55
Cd3e	Endogenous	mRNA	100	84.3	20.25	31.68	42.4	15.97	56.17	17.84	109.07	28.21	52.79	64.49	54.78	43.75	108.49	222.35	29.27	113.72
Cd3g	Endogenous	mRNA	100	125.92	33.76	41.06	50.88	20.83	88.86	26.76	140.5	36.05	73.9	75.5	30.96	90.23	135.04	520.86	27.85	142.16
Cd4	Endogenous	mRNA	100	62.77	135.02	42.24	95.78	77.78	53.11	16.85	88.73	54.07	102.56	49.55	50.02	54.68	69.25	204.08	18.56	64.99
Cd40	Endogenous	mRNA	100	42.45	38.82	58.66	34.92	25.69	70.47	48.56	42.52	39.97	102.56	39.32	28.58	28.25	60.02	85.29	44.27	55.24
Cd40lg	Endogenous	mRNA	100	50.02	16.88	21.12	7.48	6.94	16.34	8.92	22.18	14.11	18.1	8.65	19.05	10.94	9.23	36.55	11.42	13
Cd44	Endogenous	mRNA	100	41.34	59.07	68.05	26.94	57.64	97.03	67.39	73.95	66.61	52.79	66.85	28.58	29.16	53.09	12.18	37.84	81.23
Cd47	Endogenous	mRNA	100	29.52	725.73	1283.53	551.71	602.09	1215.39	1147.53	994.56	1012.53	990.88	1017.69	535.9	528.6	879.47	597	1163.14	1034.9
Cd48	Endogenous	mRNA	100	50.51	108.02	132.58	161.12	181.95	90.9	71.35	79.49	119.9	184	81.01	119.09	110.28	153.5	374.65	136.38	185.21
Cd5	Endogenous	mRNA	100	81.47	5.06	14.08	5.99	6.25	20.43	6.94	35.12	16.46	6.03	10.22	2.38	14.58	41.55	39.6	12.14	9.75
Cd6	Endogenous	mRNA	100	72.91	18.57	10.56	11.97	18.75	39.83	9.91	42.52	16.46	30.16	29.1	11.91	20.96	54.25	82.24	12.14	21.12
Cd68	Endogenous	mRNA	100	33.52	767.93	1345.71	794.64	631.26	559.69	587.64	545.34	818.17	1066.29	523.79	864.59	630.68	1397.69	1056.94	1076.75	676.66
Cd69	Endogenous	mRNA	100	64.46	38.82	45.76	15.46	15.97	33.7	8.92	35.12	17.24	46.75	26.74	76.22	21.87	27.7	91.38	19.28	31.68
Cd7	Endogenous	mRNA	100	73.86	16.88	25.81	28.43	20.14	48	10.9	51.76	14.11	49.77	31.46	52.4	42.83	27.7	121.84	12.85	27.62
Cd70	Endogenous	mRNA	100	48.13	11.81	14.08	7.98	13.89	16.34	9.91	33.28	8.62	19.61	14.94	16.67	7.29	16.16	27.41	9.28	9.75
Cd74	Endogenous	mRNA	100	55.02	13299.5	27967.8	9110.68	8701.48	20868.9	11236.5	9627.64	10963.8	26111.2	11921.3	8819.74	11435.1	20271.7	38132.2	7171.65	18856.4
Cd79a	Endogenous	mRNA	100	87.25	8.44	5.87	2.99	4.17	3.06	3.96	7.39	6.27	1.51	4.72	26.2	2.73	8.08	9.14	2.86	8.12
Cd79b	Endogenous	mRNA	100	57.47	25.32	21.12	17.46	12.5	20.43	11.89	16.64	10.97	21.11	31.46	35.73	17.32	36.93	63.96	10	25.99
Cd80	Endogenous	mRNA	100	34.07	170.46	201.8	98.27	83.33	171.58	128.83	192.26	103.45	161.38	92.8	69.07	68.35	152.35	85.29	146.37	142.97
Cd84	Endogenous	mRNA	100	33.52	129.96	280.41	215.5	186.11	120.52	110.99	131.25	132.44	196.06	104.6	240.56	145.82	230.83	277.18	246.34	146.22
Cd86	Endogenous	mRNA	100	40.04	340.93	627.69	268.37	281.95	560.71	282.42	293.93	441.22	877.76	395.59	421.58	322.63	475.51	676.2	277.04	398.04
Cd8a	Endogenous	mRNA	100	91.37	10.13	10.56	12.97	6.94	15.32	3.96	24.03	6.27	22.62	17.3	21.44	10.03	39.24	73.1	11.42	60.11
Cd8b1	Endogenous	mRNA	93.75	49.66	8.44	7.04	14.96	7.64	10.21	1	3.7	8.62	7.54	10.22	9.53	15.49	9.23	9.14	9.28	21.93
Cd96	Endogenous	mRNA	100	81.42	10.13	14.08	12.47	9.03	19.41	8.92	14.79	12.54	9.05	7.08	19.05	12.76	17.31	57.87	2.86	13
Cdc20	Endogenous	mRNA	100	33.43	205.91	103.25	288.82	269.45	177.71	178.37	146.04	204.54	107.08	197.4	83.36	189.57	145.42	100.52	199.21	177.9
Cdc25c	Endogenous	mRNA	100	32.57	43.88	46.93	104.75	68.06	63.32	101.08	48.06	71.32	37.7	77.86	52.4	65.62	66.94	42.64	75.69	38.99
Cdh1	Endogenous	mRNA	100	47.58	10.13	9.39	10.97	6.25	8.17	7.93	11.09	9.4	9.05	16.52	14.29	9.11	13.85	27.41	5.71	7.31
Cdh11	Endogenous	mRNA	100	55.16	8.44	21.12	6.48	3.47	26.55	17.84	12.94	7.05	16.59	17.3	7.15	10.03	18.47	6.09	5.71	8.94
Cdh2	Endogenous	mRNA	100	49.47	86.08	98.55	109.74	27.78	92.94	54.5	36.97	57.99	69.38	23.59	45.25	38.28	31.16	51.78	115.67	40.62
Cdh5	Endogenous	mRNA	100	80.97	298.73	199.45	45.89	40.28	92.94	80.27	85.04	72.88	375.54	58.2	340.59	114.83	64.63	405.11	59.98	181.96
Cdk2	Endogenous	mRNA	100	13.77	156.96	122.02	159.13	148.61	112.35	126.84	164.53	145.77	119.15	107.75	171.49	134.88	147.73	149.25	127.81	129.97
Cdk6	Endogenous	mRNA	100	39.31	60.76	96.21	90.29	78.47	68.43	34.68	55.46	72.1	107.08	57.41	95.27	41.01	137.35	152.3	100.68	66.61
Cdkn1a	Endogenous	mRNA	100	34.39	960.33	1662.49	463.42	595.84	1169.43	944.39	643.32	874.6	1396.58	1123.08	631.17	877.66	1143.77	706.66	1449.47	1210.36
Cdkn1c	Endogenous	mRNA	100	128.66	20.25	32.85	9.98	14.58	28.6	11.89	31.43	18.02	39.21	26.74	247.71	99.34	26.55	91.38	17.14	25.18
Cdkn2a	Endogenous	mRNA	100	56.39	1240.5	1479.46	1430.15	1303.49	1741.37	1595.45	1299.58	1520.36	900.39	1866.29	54.78	266.12	680.95	112.7	2630.46	1153.49
Cdkn2b	Endogenous	mRNA	100	58.08	6.75	10.56	7.48	4.17	21.45	3.96	5.55	8.62	31.67	12.58	16.67	9.11	18.47	21.32	15.71	17.06
Ceacam3	Endogenous	mRNA	100	44.18	10.13	10.56	3.99	6.25	7.15	2.97	14.79	5.49	6.03	13.37	11.91	4.56	12.7	9.14	5	8.12
Cebpb	Endogenous	mRNA	100	32.07	3387.32	3198.27	1626.69	2195.16	2006.92	2037.42	3621.46	1691.98	2260.77	1815.17	2196	1347.02	2277.16	1739.23	3677.94	1908.14
Cenpf	Endogenous	mRNA	100	30.4	138.4	86.82	179.58	175.7	61.28	111.98	85.04	117.55	101.05	128.19	92.89	153.11	114.26	67.01	159.94	130.78
Cep55	Endogenous	mRNA	100	35.81	94.51	78.61	139.17	129.86	82.73	83.24	49.91	91.69	75.41	72.36	47.64	59.24	64.63	39.6	131.38	87.73
Ces3a	Endogenous	mRNA	100	43.29	3.38	10.56	3.99	6.25	7.15	2.97	7.39	6.27	9.05	5.51	4.76	4.56	2.31	3.05	7.14	3.25
Chd9	Endogenous	mRNA	100	39.55	108.02	131.4	86.8	91.67	109.28	99.1	194.11	74.45	137.24	78.65	221.51	91.14	136.19	124.88	55.69	66.61
Chuk	Endogenous	mRNA	100	16.02	349.37	560.81	528.76	410.42	506.58	513.32	423.34	399.68	610.82	446.71	459.68	421.06	403.96	402.06	578.36	506.89
Clec14a	Endogenous	mRNA	100	59.85	42.19	19.95	6.98	8.33	16.34	12.88	11.09	9.4	34.69	14.16	33.34	16.4	18.47	45.69	12.14	30.87
Clec4e	Endogenous	mRNA	100	71.15	172.15	403.6	69.84	51.39	627.1	350.8	179.32	264.89	808.39	508.85	169.11	147.64	540.15	109.65	311.31	193.33
Clec5a	Endogenous	mRNA	100	46.9	54.01	68.05	39.91	18.06	42.9	22.79	75.79	31.35	49.77	51.91	57.16	24.61	62.32	36.55	110.67	43.05
Clec7a	Endogenous	mRNA	100	50.54	627.84	1437.23	473.39	622.92	1062.19	418.19	589.71	697.48	1769.1	662.21	531.14	547.74	828.69	953.38	304.17	627.92
Cmklr1	Endogenous	mRNA	100	39.27	77.64	141.96	169.6	182.64	73.54	58.47	101.67	81.5	206.62	62.92	95.27	98.43	87.72	149.25	104.96	119.41
Cmtm4	Endogenous	mRNA	100	29.17	57.38	64.53	132.19	105.56	64.34	73.33	49.91	74.45	57.31	62.92	54.78	80.2	69.25	91.38	94.97	62.55
Cmtm6	Endogenous	mRNA	100	18.81	592.4	614.78	429	454.87	524.96	450.89	508.37	409.87	726.95	435.7	433.48	333.57	544.76	557.41	546.94	504.45
Cntfr	Endogenous	mRNA	100	46.91	8.44	12.91	18.46	27.78	5.11	5.95	18.49	14.11	15.08	18.88	7.15	8.2	13.85	15.23	5.71	16.25
Col11a1	Endogenous	mRNA	100	87.39	47.26	48.1	98.77	12.5	62.3	28.74	31.43	62.7	251.87	28.31	312.01	142.18	54.25	219.31	98.54	121.85
Col11a2	Endogenous	mRNA	100	98.72	21.94	16.43	9.48	20.14	13.28	5.95	22.18	16.46	33.18	8.65	95.27	35.54	16.16	76.15	5.71	12.18
Col17a1	Endogenous	mRNA	100	32.31	10.13	19.95	10.97	22.92	12.26	12.88	11.09	11.76	12.07	17.3	7.15	10.94	13.85	9.14	19.99	13
Col4a5	Endogenous	mRNA	100	57.77	129.96	207.66	114.23	89.58	190.99	173.42	103.52	182.6	75.41	145.5	38.11	35.54	116.57	21.32	319.17	150.28
Col5a1	Endogenous	mRNA	100	31.11	1971.3	1815.01	1376.78	2171.55	1821.04	1615.27	2621.35	1932.58	2903.26	1792.36	2412.75	1344.29	2750.36	996.02	853.97	1878.9
Col6a3	Endogenous	mRNA	100	37.03	2362.86	3083.29	1877.11	1433.35	2804.58	4386.99	3382.98	3176.29	3895.65	3091.61	5816.31	2601.08	5478.8	1879.35	4046.37	3712.3
Comp	Endogenous	mRNA	100	34.67	13.5	9.39	9.98	10.42	23.49	14.86	20.33	18.02	18.1	7.86	16.67	12.76	16.16	12.18	7.85	8.12
Cpa3	Endogenous	mRNA	100	93.97	35.44	64.53	70.83	4.86	24.51	28.74	55.46	18.02	49.77	165.16	42.87	46.48	250.45	67.01	54.27	56.86
Crabp2	Endogenous	mRNA	100	92.93	48.94	130.23	23.94	30.56	29.62	87.2	40.67	24.29	209.64	19.66	200.07	280.71	43.86	258.91	10	187.65
Csf1	Endogenous	mRNA	100	51.34	1345.14	1440.75	163.12	188.2	1130.61	527.19	1883.75	549.37	1031.6	1041.28	1950.68	588.75	1012.2	1029.53	1088.17	1112.07
Csf1r	Endogenous	mRNA	100	32.39	558.65	1014.86	787.16	927.79	631.18	408.28	378.97	727.26	1019.53	491.54	507.32	489.41	530.91	989.93	774	590.56
Csf2	Endogenous	mRNA	100	80.12	560.33	585.45	22.45	190.28	416.7	103.06	648.87	202.19	704.32	838.38	92.89	158.58	137.35	42.64	146.37	489.83
Csf2rb	Endogenous	mRNA	100	60.93	295.36	524.44	143.17	197.92	654.67	219.99	214.44	256.27	616.85	288.63	140.53	128.5	280.46	161.43	127.81	208.77
Csf3	Endogenous	mRNA	100	65.7	106.33	61.01	12.47	40.28	92.94	22.79	90.58	18.02	63.34	68.42	26.2	15.49	31.16	24.37	27.85	36.55
Csf3r	Endogenous	mRNA	100	64.18	21.94	36.37	44.89	34.03	29.62	19.82	31.43	25.08	66.36	28.31	26.2	19.14	33.47	118.79	31.42	41.43
Ctla4	Endogenous	mRNA	100	78.69	74.26	107.94	135.18	120.14	405.47	55.49	430.73	124.61	298.62	248.52	85.74	154.02	302.39	727.98	81.4	305.43
Ctnnb1	Endogenous	mRNA	100	13.96	1897.04	1556.9	1540.89	1877.1	1275.64	1531.04	1745.1	1242.93	1476.51	1104.99	1438.6	1638.67	1416.15	1501.65	1471.6	1616.52
Ctss	Endogenous	mRNA	100	49.35	1255.69	3187.71	1291.48	1365.99	2111.09	1274.38	1343.95	1624.59	3708.63	1354.3	1259.96	1569.4	2423.74	4575.01	1740.08	2535.25
Ctsw	Endogenous	mRNA	100	72.37	30.38	29.33	19.95	15.97	48	14.86	48.06	20.38	55.8	36.18	47.64	45.57	48.47	140.11	19.99	34.93
Cx3cl1	Endogenous	mRNA	100	40.04	23.63	23.46	17.46	13.19	23.49	23.78	31.43	17.24	22.62	25.17	54.78	17.32	21.93	18.28	38.56	27.62
Cx3cr1	Endogenous	mRNA	100	92.07	86.08	174.81	382.11	144.45	55.15	41.62	62.85	115.99	271.47	70	314.4	138.53	75.02	712.75	179.22	148.65
Cxcl1	Endogenous	mRNA	100	45.25	6536.67	6597.16	2357.48	6685.48	6771.43	3269.18	9792.17	4191.95	8742.96	11303.9	2517.54	4855.84	5806.58	2065.15	6171.31	8495.25
Cxcl10	Endogenous	mRNA	100	66.55	1142.61	983.18	1163.28	2174.33	1046.87	586.65	4697.36	699.83	1814.35	1761.69	2031.66	1732.54	1226.87	4045.01	631.91	2889.42
Cxcl11	Endogenous	mRNA	100	48.33	25.32	21.12	22.45	36.11	22.47	14.86	62.85	14.11	24.13	28.31	23.82	17.32	15	45.69	18.56	30.87
Cxcl12	Endogenous	mRNA	100	70.07	79.32	96.21	18.46	22.92	70.47	30.72	62.85	36.05	152.33	36.96	157.2	144.91	46.17	210.17	42.13	101.54
Cxcl13	Endogenous	mRNA	100	56.31	16.88	58.66	9.48	13.19	31.66	23.78	22.18	24.29	48.26	16.52	16.67	38.28	23.08	24.37	10	13.81
Cxcl14	Endogenous	mRNA	100	78.01	104.64	505.67	40.41	34.72	364.62	298.28	83.19	115.99	591.21	126.62	73.84	126.68	251.61	274.13	554.08	222.58
Cxcl15	Endogenous	mRNA	100	65.27	1.69	9.39	4.49	1.39	8.17	6.94	3.7	4.7	7.54	18.88	2.38	2.73	11.54	9.14	8.57	8.12
Cxcl16	Endogenous	mRNA	100	34.19	437.13	651.15	434.48	254.17	500.45	337.92	415.94	347.96	713.37	314.59	390.61	381.87	627.86	822.4	362.01	429.72
Cxcl2	Endogenous	mRNA	100	68.19	1333.33	5445.04	344.69	434.03	4576.59	2503.17	1373.53	2618.3	4345.09	3970.88	1250.44	1351.58	3302.05	520.86	2354.14	1593.77
Cxcl3	Endogenous	mRNA	100	81.58	324.05	1629.64	34.92	31.25	1918.06	987	510.22	581.5	877.76	854.89	697.86	355.44	800.99	149.25	401.28	268.88
Cxcl5	Endogenous	mRNA	100	85.32	16.88	97.38	5.99	6.94	81.71	60.45	18.49	18.02	33.18	28.31	9.53	33.72	31.16	12.18	63.55	9.75
Cxcl9	Endogenous	mRNA	100	94.88	165.4	412.98	319.25	501.39	883.45	89.19	1563.94	196.71	1918.41	407.39	171.49	656.2	550.53	2278.37	187.79	908.99
Cxcr2	Endogenous	mRNA	100	38.4	10.13	14.08	8.98	2.78	9.19	7.93	14.79	6.27	10.56	12.58	11.91	5.47	6.92	6.09	7.14	5.69
Cxcr3	Endogenous	mRNA	100	48.39	11.81	17.6	17.96	11.81	25.53	12.88	27.73	21.94	16.59	24.38	30.96	12.76	43.86	48.74	17.14	19.5
Cxcr4	Endogenous	mRNA	100	66.7	334.18	312.08	300.3	159.03	340.1	161.53	251.41	170.06	488.65	214.71	659.75	250.63	290.85	1066.08	232.06	290.81
Cxcr5	Endogenous	mRNA	100	112.43	6.75	7.04	6.48	6.25	17.36	10.9	12.94	13.32	15.08	14.94	69.07	4.56	12.7	6.09	7.14	7.31
Cxcr6	Endogenous	mRNA	100	88.96	33.76	53.97	47.39	23.61	107.24	28.74	86.89	42.32	49.77	50.33	66.69	29.16	136.19	289.36	35.7	153.53
Cybb	Endogenous	mRNA	100	53.36	276.79	617.13	585.13	466.67	408.53	219	273.6	354.23	1019.53	308.3	435.87	424.7	617.48	1245.79	411.99	549.13
Dab2	Endogenous	mRNA	100	39.96	1719.82	2028.54	1440.63	1784.74	1131.64	729.35	1253.37	1459.23	2262.28	911.52	1062.28	714.52	1380.38	941.2	2566.2	853.75
Ddb2	Endogenous	mRNA	100	17.01	43.88	41.06	45.39	47.92	35.75	43.6	55.46	36.83	42.23	37.75	38.11	42.83	32.32	24.37	44.27	43.05
Deptor	Endogenous	mRNA	100	30.93	50.63	86.82	42.4	56.95	27.58	87.2	61	68.18	52.79	57.41	57.16	32.81	48.47	39.6	78.54	51.18
Dkk1	Endogenous	mRNA	100	49.13	16.88	15.25	6.48	9.03	12.26	12.88	24.03	8.62	7.54	15.73	33.34	17.32	8.08	15.23	13.57	8.94
Dll1	Endogenous	mRNA	100	52.96	11.81	11.73	6.48	4.86	20.43	2.97	14.79	4.7	16.59	11.01	16.67	5.47	12.7	6.09	3.57	13
Dll4	Endogenous	mRNA	100	83.77	108.02	52.8	26.44	19.44	23.49	26.76	24.03	29.78	161.38	22.81	178.63	57.42	34.62	149.25	38.56	100.73
Dnmt1	Endogenous	mRNA	100	18.57	190.72	131.4	194.05	149.31	138.9	183.33	99.83	146.55	111.61	125.05	181.02	177.72	163.89	137.07	172.08	162.46
Dpp4	Endogenous	mRNA	100	36.39	27	66.88	25.94	20.83	72.51	45.58	22.18	54.86	48.26	44.83	47.64	61.06	69.25	63.96	36.42	43.05
Dsc3	Endogenous	mRNA	93.75	70.78	3.38	5.87	2.99	2.08	2.04	1.98	5.55	4.7	4.52	7.08	7.15	1	13.85	9.14	1.43	3.25
Dtx3l	Endogenous	mRNA	100	34.54	168.78	167.77	190.06	225.7	193.03	101.08	362.33	150.47	215.67	193.47	107.18	115.75	130.42	222.35	161.37	216.08
Dtx4	Endogenous	mRNA	100	32.35	77.64	117.32	136.68	100	160.35	102.07	64.7	107.37	190.03	103.81	178.63	138.53	78.48	130.98	69.26	100.73
Dusp1	Endogenous	mRNA	100	65.13	6724.01	7182.61	8304.57	8673.7	3449.04	4900.31	10030.6	4467.03	7399.16	3349.57	7269.2	7089.64	3904.53	9436.33	25447.1	8703.2
Dusp2	Endogenous	mRNA	100	109.81	82.7	62.18	106.75	85.42	45.96	22.79	112.77	39.18	176.46	61.34	214.36	218.73	83.1	630.51	43.56	137.28
Dusp5	Endogenous	mRNA	100	68.45	1809.27	2656.23	431.49	588.2	1180.66	795.74	2133.31	1207.66	2352.77	1165.55	5609.1	1457.3	1944.76	4185.13	2796.12	1393.13
E2f3	Endogenous	mRNA	100	22.34	50.63	49.28	43.4	50	56.17	40.63	51.76	32.91	28.66	33.03	26.2	50.13	34.62	48.74	39.99	34.12
Edn1	Endogenous	mRNA	100	62.88	37.13	61.01	11.47	4.17	44.94	23.78	59.16	43.1	116.13	80.22	38.11	28.25	108.49	39.6	42.84	44.68
Egf	Endogenous	mRNA	100	62.38	23.63	12.91	14.47	15.97	7.15	10.9	9.24	12.54	7.54	13.37	33.34	5.47	10.39	36.55	7.14	12.18
Egfr	Endogenous	mRNA	100	34.52	75.95	69.22	46.39	31.94	58.22	60.45	38.82	50.94	37.7	43.26	21.44	30.08	42.7	30.46	74.97	55.24
Egr1	Endogenous	mRNA	100	44.51	4310.53	4376.21	8823.85	10970.2	2051.86	3009.55	6932.34	3724.87	5037.34	3463.61	7628.85	7264.63	3156.63	4699.89	8099.17	5373.5
Eif2ak2	Endogenous	mRNA	100	42.62	177.21	179.51	323.74	413.89	178.73	148.64	205.2	216.3	209.64	139.99	78.6	150.38	113.11	137.07	167.8	181.96
Eif2b4	Endogenous	mRNA	100	26.01	135.02	78.61	84.3	89.58	71.49	64.41	96.13	73.67	93.51	79.43	104.8	80.2	77.33	152.3	87.11	73.92
Eif4ebp1	Endogenous	mRNA	100	34.13	708.86	906.92	948.28	798.62	1092.83	1436.9	852.22	981.18	708.85	1027.91	550.19	866.72	766.36	402.06	1662.25	753.83
Elob	Endogenous	mRNA	100	17.18	2948.51	2595.22	2311.59	1744.46	2551.29	2734.06	2573.29	2485.08	2458.34	2850.16	1781.57	2354.1	1940.14	1705.73	2864.66	2147.78
Eno1	Endogenous	mRNA	100	21.96	8070.84	6750.86	10279.5	7729.25	8064.44	7435.19	6374.06	7968.55	5630.06	7712.12	4761.18	9023.6	7114.25	3895.76	8566.85	6556.24
Entpd1	Endogenous	mRNA	100	40.61	48.94	63.36	47.39	81.25	46.98	30.72	35.12	61.13	111.61	25.95	54.78	36.46	49.63	73.1	33.56	60.92
Eomes	Endogenous	mRNA	100	56.74	16.88	22.29	17.96	20.83	28.6	24.77	29.58	14.89	39.21	25.95	26.2	20.96	23.08	79.19	12.85	30.06
Epcam	Endogenous	mRNA	100	56.82	11.81	17.6	9.98	5.56	23.49	11.89	27.73	11.76	40.72	52.69	33.34	20.05	32.32	24.37	10.71	26.81
Epm2aip1	Endogenous	mRNA	100	38.01	136.71	107.94	318.75	272.22	148.09	166.48	105.37	94.83	191.54	128.19	204.83	170.43	107.34	237.58	131.38	167.34
Erbb2	Endogenous	mRNA	100	40.55	8.44	18.77	14.96	24.31	26.55	14.86	18.49	26.65	9.05	18.88	7.15	8.2	23.08	15.23	15.71	9.75
Ero1l	Endogenous	mRNA	100	58.01	582.28	432.93	928.33	434.73	385.04	305.22	700.63	336.99	303.15	526.15	200.07	145.82	1134.54	210.17	637.62	266.44
Esr1	Endogenous	mRNA	100	54.04	249.79	271.02	405.05	507.64	442.24	610.43	469.55	440.43	205.11	396.38	138.14	107.54	263.15	112.7	105.68	137.28
Exo1	Endogenous	mRNA	100	30.87	57.38	41.06	88.79	56.95	48	80.27	42.52	64.26	36.2	52.69	50.02	86.58	34.62	48.74	57.84	38.99
Ezh2	Endogenous	mRNA	100	21.37	661.6	428.23	732.29	498.62	463.68	445.93	491.73	456.11	428.33	578.05	362.03	545.01	413.19	444.71	671.18	406.16
F2rl1	Endogenous	mRNA	100	63.14	6.75	31.68	3.49	9.03	25.53	14.86	11.09	9.4	15.08	6.29	4.76	13.67	13.85	6.09	10.71	8.12
Fadd	Endogenous	mRNA	100	23.29	21.94	30.5	19.45	16.67	15.32	20.81	20.33	16.46	25.64	14.16	16.67	12.76	19.62	24.37	19.99	23.56
Fam124b	Endogenous	mRNA	100	32.01	11.81	9.39	8.98	8.33	11.23	6.94	16.64	10.97	10.56	12.58	14.29	14.58	13.85	18.28	3.57	13.81
Fanca	Endogenous	mRNA	100	41.73	87.76	49.28	115.23	34.72	45.96	62.43	79.49	45.45	57.31	56.63	100.03	46.48	71.56	115.75	40.7	33.31
Fap	Endogenous	mRNA	100	49.54	25.32	55.14	33.92	35.42	56.17	41.62	29.58	32.13	122.16	32.25	66.69	71.09	42.7	48.74	45.7	90.98
Fas	Endogenous	mRNA	100	44.49	151.9	136.1	69.34	75	211.42	162.52	177.47	116.77	190.03	222.57	30.96	75.64	121.19	45.69	154.94	173.02
Fasl	Endogenous	mRNA	100	88.17	11.81	25.81	44.89	19.44	30.64	17.84	33.28	20.38	55.8	42.47	47.64	26.43	73.87	173.62	17.85	66.61
Fbp1	Endogenous	mRNA	100	43.54	13.5	9.39	4.49	5.56	9.19	4.95	22.18	7.84	9.05	7.86	14.29	9.11	10.39	15.23	11.42	8.94
Fcer1a	Endogenous	mRNA	100	84.66	10.13	12.91	14.96	4.86	3.06	2.97	22.18	10.97	7.54	39.32	9.53	18.23	57.71	33.51	12.85	17.87
Fcgr1	Endogenous	mRNA	100	40.25	150.21	282.75	213.5	139.58	138.9	99.1	293.93	134.79	268.46	92.02	211.98	142.18	214.67	392.93	222.06	221.76
Fcgr2b	Endogenous	mRNA	100	40.05	1831.21	2373.48	1233.61	977.09	926.35	918.62	1412.35	1409.07	1618.28	858.82	504.94	768.3	1773.94	737.12	1700.8	1053.58
Fcgr3	Endogenous	mRNA	100	30.6	195.78	301.52	203.02	140.28	121.54	126.84	212.59	146.55	229.24	116.4	157.2	130.33	281.62	228.45	242.77	207.95
Fcgr4	Endogenous	mRNA	100	82.43	143.46	437.62	198.54	177.09	229.8	232.88	321.66	194.35	384.59	110.89	321.54	320.81	358.94	1270.16	139.95	671.79
Fcgrt	Endogenous	mRNA	100	22.76	315.61	499.8	354.67	537.51	305.38	349.81	330.9	385.57	414.75	336.61	242.94	300.76	364.71	268.04	488.39	429.72
Fcnb	Endogenous	mRNA	100	49.6	1.69	4.69	3.49	3.47	4.09	2.97	1.85	3.13	3.02	3.93	7.15	3.65	3.46	9.14	2.86	2.44
Fcrlb	Endogenous	mRNA	100	54.23	8.44	22.29	12.97	16.67	8.17	13.87	35.12	12.54	13.57	18.09	9.53	4.56	5.77	9.14	13.57	12.18
Fgf13	Endogenous	mRNA	100	49.98	6.75	4.69	2	6.25	9.19	5.95	14.79	7.84	9.05	8.65	9.53	8.2	2.31	18.28	7.14	9.75
Fgf18	Endogenous	mRNA	100	46.33	27	46.93	28.93	17.36	56.17	32.7	33.28	30.56	66.36	26.74	95.27	75.64	46.17	67.01	43.56	73.92
Fgf9	Endogenous	mRNA	100	49.59	15.19	12.91	5.99	4.86	10.21	6.94	22.18	7.84	7.54	3.93	21.44	11.85	16.16	9.14	9.28	9.75
Fgfr1	Endogenous	mRNA	100	38.78	48.94	100.9	42.9	84.03	67.41	59.46	114.61	72.1	81.44	61.34	131	61.06	150.04	42.64	72.83	83.67
Flnb	Endogenous	mRNA	100	32.59	1090.29	1811.49	652.97	706.26	1634.13	1228.79	1362.44	1561.89	1763.07	1115.21	778.84	861.26	1356.14	694.48	1640.11	1218.48
Flt1	Endogenous	mRNA	100	79.68	281.86	240.52	48.89	37.5	78.64	101.08	99.83	76.02	393.64	73.93	450.16	127.59	100.41	429.48	71.4	233.95
Fosl1	Endogenous	mRNA	100	46.71	1183.12	1316.38	302.79	156.25	700.63	692.68	970.53	784.47	729.96	721.19	1481.47	1144.7	1084.91	999.07	2019.97	981.28
Foxp3	Endogenous	mRNA	100	58.47	10.13	23.46	6.48	5.56	30.64	4.95	35.12	20.38	22.62	21.23	16.67	10.94	18.47	42.64	9.28	18.68
Fpr1	Endogenous	mRNA	100	89.25	16.88	11.73	15.46	9.03	13.28	9.91	36.97	15.67	21.11	7.08	47.64	13.67	24.24	91.38	12.85	34.12
Fpr3	Endogenous	mRNA	93.75	48.84	5.06	5.87	2.99	3.47	3.06	1	5.55	6.27	4.52	5.51	2.38	8.2	8.08	6.09	1.43	2.44
Fstl3	Endogenous	mRNA	100	132.35	8.44	26.98	2.49	7.64	17.36	21.8	5.55	10.97	170.43	4.72	238.18	151.29	33.47	225.4	2.86	86.92
Fut4	Endogenous	mRNA	100	47.66	8.44	35.2	14.96	22.22	26.55	6.94	24.03	16.46	42.23	18.88	26.2	10.03	20.77	36.55	14.28	17.87
Fyn	Endogenous	mRNA	100	38.72	239.66	496.28	130.69	89.58	323.76	306.21	319.81	275.86	250.36	217.85	252.47	113.01	316.24	210.17	251.34	220.14
Fzd8	Endogenous	mRNA	100	44.47	20.25	15.25	8.98	9.72	21.45	19.82	35.12	15.67	18.1	11.01	35.73	12.76	17.31	27.41	12.14	13.81
Fzd9	Endogenous	mRNA	100	73.56	10.13	5.87	2.99	2.08	10.21	4.95	7.39	7.05	22.62	3.93	4.76	21.87	6.92	15.23	4.28	5.69
Gas1	Endogenous	mRNA	100	38.06	816.87	1075.87	1290.48	1902.1	260.44	560.88	985.32	1020.36	787.27	710.97	1152.78	1221.25	1211.87	584.82	1090.31	1086.88
Gata3	Endogenous	mRNA	100	30.32	140.08	149	133.19	122.22	180.78	108.01	158.98	146.55	85.97	145.5	66.69	48.3	86.56	85.29	129.95	130.78
Gbp2	Endogenous	mRNA	100	70.62	389.87	1008.99	363.15	362.5	954.95	377.56	2554.8	387.14	1511.2	953.99	316.78	575.99	829.84	1078.26	726.16	1859.4
Gbp2b	Endogenous	mRNA	100	152.24	3.38	21.12	10.48	22.92	20.43	6.94	25.88	5.49	75.41	11.8	9.53	37.37	17.31	219.31	3.57	76.36
Gbp3	Endogenous	mRNA	100	67.47	64.13	134.92	74.82	178.47	190.99	73.33	395.61	65.05	254.88	136.85	59.54	85.67	84.25	149.25	63.55	276.19
Ghr	Endogenous	mRNA	100	59.58	519.83	486.9	205.02	527.09	226.74	303.23	1379.07	364.42	538.42	368.85	319.16	319.9	337.01	399.02	483.39	426.47
Gimap4	Endogenous	mRNA	100	76.53	119.83	72.74	99.77	65.97	84.77	55.49	247.72	41.54	176.46	97.52	161.96	86.58	110.8	447.75	69.26	146.22
Gimap6	Endogenous	mRNA	100	64.89	74.26	90.34	48.39	25	116.43	66.39	114.61	52.51	180.98	147.86	171.49	76.56	114.26	322.87	58.55	109.66
Gli1	Endogenous	mRNA	100	87.09	18.57	41.06	28.43	42.36	26.55	19.82	24.03	23.51	92	34.6	152.43	150.38	28.85	137.07	19.99	52.8
Gls	Endogenous	mRNA	100	30	131.64	190.07	127.7	114.58	193.03	144.68	107.22	123.82	134.23	164.37	69.07	93.87	129.27	67.01	199.93	164.09
Glud1	Endogenous	mRNA	100	23.92	1228.69	1813.84	943.29	1175.71	1470.72	1422.03	1578.73	1302.49	1643.92	1274.08	850.3	1150.16	1405.77	1038.67	2132.79	1363.89
Glul	Endogenous	mRNA	100	30.96	1105.48	1411.42	685.9	1731.96	1329.77	1438.88	1371.68	1119.11	1592.65	1277.23	635.94	724.55	897.94	670.11	1638.68	1462.18
Gm5150	Endogenous	mRNA	100	57.59	20.25	24.64	22.95	22.22	15.32	12.88	20.33	16.46	58.82	25.95	28.58	23.7	27.7	73.1	18.56	41.43
Gmip	Endogenous	mRNA	100	31.55	89.45	90.34	129.7	92.36	79.66	62.43	73.95	77.59	108.59	58.2	152.43	84.76	106.18	152.3	67.83	69.05
Gng4	Endogenous	mRNA	100	55.59	11.81	16.43	4.49	5.56	31.66	33.69	11.09	10.19	34.69	18.88	16.67	32.81	21.93	30.46	6.43	20.31
Got1	Endogenous	mRNA	100	29.51	891.13	1387.95	507.81	366.67	1028.48	1074.2	822.64	779.77	877.76	604.01	940.8	609.71	804.45	740.16	987.49	761.96
Got2	Endogenous	mRNA	100	24	737.55	777.86	885.43	615.28	807.87	1289.24	695.08	831.49	613.83	1034.21	607.35	1121.91	805.6	618.33	786.14	720.53
Gpc4	Endogenous	mRNA	100	54.59	951.89	539.69	479.88	970.84	570.92	713.49	1591.67	771.15	458.49	554.46	340.59	243.34	979.88	301.55	357.73	405.35
Gpr160	Endogenous	mRNA	100	37.81	16.88	12.91	16.46	13.19	22.47	12.88	31.43	14.11	19.61	20.45	26.2	10.94	12.7	36.55	22.85	17.87
Gpsm3	Endogenous	mRNA	100	37.18	96.2	110.29	114.23	133.33	98.05	74.32	107.22	101.1	180.98	99.1	85.74	87.49	109.65	249.77	171.37	108.04
Gzma	Endogenous	mRNA	100	94.41	281.86	82.13	128.2	176.39	271.67	50.54	650.72	78.37	327.28	112.47	352.5	196.86	78.48	831.54	41.41	114.54
Gzmb	Endogenous	mRNA	100	68.48	30.38	12.91	22.45	21.53	24.51	13.87	99.83	25.86	43.74	26.74	26.2	26.43	78.48	73.1	20.71	42.24
Gzme	Endogenous	mRNA	100	98.36	13.5	11.73	9.48	5.56	12.26	25.77	73.95	11.76	13.57	15.73	9.53	10.94	11.54	12.18	8.57	13.81
H2-Aa	Endogenous	mRNA	100	58.15	6352.71	13210.8	5019.76	4175.04	12448	5263	3970.85	5490.52	15825.4	6858.01	3367.84	6555.57	9522.98	18857.4	3280.22	9756.78
H2-Ab1	Endogenous	mRNA	100	57.08	8399.96	16588.5	5460.72	5959.78	13858.5	6435.31	6141.13	6532.83	18633.7	6645.66	4575.4	7397.69	11825.5	23152.2	4097.07	11703.1
H2-D1	Endogenous	mRNA	100	30.41	2280.16	5354.7	3020.43	3008.36	4862.56	3289.99	4238.9	3027.39	5361.6	3535.96	2007.84	2784.27	5034.45	5306.03	4696.85	5386.5
H2-DMa	Endogenous	mRNA	100	43.47	286.92	462.26	209.51	279.86	376.87	160.54	349.39	261.75	568.59	201.34	204.83	226.02	309.32	609.19	162.08	303
H2-DMb1	Endogenous	mRNA	100	42.82	109.7	272.19	111.24	184.03	171.58	108.01	147.89	99.53	294.1	154.93	69.07	131.24	166.2	301.55	117.81	193.33
H2-DMb2	Endogenous	mRNA	100	51.68	70.89	109.11	24.94	25.69	59.24	27.75	55.46	43.1	73.9	57.41	116.71	27.34	100.41	63.96	34.27	38.18
H2-Eb1	Endogenous	mRNA	100	50.55	2794.92	5921.37	2390.41	2884.75	5809.34	2238.58	2454.97	2659.06	5955.83	2326.38	1507.67	2502.66	3849.13	6917.34	1263.82	4025.86
H2-K1	Endogenous	mRNA	100	51.05	1475.1	3787.24	1698.03	1447.24	3470.49	1894.72	2957.8	1866.75	5084.1	1966.17	3756.07	2658.5	3797.19	7215.84	1852.18	4004.74
H2-M3	Endogenous	mRNA	100	22.63	187.34	287.45	215	263.2	285.97	224.95	258.81	224.14	345.37	259.53	197.69	180.45	288.54	335.05	387.71	320.05
H2-Ob	Endogenous	mRNA	100	86.55	16.88	19.95	10.48	5.56	16.34	7.93	14.79	20.38	27.15	26.74	78.6	8.2	17.31	36.55	8.57	10.56
H2-Pa	Endogenous	mRNA	100	45.28	3.38	4.69	1.5	2.78	5.11	2.97	5.55	3.13	7.54	4.72	7.15	3.65	5.77	9.14	3.57	2.44
H2-Q1	Endogenous	mRNA	100	54.27	1.69	4.69	4.99	4.86	3.06	4.95	5.55	4.7	1.51	2.36	2.38	4.56	11.54	6.09	3.57	3.25
H2-Q10	Endogenous	mRNA	100	45.6	28.69	11.73	7.98	9.72	14.3	6.94	25.88	14.11	18.1	15.73	9.53	6.38	12.7	12.18	11.42	12.18
H2-Q2	Endogenous	mRNA	100	35.33	18.57	16.43	14.96	9.03	20.43	12.88	25.88	20.38	24.13	13.37	16.67	10.94	11.54	27.41	11.42	28.43
H2-T23	Endogenous	mRNA	100	54.99	185.65	398.9	232.46	270.84	379.94	213.06	288.39	214.73	615.34	203.7	262	331.74	405.11	904.65	205.64	575.94
H2afx	Endogenous	mRNA	100	28.87	482.7	371.92	675.92	1018.76	535.18	568.81	342	581.5	500.72	533.23	414.43	751.89	601.32	475.17	525.52	526.38
Havcr2	Endogenous	mRNA	100	54.91	32.07	65.7	34.42	18.75	74.56	25.77	36.97	20.38	96.52	40.11	50.02	41.92	63.48	124.88	44.98	72.3
Hc	Endogenous	mRNA	100	60.13	6.75	8.21	2.49	6.94	12.26	9.91	3.7	9.4	10.56	11.8	26.2	4.56	12.7	6.09	5	14.62
Hck	Endogenous	mRNA	100	88.42	37.13	114.98	88.29	77.08	52.09	24.77	68.4	53.29	164.39	36.18	80.98	58.33	84.25	380.74	77.11	123.47
Hdac11	Endogenous	mRNA	100	40.68	16.88	12.91	10.97	5.56	8.17	11.89	18.49	5.49	15.08	8.65	14.29	6.38	5.77	9.14	7.14	8.12
Hdac3	Endogenous	mRNA	100	35.1	79.32	95.03	96.27	34.72	67.41	132.79	53.61	101.1	43.74	73.93	45.25	59.24	77.33	54.83	99.25	71.48
Hdac4	Endogenous	mRNA	100	35.58	92.83	68.05	107.75	177.09	90.9	59.46	112.77	98.74	135.74	100.67	92.89	189.57	75.02	94.42	64.26	144.59
Hdac5	Endogenous	mRNA	100	32.64	199.16	210.01	142.67	174.31	134.82	180.36	195.95	147.33	140.26	152.57	123.85	87.49	207.75	60.92	286.32	152.72
Hdc	Endogenous	mRNA	100	46.62	11.81	25.81	11.47	15.97	20.43	15.86	16.64	14.11	30.16	33.03	47.64	16.4	33.47	12.18	17.14	24.37
Hells	Endogenous	mRNA	100	49.13	199.16	118.5	211.01	81.95	97.03	219.99	114.61	105.8	78.43	128.19	381.09	147.64	205.44	115.75	169.22	111.29
Herc6	Endogenous	mRNA	100	26.28	87.76	111.46	127.2	132.64	89.88	83.24	151.59	90.91	126.69	100.67	59.54	64.71	70.4	127.93	107.82	129.97
Hes1	Endogenous	mRNA	100	61.63	1009.28	671.1	1798.29	2609.75	515.77	575.75	2662.02	782.12	809.9	649.62	1040.84	823.89	514.76	1175.73	779	1269.66
Hey1	Endogenous	mRNA	100	52.44	214.34	71.57	122.71	121.53	42.9	65.4	197.8	74.45	117.64	69.21	95.27	61.97	69.25	85.29	27.13	126.72
Hif1a	Endogenous	mRNA	100	30.4	254.85	210.01	151.15	173.61	315.59	240.8	258.81	198.27	199.08	184.82	109.56	92.96	168.51	164.48	165.65	140.53
Hk1	Endogenous	mRNA	100	18.41	86.08	86.82	63.35	92.36	91.92	85.22	103.52	63.48	85.97	78.65	64.31	60.15	64.63	54.83	70.69	83.67
Hk2	Endogenous	mRNA	100	38.73	1783.96	1660.14	482.87	625.7	1171.47	818.53	1800.56	807.2	1532.32	1104.2	1664.87	830.27	1463.48	1736.19	680.46	961.79
Hmga1	Endogenous	mRNA	100	54.53	349.37	574.89	246.92	265.28	519.86	357.74	297.63	328.37	395.14	432.56	147.67	260.66	260.84	134.02	983.21	353.36
Hmgb1	Endogenous	mRNA	100	24.47	688.6	549.08	952.77	768.06	712.89	818.53	478.79	605.01	542.95	740.07	569.25	1049	517.06	478.21	791.14	644.98
Hnf1a	Endogenous	mRNA	87.5	52.41	5.06	5.87	2	2.78	4.09	1.98	5.55	1	1.51	4.72	7.15	5.47	3.46	3.05	2.86	1
Hras	Endogenous	mRNA	100	32.29	3.38	5.87	7.48	11.11	13.28	9.91	11.09	10.97	13.57	12.58	9.53	12.76	17.31	12.18	7.14	13.81
Hsd11b1	Endogenous	mRNA	100	121.6	136.71	117.32	30.93	63.2	63.32	59.46	158.98	52.51	193.05	134.49	161.96	90.23	200.82	85.29	926.09	355.8
Icam1	Endogenous	mRNA	100	44.69	187.34	208.84	68.34	21.53	113.37	87.2	99.83	87.77	187.02	94.38	123.85	158.58	162.74	246.72	99.96	173.84
Icam2	Endogenous	mRNA	100	62.94	108.02	75.09	28.43	22.22	92.94	43.6	38.82	52.51	128.2	84.94	173.87	55.59	220.44	155.34	52.12	100.73
Icam5	Endogenous	mRNA	100	50.09	52.32	16.43	32.42	34.03	17.36	19.82	42.52	17.24	27.15	16.52	19.05	6.38	33.47	36.55	18.56	9.75
Icos	Endogenous	mRNA	100	87.27	37.13	63.36	37.41	32.64	162.39	38.65	146.04	46.24	122.16	123.48	50.02	78.38	129.27	377.7	24.28	142.97
Icosl	Endogenous	mRNA	100	25.87	67.51	112.63	129.2	120.83	141.97	96.12	133.1	112.07	113.11	119.54	111.94	73.82	95.8	201.03	121.38	106.41
Id4	Endogenous	mRNA	100	40.67	10.13	11.73	3.49	3.47	9.19	6.94	5.55	4.7	13.57	9.44	9.53	5.47	9.23	12.18	4.28	11.37
Ido1	Endogenous	mRNA	100	57.91	10.13	11.73	3.99	3.47	10.21	4.95	14.79	6.27	9.05	11.01	14.29	7.29	8.08	27.41	7.14	8.12
Ier3	Endogenous	mRNA	100	30.21	2600.83	2489.63	906.88	1162.51	2135.61	973.12	2793.27	1372.24	2447.79	2271.32	2072.15	1843.73	1715.08	2159.57	2292.02	2566.93
Ifi203	Endogenous	mRNA	100	42.82	345.99	295.66	323.24	569.45	389.13	209.09	447.37	369.12	456.98	333.46	92.89	118.48	253.92	182.76	231.34	202.27
Ifi27	Endogenous	mRNA	100	134.18	508.01	671.1	441.47	434.73	473.9	488.54	552.74	527.42	784.26	581.99	678.81	689	617.48	709.7	5313.05	667.73
Ifi35	Endogenous	mRNA	100	28.95	351.05	464.61	251.91	243.06	360.53	315.13	571.23	350.31	447.93	360.99	226.27	178.63	337.01	319.82	431.27	296.5
Ifih1	Endogenous	mRNA	100	30.88	155.27	221.74	241.93	281.25	318.66	131.8	269.9	199.06	374.03	228.08	159.58	142.18	200.82	338.1	189.93	265.63
Ifit1	Endogenous	mRNA	100	45.9	55.7	41.06	30.93	33.33	43.92	50.54	109.07	40.75	75.41	62.92	23.82	28.25	38.09	30.46	34.99	49.55
Ifit2	Endogenous	mRNA	100	37.5	124.89	106.77	158.13	206.95	162.39	92.16	251.41	104.23	96.52	101.45	80.98	71.09	126.96	109.65	128.52	104.79
Ifit3	Endogenous	mRNA	100	81.93	239.66	110.29	286.83	675.7	133.79	77.3	698.78	176.33	291.08	247.74	152.43	102.07	156.97	167.53	82.11	114.54
Ifitm1	Endogenous	mRNA	100	26.77	143.46	191.24	218.49	198.61	135.84	177.38	317.96	209.24	165.9	254.03	214.36	314.43	197.36	222.35	149.23	152.72
Ifitm2	Endogenous	mRNA	100	17.83	2612.64	3206.48	2856.82	3431.28	2852.58	2684.52	2754.45	3130.84	3931.84	3301.6	2119.79	2977.49	2484.91	1995.09	3675.08	2676.6
Ifna1	Endogenous	mRNA	100	54.88	16.88	14.08	16.96	6.25	19.41	16.85	44.37	12.54	19.61	47.19	28.58	17.32	42.7	21.32	10	24.37
Ifnar1	Endogenous	mRNA	100	22.54	766.24	807.19	585.63	563.89	480.03	588.63	855.91	581.5	639.47	538.73	707.39	377.31	690.19	651.83	907.52	489.83
Ifng	Endogenous	mRNA	100	79.04	10.13	8.21	5.49	2.78	8.17	3.96	24.03	3.92	6.03	7.08	11.91	4.56	5.77	27.41	2.86	13.81
Ifngr1	Endogenous	mRNA	100	26.88	329.11	539.69	368.64	538.89	611.78	319.09	512.07	474.92	681.7	526.93	281.05	341.77	445.51	709.7	459.12	580
Ifngr2	Endogenous	mRNA	100	31.01	546.83	604.22	321.75	321.53	547.43	564.85	519.46	466.29	413.24	539.52	257.23	283.44	424.73	240.63	737.59	450.03
Igf2r	Endogenous	mRNA	100	20.71	572.15	970.27	829.06	1091.68	787.45	836.37	950.19	1143.4	817.44	814.78	607.35	904.09	841.38	523.9	796.85	1040.58
Ihh	Endogenous	mRNA	100	51.24	8.44	15.25	10.97	9.72	7.15	4.95	11.09	8.62	9.05	5.51	23.82	6.38	6.92	21.32	10	8.12
Ikbkb	Endogenous	mRNA	100	15.08	89.45	107.94	96.77	105.56	96.01	91.17	120.16	83.07	114.62	97.52	69.07	87.49	78.48	76.15	87.82	84.48
Ikbkg	Endogenous	mRNA	100	27.51	180.59	171.29	280.34	358.34	228.78	184.32	210.74	186.52	233.77	153.36	211.98	133.97	181.2	176.66	167.08	155.97
Ikzf1	Endogenous	mRNA	100	67.65	42.19	52.8	59.86	52.78	34.73	18.83	62.85	34.48	49.77	27.53	71.45	34.63	42.7	176.66	37.84	45.49
Ikzf2	Endogenous	mRNA	100	44.78	47.26	34.02	36.41	34.03	61.28	29.73	73.95	42.32	45.25	40.9	38.11	48.3	43.86	118.79	36.42	72.3
Ikzf3	Endogenous	mRNA	100	75.28	21.94	21.12	28.93	13.19	33.7	23.78	38.82	11.76	36.2	39.32	50.02	17.32	42.7	118.79	11.42	32.49
Il10	Endogenous	mRNA	100	81.06	25.32	132.58	18.46	20.83	126.65	84.23	33.28	97.18	315.21	184.82	78.6	123.04	302.39	51.78	117.81	68.23
Il10ra	Endogenous	mRNA	100	44.39	155.27	174.81	169.6	143.06	141.97	69.37	181.17	111.28	256.39	99.88	183.4	88.4	116.57	347.24	107.82	129.16
Il11	Endogenous	mRNA	100	45.08	18.57	25.81	6.48	4.86	20.43	17.84	14.79	14.11	22.62	8.65	26.2	29.16	13.85	27.41	36.42	25.99
Il11ra1	Endogenous	mRNA	100	41.8	97.89	147.83	116.23	164.58	85.79	95.13	157.13	146.55	116.13	162.8	47.64	51.04	162.74	27.41	82.83	73.11
Il12rb2	Endogenous	mRNA	100	97.19	1.69	12.91	6.48	5.56	18.38	10.9	25.88	10.97	30.16	21.23	11.91	14.58	38.09	85.29	6.43	30.06
Il15	Endogenous	mRNA	100	45.04	48.94	26.98	40.9	35.42	42.9	33.69	97.98	24.29	60.33	60.56	26.2	20.96	35.78	33.51	37.84	43.87
Il16	Endogenous	mRNA	100	37.42	28.69	26.98	66.84	38.19	35.75	55.49	38.82	36.83	34.69	43.26	73.84	30.99	41.55	88.33	49.98	46.3
Il17a	Endogenous	mRNA	100	55.79	8.44	16.43	3.49	6.94	9.19	7.93	12.94	6.27	3.02	8.65	7.15	1.82	4.62	3.05	4.28	5.69
Il18	Endogenous	mRNA	100	22.67	123.21	125.54	91.29	115.97	64.34	84.23	164.53	101.1	140.26	81.01	102.42	105.72	95.8	109.65	94.97	101.54
Il18bp	Endogenous	mRNA	100	91.43	89.45	165.43	187.06	81.95	106.22	64.41	232.93	84.64	358.95	73.14	466.83	209.62	174.28	822.4	84.25	243.7
Il18r1	Endogenous	mRNA	100	59.04	33.76	38.72	14.96	9.72	32.68	12.88	22.18	14.11	19.61	29.1	21.44	23.7	28.85	76.15	16.42	30.87
Il1a	Endogenous	mRNA	100	56.89	192.4	195.93	61.36	49.31	195.07	98.11	203.35	111.28	340.85	177.74	354.89	118.48	238.91	371.61	107.1	81.23
Il1b	Endogenous	mRNA	100	41.36	783.12	1301.13	919.85	653.48	1155.13	526.2	841.12	532.91	853.63	600.86	404.9	552.3	714.43	1660.04	607.63	643.36
Il1r2	Endogenous	mRNA	100	49.97	214.34	282.75	84.3	72.92	279.85	142.7	221.84	158.31	476.59	179.31	154.82	130.33	235.45	252.81	124.95	140.53
Il1rn	Endogenous	mRNA	100	48.87	508.01	1208.44	330.73	396.53	981.5	636.2	621.14	863.63	1129.63	605.58	219.12	300.76	779.06	338.1	554.08	398.04
Il2	Endogenous	mRNA	87.5	70.72	6.75	2.35	1.5	4.17	6.13	3.96	12.94	1	4.52	3.15	2.38	1	4.62	3.05	2.86	5.69
Il21r	Endogenous	mRNA	100	43.13	79.32	171.29	72.33	86.11	158.31	44.59	116.46	101.1	203.61	151.79	85.74	90.23	103.87	240.63	96.39	134.03
Il22ra1	Endogenous	mRNA	100	49.34	11.81	12.91	6.98	9.72	8.17	8.92	27.73	13.32	10.56	5.51	9.53	10.03	9.23	9.14	6.43	6.5
Il23r	Endogenous	mRNA	100	35.05	5.06	16.43	8.48	9.72	9.19	10.9	7.39	7.84	7.54	14.16	4.76	7.29	10.39	9.14	5	10.56
Il24	Endogenous	mRNA	100	44.83	13.5	7.04	5.49	13.19	14.3	13.87	29.58	11.76	10.56	11.01	23.82	12.76	13.85	9.14	8.57	14.62
Il2ra	Endogenous	mRNA	100	52.15	15.19	19.95	18.96	16.67	58.22	19.82	53.61	39.18	42.23	33.03	14.29	30.08	25.39	63.96	14.99	32.49
Il2rb	Endogenous	mRNA	100	64.85	183.97	263.98	229.46	222.92	586.24	183.33	563.83	192	631.93	456.15	231.03	286.17	532.07	1108.72	129.95	615.74
Il2rg	Endogenous	mRNA	100	42.47	398.31	645.29	322.25	272.22	545.39	300.26	519.46	355.01	737.5	368.85	328.69	257.01	459.36	983.84	357.01	490.64
Il33	Endogenous	mRNA	100	60.39	104.64	289.79	39.41	25	126.65	200.17	107.22	119.12	120.65	114.82	92.89	70.18	168.51	30.46	229.92	78.8
Il34	Endogenous	mRNA	100	36.09	23.63	34.02	12.97	19.44	22.47	20.81	46.22	23.51	18.1	21.23	19.05	14.58	16.16	21.32	33.56	25.18
Il4	Endogenous	mRNA	100	41.11	3.38	8.21	7.98	4.17	8.17	4.95	1.85	8.62	3.02	6.29	7.15	6.38	5.77	12.18	5	8.12
Il6	Endogenous	mRNA	100	61.48	999.15	888.15	52.38	111.81	323.76	255.67	741.3	201.41	692.26	390.88	847.91	485.77	408.57	225.4	421.27	874.87
Il6ra	Endogenous	mRNA	100	30.58	109.7	197.11	117.72	160.42	151.16	101.08	118.31	119.9	266.95	121.9	192.92	121.21	186.97	216.26	226.35	173.02
Il7r	Endogenous	mRNA	100	57.47	87.76	154.87	52.38	63.89	201.2	74.32	73.95	79.94	117.64	77.86	14.29	48.3	98.1	54.83	40.7	44.68
Inhba	Endogenous	mRNA	100	65.34	42.19	140.79	25.94	15.97	174.65	107.02	72.1	37.62	69.38	62.13	73.84	31.9	58.86	30.46	45.7	61.74
Irf1	Endogenous	mRNA	100	83.14	1341.76	1062.96	629.53	778.48	672.04	518.27	4246.29	543.88	871.73	898.15	481.12	632.5	1091.84	910.74	983.21	1856.96
Irf2	Endogenous	mRNA	100	35.25	313.92	187.72	134.19	127.08	124.6	151.62	342	214.73	149.31	154.93	173.87	160.4	205.44	313.73	207.78	173.02
Irf3	Endogenous	mRNA	100	25.94	57.38	71.57	91.79	99.31	43.92	71.35	57.31	52.51	55.8	49.55	92.89	71.09	49.63	94.42	75.69	74.73
Irf4	Endogenous	mRNA	100	49.3	38.82	38.72	12.97	15.28	25.53	17.84	22.18	23.51	30.16	27.53	69.07	22.78	35.78	21.32	16.42	22.74
Irf5	Endogenous	mRNA	100	33.62	239.66	377.79	204.02	256.95	393.21	227.92	327.21	238.24	535.41	288.63	188.16	154.02	312.78	344.19	242.05	216.89
Irf7	Endogenous	mRNA	100	27.17	60.76	104.42	94.28	95.83	87.83	91.17	181.17	105.01	128.2	81.79	95.27	99.34	96.95	94.42	67.12	120.22
Irf8	Endogenous	mRNA	100	30.12	148.52	191.24	126.2	156.95	150.14	77.3	162.68	104.23	251.87	126.62	178.63	110.28	125.8	222.35	111.39	175.46
Irf9	Endogenous	mRNA	100	26.84	172.15	229.96	227.47	309.73	214.48	133.78	349.39	192	333.31	208.41	183.4	216	180.05	271.09	179.93	273.75
Isg15	Endogenous	mRNA	100	37.12	432.07	532.65	427	654.87	640.38	336.93	1038.93	537.61	840.06	544.24	307.25	353.62	393.57	484.3	349.87	578.37
Itga1	Endogenous	mRNA	100	56.71	25.32	21.12	10.48	9.03	13.28	9.91	3.7	10.19	33.18	14.16	16.67	18.23	18.47	42.64	12.14	28.43
Itga2	Endogenous	mRNA	100	50.67	28.69	49.28	11.97	12.5	41.87	19.82	42.52	24.29	67.87	35.39	61.93	18.23	27.7	24.37	24.99	26.81
Itga4	Endogenous	mRNA	100	51.53	97.89	165.43	157.63	119.45	145.03	45.58	131.25	94.83	300.13	122.69	135.76	95.7	165.04	362.47	114.24	184.4
Itga6	Endogenous	mRNA	100	42.02	192.4	300.35	283.34	84.03	206.31	258.64	96.13	231.19	125.18	178.53	152.43	164.05	153.5	152.3	414.85	207.95
Itgae	Endogenous	mRNA	100	58.58	10.13	30.5	11.47	10.42	22.47	7.93	20.33	11.76	42.23	14.16	4.76	14.58	35.78	24.37	10	19.5
Itgal	Endogenous	mRNA	100	83	32.07	46.93	76.82	39.58	41.87	24.77	88.73	33.7	113.11	37.75	92.89	47.39	87.72	271.09	29.99	95.04
Itgam	Endogenous	mRNA	100	61.36	175.53	570.2	153.14	54.86	195.07	174.41	210.74	186.52	174.95	128.98	133.38	99.34	345.09	185.8	438.41	189.27
Itgav	Endogenous	mRNA	100	37.01	739.24	1278.84	340.7	251.39	1034.61	772.95	785.67	635.57	788.78	799.84	814.57	370.02	1076.83	721.89	1193.13	860.25
Itgax	Endogenous	mRNA	100	65.71	65.82	110.29	55.37	118.75	86.81	58.47	83.19	88.56	144.79	68.42	78.6	69.27	90.02	310.69	17.85	114.54
Itgb2	Endogenous	mRNA	100	41.04	273.42	752.05	272.36	307.64	439.17	235.85	404.85	314.26	580.65	278.41	221.51	355.44	559.77	727.98	345.59	494.7
Itgb3	Endogenous	mRNA	100	50.43	774.68	1034.8	681.41	1240.29	1946.66	2191.02	1453.02	1443.55	1271.4	956.35	797.9	483.94	725.97	395.97	294.18	1482.48
Itgb8	Endogenous	mRNA	100	39.83	13.5	7.04	9.98	3.47	9.19	4.95	7.39	7.84	10.56	8.65	19.05	10.94	6.92	9.14	7.14	13
Itpk1	Endogenous	mRNA	100	28.23	79.32	72.74	79.81	65.97	92.94	62.43	96.13	65.05	98.03	63.7	69.07	65.62	85.41	155.34	69.97	79.61
Jag1	Endogenous	mRNA	100	35.01	1064.97	1315.21	870.96	917.37	1668.86	1021.68	1404.96	1230.39	1915.4	910.73	945.57	970.62	848.31	761.49	303.46	1034.08
Jag2	Endogenous	mRNA	100	54.78	42.19	21.12	13.97	13.19	15.32	12.88	20.33	18.02	34.69	11.01	52.4	28.25	8.08	33.51	14.28	24.37
Jak1	Endogenous	mRNA	100	20.93	855.69	1053.58	716.32	872.93	1082.61	763.04	841.12	877.73	1108.52	851.75	504.94	611.54	874.85	569.59	903.24	991.84
Jak2	Endogenous	mRNA	100	30.94	332.49	333.2	143.17	147.92	280.87	190.26	410.39	221	331.8	293.35	285.81	185.92	268.92	252.81	144.23	233.14
Jak3	Endogenous	mRNA	100	55.14	47.26	38.72	49.38	42.36	40.85	28.74	79.49	36.83	70.88	30.67	57.16	30.08	66.94	149.25	34.99	57.67
Jup	Endogenous	mRNA	100	61.13	10.13	7.04	3.99	6.94	8.17	4.95	12.94	8.62	16.59	5.51	19.05	1.82	10.39	3.05	3.57	4.87
Kat2b	Endogenous	mRNA	100	27.96	178.9	247.55	204.02	279.86	162.39	176.39	223.68	226.49	209.64	199.76	76.22	137.62	150.04	127.93	263.47	176.27
Kdr	Endogenous	mRNA	100	47.74	379.74	201.8	201.53	97.22	167.5	374.58	306.87	259.4	239.8	229.65	233.41	76.56	493.98	237.58	96.39	162.46
Kif2c	Endogenous	mRNA	100	29.82	123.21	55.14	145.16	87.5	59.24	82.25	83.19	93.26	48.26	58.2	85.74	75.64	75.02	106.61	91.4	80.42
Kir3dl1	Endogenous	mRNA	93.75	57.07	1.69	3.52	3.49	4.86	1.02	1.98	1.85	4.7	3.02	1	7.15	6.38	1.15	3.05	2.86	4.06
Kir3dl2	Endogenous	mRNA	100	43.19	18.57	10.56	6.48	6.94	13.28	10.9	24.03	14.11	12.07	15.73	14.29	11.85	18.47	30.46	10.71	10.56
Kit	Endogenous	mRNA	100	34.16	23.63	21.12	10.48	10.42	17.36	10.9	14.79	9.4	21.11	19.66	11.91	10.03	10.39	9.14	14.28	19.5
Klra1	Endogenous	mRNA	100	67.77	3.38	15.25	4.49	2.78	8.17	4.95	25.88	3.92	7.54	13.37	14.29	4.56	10.39	12.18	4.28	8.94
Klrb1	Endogenous	mRNA	93.75	49.48	5.06	4.69	2	2.08	5.11	1	3.7	2.35	4.52	1.57	7.15	1.82	4.62	3.05	6.43	3.25
Klrd1	Endogenous	mRNA	100	82.66	37.13	52.8	41.4	22.92	52.09	19.82	38.82	21.16	63.34	61.34	57.16	33.72	85.41	225.4	42.84	100.73
Klrg1	Endogenous	mRNA	100	71.05	28.69	16.43	17.46	16.67	7.15	21.8	77.64	16.46	19.61	19.66	28.58	12.76	20.77	42.64	7.85	22.74
Klrk1	Endogenous	mRNA	100	66.4	62.45	89.17	37.41	27.78	96.01	49.55	96.13	43.89	149.31	66.06	52.4	77.47	79.64	252.81	42.13	96.67
Kras	Endogenous	mRNA	100	23.41	565.4	734.45	539.74	508.34	657.74	806.64	634.08	644.98	533.9	596.93	328.69	515.84	416.65	316.78	597.64	530.45
Lag3	Endogenous	mRNA	100	66.03	43.88	46.93	60.86	77.78	68.43	19.82	129.4	38.4	93.51	37.75	76.22	68.35	86.56	231.49	47.13	147.84
Lair1	Endogenous	mRNA	100	57.93	47.26	73.91	107.75	88.89	41.87	15.86	48.06	49.37	134.23	50.33	116.71	63.8	81.95	219.31	86.4	106.41
Lama1	Endogenous	mRNA	100	72.89	8.44	5.87	2.49	1.39	5.11	4.95	3.7	9.4	6.03	7.86	14.29	4.56	6.92	24.37	5	13
Lamb3	Endogenous	mRNA	100	85.64	23.63	17.6	5.99	5.56	6.13	11.89	18.49	39.18	10.56	6.29	7.15	3.65	9.23	3.05	2.86	7.31
Lamc2	Endogenous	mRNA	100	40.64	40.51	85.65	16.46	22.22	90.9	82.25	59.16	54.07	76.92	79.43	47.64	63.8	39.24	27.41	62.12	68.23
Lck	Endogenous	mRNA	100	66.73	30.38	41.06	33.92	27.08	35.75	16.85	81.34	29.78	46.75	44.83	54.78	73.82	54.25	164.48	35.7	57.67
Ldha	Endogenous	mRNA	100	17.38	7508.82	6363.69	7608.7	6311.18	7349.51	7306.36	6030.22	6503.05	4901.61	7494.26	5047	6981.19	7818.28	4154.67	7088.83	5211.85
Ldhb	Endogenous	mRNA	100	54.38	165.4	149	188.56	338.2	126.65	171.44	35.12	176.33	153.84	182.46	147.67	445.67	94.64	158.39	102.11	167.34
Lgals9	Endogenous	mRNA	100	24.31	280.17	395.38	268.37	426.39	319.68	309.18	408.55	395.76	402.69	289.42	231.03	189.57	231.99	243.68	402.71	283.5
Lif	Endogenous	mRNA	100	65.41	953.58	916.31	169.6	252.09	626.08	379.54	1234.88	286.83	761.63	1011.4	292.96	358.17	458.2	234.54	1514.44	425.66
Lilra5	Endogenous	mRNA	100	100.56	20.25	30.5	48.39	19.44	24.51	19.82	12.94	17.24	31.67	16.52	26.2	28.25	28.85	167.53	35.7	59.3
Lilrb4a	Endogenous	mRNA	100	39.49	555.27	1385.6	447.95	263.89	806.85	599.53	545.34	619.9	951.67	843.88	523.99	424.7	1049.13	700.57	934.66	646.61
Loxl2	Endogenous	mRNA	100	94.14	38.82	93.86	7.48	6.94	54.13	91.17	14.79	39.18	229.24	20.45	269.14	250.63	102.72	79.19	51.41	106.41
Ltb	Endogenous	mRNA	100	78.7	32.07	44.58	21.45	13.19	32.68	19.82	90.58	32.91	42.23	36.96	30.96	30.99	68.1	161.43	27.13	50.36
Ly6c1	Endogenous	mRNA	100	50.32	415.19	986.7	185.07	354.86	799.7	592.6	1379.07	575.23	1131.14	667.71	304.87	656.2	707.5	639.65	793.28	1498.73
Ly6g	Endogenous	mRNA	100	54.45	13.5	8.21	3.49	9.03	10.21	6.94	3.7	3.92	1.51	7.86	7.15	3.65	16.16	15.23	6.43	10.56
Ly9	Endogenous	mRNA	100	33.57	67.51	97.38	107.75	75	56.17	49.55	86.89	72.1	120.65	56.63	76.22	53.77	115.42	155.34	96.39	86.92
Ly96	Endogenous	mRNA	100	14.48	158.65	167.77	134.19	138.89	207.33	190.26	147.89	150.47	208.13	215.49	159.58	176.81	188.13	182.76	195.64	187.65
Lyz1	Endogenous	mRNA	100	42.18	7954.39	18405.9	10497.4	7823	9507.58	6189.55	5353.62	9008.5	11955.4	6733.75	6611.83	6160.03	9806.9	7368.14	17662.8	6409.21
Magea1	Endogenous	mRNA	100	105.42	52.32	35.2	44.89	16.67	42.9	10.9	88.73	33.7	19.61	61.34	2.38	14.58	33.47	18.28	192.79	21.93
Magea3	Endogenous	mRNA	100	99.29	140.08	71.57	108.75	61.11	120.52	30.72	164.53	91.69	46.75	158.87	11.91	28.25	51.94	21.32	413.42	47.11
Magea4	Endogenous	mRNA	100	45.42	13.5	9.39	7.98	4.86	16.34	12.88	12.94	14.11	9.05	7.08	28.58	8.2	18.47	15.23	8.57	13
Mageb4	Endogenous	mRNA	100	34.71	13.5	4.69	5.49	7.64	9.19	6.94	11.09	6.27	9.05	12.58	11.91	5.47	13.85	12.18	5.71	8.94
Maml2	Endogenous	mRNA	100	33.02	91.14	56.32	69.34	56.95	145.03	74.32	68.4	72.1	81.44	64.49	57.16	31.9	85.41	76.15	64.98	60.92
Map3k12	Endogenous	mRNA	100	65.47	155.27	103.25	103.76	104.86	49.02	74.32	170.07	86.99	110.1	66.85	378.7	101.16	117.72	310.69	107.1	111.29
Map3k5	Endogenous	mRNA	100	49.65	128.27	143.14	112.24	81.95	241.03	89.19	59.16	158.31	114.62	158.08	71.45	61.06	77.33	79.19	270.61	127.53
Map3k7	Endogenous	mRNA	100	19.64	590.71	518.57	617.56	807.65	610.76	509.35	447.37	515.67	662.09	493.12	383.47	517.67	481.28	405.11	665.47	558.06
Map3k8	Endogenous	mRNA	100	43.45	232.91	207.66	224.47	590.98	274.74	177.38	345.69	184.17	381.57	212.35	142.91	140.35	253.92	204.08	225.63	276.19
Mapk10	Endogenous	mRNA	100	45.87	8.44	5.87	4.99	5.56	2.04	3.96	1.85	3.13	7.54	8.65	7.15	3.65	5.77	12.18	5.71	7.31
Marco	Endogenous	mRNA	100	34.08	15.19	21.12	6.98	6.94	10.21	13.87	18.49	12.54	25.64	11.8	16.67	16.4	13.85	21.32	13.57	13
Mb21d1	Endogenous	mRNA	100	46.25	8.44	10.56	7.48	6.94	11.23	1.98	9.24	6.27	12.07	5.51	16.67	6.38	3.46	15.23	7.85	6.5
Mdm2	Endogenous	mRNA	100	49.79	97.89	224.09	136.18	218.75	341.12	174.41	129.4	242.94	533.9	287.06	131	457.51	207.75	176.66	204.21	322.49
Melk	Endogenous	mRNA	100	36.76	118.14	56.32	147.65	160.42	83.75	106.03	92.43	150.47	88.98	119.54	45.25	92.96	71.56	48.74	160.66	121.04
Met	Endogenous	mRNA	100	91.78	102.95	239.34	115.73	65.97	242.06	150.63	48.06	140.28	805.37	179.31	107.18	79.29	132.73	121.84	364.87	422.41
Mfge8	Endogenous	mRNA	100	33.57	386.5	361.36	146.66	97.22	190.99	283.42	347.54	219.43	221.7	248.52	309.63	169.52	275.84	170.57	347.02	306.24
Mfng	Endogenous	mRNA	100	37.51	21.94	42.24	31.93	32.64	29.62	24.77	25.88	29.78	48.26	36.18	33.34	19.14	28.85	73.1	39.99	28.43
Mgmt	Endogenous	mRNA	100	26.47	43.88	42.24	24.44	11.11	26.55	38.65	22.18	33.7	27.15	33.03	35.73	34.63	27.7	30.46	33.56	25.99
Mill2	Endogenous	mRNA	100	36.4	13.5	22.29	11.97	18.06	17.36	17.84	31.43	19.59	31.67	22.02	40.49	26.43	16.16	12.18	21.42	19.5
Mki67	Endogenous	mRNA	100	19.15	1471.72	882.28	1880.1	1797.93	1236.83	1225.82	1214.55	1599.51	1177.89	1468.34	1200.42	1416.29	1368.83	1075.22	1223.84	1263.16
Mlana	Endogenous	mRNA	100	51.23	15.19	7.04	4.99	5.56	8.17	7.93	16.64	10.19	12.07	4.72	9.53	1.82	6.92	3.05	7.14	5.69
Mlh1	Endogenous	mRNA	100	31.69	104.64	109.11	243.43	165.97	112.35	136.75	90.58	112.07	117.64	110.11	204.83	189.57	92.33	164.48	177.08	127.53
Mmp12	Endogenous	mRNA	100	56.25	1297.88	1382.08	635.01	1222.93	1091.8	641.15	1061.11	1025.07	1295.53	1205.66	566.86	325.36	2291.01	249.77	298.46	520.7
Mmp13	Endogenous	mRNA	100	62.83	192.4	201.8	135.68	250.7	240.01	111.98	388.21	183.38	467.54	143.92	369.18	212.35	732.89	359.42	51.41	209.58
Mmp1a	Endogenous	mRNA	100	48.26	6.75	8.21	5.49	9.72	3.06	10.9	9.24	6.27	15.08	13.37	21.44	6.38	6.92	12.18	5.71	8.94
Mmp7	Endogenous	mRNA	100	61.07	6.75	7.04	2.99	5.56	4.09	9.91	9.24	3.92	6.03	4.72	7.15	8.2	6.92	21.32	5.71	3.25
Mmp9	Endogenous	mRNA	100	60.94	173.84	248.73	164.61	148.61	127.67	149.64	170.07	186.52	101.05	292.57	157.2	73.82	188.13	21.32	526.95	194.14
Mmrn2	Endogenous	mRNA	100	75.86	106.33	63.36	19.45	17.36	27.58	14.86	35.12	28.21	144.79	17.3	97.65	29.16	42.7	106.61	29.99	72.3
Mrc1	Endogenous	mRNA	100	46.31	1998.3	2854.51	1470.56	1980.58	947.8	950.33	1349.5	1811.89	1769.1	1103.42	924.13	826.62	2227.53	633.56	3023.89	1051.14
Mre11a	Endogenous	mRNA	100	26.11	197.47	140.79	234.45	205.56	141.97	165.49	151.59	147.33	135.74	137.63	104.8	163.14	126.96	97.47	216.35	108.85
Ms4a1	Endogenous	mRNA	100	53.73	11.81	21.12	8.98	9.03	18.38	12.88	29.58	8.62	21.11	13.37	38.11	5.47	11.54	15.23	12.14	13.81
Ms4a2	Endogenous	mRNA	100	53.19	11.81	14.08	3.49	4.17	5.11	7.93	14.79	7.84	3.02	7.08	21.44	5.47	11.54	9.14	10	8.94
Ms4a4a	Endogenous	mRNA	100	35.03	381.43	416.5	321.25	135.42	139.92	194.23	316.11	347.17	330.29	166.73	250.09	163.14	386.64	219.31	252.76	225.01
Ms4a6b	Endogenous	mRNA	100	36.47	109.7	144.31	177.09	100	70.47	66.39	112.77	97.96	159.87	99.88	126.23	106.63	170.82	231.49	224.2	151.09
Msh2	Endogenous	mRNA	100	21.47	297.04	255.77	306.78	360.42	195.07	241.79	227.38	289.18	174.95	205.27	207.22	219.64	183.51	201.03	238.48	213.64
Msh6	Endogenous	mRNA	100	44.94	391.56	315.6	849.01	806.26	392.19	363.68	256.96	379.31	361.96	405.03	214.36	430.17	238.91	307.64	327.74	320.87
Mtor	Endogenous	mRNA	100	29.38	150.21	144.31	185.07	161.81	142.99	115.94	107.22	115.2	164.39	119.54	131	120.3	151.2	100.52	282.04	169.77
Mx1	Endogenous	mRNA	100	43.63	96.2	78.61	111.74	65.97	74.56	62.43	114.61	74.45	69.38	166.73	145.29	81.11	218.14	94.42	49.98	112.1
Mxi1	Endogenous	mRNA	100	19.42	524.89	718.03	541.23	484.03	516.79	507.37	667.35	515.67	695.27	604.01	371.56	583.28	669.41	344.19	605.49	482.52
Myc	Endogenous	mRNA	100	50.02	2464.12	3884.62	983.2	781.26	3408.19	1536.98	2682.36	3206.85	4770.4	4266.59	3551.24	2068.84	3120.85	1650.9	6775.37	3986.87
Myct1	Endogenous	mRNA	100	86.84	55.7	48.1	11.47	18.75	28.6	28.74	44.37	31.35	191.54	34.6	95.27	38.28	21.93	130.98	25.7	79.61
Myd88	Endogenous	mRNA	100	20.12	173.84	194.76	158.63	190.28	148.09	142.7	195.95	152.04	153.84	193.47	95.27	170.43	220.44	197.99	164.23	246.13
Nbn	Endogenous	mRNA	100	28.62	199.16	247.55	151.15	81.25	148.09	273.51	280.99	193.57	176.46	252.46	197.69	139.44	260.84	143.16	237.77	223.39
Ncam1	Endogenous	mRNA	100	91.32	32.07	26.98	8.48	6.25	16.34	11.89	16.64	10.97	25.64	11.8	92.89	36.46	18.47	63.96	9.28	16.25
Ncr1	Endogenous	mRNA	100	74.71	25.32	16.43	22.45	17.36	9.19	16.85	57.31	11.76	22.62	12.58	38.11	17.32	13.85	76.15	18.56	13.81
Ndufa4l2	Endogenous	mRNA	100	37.21	37.13	45.76	25.94	41.67	23.49	29.73	24.03	52.51	39.21	46.4	42.87	65.62	31.16	18.28	57.84	19.5
Nectin1	Endogenous	mRNA	100	46.12	38.82	69.22	14.96	13.19	58.22	47.57	27.73	25.86	72.39	19.66	38.11	46.48	49.63	24.37	39.99	34.12
Nectin2	Endogenous	mRNA	100	26.35	209.28	164.25	110.24	131.95	120.52	110.99	168.22	130.88	149.31	95.16	190.54	92.05	116.57	94.42	174.94	121.85
Neil1	Endogenous	mRNA	100	25.44	30.38	21.12	20.95	27.08	24.51	34.68	38.82	24.29	28.66	33.82	35.73	27.34	36.93	48.74	45.7	30.06
Nf1	Endogenous	mRNA	100	17.47	219.41	206.49	254.4	236.81	208.35	191.26	192.26	220.22	196.06	215.49	161.96	171.34	203.13	118.79	264.9	183.58
Nfam1	Endogenous	mRNA	100	40.32	37.13	65.7	53.87	44.44	19.41	25.77	36.97	43.1	42.23	23.59	33.34	24.61	50.78	85.29	54.98	37.37
Nfatc2	Endogenous	mRNA	100	47.37	128.27	134.92	62.35	95.83	56.17	57.48	40.67	84.64	144.79	121.9	135.76	265.21	128.11	173.62	92.82	132.41
Nfil3	Endogenous	mRNA	100	21.26	737.55	587.8	350.18	581.26	531.09	557.91	842.97	532.12	823.47	528.51	795.52	577.82	596.7	743.21	600.49	550.75
Nfkb1	Endogenous	mRNA	100	78.41	2857.37	2310.12	396.07	516.67	1651.49	928.53	2079.7	1110.49	4453.68	1310.26	7050.08	1860.13	2168.67	4587.19	893.24	1821.22
Nfkb2	Endogenous	mRNA	100	28.08	124.89	208.84	98.27	143.75	212.44	140.72	177.47	186.52	179.47	178.53	64.31	146.73	146.58	94.42	190.64	201.46
Nfkbia	Endogenous	mRNA	100	37.5	25755.1	24085.6	10715.4	26081.5	20315.3	13128.3	41858.4	17939.4	30813.8	32444.2	14081.1	17650.7	20676.8	11924.9	22011.2	25677.5
Nfkbie	Endogenous	mRNA	100	27.74	324.05	468.13	264.38	343.06	338.06	247.74	404.85	297.8	487.14	375.15	181.02	212.35	403.96	435.57	520.52	354.98
Ngfr	Endogenous	mRNA	100	75.61	18.57	22.29	63.35	68.75	34.73	40.63	9.24	33.7	12.07	22.02	9.53	11.85	46.17	6.09	9.28	11.37
Nid2	Endogenous	mRNA	100	88.86	64.13	50.45	12.47	13.19	10.21	18.83	14.79	24.29	64.85	14.16	152.43	45.57	24.24	76.15	29.99	41.43
Nkg7	Endogenous	mRNA	100	99.23	74.26	89.17	112.24	99.31	138.9	38.65	277.29	55.64	185.51	98.31	126.23	132.15	268.92	758.44	62.83	322.49
Nlrc5	Endogenous	mRNA	100	55.61	87.76	192.41	238.94	204.86	233.89	112.97	366.03	106.58	378.55	147.07	142.91	148.56	286.23	563.5	137.81	269.69
Nlrp3	Endogenous	mRNA	100	46.05	300.42	499.8	132.69	118.06	411.6	213.06	292.08	310.34	790.29	313.8	362.03	245.16	430.5	466.03	364.15	297.31
Nod2	Endogenous	mRNA	100	48.92	18.57	41.06	9.48	13.89	26.55	14.86	36.97	18.81	42.23	24.38	7.15	17.32	17.31	27.41	42.84	39.8
Nos2	Endogenous	mRNA	100	44.26	30.38	22.29	19.45	21.53	26.55	17.84	66.55	22.73	36.2	28.31	42.87	16.4	33.47	27.41	18.56	21.93
Notch1	Endogenous	mRNA	100	64.12	187.34	197.11	177.09	108.33	184.86	138.73	168.22	134.01	342.36	138.42	624.03	90.23	289.69	332.01	70.69	193.33
Notch2	Endogenous	mRNA	100	36.62	214.34	509.19	203.02	203.47	414.66	417.2	292.08	318.96	315.21	262.68	254.85	143.09	354.33	170.57	504.81	396.41
Nras	Endogenous	mRNA	100	15.29	224.47	313.26	278.35	291.67	293.12	241.79	201.5	242.94	298.62	191.9	250.09	257.01	252.76	234.54	339.88	264
Nt5e	Endogenous	mRNA	100	49.67	37.13	44.58	36.91	10.42	65.37	21.8	33.28	24.29	76.92	51.91	47.64	24.61	28.85	94.42	52.84	49.55
Oas1a	Endogenous	mRNA	100	27.31	77.64	218.22	175.59	191.67	180.78	115.94	234.78	166.14	256.39	172.24	97.65	150.38	190.44	167.53	159.23	203.08
Oas2	Endogenous	mRNA	100	34.52	11.81	57.49	37.41	41.67	30.64	21.8	57.31	54.86	37.7	33.03	66.69	33.72	45.01	48.74	33.56	43.87
Oas3	Endogenous	mRNA	100	41.96	5.06	7.04	12.97	15.28	12.26	4.95	14.79	14.89	16.59	9.44	7.15	6.38	18.47	12.18	5.71	8.12
Oasl1	Endogenous	mRNA	100	73.44	67.51	296.83	39.41	42.36	322.74	172.43	99.83	144.98	196.06	82.58	40.49	56.51	175.43	91.38	45.7	76.36
Olfml2b	Endogenous	mRNA	100	26.19	200.84	362.53	164.12	250	229.8	274.5	351.24	303.29	346.88	218.64	219.12	255.19	268.92	130.98	199.21	291.62
Olr1	Endogenous	mRNA	100	47.27	23.63	56.32	5.49	11.81	37.79	37.66	31.43	25.08	43.74	29.1	30.96	17.32	42.7	18.28	18.56	19.5
Otoa	Endogenous	mRNA	100	56.89	10.13	4.69	4.49	4.17	5.11	2.97	1.85	9.4	1.51	4.72	11.91	5.47	11.54	6.09	3.57	4.06
P2ry13	Endogenous	mRNA	100	75.13	32.07	16.43	37.41	30.56	10.21	11.89	16.64	20.38	39.21	10.22	73.84	26.43	20.77	91.38	27.13	17.06
P4ha1	Endogenous	mRNA	100	24.12	887.76	945.64	736.28	849.31	949.84	929.52	1501.08	903.59	776.72	921.74	1414.78	821.16	1360.76	758.44	953.22	885.43
P4ha2	Endogenous	mRNA	100	71.67	1321.51	796.63	706.85	600.01	612.8	590.61	1478.9	669.27	532.39	924.1	607.35	372.76	2739.98	301.55	417.7	655.54
Palmd	Endogenous	mRNA	100	55.31	32.07	22.29	6.98	13.19	6.13	8.92	18.49	8.62	37.7	13.37	14.29	12.76	17.31	12.18	11.42	14.62
Parp12	Endogenous	mRNA	100	35.19	167.09	246.38	221.48	271.53	235.93	132.79	367.88	199.06	303.15	240.66	97.65	138.53	158.12	176.66	302.75	351.73
Parp4	Endogenous	mRNA	100	18.28	145.15	143.14	153.14	189.59	163.41	110	205.2	131.66	174.95	139.99	131	127.59	158.12	216.26	165.65	166.53
Parp9	Endogenous	mRNA	100	31.74	104.64	157.22	127.2	161.81	155.24	102.07	268.05	130.88	171.93	180.1	71.45	104.81	106.18	140.11	163.51	183.58
Pcdhb11	Endogenous	mRNA	100	70.12	15.19	17.6	4.99	9.72	9.19	2.97	14.79	7.05	10.56	4.72	40.49	21.87	13.85	30.46	8.57	13.81
Pck2	Endogenous	mRNA	100	38.88	124.89	141.96	174.59	155.56	136.86	178.37	131.25	170.06	144.79	142.35	126.23	134.88	135.04	103.56	370.58	123.47
Pcx	Endogenous	mRNA	100	57.51	15.19	28.16	71.83	48.61	33.7	64.41	20.33	43.1	25.64	40.11	7.15	17.32	38.09	3.05	28.56	41.43
Pdcd1	Endogenous	mRNA	100	70.6	23.63	41.06	99.27	56.95	148.09	21.8	86.89	32.13	76.92	47.97	45.25	37.37	110.8	201.03	19.99	98.29
Pdcd1lg2	Endogenous	mRNA	100	49.39	37.13	45.76	26.94	56.95	82.73	28.74	97.98	35.27	63.34	44.83	40.49	20.05	34.62	45.69	15.71	33.31
Pdgfa	Endogenous	mRNA	100	41.25	15.19	17.6	6.98	8.33	13.28	15.86	24.03	10.97	13.57	11.01	28.58	10.94	11.54	24.37	15.71	9.75
Pdgfb	Endogenous	mRNA	100	69.88	425.31	1211.96	128.2	132.64	582.16	370.62	269.9	337.77	530.88	515.92	171.49	153.11	234.29	328.96	305.6	333.86
Pdgfrb	Endogenous	mRNA	100	39.86	393.25	229.96	172.6	236.81	203.25	176.39	369.73	142.63	248.85	173.81	342.98	101.16	330.09	182.76	114.24	185.21
Pdk1	Endogenous	mRNA	100	45.79	752.74	579.58	1443.62	1058.34	446.32	714.48	571.23	904.38	399.67	719.62	345.36	499.44	775.6	335.05	526.95	346.86
Pdzk1ip1	Endogenous	mRNA	100	57.53	13.5	2.35	3.99	4.86	7.15	3.96	5.55	2.35	13.57	7.86	11.91	9.11	4.62	3.05	5	4.87
Pecam1	Endogenous	mRNA	100	48.76	415.19	319.12	120.72	136.11	165.46	137.74	260.66	150.47	509.77	204.48	333.45	205.97	309.32	536.09	192.07	380.98
Pf4	Endogenous	mRNA	100	47.46	236.29	560.81	234.45	261.11	219.59	276.48	306.87	378.52	342.36	234.37	166.72	133.97	492.83	73.1	480.54	175.46
Pfkfb3	Endogenous	mRNA	100	29.72	1478.47	932.73	765.21	1095.84	512.71	927.54	1129.51	838.55	796.32	732.99	919.37	742.78	841.38	1026.48	425.56	588.12
Pfkm	Endogenous	mRNA	100	17.63	195.78	161.91	204.52	210.42	154.22	143.69	149.74	164.57	132.72	172.24	154.82	158.58	212.37	103.56	171.37	155.97
Pgpep1	Endogenous	mRNA	100	27.69	87.76	63.36	60.36	76.39	51.07	71.35	99.83	51.72	45.25	45.62	42.87	39.19	51.94	54.83	70.69	61.74
Pias4	Endogenous	mRNA	100	24.8	82.7	72.74	73.33	52.78	84.77	85.22	96.13	57.99	43.74	50.33	104.8	54.68	60.02	73.1	79.97	58.49
Pik3ca	Endogenous	mRNA	100	8.71	330.8	387.17	371.13	418.06	378.91	374.58	395.61	340.9	425.31	375.15	328.69	334.48	400.49	335.05	365.58	415.91
Pik3cd	Endogenous	mRNA	100	32.33	32.07	42.24	75.32	85.42	33.7	33.69	61	43.1	61.84	33.03	52.4	41.92	63.48	67.01	74.26	70.67
Pik3cg	Endogenous	mRNA	100	42.65	57.38	80.95	80.31	72.22	58.22	18.83	46.22	47.81	82.95	48.76	66.69	35.54	73.87	146.21	84.25	58.49
Pik3r1	Endogenous	mRNA	100	33.8	312.23	303.87	279.35	627.09	398.32	253.69	382.67	292.32	564.06	307.51	250.09	212.35	369.33	313.73	518.38	270.5
Pik3r2	Endogenous	mRNA	100	21.07	362.87	251.07	327.73	276.39	202.22	362.69	303.17	255.48	188.52	337.4	312.01	284.35	343.94	167.53	303.46	269.69
Pik3r5	Endogenous	mRNA	100	53.19	91.14	166.6	47.89	52.08	185.88	80.27	68.4	90.12	170.43	103.81	28.58	32.81	73.87	100.52	77.11	60.92
Pirb	Endogenous	mRNA	100	34.11	163.71	210.01	164.12	129.86	118.47	90.18	125.71	127.74	149.31	73.93	147.67	106.63	167.35	289.36	147.8	134.03
Pkm	Endogenous	mRNA	100	15.52	567.09	613.61	585.63	469.45	578.07	487.55	632.23	460.81	732.98	521.43	681.19	796.55	593.24	679.25	578.36	656.35
Pkp3	Endogenous	mRNA	100	43.14	21.94	12.91	10.97	11.81	19.41	10.9	38.82	11.76	18.1	14.94	28.58	17.32	16.16	21.32	10	15.43
Pla1a	Endogenous	mRNA	100	49.42	141.77	192.41	72.83	54.86	251.25	135.76	240.32	192	180.98	124.26	33.34	69.27	132.73	67.01	142.09	243.7
Pla2g2a	Endogenous	mRNA	93.75	55.95	6.75	5.87	2.49	2.08	3.06	8.92	7.39	7.05	3.02	1	2.38	7.29	2.31	9.14	4.28	3.25
Plod2	Endogenous	mRNA	100	22.21	435.44	702.77	681.9	821.54	697.57	808.63	486.19	757.04	583.67	535.59	590.68	620.65	785.98	350.28	809.7	769.27
Pms2	Endogenous	mRNA	100	33.3	32.07	24.64	35.42	18.75	29.62	35.67	51.76	33.7	27.15	19.66	47.64	28.25	23.08	57.87	29.99	36.55
Pnoc	Endogenous	mRNA	100	54.61	3.38	12.91	5.49	5.56	11.23	4.95	18.49	7.84	6.03	5.51	4.76	9.11	4.62	3.05	7.85	6.5
Pold1	Endogenous	mRNA	100	27.12	189.03	127.88	298.8	365.98	193.03	168.46	184.86	210.03	184	184.03	231.03	217.82	204.29	173.62	169.94	194.14
Pparg	Endogenous	mRNA	100	49.98	10.13	18.77	7.98	12.5	14.3	14.86	11.09	10.97	13.57	20.45	33.34	10.03	13.85	33.51	12.14	9.75
Ppargc1b	Endogenous	mRNA	100	34.23	45.57	28.16	34.92	70.14	24.51	32.7	35.12	40.75	24.13	27.53	33.34	34.63	43.86	48.74	21.42	25.99
Ppl	Endogenous	mRNA	100	115.1	15.19	15.25	16.46	45.14	11.23	3.96	12.94	4.7	16.59	14.16	7.15	26.43	31.16	6.09	110.67	21.93
Prdm1	Endogenous	mRNA	100	45.45	77.64	56.32	27.93	11.81	38.81	31.71	77.64	36.83	60.33	39.32	78.6	43.75	62.32	106.61	38.56	56.05
Prf1	Endogenous	mRNA	100	88.47	42.19	26.98	22.45	26.39	23.49	21.8	122.01	8.62	31.67	14.94	28.58	14.58	25.39	97.47	7.85	60.92
Prkaa2	Endogenous	mRNA	100	50	21.94	19.95	57.86	62.5	25.53	23.78	27.73	24.29	25.64	25.17	7.15	25.52	34.62	33.51	11.42	27.62
Prkacb	Endogenous	mRNA	100	25.71	372.99	321.47	346.19	432.64	241.03	301.25	306.87	288.4	279.01	247.74	238.18	203.24	272.38	204.08	488.39	300.56
Prkca	Endogenous	mRNA	100	26.45	37.13	58.66	48.89	65.28	63.32	46.58	57.31	54.86	37.7	53.48	26.2	40.1	71.56	39.6	77.11	52.8
Prkx	Endogenous	mRNA	100	23.04	199.16	315.6	163.12	142.36	273.72	212.07	184.86	184.95	276	210.77	161.96	164.96	173.12	194.94	201.35	207.14
Prlr	Endogenous	mRNA	100	55.4	6.75	10.56	5.99	6.94	5.11	9.91	11.09	3.13	24.13	19.66	14.29	8.2	16.16	3.05	16.42	13
Prom1	Endogenous	mRNA	93.75	49.02	5.06	4.69	2.99	4.17	4.09	2.97	9.24	3.92	4.52	11.01	7.15	7.29	10.39	6.09	1	8.12
Prr5	Endogenous	mRNA	100	68.38	126.58	104.42	172.1	499.31	77.62	103.06	293.93	160.66	96.52	103.81	111.94	86.58	189.28	76.15	198.5	116.16
Psmb10	Endogenous	mRNA	100	28.6	222.78	282.75	215	277.09	331.93	175.4	399.3	203.76	364.98	302	131	180.45	195.05	289.36	302.03	255.88
Psmb5	Endogenous	mRNA	100	19.13	305.48	354.32	376.12	340.98	377.89	408.28	255.11	373.82	399.67	410.54	259.61	402.83	298.93	298.5	532.66	354.98
Psmb8	Endogenous	mRNA	100	56.89	283.54	540.87	332.72	425	473.9	184.32	549.04	301.72	840.06	247.74	345.36	349.97	512.45	1273.2	309.89	549.13
Psmb9	Endogenous	mRNA	100	70.23	177.21	279.23	203.02	222.92	257.38	124.86	316.11	142.63	548.98	154.15	240.56	253.36	362.41	983.84	175.65	369.61
Ptcd2	Endogenous	mRNA	100	24.91	89.45	114.98	169.1	200.7	97.03	125.85	120.16	118.34	141.77	125.84	138.14	173.16	105.03	201.03	159.94	119.41
Pten	Endogenous	mRNA	100	27.21	237.97	175.99	244.93	303.48	208.35	129.82	153.44	158.31	232.26	167.52	140.53	152.2	221.6	173.62	131.38	135.66
Ptger4	Endogenous	mRNA	100	30.44	94.51	183.03	115.23	95.14	163.41	95.13	85.04	148.9	221.7	161.23	121.47	131.24	203.13	194.94	210.64	155.97
Ptgs2	Endogenous	mRNA	100	54.98	1127.42	2845.12	387.09	170.14	1812.86	1574.64	835.58	1263.31	2637.82	1854.49	1719.65	1639.58	1560.43	721.89	3470.87	1991.81
Ptpn11	Endogenous	mRNA	100	15.7	450.63	414.16	388.59	505.56	403.43	352.78	434.43	327.58	334.82	343.69	362.03	241.52	383.18	353.33	367.01	375.29
Ptprc	Endogenous	mRNA	100	69.22	492.82	978.49	690.38	678.48	726.17	334.95	561.98	575.23	1494.61	647.26	933.66	693.56	836.77	2966.75	606.21	982.91
Pvr	Endogenous	mRNA	100	38.03	470.88	720.37	208.51	319.45	662.84	531.16	606.35	593.25	650.03	497.83	200.07	306.22	506.68	161.43	629.77	588.12
Pvrig	Endogenous	mRNA	100	50.97	18.57	24.64	30.43	24.31	25.53	14.86	51.76	17.24	51.28	27.53	35.73	32.81	32.32	76.15	13.57	31.68
Rad50	Endogenous	mRNA	100	39.59	129.96	114.98	214	290.98	87.83	113.96	146.04	146.55	88.98	133.7	88.13	137.62	90.02	100.52	177.08	116.97
Rad51	Endogenous	mRNA	100	25.29	207.59	125.54	182.57	211.81	145.03	180.36	164.53	154.39	152.33	121.9	133.38	124.86	113.11	201.03	259.19	127.53
Rad51c	Endogenous	mRNA	100	32.93	27	23.46	42.4	28.47	12.26	25.77	38.82	32.91	21.11	29.1	11.91	30.08	24.24	18.28	40.7	26.81
Rasal1	Endogenous	mRNA	100	42.12	23.63	12.91	10.97	11.81	13.28	13.87	29.58	12.54	19.61	9.44	33.34	17.32	16.16	18.28	11.42	10.56
Rasgrf1	Endogenous	mRNA	100	54.41	3.38	9.39	2	8.33	2.04	7.93	7.39	4.7	15.08	6.29	4.76	7.29	6.92	12.18	2.14	6.5
Rb1	Endogenous	mRNA	100	22.76	94.51	83.3	91.79	113.2	73.54	61.44	64.7	85.42	93.51	66.06	57.16	72	91.18	127.93	104.25	85.29
Rbl2	Endogenous	mRNA	100	27.83	64.13	104.42	112.74	154.86	83.75	99.1	131.25	91.69	116.13	99.88	78.6	83.85	128.11	188.85	126.38	119.41
Rela	Endogenous	mRNA	100	26.43	712.23	1070	484.87	697.23	918.18	800.7	970.53	818.95	853.63	1046	540.66	853.05	747.9	444.71	833.98	1250.16
Relb	Endogenous	mRNA	100	29.89	626.16	845.91	318.26	252.78	580.12	675.84	587.86	518.02	785.77	723.55	1057.51	627.03	858.7	703.61	676.89	615.74
Reln	Endogenous	mRNA	100	46.73	32.07	17.6	8.48	12.5	15.32	8.92	29.58	22.73	19.61	26.74	35.73	21.87	18.47	45.69	12.85	19.5
Ren1	Endogenous	mRNA	100	58.95	3.38	8.21	3.49	5.56	7.15	11.89	22.18	4.7	7.54	6.29	11.91	9.11	3.46	6.09	7.14	7.31
Rictor	Endogenous	mRNA	100	25.18	69.2	124.36	63.85	60.42	79.66	109.01	107.22	75.23	104.06	86.51	57.16	88.4	86.56	48.74	99.25	83.67
Ripk1	Endogenous	mRNA	100	20.1	114.77	156.04	97.77	75.7	132.77	126.84	166.38	123.04	171.93	106.96	133.38	104.81	131.57	149.25	149.23	149.47
Ripk2	Endogenous	mRNA	100	31.1	170.46	205.32	127.2	160.42	247.16	137.74	208.89	108.15	203.61	223.36	52.4	131.24	140.81	134.02	178.51	226.64
Ripk3	Endogenous	mRNA	100	81.21	57.38	103.25	44.89	80.56	108.26	50.54	68.4	57.21	307.67	48.76	314.4	310.78	110.8	344.19	72.12	112.1
Rnls	Endogenous	mRNA	100	39.82	10.13	9.39	10.97	3.47	8.17	7.93	9.24	3.92	21.11	8.65	9.53	13.67	10.39	9.14	12.14	11.37
Robo4	Endogenous	mRNA	100	91.93	135.02	55.14	23.94	25.69	55.15	26.76	36.97	31.35	233.77	29.89	100.03	39.19	46.17	219.31	19.99	115.35
Rock1	Endogenous	mRNA	100	18.89	457.38	483.38	355.17	513.2	509.64	452.87	469.55	481.18	642.49	329.53	543.05	386.43	458.2	417.29	290.61	457.34
Ror2	Endogenous	mRNA	100	113.5	27	36.37	7.48	11.11	16.34	32.7	31.43	19.59	98.03	13.37	152.43	236.05	32.32	67.01	14.99	78.8
Rorc	Endogenous	mRNA	100	57.85	15.19	25.81	35.42	43.75	13.28	33.69	9.24	19.59	22.62	28.31	11.91	71.09	26.55	63.96	44.98	26.81
Rpl23	Endogenous	mRNA	100	36.73	175.53	184.2	277.35	244.45	196.1	206.12	181.17	186.52	274.49	279.2	266.76	500.35	170.82	258.91	149.94	155.15
Rpl7a	Endogenous	mRNA	100	30.5	21441.2	17576.4	19492.9	19116.9	18727.2	21495	19582.5	16675.3	20428.4	20562.2	35469.5	34069.3	16947.7	31991.5	14072.7	15187.1
Rps6kb1	Endogenous	mRNA	100	28.01	82.7	80.95	149.15	156.95	113.37	91.17	77.64	83.85	116.13	84.94	66.69	109.37	76.17	82.24	82.11	71.48
Rptor	Endogenous	mRNA	100	25.9	249.79	326.16	277.35	155.56	241.03	374.58	192.26	241.38	194.56	278.41	397.76	285.26	290.85	167.53	328.45	284.31
Rrm2	Endogenous	mRNA	100	28.23	202.53	183.03	370.63	224.31	162.39	212.07	162.68	170.84	230.75	202.12	161.96	257.92	169.66	222.35	347.02	246.95
Rsad2	Endogenous	mRNA	100	40.91	180.59	237	229.96	363.89	394.23	164.5	353.09	184.95	348.39	260.32	181.02	133.97	241.22	115.75	96.39	164.9
Runx3	Endogenous	mRNA	100	52.71	106.33	156.04	82.81	125.7	159.33	48.56	201.5	87.77	318.23	105.39	83.36	118.48	120.03	265	73.54	125.1
S100a8	Endogenous	mRNA	100	160.44	195.78	46.93	186.56	49.31	53.11	9.91	105.37	14.11	123.67	39.32	907.46	48.3	61.17	170.57	99.96	30.06
S100a9	Endogenous	mRNA	100	191.77	177.21	36.37	117.72	21.53	24.51	6.94	62.85	13.32	63.34	34.6	738.35	25.52	28.85	70.06	44.98	16.25
Samsn1	Endogenous	mRNA	100	48.01	106.33	185.37	76.82	59.72	221.63	81.26	122.01	113.63	217.18	136.06	73.84	58.33	185.82	255.86	104.96	95.04
Sbno2	Endogenous	mRNA	100	32.17	232.91	285.1	137.68	340.28	208.35	158.55	377.12	215.51	324.26	158.87	262	138.53	219.29	207.12	159.94	212.02
Sele	Endogenous	mRNA	100	82.94	64.13	51.62	5.49	2.08	10.21	8.92	11.09	10.19	55.8	13.37	21.44	10.94	28.85	33.51	14.99	25.18
Sell	Endogenous	mRNA	100	69.68	27	34.02	38.91	29.86	35.75	16.85	72.1	33.7	64.85	40.11	140.53	33.72	24.24	103.56	27.85	34.12
Selp	Endogenous	mRNA	100	83.91	55.7	107.94	4.99	5.56	53.11	25.77	12.94	30.56	128.2	49.55	23.82	32.81	53.09	12.18	21.42	101.54
Serpina1a	Endogenous	mRNA	100	41.28	8.44	9.39	7.98	4.17	8.17	2.97	14.79	7.05	10.56	9.44	14.29	9.11	18.47	12.18	6.43	8.94
Serpinb5	Endogenous	mRNA	100	51.8	5.06	11.73	3.49	4.17	4.09	4.95	7.39	5.49	6.03	9.44	14.29	7.29	15	12.18	5.71	3.25
Serpinh1	Endogenous	mRNA	100	38.2	1807.59	3901.04	3723.79	761.81	3267.24	5072.73	3373.74	4079.1	5569.73	5409.33	6135.47	6396.08	3881.44	4340.47	3348.77	2615.67
Sfrp1	Endogenous	mRNA	100	62.9	11.81	57.49	13.47	23.61	77.62	34.68	38.82	14.11	66.36	15.73	28.58	23.7	38.09	15.23	42.13	14.62
Sfrp4	Endogenous	mRNA	100	80.6	54.01	283.93	31.93	37.5	108.26	251.7	27.73	52.51	110.1	46.4	59.54	173.16	115.42	21.32	64.98	127.53
Sfxn1	Endogenous	mRNA	100	23.47	124.89	137.27	140.17	147.22	120.52	163.51	103.52	118.34	104.06	114.82	95.27	214.17	96.95	140.11	167.08	120.22
Sgk1	Endogenous	mRNA	100	38.84	2982.26	5027.36	1992.34	3156.28	5791.97	2242.55	2292.3	3444.31	7685.72	3857.63	3365.46	3989.12	3547.89	2628.65	5072.42	4587.99
Sh2d1a	Endogenous	mRNA	100	54.05	6.75	7.04	9.48	4.86	18.38	5.95	20.33	7.84	10.56	11.8	16.67	7.29	20.77	24.37	4.28	12.18
Shc2	Endogenous	mRNA	100	38.89	60.76	64.53	50.88	33.33	17.36	31.71	36.97	32.91	58.82	30.67	30.96	50.13	49.63	36.55	87.11	64.99
Siglec1	Endogenous	mRNA	100	46.44	97.89	163.08	221.98	286.81	106.22	62.43	105.37	146.55	153.84	78.65	61.93	96.61	117.72	115.75	225.63	124.29
Siglecf	Endogenous	mRNA	100	29.77	15.19	14.08	7.48	13.89	12.26	10.9	16.64	14.11	15.08	18.88	19.05	5.47	8.08	18.28	14.28	17.87
Sirpa	Endogenous	mRNA	100	42.29	492.82	705.12	810.1	770.15	294.14	267.56	467.7	486.67	864.19	261.11	821.72	518.58	781.37	1306.71	747.58	655.54
Slamf7	Endogenous	mRNA	100	53.62	57.38	147.83	134.19	81.95	186.9	138.73	144.19	106.58	194.56	106.17	85.74	102.07	333.55	338.1	98.54	216.89
Slc11a1	Endogenous	mRNA	100	48.88	295.36	969.1	327.23	231.95	601.56	403.32	384.51	394.2	794.81	364.14	578.77	380.96	618.63	1145.27	347.02	528.82
Slc16a1	Endogenous	mRNA	100	42.58	6.75	1.17	9.48	4.86	4.09	3.96	3.7	4.7	3.02	5.51	7.15	1.82	4.62	6.09	4.28	6.5
Slc1a5	Endogenous	mRNA	100	21.68	106.33	159.56	164.61	186.81	127.67	137.74	99.83	172.41	134.23	133.7	171.49	201.42	128.11	118.79	209.92	150.28
Slc2a1	Endogenous	mRNA	100	29.55	1431.22	1534.61	1664.61	1063.9	1451.31	1412.12	2157.35	1233.53	1858.09	1213.52	1009.88	761	2003.62	1023.44	2143.5	1112.88
Slc7a5	Endogenous	mRNA	100	44.72	197.47	321.47	313.77	377.78	592.37	651.06	155.28	355.79	334.82	335.04	219.12	239.69	259.69	124.88	457.69	242.07
Smad5	Endogenous	mRNA	100	18.75	562.02	569.02	534.75	753.48	442.24	514.31	582.32	549.37	573.11	538.73	509.7	499.44	424.73	414.25	754.72	414.28
Smap1	Endogenous	mRNA	100	15.67	541.77	576.06	496.84	449.31	539.26	768.99	602.65	531.34	496.19	541.09	526.37	502.17	465.13	377.7	587.64	556.44
Snai1	Endogenous	mRNA	100	39.23	18.57	8.21	5.99	7.64	12.26	8.92	16.64	11.76	22.62	11.8	11.91	10.03	19.62	21.32	10.71	10.56
Snca	Endogenous	mRNA	100	39.76	8.44	5.87	4.49	1.39	9.19	4.95	11.09	4.7	4.52	8.65	7.15	7.29	10.39	6.09	3.57	7.31
Socs1	Endogenous	mRNA	100	31.24	410.12	329.68	368.14	531.95	335	326.03	610.05	200.62	327.28	315.37	240.56	263.39	432.81	246.72	285.61	472.77
Sox10	Endogenous	mRNA	93.75	71.39	5.06	2.35	2.49	4.17	6.13	3.96	3.7	5.49	6.03	7.86	9.53	1	1.15	15.23	5	1.62
Sox11	Endogenous	mRNA	100	45.19	8.44	7.04	3.49	3.47	8.17	6.94	7.39	4.7	16.59	4.72	7.15	3.65	8.08	9.14	7.14	5.69
Sox2	Endogenous	mRNA	100	46.27	11.81	15.25	4.99	4.17	7.15	9.91	16.64	4.7	6.03	11.01	11.91	8.2	8.08	9.14	14.99	2.44
Spib	Endogenous	mRNA	100	46.82	27	26.98	31.43	15.28	11.23	16.85	51.76	17.24	13.57	23.59	42.87	20.96	18.47	15.23	31.42	17.06
Spp1	Endogenous	mRNA	100	71.38	337.55	909.27	152.64	45.14	493.3	517.28	695.08	231.97	325.77	290.21	307.25	164.96	675.18	188.85	1174.57	307.87
Spry4	Endogenous	mRNA	100	54.89	70.89	45.76	17.96	27.08	29.62	30.72	31.43	44.67	114.62	35.39	95.27	34.63	24.24	57.87	59.26	60.92
Srebf1	Endogenous	mRNA	100	16.81	97.89	160.73	118.72	171.53	140.94	142.7	125.71	130.88	184	139.21	133.38	146.73	139.65	127.93	166.37	189.27
Srp54a	Endogenous	mRNA	100	22.84	141.77	126.71	159.63	212.5	149.11	114.95	173.77	123.04	203.61	99.1	150.05	129.42	159.27	164.48	116.39	100.73
Stat1	Endogenous	mRNA	100	64.16	3.38	15.25	13.97	15.28	23.49	4.95	29.58	15.67	24.13	8.65	9.53	7.29	19.62	45.69	10.71	17.06
Stat2	Endogenous	mRNA	100	44.88	28.69	36.37	42.4	31.94	27.58	29.73	90.58	25.86	37.7	37.75	42.87	24.61	61.17	76.15	40.7	69.05
Stat3	Endogenous	mRNA	100	24.2	573.84	844.74	496.84	923.62	863.03	686.74	855.91	649.68	1031.6	726.7	388.23	534.07	754.82	770.62	796.85	979.66
Stat4	Endogenous	mRNA	100	80.01	6.75	9.39	3.99	1.39	8.17	1.98	12.94	2.35	7.54	6.29	23.82	3.65	6.92	15.23	2.86	4.06
Stc1	Endogenous	mRNA	100	88.04	148.52	51.62	23.45	21.53	28.6	34.68	22.18	41.54	250.36	40.11	131	64.71	55.4	146.21	35.7	66.61
Syk	Endogenous	mRNA	100	36.64	204.22	374.27	135.68	100.7	180.78	170.45	181.17	167.71	315.21	151.79	281.05	154.02	312.78	268.04	154.94	213.64
Taf3	Endogenous	mRNA	100	22.6	50.63	44.58	68.84	71.53	60.26	60.45	55.46	53.29	45.25	60.56	40.49	92.96	55.4	45.69	71.4	65.8
Tap1	Endogenous	mRNA	100	69.28	84.39	207.66	116.73	108.33	170.56	82.25	122.01	70.53	380.06	93.59	150.05	173.16	214.67	539.13	113.53	293.25
Tap2	Endogenous	mRNA	100	37.77	69.2	180.68	118.72	117.36	154.22	76.3	208.89	88.56	227.74	140.78	138.14	92.05	221.6	246.72	135.66	196.58
Tapbp	Endogenous	mRNA	100	30.26	156.96	276.89	163.12	269.45	257.38	143.69	273.6	163.01	321.24	184.03	135.76	138.53	188.13	191.89	166.37	294.06
Tapbpl	Endogenous	mRNA	100	33.64	16.88	18.77	12.97	17.36	21.45	16.85	35.12	17.24	24.13	16.52	16.67	11.85	21.93	36.55	19.28	22.74
Tbx21	Endogenous	mRNA	100	77.94	18.57	16.43	11.47	13.19	19.41	15.86	44.37	22.73	24.13	19.66	9.53	12.76	18.47	85.29	17.14	28.43
Tbxas1	Endogenous	mRNA	100	40.67	133.33	309.74	201.03	194.45	169.54	95.13	146.04	163.79	354.42	144.71	202.45	103.9	165.04	341.15	167.08	168.96
Tcf3	Endogenous	mRNA	100	32.61	10.13	11.73	14.47	11.81	11.23	4.95	18.49	4.7	7.54	11.01	16.67	10.94	13.85	9.14	11.42	12.18
Tcl1	Endogenous	mRNA	100	50.47	10.13	5.87	2.49	5.56	8.17	4.95	11.09	3.92	6.03	4.72	7.15	5.47	17.31	6.09	7.85	4.87
Tdo2	Endogenous	mRNA	100	44.19	10.13	7.04	4.99	8.33	16.34	5.95	12.94	8.62	13.57	9.44	26.2	11.85	11.54	15.23	9.28	11.37
Tgfb1	Endogenous	mRNA	100	30.14	1432.9	2087.21	1092.44	1106.96	2067.18	1280.32	1721.07	1350.3	2763	1690.12	1312.36	1093.66	1141.46	1474.24	1193.85	1561.28
Tgfb2	Endogenous	mRNA	100	65.18	2589.02	1372.7	508.31	302.09	1621.88	1710.4	1475.2	1094.81	1414.68	1304.75	3882.31	874.02	1502.72	1465.1	262.05	606.8
Tgfb3	Endogenous	mRNA	100	34.69	491.14	404.77	201.03	236.81	198.14	303.23	432.58	250	437.37	184.82	600.21	334.48	332.4	432.52	267.04	362.29
Tgfbr1	Endogenous	mRNA	100	20.91	366.24	462.26	481.87	522.23	376.87	385.48	451.06	370.68	565.57	429.41	378.7	288	483.59	651.83	340.59	452.46
Tgfbr2	Endogenous	mRNA	100	41.86	563.71	607.74	256.9	300.7	447.34	575.75	961.29	449.05	333.31	379.86	421.58	210.53	680.95	295.46	327.74	462.21
Thbd	Endogenous	mRNA	100	78.47	79.32	452.87	32.92	25	185.88	166.48	36.97	98.74	200.59	82.58	71.45	162.23	167.35	60.92	164.23	121.04
Thbs1	Endogenous	mRNA	100	44.36	5989.84	10911.2	3220.47	4159.07	7202.43	5853.61	8971.38	8896.44	5844.22	6515.9	3017.72	2979.31	9534.52	2080.38	5238.08	4302.86
Thy1	Endogenous	mRNA	100	83.26	165.4	295.66	72.33	71.53	208.35	216.03	205.2	120.69	500.72	129.77	1105.15	501.26	328.94	612.23	144.95	523.95
Ticam1	Endogenous	mRNA	100	23.81	99.58	91.51	82.31	103.47	77.62	109.01	162.68	94.04	87.47	74.71	85.74	72	95.8	91.38	74.26	73.11
Tie1	Endogenous	mRNA	100	78.52	97.89	72.74	14.96	5.56	39.83	28.74	18.49	26.65	96.52	22.02	123.85	33.72	38.09	127.93	19.99	46.3
Tigit	Endogenous	mRNA	100	88.21	21.94	50.45	25.94	18.06	91.92	18.83	85.04	33.7	84.46	54.27	16.67	40.1	58.86	225.4	31.42	77.98
Tlr1	Endogenous	mRNA	100	57.2	40.51	63.36	89.79	117.36	34.73	30.72	44.37	51.72	63.34	42.47	45.25	61.97	54.25	182.76	71.4	66.61
Tlr2	Endogenous	mRNA	100	30.52	312.23	519.75	202.03	209.72	380.96	278.46	327.21	278.21	488.65	409.75	176.25	236.05	395.88	380.74	404.14	436.22
Tlr3	Endogenous	mRNA	100	27.32	30.38	32.85	24.94	28.47	21.45	17.84	42.52	24.29	34.69	24.38	19.05	18.23	42.7	27.41	29.99	25.99
Tlr4	Endogenous	mRNA	100	32.93	72.57	114.98	79.31	50.69	68.43	100.09	35.12	87.77	101.05	41.68	85.74	50.13	77.33	88.33	119.24	116.97
Tlr5	Endogenous	mRNA	100	33.25	33.76	30.5	14.96	14.58	15.32	14.86	24.03	21.94	22.62	30.67	9.53	15.49	24.24	15.23	23.56	21.93
Tlr7	Endogenous	mRNA	100	40.15	70.89	80.95	126.7	135.42	35.75	45.58	40.67	81.5	105.57	36.96	114.33	67.44	102.72	127.93	120.67	79.61
Tlr8	Endogenous	mRNA	100	47.95	81.01	126.71	172.6	143.06	60.26	42.61	83.19	83.85	167.41	62.13	128.62	103.9	125.8	283.27	134.24	168.96
Tlr9	Endogenous	mRNA	100	34.47	65.82	106.77	56.87	26.39	66.39	66.39	48.06	50.16	69.38	50.33	66.69	45.57	91.18	112.7	51.41	73.11
Tmem140	Endogenous	mRNA	100	37.05	1.69	4.69	5.49	5.56	6.13	6.94	1.85	3.92	4.52	7.86	4.76	2.73	5.77	3.05	4.28	5.69
Tmem173	Endogenous	mRNA	100	36.34	256.54	253.42	250.41	481.95	254.31	289.36	293.93	280.56	280.52	248.52	88.13	118.48	197.36	137.07	262.76	223.39
Tnf	Endogenous	mRNA	100	50.56	92.83	106.77	63.35	42.36	106.22	69.37	85.04	93.26	295.6	109.32	176.25	132.15	159.27	213.22	131.38	112.1
Tnfaip3	Endogenous	mRNA	100	33.12	1660.75	2462.64	1250.08	2067.38	2001.81	982.04	3227.7	1394.18	3216.96	2511.2	1748.23	1424.49	2110.96	2263.14	1390.92	2543.38
Tnfaip6	Endogenous	mRNA	100	46.1	1763.7	3444.65	696.37	2276.41	2187.69	2441.73	5932.24	2852.63	4096.24	2747.14	2789.07	2388.73	3155.47	1032.57	1732.22	2872.36
Tnfrsf10b	Endogenous	mRNA	100	25.09	172.15	181.85	154.14	96.53	188.95	134.77	127.56	134.79	235.28	191.9	126.23	125.77	132.73	91.38	183.5	159.21
Tnfrsf11a	Endogenous	mRNA	100	71.63	64.13	85.65	76.82	60.42	70.47	50.54	53.61	80.72	220.2	59.77	231.03	142.18	83.1	328.96	86.4	87.73
Tnfrsf11b	Endogenous	mRNA	100	74.14	13.5	10.56	2.49	3.47	2.04	8.92	12.94	3.92	13.57	9.44	30.96	9.11	15	27.41	2.86	13.81
Tnfrsf14	Endogenous	mRNA	100	49.97	94.51	132.58	171.1	286.11	99.07	52.52	138.65	104.23	199.08	85.73	69.07	94.78	121.19	286.32	117.1	147.84
Tnfrsf17	Endogenous	mRNA	100	58.19	10.13	7.04	3.99	4.86	4.09	5.95	11.09	8.62	4.52	5.51	14.29	5.47	11.54	21.32	4.28	6.5
Tnfrsf18	Endogenous	mRNA	100	64.04	18.57	19.95	27.44	22.22	45.96	11.89	73.95	24.29	52.79	29.89	19.05	27.34	31.16	94.42	17.85	48.74
Tnfrsf1a	Endogenous	mRNA	100	20.25	637.97	818.93	670.93	769.45	562.75	542.06	879.95	606.58	849.11	526.15	557.34	483.03	670.57	636.6	938.23	724.59
Tnfrsf1b	Endogenous	mRNA	100	32.84	295.36	500.98	261.39	306.95	551.52	317.11	292.08	301.72	535.41	240.66	259.61	221.47	392.41	566.55	449.12	303
Tnfrsf25	Endogenous	mRNA	100	45.59	1.69	4.69	7.48	12.5	6.13	9.91	18.49	8.62	12.07	11.8	11.91	6.38	10.39	3.05	11.42	10.56
Tnfrsf4	Endogenous	mRNA	100	81.4	32.07	30.5	17.96	11.81	42.9	11.89	66.55	23.51	25.64	45.62	19.05	30.08	34.62	140.11	23.56	54.43
Tnfrsf8	Endogenous	mRNA	100	39.44	13.5	19.95	6.48	7.64	8.17	10.9	22.18	14.11	24.13	10.22	9.53	12.76	12.7	18.28	11.42	10.56
Tnfrsf9	Endogenous	mRNA	100	34.03	54.01	49.28	29.93	36.11	87.83	33.69	90.58	39.18	78.43	63.7	78.6	39.19	73.87	67.01	65.69	82.86
Tnfsf10	Endogenous	mRNA	100	42.81	25.32	23.46	23.45	17.36	24.51	17.84	40.67	18.02	33.18	38.54	16.67	19.14	45.01	57.87	18.56	38.18
Tnfsf12	Endogenous	mRNA	100	29.48	158.65	147.83	95.28	101.39	89.88	109.01	129.4	111.28	81.44	117.97	59.54	75.64	150.04	73.1	164.23	91.79
Tnfsf13	Endogenous	mRNA	100	26.48	33.76	28.16	35.92	49.31	35.75	40.63	53.61	54.07	37.7	33.03	61.93	30.08	36.93	36.55	57.84	29.24
Tnfsf13b	Endogenous	mRNA	100	57.65	20.25	12.91	20.45	12.5	32.68	15.86	40.67	16.46	25.64	20.45	23.82	18.23	13.85	70.06	23.56	38.18
Tnfsf18	Endogenous	mRNA	100	39.36	30.38	37.54	12.47	14.58	18.38	26.76	31.43	16.46	22.62	12.58	9.53	13.67	26.55	24.37	36.42	24.37
Tnfsf4	Endogenous	mRNA	100	53.3	23.63	44.58	8.48	7.64	37.79	34.68	29.58	27.43	46.75	44.04	30.96	13.67	58.86	6.09	17.85	41.43
Tnfsf8	Endogenous	mRNA	100	66.74	10.13	24.64	15.96	12.5	31.66	12.88	12.94	20.38	54.29	33.82	14.29	15.49	24.24	57.87	7.85	12.18
Tnfsf9	Endogenous	mRNA	100	75.71	69.2	41.06	36.91	70.83	43.92	36.67	203.35	36.05	48.26	37.75	21.44	40.1	50.78	39.6	35.7	86.11
Tnks	Endogenous	mRNA	100	12.94	432.07	404.77	427	413.2	395.26	387.47	476.95	344.82	372.52	385.37	400.14	364.55	482.44	289.36	387	315.99
Tpi1	Endogenous	mRNA	100	25.82	23.63	23.46	39.41	22.22	25.53	16.85	25.88	25.86	24.13	17.3	23.82	32.81	11.54	24.37	27.13	27.62
Tpm1	Endogenous	mRNA	100	34.19	6008.41	5338.27	2344.51	1634.04	3444.95	3629.89	4244.44	3682.55	2940.96	3432.15	3503.6	2276.63	3757.95	1827.57	4487.64	2915.42
Tpsab1	Endogenous	mRNA	100	49.68	3.38	7.04	8.98	2.78	7.15	3.96	11.09	5.49	12.07	15.73	11.91	2.73	12.7	6.09	10.71	6.5
Traf1	Endogenous	mRNA	100	38.99	45.57	111.46	39.91	33.33	106.22	61.44	83.19	58.78	75.41	61.34	35.73	39.19	86.56	94.42	42.84	79.61
Trat1	Endogenous	mRNA	100	43.36	16.88	24.64	9.48	12.5	25.53	5.95	33.28	13.32	13.57	14.16	14.29	8.2	18.47	24.37	14.28	16.25
Trem1	Endogenous	mRNA	100	49.5	48.94	107.94	30.43	34.03	82.73	24.77	33.28	32.91	119.15	55.05	52.4	31.9	71.56	48.74	74.26	60.11
Trem2	Endogenous	mRNA	100	38.21	114.77	322.64	204.52	98.61	133.79	117.92	164.53	170.84	242.82	121.9	173.87	105.72	203.13	182.76	280.61	115.35
Trim21	Endogenous	mRNA	100	30.1	52.32	46.93	57.37	70.14	54.13	47.57	109.07	55.64	66.36	62.13	50.02	41.01	43.86	97.47	64.26	68.23
Trp53	Endogenous	mRNA	100	16.41	838.81	613.61	976.71	845.15	766	771.96	735.75	716.29	714.88	883.2	633.55	848.5	709.81	493.44	831.12	604.37
Tslp	Endogenous	mRNA	100	34.26	27	64.53	34.42	20.83	63.32	61.44	53.61	48.59	48.26	39.32	33.34	31.9	36.93	33.51	28.56	27.62
Ttc30a1	Endogenous	mRNA	100	32.86	11.81	8.21	8.98	4.17	5.11	7.93	12.94	8.62	6.03	8.65	16.67	8.2	10.39	9.14	9.28	9.75
Twf1	Endogenous	mRNA	100	22.51	383.12	552.6	378.12	386.81	490.24	426.11	323.51	440.43	511.28	464.02	302.49	417.41	354.33	298.5	662.61	424.03
Twist1	Endogenous	mRNA	100	50.42	695.35	786.08	387.09	63.2	338.06	1085.1	804.15	449.05	378.55	692.09	640.7	784.7	1177.24	298.5	1278.1	829.38
Twist2	Endogenous	mRNA	100	31.4	75.95	166.6	72.83	87.5	125.62	160.54	75.79	99.53	117.64	168.3	116.71	123.04	128.11	51.78	134.24	159.21
Tymp	Endogenous	mRNA	100	54.8	28.69	15.25	6.98	9.72	8.17	12.88	29.58	10.19	15.08	11.8	14.29	7.29	8.08	27.41	7.85	11.37
Tyms	Endogenous	mRNA	100	32.63	57.38	52.8	78.32	75	83.75	58.47	29.58	61.13	67.87	114.04	64.31	59.24	124.65	91.38	57.84	72.3
Uba7	Endogenous	mRNA	100	42.52	55.7	64.53	50.38	48.61	41.87	27.75	88.73	46.24	82.95	29.89	64.31	48.3	73.87	130.98	42.84	77.98
Ube2c	Endogenous	mRNA	100	25.82	1245.56	768.48	1293.47	877.79	1050.95	1242.67	813.4	1217.07	814.42	1287.45	662.14	1419.93	864.47	615.28	1372.35	934.17
Ube2t	Endogenous	mRNA	100	44.37	104.64	82.13	162.12	123.61	92.94	128.83	81.34	108.93	79.93	102.24	78.6	111.19	86.56	79.19	281.33	107.23
Ulbp1	Endogenous	mRNA	100	29.86	23.63	37.54	25.44	27.78	31.66	19.82	27.73	28.21	43.74	29.1	42.87	20.96	41.55	51.78	49.98	34.93
Vcam1	Endogenous	mRNA	100	31.58	1368.77	1272.97	1223.14	1514.6	1040.74	822.5	1247.82	927.1	2306.02	1255.2	1538.63	886.77	1206.1	2196.12	1008.92	1445.93
Vcan	Endogenous	mRNA	100	28.48	810.12	919.83	531.26	692.37	565.82	568.81	643.32	493.72	1180.91	691.31	788.37	1064.49	899.09	539.13	1018.91	1060.89
Vegfa	Endogenous	mRNA	100	35.9	877.63	1463.04	621.05	447.23	1139.81	838.35	1639.73	790.74	950.16	1217.45	1028.93	606.07	1196.86	523.9	1510.16	1061.7
Vegfb	Endogenous	mRNA	100	23.19	209.28	160.73	244.43	195.14	171.58	169.45	177.47	203.76	123.67	167.52	90.51	182.28	143.12	143.16	245.62	162.46
Vegfc	Endogenous	mRNA	100	46.86	32.07	61.01	13.47	16.67	41.87	43.6	33.28	18.81	57.31	30.67	78.6	39.19	36.93	57.87	17.14	44.68
Vhl	Endogenous	mRNA	100	23.45	47.26	49.28	81.31	65.28	69.45	50.54	66.55	56.43	87.47	53.48	54.78	51.95	69.25	94.42	56.41	47.11
Vsir	Endogenous	mRNA	100	44.89	214.34	240.52	345.69	304.17	122.56	116.93	144.19	168.49	303.15	113.25	281.05	213.26	238.91	526.95	175.65	284.31
Vtcn1	Endogenous	mRNA	100	41.11	13.5	5.87	11.97	4.86	8.17	2.97	9.24	5.49	4.52	12.58	11.91	5.47	8.08	12.18	7.14	6.5
Wdr76	Endogenous	mRNA	100	32.38	42.19	29.33	76.82	66.67	44.94	51.53	38.82	45.45	25.64	29.89	26.2	41.92	45.01	60.92	57.84	40.62
Wnt10a	Endogenous	mRNA	100	134.25	30.38	62.18	16.96	18.75	19.41	26.76	14.79	29	7.54	23.59	4.76	6.38	16.16	6.09	179.93	40.62
Wnt11	Endogenous	mRNA	100	48.71	308.86	428.23	56.87	166.67	304.36	296.3	578.62	237.46	512.78	239.87	421.58	173.16	270.07	201.03	115.67	396.41
Wnt2	Endogenous	mRNA	100	61.2	5.06	8.21	3.49	3.47	7.15	8.92	16.64	10.97	13.57	8.65	21.44	11.85	3.46	3.05	6.43	4.87
Wnt2b	Endogenous	mRNA	100	41.52	5.06	12.91	4.99	3.47	8.17	4.95	9.24	9.4	16.59	7.86	9.53	8.2	9.23	12.18	5.71	5.69
Wnt3a	Endogenous	mRNA	93.75	48	3.38	3.52	2.49	1.39	2.04	1	1.85	6.27	4.52	2.36	2.38	2.73	1.15	3.05	4.28	3.25
Wnt4	Endogenous	mRNA	100	71.51	97.89	28.16	37.91	107.64	27.58	23.78	90.58	36.05	30.16	31.46	23.82	30.08	24.24	21.32	11.42	36.55
Wnt5a	Endogenous	mRNA	100	62.79	54.01	77.43	119.22	25	32.68	37.66	73.95	54.07	158.36	19.66	200.07	165.87	66.94	143.16	69.97	137.28
Wnt5b	Endogenous	mRNA	100	54.28	6.75	19.95	7.98	11.11	10.21	4.95	16.64	6.27	16.59	10.22	28.58	20.96	9.23	27.41	9.28	10.56
Wnt7b	Endogenous	mRNA	100	73.09	8.44	12.91	4.99	2.08	1.02	4.95	7.39	1.57	9.05	4.72	23.82	7.29	6.92	9.14	5	13.81
Xcl1	Endogenous	mRNA	100	112.93	52.32	57.49	20.95	11.11	22.47	38.65	59.16	23.51	107.08	75.5	114.33	69.27	30.01	332.01	31.42	38.99
Zap70	Endogenous	mRNA	100	67.31	28.69	22.29	32.42	19.44	35.75	12.88	64.7	22.73	45.25	31.46	45.25	33.72	51.94	121.84	11.42	47.93
Zc3h12a	Endogenous	mRNA	100	32.95	410.12	802.5	305.29	429.17	650.59	350.8	469.55	460.03	913.96	541.88	328.69	372.76	462.82	575.68	514.1	627.92
Zeb1	Endogenous	mRNA	100	35	626.16	526.79	509.81	870.84	597.48	526.2	711.72	556.42	600.26	574.12	290.58	237.87	460.51	185.8	386.29	391.54
Zeb2	Endogenous	mRNA	100	25.99	197.47	260.46	194.05	190.97	259.42	171.44	188.56	192.79	392.13	257.96	164.34	217.82	302.39	179.71	253.48	211.2
Abcf1	Housekeeping	mRNA	100	17.19	582.28	429.41	530.76	731.95	504.54	418.19	597.11	467.86	564.06	448.29	452.54	468.45	385.49	539.13	448.41	469.52
Dnajc14	Housekeeping	mRNA	100	19.9	192.4	219.4	225.47	365.98	171.58	215.04	240.32	184.17	238.29	178.53	231.03	216.91	199.67	237.58	206.35	232.32
Ercc3	Housekeeping	mRNA	100	14.31	136.71	87.99	102.76	97.92	131.75	108.01	114.61	106.58	107.08	101.45	100.03	84.76	92.33	121.84	129.95	101.54
G6pdx	Housekeeping	mRNA	100	30.87	259.91	369.57	359.16	157.64	331.93	397.38	242.17	286.05	209.64	226.5	183.4	181.37	271.23	152.3	360.58	203.08
Gusb	Housekeeping	mRNA	100	17.23	416.88	542.04	453.94	472.23	333.98	435.03	399.3	448.27	651.54	397.17	409.67	443.84	447.81	456.89	604.78	439.47
Mrpl19	Housekeeping	mRNA	100	39.45	5.06	8.21	17.96	15.28	10.21	6.94	9.24	17.24	7.54	11.01	16.67	8.2	12.7	18.28	6.43	9.75
Nrde2	Housekeeping	mRNA	100	31.22	28.69	21.12	36.41	34.72	22.47	24.77	22.18	25.08	45.25	37.75	38.11	43.75	25.39	48.74	17.85	45.49
Oaz1	Housekeeping	mRNA	100	16.49	2570.45	3305.03	2326.06	2378.5	2986.38	3338.55	2445.73	2703.73	2586.54	2910.72	2257.93	3239.96	2390.27	2077.33	3534.42	3246.84
Polr2a	Housekeeping	mRNA	100	24.97	502.95	459.91	213.5	169.45	338.06	402.33	432.58	345.61	363.47	367.28	269.14	469.36	412.04	414.25	472.68	438.65
Psmc4	Housekeeping	mRNA	100	22.61	293.67	301.52	178.08	120.83	279.85	283.42	262.5	233.54	236.79	250.1	371.56	308.96	250.45	304.59	315.6	216.08
Pum1	Housekeeping	mRNA	100	24.65	467.51	527.96	672.93	1006.26	556.63	531.16	591.56	598.74	550.49	674.79	400.14	626.12	510.14	402.06	481.25	648.23
Sdha	Housekeeping	mRNA	100	11.74	587.34	631.21	570.66	681.95	559.69	676.83	586.01	622.25	561.05	669.29	497.79	718.17	609.4	517.81	769.72	633.61
Sf3a1	Housekeeping	mRNA	100	22.23	64.13	51.62	77.32	86.81	77.62	61.44	51.76	61.13	58.82	75.5	33.34	52.86	60.02	42.64	64.98	61.74
Stk11ip	Housekeeping	mRNA	100	25.42	72.57	69.22	71.83	107.64	62.3	55.49	86.89	66.61	99.54	67.64	116.71	106.63	78.48	91.38	43.56	85.29
Tbc1d10b	Housekeeping	mRNA	100	13.66	72.57	76.26	76.82	77.08	62.3	66.39	72.1	58.78	66.36	48.76	88.13	63.8	61.17	63.96	77.11	67.42
Tbp	Housekeeping	mRNA	100	28.47	104.64	91.51	88.79	52.08	76.6	111.98	97.98	90.91	43.74	73.93	80.98	84.76	66.94	48.74	133.52	77.98
Tfrc	Housekeeping	mRNA	100	30.49	1017.72	408.29	1237.11	823.62	721.06	720.43	635.93	567.39	396.65	940.62	902.7	535.89	879.47	901.6	740.44	565.38
Tlk2	Housekeeping	mRNA	100	35.77	33.76	49.28	49.38	75	68.43	48.56	35.12	53.29	93.51	55.84	52.4	41.01	83.1	42.64	22.13	41.43
Tmub2	Housekeeping	mRNA	100	16.54	96.2	120.84	93.78	110.42	100.09	90.18	131.25	105.8	107.08	88.87	97.65	91.14	96.95	91.38	153.52	107.23
Ubb	Housekeeping	mRNA	100	29.31	60.76	66.88	18.46	20.14	61.28	56.48	61	61.91	57.31	56.63	61.93	55.59	61.17	79.19	41.41	46.3
NEG_A	Negative	SYSTEM	100	40.29	6	8	11	7	8	9	11	16	10	12	5	18	4	7	15	10
NEG_B	Negative	SYSTEM	100	31.45	8	4	8	9	7	6	12	9	10	6	11	6	6	9	7	14
NEG_C	Negative	SYSTEM	100	46.55	6	4	6	6	7	3	4	9	3	4	4	10	6	4	11	12
NEG_D	Negative	SYSTEM	100	57	4	5	17	8	3	3	8	7	4	9	3	7	8	2	6	9
NEG_E	Negative	SYSTEM	100	24.93	11	16	15	9	11	7	9	17	10	14	12	13	9	10	11	9
NEG_F	Negative	SYSTEM	100	22.87	15	17	9	19	14	24	18	12	17	15	11	14	13	16	18	17
NEG_G	Negative	SYSTEM	100	49.82	2	14	24	11	9	10	10	15	11	11	4	10	6	8	10	6
NEG_H	Negative	SYSTEM	100	40.76	8	8	7	15	7	7	10	5	5	6	6	12	4	4	7	5
POS_A	Positive	SYSTEM	100	9.34	44834	38593	38788	38609	38043	36280	42971	44682	37667	39941	38889	44752	31308	34855	38784	39868
POS_B	Positive	SYSTEM	100	7.87	12864	10892	10982	10977	10589	10242	11704	11810	11119	11272	10910	12576	9152	10575	10906	11450
POS_C	Positive	SYSTEM	100	7.07	3111	2663	2745	2846	2749	2666	3008	2997	2796	2883	2669	3133	2344	2649	2863	2819
POS_D	Positive	SYSTEM	100	9.02	667	607	572	606	553	552	675	607	558	569	578	689	515	500	608	590
POS_E	Positive	SYSTEM	100	11.92	86	94	94	97	82	80	107	125	102	98	89	112	88	100	105	95
POS_F	Positive	SYSTEM	100	13.33	76	55	61	64	64	60	64	71	69	51	55	75	48	53	66	66
