# Supplementary material for: Epigenetic regulation of cell state by H2AFY governs immunogenicity in high-risk neuroblastoma
Source: J Clin Invest. 2024 Sep 10;134(21):e175310. doi: 10.1172/JCI175310 (PMC11527455; doi:10.1172/JCI175310)
Supplement: Supplemental data set 5 [file jci-134-175310-s046.xlsx]

## Sheet: 68 common genes
68 common genes in 4 cohorts
HNRNPAB
H2AFZ
CCNB1
GINS2
HMGB2
GMNN
CENPH
CDK1
CKS2
FEN1
EXO1
DTL
CCNB2
KIAA0101
KIF2C
CDC45
FANCI
CDCA5
HJURP
BIRC5
AURKA
CDKN3
DEPDC1B
CENPE
PARPBP
DSCC1
KIF11
ECT2
FOXM1
DSN1
BUB1
BRCA1
CENPK
DEPDC1
KIF15
KIF22
CDC20
CHAF1A
NCAPG
KIF18A
BLM
CEP55
CDC6
FAM83D
CDCA2
CASC5
CDCA8
ATAD2
FBXO5
CDC25A
E2F1
DIAPH3
ESPL1
CDCA7
CHEK1
AURKB
ANLN
DBF4
CCDC34
ITGB3BP
KNTC1
FANCD2
ERCC6L
KIF14
CKAP2
BRIP1
SPDL1
BRCA2

## Sheet: Cangelosi
#H:probeset	hugo	r-value	r-pvalue	sublist
H2AFY	H2AFY	1	0	positive correlation
PCNA	PCNA	0.740728	9.52437e-134	positive correlation
HNRNPAB	HNRNPAB	0.734198	2.51891e-130	positive correlation
H2AFZ	H2AFZ	0.727744	5.36755e-127	positive correlation
HINT1	HINT1	0.724886	1.35028e-125	positive correlation
RANBP1	RANBP1	0.700954	7.71723e-114	positive correlation
CCNB1	CCNB1	0.700227	1.45154e-113	positive correlation
CCT5	CCT5	0.695753	1.51338e-111	positive correlation
CKS1B	CKS1B	0.684894	1.02829e-106	positive correlation
KIF20A	KIF20A	0.682221	1.36787e-105	positive correlation
MCM3	MCM3	0.681031	4.08393e-105	positive correlation
GINS2	GINS2	0.679733	1.36139e-104	positive correlation
TYMS	TYMS	0.676125	4.39069e-103	positive correlation
HMGB2	HMGB2	0.674333	2.33903e-102	positive correlation
GMNN	GMNN	0.673383	5.48225e-102	positive correlation
RFC4	RFC4	0.671987	1.97497e-101	positive correlation
DHFR	DHFR	0.671957	1.91337e-101	positive correlation
MAD2L1	MAD2L1	0.670003	1.17563e-100	positive correlation
RAN	RAN	0.669282	2.21541e-100	positive correlation
MCM6	MCM6	0.669097	2.50967e-100	positive correlation
KIF4A	KIF4A	0.66744	1.1498e-99	positive correlation
CENPH	CENPH	0.664549	1.66159e-98	positive correlation
ILF2	ILF2	0.661829	1.99288e-97	positive correlation
TPX2	TPX2	0.659103	2.3449e-96	positive correlation
SSRP1	SSRP1	0.656927	1.63537e-95	positive correlation
UBE2T	UBE2T	0.656698	1.9358e-95	positive correlation
HMMR	HMMR	0.655888	3.87906e-95	positive correlation
DUT	DUT	0.654861	9.4493e-95	positive correlation
NDC80	NDC80	0.654442	1.3301e-94	positive correlation
CDK1	CDK1	0.653857	2.17453e-94	positive correlation
CKS2	CKS2	0.652697	5.94358e-94	positive correlation
CENPW	CENPW	0.652657	5.96547e-94	positive correlation
PTTG1	PTTG1	0.652281	8.09206e-94	positive correlation
RACGAP1	RACGAP1	0.651966	1.03999e-93	positive correlation
FEN1	FEN1	0.646064	1.82725e-91	positive correlation
PSMA7	PSMA7	0.644481	7.02453e-91	positive correlation
UQCRQ	UQCRQ	0.641798	6.89125e-90	positive correlation
EXO1	EXO1	0.638163	1.4817e-88	positive correlation
BUB1B	BUB1B	0.637679	2.1736e-88	positive correlation
NUSAP1	NUSAP1	0.637661	2.15202e-88	positive correlation
KNSTRN	KNSTRN	0.637318	2.80291e-88	positive correlation
RRM2	RRM2	0.637283	2.81937e-88	positive correlation
SNRPF	SNRPF	0.637197	2.96e-88	positive correlation
LMNB1	LMNB1	0.636258	6.37024e-88	positive correlation
MRPL9	MRPL9	0.636216	6.45269e-88	positive correlation
RMI2	RMI2	0.635298	1.36254e-87	positive correlation
DTL	DTL	0.634011	3.90597e-87	positive correlation
CENPF	CENPF	0.632947	9.25989e-87	positive correlation
TRIP13	TRIP13	0.632918	9.2927e-87	positive correlation
RAD51	RAD51	0.632061	1.85108e-86	positive correlation
PBK	PBK	0.631326	3.33083e-86	positive correlation
CCNB2	CCNB2	0.631199	3.62649e-86	positive correlation
KIAA0101	KIAA0101	0.629851	1.07768e-85	positive correlation
MCM10	MCM10	0.628869	2.3638e-85	positive correlation
PRC1	PRC1	0.628134	4.22808e-85	positive correlation
KIF2C	KIF2C	0.627051	1.00191e-84	positive correlation
SNRPB	SNRPB	0.626531	1.50091e-84	positive correlation
NDUFAB1	NDUFAB1	0.626078	2.12745e-84	positive correlation
MELK	MELK	0.624494	7.50499e-84	positive correlation
MCM2	MCM2	0.622924	2.59952e-83	positive correlation
TRA2B	TRA2B	0.622726	2.99477e-83	positive correlation
CDC45	CDC45	0.622677	3.0632e-83	positive correlation
NDUFS6	NDUFS6	0.621988	5.22394e-83	positive correlation
FANCI	FANCI	0.621286	8.98976e-83	positive correlation
MRPL22	MRPL22	0.618103	1.09575e-81	positive correlation
CDCA5	CDCA5	0.617981	1.18806e-81	positive correlation
CDC25C	CDC25C	0.61759	1.59014e-81	positive correlation
PTTG3P	PTTG3P	0.616389	4.01161e-81	positive correlation
HJURP	HJURP	0.616123	4.86333e-81	positive correlation
CENPN	CENPN	0.615697	6.68243e-81	positive correlation
BIRC5	BIRC5	0.615498	7.69295e-81	positive correlation
ZWILCH	ZWILCH	0.615381	8.3129e-81	positive correlation
NUF2	NUF2	0.61538	8.20619e-81	positive correlation
AURKA	AURKA	0.614993	1.09313e-80	positive correlation
BTF3	BTF3	0.614813	1.24059e-80	positive correlation
KPNA2	KPNA2	0.614347	1.75849e-80	positive correlation
CDKN3	CDKN3	0.613923	2.41051e-80	positive correlation
HNRNPM	HNRNPM	0.612476	7.27109e-80	positive correlation
CCNA2	CCNA2	0.611878	1.13697e-79	positive correlation
DEPDC1B	DEPDC1B	0.611669	1.31879e-79	positive correlation
G3BP1	G3BP1	0.611212	1.84851e-79	positive correlation
THOC3	THOC3	0.610755	2.59162e-79	positive correlation
LSM4	LSM4	0.610706	2.65831e-79	positive correlation
ANP32B	ANP32B	0.61023	3.78141e-79	positive correlation
CENPE	CENPE	0.610074	4.20948e-79	positive correlation
CCT7	CCT7	0.608695	1.18931e-78	positive correlation
DLGAP5	DLGAP5	0.60805	1.91695e-78	positive correlation
TACC3	TACC3	0.60804	1.90923e-78	positive correlation
PARPBP	PARPBP	0.607596	2.64263e-78	positive correlation
DTYMK	DTYMK	0.606518	5.90263e-78	positive correlation
RBM22	RBM22	0.606492	5.9527e-78	positive correlation
NUDT1	NUDT1	0.605965	8.75178e-78	positive correlation
DSCC1	DSCC1	0.605854	9.4141e-78	positive correlation
KIF11	KIF11	0.60475	2.1331e-77	positive correlation
UBE2C	UBE2C	0.603498	5.38041e-77	positive correlation
ECT2	ECT2	0.603189	6.70596e-77	positive correlation
SPC25	SPC25	0.602942	7.97632e-77	positive correlation
FOXM1	FOXM1	0.602549	1.05756e-76	positive correlation
HNRNPC	HNRNPC	0.602075	1.48893e-76	positive correlation
TOP2A	TOP2A	0.600896	3.52863e-76	positive correlation
DSN1	DSN1	0.600397	5.04819e-76	positive correlation
RRM1	RRM1	0.600371	5.09631e-76	positive correlation
BUB1	BUB1	0.599635	8.68083e-76	positive correlation
LRR1	LRR1	0.598139	2.57619e-75	positive correlation
SRSF3	SRSF3	0.597992	2.8426e-75	positive correlation
TIMELESS	TIMELESS	0.597774	3.30193e-75	positive correlation
PPIA	PPIA	0.597189	5.01508e-75	positive correlation
MYBL2	MYBL2	0.596892	6.16932e-75	positive correlation
BRCA1	BRCA1	0.59666	7.2359e-75	positive correlation
OIP5	OIP5	0.595638	1.50722e-74	positive correlation
RNASEH2A	RNASEH2A	0.595594	1.54225e-74	positive correlation
KIF23	KIF23	0.59545	1.69659e-74	positive correlation
CENPK	CENPK	0.595164	2.06815e-74	positive correlation
TK1	TK1	0.595056	2.21697e-74	positive correlation
DEPDC1	DEPDC1	0.594757	2.72787e-74	positive correlation
SNRPD1	SNRPD1	0.594549	3.14312e-74	positive correlation
KIF15	KIF15	0.594313	3.69657e-74	positive correlation
TTK	TTK	0.593927	4.84162e-74	positive correlation
KIF22	KIF22	0.593757	5.42613e-74	positive correlation
ASPM	ASPM	0.593461	6.66013e-74	positive correlation
DNAJC9	DNAJC9	0.593357	7.12205e-74	positive correlation
XRCC6	XRCC6	0.592271	1.54021e-73	positive correlation
HNRNPK	HNRNPK	0.592059	1.77843e-73	positive correlation
MRPL51	MRPL51	0.592053	1.77185e-73	positive correlation
CDC20	CDC20	0.591894	1.96924e-73	positive correlation
ATP5B	ATP5B	0.590876	4.04407e-73	positive correlation
HNRNPD	HNRNPD	0.590686	4.59687e-73	positive correlation
CHAF1A	CHAF1A	0.590252	6.21315e-73	positive correlation
NCAPG	NCAPG	0.589357	1.16418e-72	positive correlation
KIF18A	KIF18A	0.589141	1.3468e-72	positive correlation
DDX39A	DDX39A	0.588638	1.90872e-72	positive correlation
UHRF1	UHRF1	0.588562	1.99936e-72	positive correlation
NPM1	NPM1	0.588496	2.07821e-72	positive correlation
SNRPC	SNRPC	0.58833	2.31971e-72	positive correlation
GGCT	GGCT	0.587856	3.22017e-72	positive correlation
HNRNPA0	HNRNPA0	0.587548	3.97037e-72	positive correlation
PRIM1	PRIM1	0.587363	4.49216e-72	positive correlation
CCT3	CCT3	0.586511	8.119e-72	positive correlation
IDH2	IDH2	0.586252	9.66946e-72	positive correlation
BLM	BLM	0.584591	3.07055e-71	positive correlation
NAP1L1	NAP1L1	0.584452	3.36035e-71	positive correlation
SMC4	SMC4	0.583481	6.55856e-71	positive correlation
NCAPD2	NCAPD2	0.582926	9.57863e-71	positive correlation
VRK1	VRK1	0.582759	1.06845e-70	positive correlation
CSE1L	CSE1L	0.582637	1.15412e-70	positive correlation
SAE1	SAE1	0.582596	1.17956e-70	positive correlation
MND1	MND1	0.582439	1.3065e-70	positive correlation
CEP55	CEP55	0.582256	1.47236e-70	positive correlation
YBX1	YBX1	0.580263	5.78459e-70	positive correlation
NCAPH	NCAPH	0.580107	6.39815e-70	positive correlation
CDC6	CDC6	0.579659	8.64686e-70	positive correlation
MKI67	MKI67	0.579642	8.69071e-70	positive correlation
HN1L	HN1L	0.579518	9.40017e-70	positive correlation
MSH6	MSH6	0.57946	9.71779e-70	positive correlation
UBE2D2	UBE2D2	0.578964	1.3556e-69	positive correlation
GINS1	GINS1	0.578789	1.51817e-69	positive correlation
ZWINT	ZWINT	0.578705	1.59816e-69	positive correlation
NEK2	NEK2	0.578532	1.78761e-69	positive correlation
CKAP2L	CKAP2L	0.578407	1.93488e-69	positive correlation
RAD51AP1	RAD51AP1	0.5778	2.90941e-69	positive correlation
ACTL6A	ACTL6A	0.577541	3.44821e-69	positive correlation
RAD51C	RAD51C	0.577454	3.63678e-69	positive correlation
RFC3	RFC3	0.577147	4.4545e-69	positive correlation
CENPM	CENPM	0.57678	5.68123e-69	positive correlation
KARS	KARS	0.57604	9.32917e-69	positive correlation
KIFC1	KIFC1	0.575476	1.35866e-68	positive correlation
BOD1	BOD1	0.575384	1.43758e-68	positive correlation
CDT1	CDT1	0.574821	2.08982e-68	positive correlation
SUV39H2	SUV39H2	0.574728	2.21126e-68	positive correlation
UBE2S	UBE2S	0.574705	2.23353e-68	positive correlation
U2AF1	U2AF1	0.574563	2.44235e-68	positive correlation
POLA2	POLA2	0.574526	2.48949e-68	positive correlation
PRDX2	PRDX2	0.574146	3.19794e-68	positive correlation
MIS18A	MIS18A	0.573481	4.972e-68	positive correlation
FAM83D	FAM83D	0.57257	9.10972e-68	positive correlation
CENPA	CENPA	0.572418	1.00235e-67	positive correlation
PSMB7	PSMB7	0.571902	1.40765e-67	positive correlation
HAUS1	HAUS1	0.571769	1.53037e-67	positive correlation
H1FX	H1FX	0.57175	1.54083e-67	positive correlation
PHB2	PHB2	0.57149	1.82299e-67	positive correlation
POLQ	POLQ	0.570824	2.82564e-67	positive correlation
KHDRBS1	KHDRBS1	0.570529	3.41816e-67	positive correlation
TALDO1	TALDO1	0.570244	4.10971e-67	positive correlation
CDCA2	CDCA2	0.570239	4.09942e-67	positive correlation
SKA3	SKA3	0.56986	5.244e-67	positive correlation
CASC5	CASC5	0.569764	5.55834e-67	positive correlation
POLR3K	POLR3K	0.56974	5.61961e-67	positive correlation
NASP	NASP	0.569018	9.0132e-67	positive correlation
CDCA8	CDCA8	0.568991	9.12836e-67	positive correlation
FAM64A	FAM64A	0.568411	1.3323e-66	positive correlation
NME1	NME1	0.567849	1.91939e-66	positive correlation
NHP2	NHP2	0.567792	1.9827e-66	positive correlation
SFPQ	SFPQ	0.567451	2.46837e-66	positive correlation
RNASEH2B	RNASEH2B	0.565688	7.80617e-66	positive correlation
PSMA2	PSMA2	0.56556	8.4428e-66	positive correlation
ATP5F1	ATP5F1	0.565453	9.00964e-66	positive correlation
RPLP0	RPLP0	0.565449	8.99026e-66	positive correlation
ATP5O	ATP5O	0.565247	1.0203e-65	positive correlation
CCT4	CCT4	0.565243	1.01787e-65	positive correlation
NONO	NONO	0.564884	1.2799e-65	positive correlation
ATAD2	ATAD2	0.564535	1.59934e-65	positive correlation
ANP32A	ANP32A	0.563698	2.74293e-65	positive correlation
PLK1	PLK1	0.563553	2.99844e-65	positive correlation
CHCHD3	CHCHD3	0.56342	3.25386e-65	positive correlation
JTB	JTB	0.562911	4.50285e-65	positive correlation
COX7C	COX7C	0.562774	4.89584e-65	positive correlation
TAF7	TAF7	0.562584	5.51046e-65	positive correlation
FBXO5	FBXO5	0.56168	9.83361e-65	positive correlation
MCM4	MCM4	0.561574	1.04815e-64	positive correlation
PKMYT1	PKMYT1	0.560795	1.72202e-64	positive correlation
ANP32E	ANP32E	0.560455	2.13376e-64	positive correlation
NIF3L1	NIF3L1	0.560111	2.64837e-64	positive correlation
NDUFB10	NDUFB10	0.560093	2.66537e-64	positive correlation
EME1	EME1	0.559721	3.36886e-64	positive correlation
USP39	USP39	0.559484	3.90232e-64	positive correlation
MCM5	MCM5	0.559284	4.41328e-64	positive correlation
SLBP	SLBP	0.557983	1.00835e-63	positive correlation
CDC25A	CDC25A	0.557898	1.05956e-63	positive correlation
E2F1	E2F1	0.557407	1.44173e-63	positive correlation
DIAPH3	DIAPH3	0.557049	1.80161e-63	positive correlation
LRRC59	LRRC59	0.556275	2.93057e-63	positive correlation
SNRNP25	SNRNP25	0.556028	3.41112e-63	positive correlation
ESPL1	ESPL1	0.555923	3.62731e-63	positive correlation
TPRKB	TPRKB	0.555909	3.64428e-63	positive correlation
CMC2	CMC2	0.555562	4.51894e-63	positive correlation
PTMA	PTMA	0.555428	4.89582e-63	positive correlation
SMS	SMS	0.55542	4.89954e-63	positive correlation
CPSF3	CPSF3	0.555196	5.61858e-63	positive correlation
CDCA7	CDCA7	0.555069	6.05983e-63	positive correlation
POLE3	POLE3	0.554797	7.16291e-63	positive correlation
SLC25A5	SLC25A5	0.554471	8.75785e-63	positive correlation
CHEK1	CHEK1	0.553988	1.18144e-62	positive correlation
HNRNPR	HNRNPR	0.553943	1.20998e-62	positive correlation
UBA2	UBA2	0.553616	1.47899e-62	positive correlation
PSMA4	PSMA4	0.553337	1.75506e-62	positive correlation
AURKB	AURKB	0.553237	1.86002e-62	positive correlation
SNRPE	SNRPE	0.5529	2.28868e-62	positive correlation
EXOSC9	EXOSC9	0.551721	4.76078e-62	positive correlation
HDGF	HDGF	0.551481	5.50546e-62	positive correlation
ANLN	ANLN	0.55107	7.07957e-62	positive correlation
EIF3F	EIF3F	0.550557	9.70105e-62	positive correlation
WDR34	WDR34	0.55035	1.09867e-61	positive correlation
GAPDH	GAPDH	0.550349	1.09449e-61	positive correlation
SNRPG	SNRPG	0.549786	1.54621e-61	positive correlation
LSM5	LSM5	0.549567	1.76295e-61	positive correlation
NUP93	NUP93	0.549155	2.26618e-61	positive correlation
SAP30	SAP30	0.549088	2.35213e-61	positive correlation
UFD1L	UFD1L	0.549067	2.37351e-61	positive correlation
SPC24	SPC24	0.548741	2.89035e-61	positive correlation
CHEK2	CHEK2	0.548716	2.92334e-61	positive correlation
SRSF1	SRSF1	0.548514	3.29988e-61	positive correlation
NDUFA2	NDUFA2	0.548338	3.66186e-61	positive correlation
ARHGAP11A	ARHGAP11A	0.547462	6.25507e-61	positive correlation
MRPL3	MRPL3	0.547284	6.95116e-61	positive correlation
MCM8	MCM8	0.546936	8.57607e-61	positive correlation
SRSF7	SRSF7	0.546354	1.22014e-60	positive correlation
MTFR2	MTFR2	0.546253	1.29289e-60	positive correlation
DHX9	DHX9	0.545461	2.09048e-60	positive correlation
DBF4	DBF4	0.545052	2.67223e-60	positive correlation
CCDC34	CCDC34	0.544658	3.38523e-60	positive correlation
SET	SET	0.544236	4.35913e-60	positive correlation
PPIL1	PPIL1	0.544045	4.87623e-60	positive correlation
WDR76	WDR76	0.54375	5.81193e-60	positive correlation
GTSE1	GTSE1	0.54335	7.38143e-60	positive correlation
PFDN2	PFDN2	0.543302	7.56664e-60	positive correlation
ASF1B	ASF1B	0.543242	7.81885e-60	positive correlation
POC1A	POC1A	0.543216	7.91431e-60	positive correlation
COX5A	COX5A	0.543189	8.01665e-60	positive correlation
RPS7	RPS7	0.543017	8.85893e-60	positive correlation
RUVBL1	RUVBL1	0.542721	1.05585e-59	positive correlation
TRIAP1	TRIAP1	0.542258	1.39221e-59	positive correlation
BRIX1	BRIX1	0.542182	1.45166e-59	positive correlation
PPM1G	PPM1G	0.541952	1.66242e-59	positive correlation
TUFM	TUFM	0.541859	1.75141e-59	positive correlation
NUDT5	NUDT5	0.541658	1.96991e-59	positive correlation
TOMM22	TOMM22	0.541368	2.33745e-59	positive correlation
CCT8	CCT8	0.541033	2.84931e-59	positive correlation
H2AFX	H2AFX	0.540723	3.42043e-59	positive correlation
IPO5	IPO5	0.540688	3.48061e-59	positive correlation
CFDP1	CFDP1	0.540623	3.60678e-59	positive correlation
NUP37	NUP37	0.540387	4.14138e-59	positive correlation
UBE2R2	UBE2R2	0.540288	4.37952e-59	positive correlation
ERH	ERH	0.54003	5.09511e-59	positive correlation
POLA1	POLA1	0.539533	6.83599e-59	positive correlation
ENDOG	ENDOG	0.539331	7.68622e-59	positive correlation
ITGB3BP	ITGB3BP	0.538622	1.17039e-58	positive correlation
CCT6A	CCT6A	0.538387	1.34172e-58	positive correlation
NUP155	NUP155	0.538328	1.38451e-58	positive correlation
SLC25A3	SLC25A3	0.538234	1.4591e-58	positive correlation
ALYREF	ALYREF	0.537628	2.08644e-58	positive correlation
C14ORF166	C14ORF166	0.53733	2.48275e-58	positive correlation
HIRIP3	HIRIP3	0.53721	2.65699e-58	positive correlation
KNTC1	KNTC1	0.536961	3.06923e-58	positive correlation
FANCD2	FANCD2	0.535425	7.59235e-58	positive correlation
GOT2	GOT2	0.535327	8.01589e-58	positive correlation
ERCC6L	ERCC6L	0.535274	8.24417e-58	positive correlation
HSD17B10	HSD17B10	0.535056	9.34498e-58	positive correlation
NUDCD2	NUDCD2	0.534823	1.06845e-57	positive correlation
NDUFB6	NDUFB6	0.534811	1.0719e-57	positive correlation
NUDT15	NUDT15	0.534616	1.19875e-57	positive correlation
PSMC3	PSMC3	0.533668	2.08552e-57	positive correlation
MASTL	MASTL	0.53365	2.101e-57	positive correlation
LSM3	LSM3	0.533625	2.12428e-57	positive correlation
PRDX4	PRDX4	0.533426	2.3804e-57	positive correlation
MAPRE1	MAPRE1	0.53303	2.9914e-57	positive correlation
SNRPD2	SNRPD2	0.532673	3.67601e-57	positive correlation
TRIM59	TRIM59	0.531794	6.11951e-57	positive correlation
SMC1A	SMC1A	0.531381	7.76312e-57	positive correlation
CHCHD2	CHCHD2	0.531037	9.44856e-57	positive correlation
FUS	FUS	0.530743	1.11764e-56	positive correlation
RFC5	RFC5	0.530631	1.18874e-56	positive correlation
SPAG5	SPAG5	0.530343	1.401e-56	positive correlation
CSNK2A2	CSNK2A2	0.529599	2.14928e-56	positive correlation
EMC4	EMC4	0.52933	2.50294e-56	positive correlation
SAPCD2	SAPCD2	0.527146	8.78664e-56	positive correlation
POLE2	POLE2	0.527037	9.32541e-56	positive correlation
KIF14	KIF14	0.526979	9.60626e-56	positive correlation
HNRNPU	HNRNPU	0.526759	1.08681e-55	positive correlation
HMGB1	HMGB1	0.526623	1.17099e-55	positive correlation
MAZ	MAZ	0.525525	2.18837e-55	positive correlation
CKAP2	CKAP2	0.525291	2.49334e-55	positive correlation
SHCBP1	SHCBP1	0.525031	2.88334e-55	positive correlation
MRPS27	MRPS27	0.524952	3.00633e-55	positive correlation
CLPTM1L	CLPTM1L	0.524794	3.27936e-55	positive correlation
RFWD3	RFWD3	0.524102	4.84607e-55	positive correlation
C4ORF46	C4ORF46	0.523941	5.29346e-55	positive correlation
NDUFB11	NDUFB11	0.52344	7.01414e-55	positive correlation
HMGB3	HMGB3	0.522729	1.04634e-54	positive correlation
NCAPG2	NCAPG2	0.522687	1.06831e-54	positive correlation
HELLS	HELLS	0.522551	1.15015e-54	positive correlation
APEX1	APEX1	0.521676	1.87852e-54	positive correlation
MCMBP	MCMBP	0.521609	1.94588e-54	positive correlation
RPL26L1	RPL26L1	0.521562	1.9919e-54	positive correlation
RHNO1	RHNO1	0.520748	3.13972e-54	positive correlation
EMC8	EMC8	0.520677	3.25758e-54	positive correlation
DEK	DEK	0.520267	4.09e-54	positive correlation
ORC6	ORC6	0.519976	4.80112e-54	positive correlation
SNRPA	SNRPA	0.519889	5.02523e-54	positive correlation
TOPBP1	TOPBP1	0.519584	5.94315e-54	positive correlation
MRPL47	MRPL47	0.519506	6.19051e-54	positive correlation
ATP5J	ATP5J	0.51877	9.3163e-54	positive correlation
HNRNPA1	HNRNPA1	0.518645	9.9578e-54	positive correlation
PPP1CC	PPP1CC	0.518496	1.07907e-53	positive correlation
RPL27	RPL27	0.518491	1.07905e-53	positive correlation
PARP1	PARP1	0.517845	1.54225e-53	positive correlation
FKBP3	FKBP3	0.51769	1.67609e-53	positive correlation
BANF1	BANF1	0.517638	1.72006e-53	positive correlation
POLR2C	POLR2C	0.51715	2.25016e-53	positive correlation
HSPA14	HSPA14	0.516933	2.53036e-53	positive correlation
PSMC5	PSMC5	0.516918	2.5438e-53	positive correlation
CENPL	CENPL	0.516485	3.226e-53	positive correlation
PRIM2	PRIM2	0.515949	4.3279e-53	positive correlation
POLD2	POLD2	0.515451	5.6841e-53	positive correlation
CDK2AP1	CDK2AP1	0.515378	5.90007e-53	positive correlation
PTTG2	PTTG2	0.515353	5.96513e-53	positive correlation
DCTPP1	DCTPP1	0.51472	8.43444e-53	positive correlation
MAGOHB	MAGOHB	0.514555	9.212e-53	positive correlation
BRIP1	BRIP1	0.513716	1.45635e-52	positive correlation
USP1	USP1	0.513259	1.86692e-52	positive correlation
TROAP	TROAP	0.513253	1.8673e-52	positive correlation
CTPS1	CTPS1	0.512942	2.20893e-52	positive correlation
ATP5C1	ATP5C1	0.512894	2.26129e-52	positive correlation
PLK4	PLK4	0.512801	2.37198e-52	positive correlation
STOML2	STOML2	0.512796	2.37193e-52	positive correlation
PPP1R14B	PPP1R14B	0.512779	2.3885e-52	positive correlation
RBX1	RBX1	0.512764	2.40168e-52	positive correlation
RPS16	RPS16	0.512567	2.66787e-52	positive correlation
FAM96A	FAM96A	0.512134	3.3705e-52	positive correlation
ATP5G3	ATP5G3	0.511339	5.18458e-52	positive correlation
RPS19	RPS19	0.510429	8.48448e-52	positive correlation
RAD54L	RAD54L	0.510081	1.022e-51	positive correlation
RFC2	RFC2	0.509932	1.10485e-51	positive correlation
PRELID1	PRELID1	0.509809	1.17824e-51	positive correlation
UBL5	UBL5	0.509649	1.28136e-51	positive correlation
CTCF	CTCF	0.509256	1.58085e-51	positive correlation
RPL24	RPL24	0.508734	2.09121e-51	positive correlation
LDHB	LDHB	0.508449	2.43148e-51	positive correlation
PANK3	PANK3	0.507952	3.1717e-51	positive correlation
CHAF1B	CHAF1B	0.507471	4.09801e-51	positive correlation
GTF3A	GTF3A	0.507401	4.24257e-51	positive correlation
RUVBL2	RUVBL2	0.507059	5.08558e-51	positive correlation
PSMB3	PSMB3	0.506967	5.33028e-51	positive correlation
MRPS23	MRPS23	0.506966	5.31941e-51	positive correlation
GPN3	GPN3	0.506641	6.31479e-51	positive correlation
SPDL1	SPDL1	0.506254	7.7495e-51	positive correlation
MTHFD2	MTHFD2	0.505777	9.97935e-51	positive correlation
BRCA2	BRCA2	0.505626	1.07907e-50	positive correlation
MCM7	MCM7	0.505606	1.08798e-50	positive correlation
SKA1	SKA1	0.505565	1.10893e-50	positive correlation
POLD1	POLD1	0.504682	1.77186e-50	positive correlation
H2AFY2	H2AFY2	0.504578	1.86765e-50	positive correlation
MRPL14	MRPL14	0.50442	2.0272e-50	positive correlation
EIF3J	EIF3J	0.503117	4.03915e-50	positive correlation
ORC1	ORC1	0.502681	5.077e-50	positive correlation
COX7B	COX7B	0.501869	7.77891e-50	positive correlation
E2F2	E2F2	0.501655	8.68759e-50	positive correlation
GTF2A2	GTF2A2	0.501343	1.02111e-49	positive correlation
CBX3	CBX3	0.501165	1.11911e-49	positive correlation
MTHFD1	MTHFD1	0.501138	1.1321e-49	positive correlation
LSM7	LSM7	0.501038	1.19024e-49	positive correlation
EIF3K	EIF3K	0.500929	1.25757e-49	positive correlation
CEP128	CEP128	0.500754	1.37545e-49	positive correlation
DANCR	DANCR	0.500566	1.51458e-49	positive correlation
PSMB6	PSMB6	0.500265	1.76543e-49	positive correlation
RPS17	RPS17	0.49986	2.17801e-49	positive correlation
VBP1	VBP1	0.499523	2.59194e-49	positive correlation
EEF1E1	EEF1E1	0.4995	2.6166e-49	positive correlation
MRPL36	MRPL36	0.498212	5.11743e-49	positive correlation
LMAN2	LMAN2	0.498179	5.19332e-49	positive correlation
PRPS1	PRPS1	0.498161	5.22958e-49	positive correlation
UQCRC2	UQCRC2	0.497093	9.09697e-49	positive correlation
TRIM28	TRIM28	0.496989	9.57783e-49	positive correlation
ODC1	ODC1	0.49638	1.31074e-48	positive correlation
CMSS1	CMSS1	0.496177	1.45247e-48	positive correlation
CDK2	CDK2	0.495953	1.6278e-48	positive correlation
TXNL1	TXNL1	0.495826	1.73388e-48	positive correlation
MMADHC	MMADHC	0.495457	2.09351e-48	positive correlation
ACP1	ACP1	0.495383	2.16939e-48	positive correlation
HAUS8	HAUS8	0.495319	2.23683e-48	positive correlation
PTGES3	PTGES3	0.495302	2.25175e-48	positive correlation
PAICS	PAICS	0.49523	2.33205e-48	positive correlation
CEP152	CEP152	0.494818	2.87646e-48	positive correlation
RAE1	RAE1	0.494761	2.95615e-48	positive correlation
STRBP	STRBP	0.494742	2.97735e-48	positive correlation
CACYBP	CACYBP	0.494314	3.70472e-48	positive correlation
PHB	PHB	0.494004	4.3354e-48	positive correlation
NEIL3	NEIL3	0.493869	4.63466e-48	positive correlation
ATP5A1	ATP5A1	0.493854	4.65975e-48	positive correlation
MRPS30	MRPS30	0.49368	5.08306e-48	positive correlation
CIAPIN1	CIAPIN1	0.493561	5.39283e-48	positive correlation
KIAA1524	KIAA1524	0.493322	6.08168e-48	positive correlation
TCOF1	TCOF1	0.493048	6.98255e-48	positive correlation
ATP5G2	ATP5G2	0.493024	7.05224e-48	positive correlation
ANAPC11	ANAPC11	0.492998	7.1336e-48	positive correlation
PA2G4	PA2G4	0.492824	7.7791e-48	positive correlation
RPL38	RPL38	0.492823	7.7662e-48	positive correlation
ETF1	ETF1	0.492676	8.35404e-48	positive correlation
COA1	COA1	0.492521	9.02415e-48	positive correlation
HNRNPL	HNRNPL	0.4925	9.10184e-48	positive correlation
FAF2	FAF2	0.49242	9.4607e-48	positive correlation
PSMD2	PSMD2	0.492376	9.65031e-48	positive correlation
COX8A	COX8A	0.492204	1.05173e-47	positive correlation
LCMT1	LCMT1	0.492045	1.1382e-47	positive correlation
DNMT1	DNMT1	0.491767	1.30599e-47	positive correlation
C17ORF89	C17ORF89	0.491614	1.4089e-47	positive correlation
UQCRFS1	UQCRFS1	0.491607	1.41043e-47	positive correlation
GINS3	GINS3	0.491568	1.43554e-47	positive correlation
RBBP8	RBBP8	0.490911	2.00233e-47	positive correlation
TPI1	TPI1	0.490873	2.03715e-47	positive correlation
SLIRP	SLIRP	0.490871	2.0347e-47	positive correlation
KIF18B	KIF18B	0.490761	2.14202e-47	positive correlation
LSM2	LSM2	0.490717	2.18588e-47	positive correlation
ADSL	ADSL	0.490303	2.69249e-47	positive correlation
PPP4C	PPP4C	0.49014	2.91753e-47	positive correlation
NCAPD3	NCAPD3	0.490052	3.04407e-47	positive correlation
MRPL12	MRPL12	0.489942	3.21149e-47	positive correlation
EIF3M	EIF3M	0.489941	3.20633e-47	positive correlation
ICT1	ICT1	0.489359	4.29881e-47	positive correlation
SMC2	SMC2	0.489212	4.6192e-47	positive correlation
OSTC	OSTC	0.489054	4.99425e-47	positive correlation
ESCO2	ESCO2	0.488737	5.84898e-47	positive correlation
EZH2	EZH2	0.488684	5.99641e-47	positive correlation
OCIAD2	OCIAD2	0.488624	6.16739e-47	positive correlation
GPX7	GPX7	0.488304	7.23294e-47	positive correlation
SNF8	SNF8	0.488267	7.35198e-47	positive correlation
SERBP1	SERBP1	0.487928	8.70494e-47	positive correlation
CCNG1	CCNG1	0.487846	9.0545e-47	positive correlation
BZW2	BZW2	0.48768	9.82193e-47	positive correlation
TMPO	TMPO	0.487676	9.82301e-47	positive correlation
LSM14A	LSM14A	0.487296	1.18647e-46	positive correlation
PCBP1	PCBP1	0.487281	1.19294e-46	positive correlation
CLSPN	CLSPN	0.487064	1.32811e-46	positive correlation
HMGA1	HMGA1	0.486889	1.4472e-46	positive correlation
UTP14A	UTP14A	0.486665	1.61615e-46	positive correlation
FBL	FBL	0.486542	1.71554e-46	positive correlation
INTS7	INTS7	0.486472	1.77247e-46	positive correlation
COX4I1	COX4I1	0.486263	1.96439e-46	positive correlation
CKAP5	CKAP5	0.485863	2.39553e-46	positive correlation
SRP19	SRP19	0.485794	2.47423e-46	positive correlation
PSMB1	PSMB1	0.485603	2.71739e-46	positive correlation
TCEB2	TCEB2	0.485154	3.39375e-46	positive correlation
PRKDC	PRKDC	0.485066	3.53974e-46	positive correlation
PPP2R3C	PPP2R3C	0.484884	3.867e-46	positive correlation
RPL6	RPL6	0.484355	5.02442e-46	positive correlation
SRP9	SRP9	0.484351	5.02473e-46	positive correlation
SSBP1	SSBP1	0.484254	5.26275e-46	positive correlation
PDSS1	PDSS1	0.48423	5.31383e-46	positive correlation
RPS15	RPS15	0.484221	5.32778e-46	positive correlation
CENPV	CENPV	0.484029	5.8487e-46	positive correlation
PIF1	PIF1	0.483727	6.78578e-46	positive correlation
DTD1	DTD1	0.483077	9.34988e-46	positive correlation
POLR2F	POLR2F	0.482458	1.26803e-45	positive correlation
RPS15A	RPS15A	0.482093	1.5157e-45	positive correlation
UBR7	UBR7	0.481332	2.20337e-45	positive correlation
DDX50	DDX50	0.481024	2.55969e-45	positive correlation
MRPS34	MRPS34	0.480653	3.06565e-45	positive correlation
TEX30	TEX30	0.480576	3.17815e-45	positive correlation
METTL9	METTL9	0.480412	3.43721e-45	positive correlation
CNIH4	CNIH4	0.480396	3.45775e-45	positive correlation
TXN	TXN	0.480392	3.45754e-45	positive correlation
NDUFAF2	NDUFAF2	0.480009	4.1656e-45	positive correlation
PSMC3IP	PSMC3IP	0.479618	5.03732e-45	positive correlation
ATP5I	ATP5I	0.479541	5.22058e-45	positive correlation
PSMC4	PSMC4	0.479491	5.34048e-45	positive correlation
NSA2	NSA2	0.479262	5.96143e-45	positive correlation
DYNLL1	DYNLL1	0.478875	7.19324e-45	positive correlation
CCT2	CCT2	0.478658	7.98102e-45	positive correlation
UNG	UNG	0.47846	8.77424e-45	positive correlation
LIG1	LIG1	0.478416	8.94823e-45	positive correlation
CEP78	CEP78	0.47836	9.17721e-45	positive correlation
FAM96B	FAM96B	0.478357	9.17462e-45	positive correlation
EIF4EBP1	EIF4EBP1	0.478156	1.00995e-44	positive correlation
SEC11A	SEC11A	0.478011	1.08214e-44	positive correlation
UIMC1	UIMC1	0.477796	1.19935e-44	positive correlation
CFL1	CFL1	0.477511	1.37495e-44	positive correlation
UXT	UXT	0.477387	1.45775e-44	positive correlation
FH	FH	0.477205	1.5898e-44	positive correlation
C1ORF43	C1ORF43	0.477112	1.66065e-44	positive correlation
AEN	AEN	0.476905	1.83229e-44	positive correlation
DNA2	DNA2	0.476577	2.14479e-44	positive correlation
MDH2	MDH2	0.476318	2.42792e-44	positive correlation
WDR70	WDR70	0.476249	2.5052e-44	positive correlation
ERCC8	ERCC8	0.476181	2.58493e-44	positive correlation
CNOT1	CNOT1	0.475142	4.26492e-44	positive correlation
CNBP	CNBP	0.475115	4.3126e-44	positive correlation
PSMB4	PSMB4	0.47508	4.37876e-44	positive correlation
NOP58	NOP58	0.474733	5.16685e-44	positive correlation
RPS21	RPS21	0.474546	5.64538e-44	positive correlation
PRMT1	PRMT1	0.474487	5.79703e-44	positive correlation
RPA3	RPA3	0.47445	5.89006e-44	positive correlation
LMNB2	LMNB2	0.474292	6.34375e-44	positive correlation
DPY30	DPY30	0.474269	6.40436e-44	positive correlation
IARS	IARS	0.474189	6.64062e-44	positive correlation
E2F7	E2F7	0.473715	8.3285e-44	positive correlation
SAC3D1	SAC3D1	0.472858	1.25487e-43	positive correlation
PAIP1	PAIP1	0.472856	1.25353e-43	positive correlation
NCL	NCL	0.472778	1.29882e-43	positive correlation
GPN1	GPN1	0.472461	1.50895e-43	positive correlation
RPL19	RPL19	0.472409	1.54415e-43	positive correlation
LDHA	LDHA	0.472345	1.58966e-43	positive correlation
PPP2CA	PPP2CA	0.472211	1.69128e-43	positive correlation
PSMD14	PSMD14	0.47219	1.70548e-43	positive correlation
ATP5H	ATP5H	0.472081	1.79373e-43	positive correlation
MRPS7	MRPS7	0.471214	2.70899e-43	positive correlation
STRAP	STRAP	0.470872	3.18321e-43	positive correlation
RPS14	RPS14	0.470843	3.22093e-43	positive correlation
PYCR1	PYCR1	0.470756	3.35145e-43	positive correlation
RWDD4	RWDD4	0.470727	3.3921e-43	positive correlation
COX7A2	COX7A2	0.470699	3.4317e-43	positive correlation
UCHL3	UCHL3	0.470584	3.6171e-43	positive correlation
SAMM50	SAMM50	0.470429	3.88666e-43	positive correlation
RTKN2	RTKN2	0.470303	4.12067e-43	positive correlation
RBBP7	RBBP7	0.470025	4.69265e-43	positive correlation
MRPL11	MRPL11	0.469942	4.87279e-43	positive correlation
NDUFA9	NDUFA9	0.469768	5.28457e-43	positive correlation
PRMT5	PRMT5	0.469654	5.56841e-43	positive correlation
EXOSC3	EXOSC3	0.469605	5.68915e-43	positive correlation
SRPK1	SRPK1	0.469359	6.38019e-43	positive correlation
TMEM97	TMEM97	0.469346	6.40777e-43	positive correlation
RPN2	RPN2	0.469278	6.6062e-43	positive correlation
CCNF	CCNF	0.469139	7.0434e-43	positive correlation
PCBP2	PCBP2	0.468828	8.14824e-43	positive correlation
TAF5	TAF5	0.468521	9.40353e-43	positive correlation
CEP72	CEP72	0.468364	1.00934e-42	positive correlation
EBP	EBP	0.467725	1.36243e-42	positive correlation
ATIC	ATIC	0.467569	1.46327e-42	positive correlation
RPS24	RPS24	0.467273	1.67972e-42	positive correlation
BOD1L2	BOD1L2	0.467175	1.75543e-42	positive correlation
GNAI3	GNAI3	0.467162	1.76365e-42	positive correlation
TBCA	TBCA	0.467159	1.76304e-42	positive correlation
UBA52	UBA52	0.467039	1.86207e-42	positive correlation
WDHD1	WDHD1	0.4669	1.98424e-42	positive correlation
RNPS1	RNPS1	0.466816	2.06042e-42	positive correlation
GLRX5	GLRX5	0.46663	2.24528e-42	positive correlation
NUBP2	NUBP2	0.466159	2.79595e-42	positive correlation
SUCLG1	SUCLG1	0.466012	2.99078e-42	positive correlation
AHCY	AHCY	0.465661	3.51916e-42	positive correlation
NDUFB5	NDUFB5	0.465655	3.52234e-42	positive correlation
GSG2	GSG2	0.465604	3.60162e-42	positive correlation
CISD2	CISD2	0.465233	4.27761e-42	positive correlation
MANF	MANF	0.464958	4.85469e-42	positive correlation
CDK4	CDK4	0.464912	4.95192e-42	positive correlation
FBXO22	FBXO22	0.464737	5.36467e-42	positive correlation
XRCC4	XRCC4	0.464301	6.56487e-42	positive correlation
TCF19	TCF19	0.463937	7.76361e-42	positive correlation
IK	IK	0.463898	7.89328e-42	positive correlation
SHFM1	SHFM1	0.463874	7.96909e-42	positive correlation
LOC81691	LOC81691	0.463377	1.00243e-41	positive correlation
GMPS	GMPS	0.463296	1.03881e-41	positive correlation
DNTTIP1	DNTTIP1	0.463283	1.04336e-41	positive correlation
RPL35	RPL35	0.463273	1.04649e-41	positive correlation
TICRR	TICRR	0.463228	1.06704e-41	positive correlation
KPNB1	KPNB1	0.463224	1.06715e-41	positive correlation
NAP1L4	NAP1L4	0.462668	1.37881e-41	positive correlation
PSMD4	PSMD4	0.462265	1.65938e-41	positive correlation
PSMD6	PSMD6	0.462056	1.82457e-41	positive correlation
ZMYND19	ZMYND19	0.462016	1.85582e-41	positive correlation
RARS	RARS	0.461785	2.06189e-41	positive correlation
SKP2	SKP2	0.461609	2.23234e-41	positive correlation
GGH	GGH	0.460862	3.1361e-41	positive correlation
GLRX3	GLRX3	0.460579	3.56608e-41	positive correlation
EIF4A3	EIF4A3	0.460137	4.36421e-41	positive correlation
CCP110	CCP110	0.459711	5.29849e-41	positive correlation
NUP35	NUP35	0.459258	6.51049e-41	positive correlation
CDC7	CDC7	0.459235	6.56968e-41	positive correlation
EXOSC1	EXOSC1	0.45899	7.33806e-41	positive correlation
CDCA3	CDCA3	0.458792	8.0212e-41	positive correlation
RPLP1	RPLP1	0.458443	9.39468e-41	positive correlation
THAP11	THAP11	0.45838	9.65569e-41	positive correlation
PSMD8	PSMD8	0.458217	1.03836e-40	positive correlation
SAAL1	SAAL1	0.458029	1.12968e-40	positive correlation
C14ORF2	C14ORF2	0.45793	1.17981e-40	positive correlation
MRPL33	MRPL33	0.457923	1.18173e-40	positive correlation
BYSL	BYSL	0.457786	1.25619e-40	positive correlation
ASRGL1	ASRGL1	0.457431	1.47429e-40	positive correlation
NFATC3	NFATC3	0.457397	1.49474e-40	positive correlation
CHCHD1	CHCHD1	0.457363	1.51564e-40	positive correlation
PSMB5	PSMB5	0.45637	2.37769e-40	positive correlation
COX6A1	COX6A1	0.456356	2.38933e-40	positive correlation
USP7	USP7	0.456104	2.67424e-40	positive correlation
DDX23	DDX23	0.456086	2.69163e-40	positive correlation
SNRPB2	SNRPB2	0.456032	2.75435e-40	positive correlation
RPL3	RPL3	0.455949	2.85463e-40	positive correlation
HSPE1	HSPE1	0.455928	2.87778e-40	positive correlation
FUNDC2	FUNDC2	0.455815	3.02401e-40	positive correlation
PHF5A	PHF5A	0.455607	3.31771e-40	positive correlation
RPS23	RPS23	0.455419	3.60632e-40	positive correlation
VKORC1	VKORC1	0.45526	3.87059e-40	positive correlation
DHX15	DHX15	0.455219	3.93578e-40	positive correlation
MRPS15	MRPS15	0.455025	4.28402e-40	positive correlation
BUB3	BUB3	0.454992	4.34137e-40	positive correlation
CTNNBL1	CTNNBL1	0.454686	4.97805e-40	positive correlation
CBX1	CBX1	0.454549	5.28565e-40	positive correlation
E2F3	E2F3	0.454489	5.42239e-40	positive correlation
MORF4L2	MORF4L2	0.454277	5.95873e-40	positive correlation
GEMIN5	GEMIN5	0.453316	9.168e-40	positive correlation
WEE1	WEE1	0.452852	1.12753e-39	positive correlation
FOPNL	FOPNL	0.452772	1.16709e-39	positive correlation
LIN9	LIN9	0.452704	1.20113e-39	positive correlation
METAP2	METAP2	0.452511	1.3077e-39	positive correlation
MIF	MIF	0.452426	1.35639e-39	positive correlation
FAF1	FAF1	0.452147	1.53451e-39	positive correlation
RPS6	RPS6	0.452137	1.53919e-39	positive correlation
DDX19B	DDX19B	0.451808	1.77804e-39	positive correlation
RPL37	RPL37	0.451802	1.78039e-39	positive correlation
SUPT16H	SUPT16H	0.451684	1.87353e-39	positive correlation
CDC123	CDC123	0.451373	2.14954e-39	positive correlation
ETFA	ETFA	0.451315	2.20222e-39	positive correlation
HSPD1	HSPD1	0.451314	2.20009e-39	positive correlation
PHF21B	PHF21B	0.451241	2.27007e-39	positive correlation
NACA	NACA	0.451201	2.30672e-39	positive correlation
HADH	HADH	0.450557	3.0651e-39	positive correlation
ZMAT2	ZMAT2	0.450142	3.682e-39	positive correlation
SSR4	SSR4	0.45003	3.86327e-39	positive correlation
TARS	TARS	0.44991	4.0689e-39	positive correlation
NDUFA12	NDUFA12	0.449318	5.28453e-39	positive correlation
STIL	STIL	0.449216	5.5215e-39	positive correlation
OIP5-AS1	OIP5-AS1	0.449044	5.94846e-39	positive correlation
RPL31	RPL31	0.449012	6.02595e-39	positive correlation
CLTA	CLTA	0.448473	7.63736e-39	positive correlation
MRPL1	MRPL1	0.448369	7.98387e-39	positive correlation
RPL11	RPL11	0.44832	8.14648e-39	positive correlation
RPL35A	RPL35A	0.448193	8.60585e-39	positive correlation
DUSP12	DUSP12	0.447962	9.50345e-39	positive correlation
GDI2	GDI2	0.447938	9.58699e-39	positive correlation
AIMP2	AIMP2	0.447856	9.92835e-39	positive correlation
CDKN2AIPNL	CDKN2AIPNL	0.447763	1.03305e-38	positive correlation
NDUFA6	NDUFA6	0.447587	1.1148e-38	positive correlation
STIP1	STIP1	0.447408	1.20426e-38	positive correlation
ALG5	ALG5	0.447404	1.20487e-38	positive correlation
SF3B3	SF3B3	0.447281	1.26988e-38	positive correlation
MRPL40	MRPL40	0.447273	1.27228e-38	positive correlation
CETN3	CETN3	0.446879	1.51158e-38	positive correlation
NUCKS1	NUCKS1	0.446647	1.67108e-38	positive correlation
CENPI	CENPI	0.446121	2.10283e-38	positive correlation
PALB2	PALB2	0.4461	2.11929e-38	positive correlation
TIMM17B	TIMM17B	0.446018	2.19336e-38	positive correlation
PSMD13	PSMD13	0.445923	2.27998e-38	positive correlation
TFDP1	TFDP1	0.445864	2.33619e-38	positive correlation
TRMT112	TRMT112	0.445635	2.57954e-38	positive correlation
XPO5	XPO5	0.445614	2.59922e-38	positive correlation
XRN2	XRN2	0.445557	2.66145e-38	positive correlation
PDHA1	PDHA1	0.445512	2.70681e-38	positive correlation
PSMA1	PSMA1	0.445376	2.86494e-38	positive correlation
DRG1	DRG1	0.44529	2.96981e-38	positive correlation
CLINT1	CLINT1	0.444909	3.50409e-38	positive correlation
SSR2	SSR2	0.444701	3.83202e-38	positive correlation
WDR62	WDR62	0.444675	3.86981e-38	positive correlation
C19ORF43	C19ORF43	0.444334	4.48525e-38	positive correlation
TIPIN	TIPIN	0.44433	4.48582e-38	positive correlation
ZNF32	ZNF32	0.444322	4.49539e-38	positive correlation
CWC27	CWC27	0.444321	4.49166e-38	positive correlation
TUBA1B	TUBA1B	0.4436	6.14092e-38	positive correlation
PSMA3	PSMA3	0.443594	6.14576e-38	positive correlation
SUMO1	SUMO1	0.44359	6.14977e-38	positive correlation
GCSH	GCSH	0.443262	7.07109e-38	positive correlation
UBE2I	UBE2I	0.443177	7.3276e-38	positive correlation
SMNDC1	SMNDC1	0.443095	7.58202e-38	positive correlation
RPL9	RPL9	0.442982	7.95356e-38	positive correlation
TMEM230	TMEM230	0.442725	8.86691e-38	positive correlation
NOLC1	NOLC1	0.442562	9.50388e-38	positive correlation
STAMBP	STAMBP	0.442424	1.00751e-37	positive correlation
RCC1	RCC1	0.442383	1.02432e-37	positive correlation
ATP5L	ATP5L	0.44236	1.03302e-37	positive correlation
NOL11	NOL11	0.442213	1.09767e-37	positive correlation
DHPS	DHPS	0.441982	1.2116e-37	positive correlation
XRCC5	XRCC5	0.441949	1.22737e-37	positive correlation
SARNP	SARNP	0.441567	1.4458e-37	positive correlation
EIF3L	EIF3L	0.441379	1.56635e-37	positive correlation
GSPT1	GSPT1	0.441296	1.62148e-37	positive correlation
PSMG1	PSMG1	0.441186	1.69795e-37	positive correlation
RPL39	RPL39	0.440984	1.84936e-37	positive correlation
ZNF367	ZNF367	0.440474	2.30121e-37	positive correlation
PAM16	PAM16	0.440361	2.41283e-37	positive correlation
RPS10	RPS10	0.44016	2.62695e-37	positive correlation
GJC1	GJC1	0.439845	3.00478e-37	positive correlation
SEPHS1	SEPHS1	0.439652	3.2591e-37	positive correlation
KIAA1958	KIAA1958	0.439648	3.26081e-37	positive correlation
HDAC2	HDAC2	0.439599	3.32537e-37	positive correlation
POLR2G	POLR2G	0.439452	3.53708e-37	positive correlation
DAXX	DAXX	0.439327	3.72761e-37	positive correlation
EIF3H	EIF3H	0.43904	4.20894e-37	positive correlation
DAZAP1	DAZAP1	0.438924	4.41917e-37	positive correlation
RSL24D1	RSL24D1	0.43891	4.43913e-37	positive correlation
RPS27	RPS27	0.438883	4.48464e-37	positive correlation
PGK1	PGK1	0.438526	5.21894e-37	positive correlation
COPS4	COPS4	0.438469	5.34057e-37	positive correlation
RPL29	RPL29	0.438458	5.35805e-37	positive correlation
DPM1	DPM1	0.438291	5.74701e-37	positive correlation
LSM1	LSM1	0.438279	5.76743e-37	positive correlation
COMMD4	COMMD4	0.437792	7.09354e-37	positive correlation
ZNF93	ZNF93	0.437729	7.27592e-37	positive correlation
EIF3E	EIF3E	0.437639	7.55228e-37	positive correlation
PHACTR3	PHACTR3	0.43759	7.69919e-37	positive correlation
TSSC1	TSSC1	0.43749	8.02659e-37	positive correlation
KDELC1	KDELC1	0.437293	8.71618e-37	positive correlation
EMC9	EMC9	0.436991	9.90201e-37	positive correlation
PPIH	PPIH	0.436893	1.03066e-36	positive correlation
THOC7	THOC7	0.436725	1.10579e-36	positive correlation
RPL18	RPL18	0.436723	1.10509e-36	positive correlation
SEC61B	SEC61B	0.436551	1.18731e-36	positive correlation
UMPS	UMPS	0.436423	1.25227e-36	positive correlation
NME4	NME4	0.436198	1.37602e-36	positive correlation
GEMIN2	GEMIN2	0.436013	1.48651e-36	positive correlation
MSH2	MSH2	0.435798	1.62606e-36	positive correlation
C5ORF34	C5ORF34	0.435783	1.63483e-36	positive correlation
RPL10A	RPL10A	0.435734	1.66702e-36	positive correlation
SIGMAR1	SIGMAR1	0.43553	1.8151e-36	positive correlation
YY1	YY1	0.435371	1.93903e-36	positive correlation
ARL6IP1	ARL6IP1	0.435058	2.20721e-36	positive correlation
ZFP62	ZFP62	0.434885	2.37145e-36	positive correlation
SRP72	SRP72	0.434798	2.4573e-36	positive correlation
DGUOK	DGUOK	0.434685	2.57391e-36	positive correlation
CDC23	CDC23	0.434655	2.60368e-36	positive correlation
MRPL23	MRPL23	0.434653	2.60287e-36	positive correlation
CBX5	CBX5	0.434533	2.73409e-36	positive correlation
EIF3B	EIF3B	0.434402	2.8819e-36	positive correlation
ZNF22	ZNF22	0.434369	2.91972e-36	positive correlation
ROMO1	ROMO1	0.43417	3.16617e-36	positive correlation
TRAP1	TRAP1	0.434065	3.30563e-36	positive correlation
RPS5	RPS5	0.433754	3.76446e-36	positive correlation
SMARCC1	SMARCC1	0.433734	3.79144e-36	positive correlation
POLR2B	POLR2B	0.433667	3.89495e-36	positive correlation
INTS12	INTS12	0.433486	4.19232e-36	positive correlation
DLEU1	DLEU1	0.433457	4.23843e-36	positive correlation
CLPP	CLPP	0.433405	4.32522e-36	positive correlation
EIF2B1	EIF2B1	0.433326	4.46635e-36	positive correlation
CDCA4	CDCA4	0.433174	4.75537e-36	positive correlation
MRPL46	MRPL46	0.432691	5.81824e-36	positive correlation
EIF2S2	EIF2S2	0.432549	6.16672e-36	positive correlation
ALDH18A1	ALDH18A1	0.43241	6.52837e-36	positive correlation
VDAC1	VDAC1	0.432208	7.09619e-36	positive correlation
PSRC1	PSRC1	0.432186	7.15368e-36	positive correlation
SEC13	SEC13	0.432156	7.23306e-36	positive correlation
MRPL15	MRPL15	0.431862	8.17295e-36	positive correlation
C19ORF53	C19ORF53	0.431756	8.53088e-36	positive correlation
RPL34	RPL34	0.431556	9.26293e-36	positive correlation
MDK	MDK	0.431479	9.557e-36	positive correlation
IGF2BP3	IGF2BP3	0.43147	9.57854e-36	positive correlation
DDB1	DDB1	0.431413	9.79945e-36	positive correlation
EIF3D	EIF3D	0.431167	1.08448e-35	positive correlation
C4ORF27	C4ORF27	0.43115	1.09063e-35	positive correlation
NDUFS3	NDUFS3	0.431114	1.10576e-35	positive correlation
CSRP2	CSRP2	0.431086	1.11749e-35	positive correlation
CDK7	CDK7	0.431012	1.15136e-35	positive correlation
UTP18	UTP18	0.430838	1.23613e-35	positive correlation
SMARCA5	SMARCA5	0.430619	1.35263e-35	positive correlation
KRTCAP2	KRTCAP2	0.430617	1.35204e-35	positive correlation
FAU	FAU	0.43059	1.36606e-35	positive correlation
HMGN1	HMGN1	0.430256	1.56764e-35	positive correlation
DOLPP1	DOLPP1	0.430126	1.65293e-35	positive correlation
WDR54	WDR54	0.430008	1.73416e-35	positive correlation
HTATSF1	HTATSF1	0.430006	1.73313e-35	positive correlation
HNRNPA3	HNRNPA3	0.429761	1.9169e-35	positive correlation
TIMM17A	TIMM17A	0.429679	1.98114e-35	positive correlation
SRP14	SRP14	0.429668	1.98764e-35	positive correlation
NABP2	NABP2	0.429538	2.09525e-35	positive correlation
EEF2	EEF2	0.429443	2.17674e-35	positive correlation
AGBL5	AGBL5	0.42943	2.186e-35	positive correlation
GTPBP4	GTPBP4	0.429349	2.2575e-35	positive correlation
MRPS36	MRPS36	0.429139	2.4606e-35	positive correlation
COX6B1	COX6B1	0.429138	2.45877e-35	positive correlation
FANCG	FANCG	0.428769	2.86142e-35	positive correlation
HMGN2	HMGN2	0.428601	3.06358e-35	positive correlation
PDCD5	PDCD5	0.428526	3.15569e-35	positive correlation
RPL30	RPL30	0.427852	4.165e-35	positive correlation
SOX11	SOX11	0.427821	4.21306e-35	positive correlation
PFDN4	PFDN4	0.427641	4.53271e-35	positive correlation
COX16	COX16	0.427342	5.12199e-35	positive correlation
PXMP2	PXMP2	0.427151	5.53558e-35	positive correlation
MRPL39	MRPL39	0.426874	6.19638e-35	positive correlation
EWSR1	EWSR1	0.426716	6.60286e-35	positive correlation
ACBD6	ACBD6	0.42661	6.88265e-35	positive correlation
VDAC2	VDAC2	0.426517	7.14172e-35	positive correlation
MRPL45	MRPL45	0.426241	7.98944e-35	positive correlation
CHAC2	CHAC2	0.425709	9.92845e-35	positive correlation
SNW1	SNW1	0.425445	1.10328e-34	positive correlation
ALKBH2	ALKBH2	0.425377	1.13208e-34	positive correlation
HNRNPA2B1	HNRNPA2B1	0.424823	1.41635e-34	positive correlation
DNAJB11	DNAJB11	0.424487	1.62285e-34	positive correlation
DNAAF2	DNAAF2	0.42437	1.70035e-34	positive correlation
SPG21	SPG21	0.424161	1.8494e-34	positive correlation
TMEM258	TMEM258	0.423764	2.17167e-34	positive correlation
NDUFA7	NDUFA7	0.423671	2.25294e-34	positive correlation
FKBP4	FKBP4	0.423595	2.32098e-34	positive correlation
NUP107	NUP107	0.423548	2.36303e-34	positive correlation
RAB33A	RAB33A	0.423516	2.39098e-34	positive correlation
RPN1	RPN1	0.423381	2.52358e-34	positive correlation
XRCC2	XRCC2	0.423157	2.761e-34	positive correlation
PSMD7	PSMD7	0.422327	3.85654e-34	positive correlation
CYB5R4	CYB5R4	0.42192	4.54338e-34	positive correlation
MYEOV2	MYEOV2	0.421751	4.85885e-34	positive correlation
PIN1	PIN1	0.421555	5.25392e-34	positive correlation
GEMIN6	GEMIN6	0.421522	5.3189e-34	positive correlation
RPS18	RPS18	0.421502	5.35448e-34	positive correlation
RPS25	RPS25	0.421328	5.73784e-34	positive correlation
POMP	POMP	0.421169	6.111e-34	positive correlation
RPL23A	RPL23A	0.421103	6.2705e-34	positive correlation
FAM32A	FAM32A	0.420784	7.12156e-34	positive correlation
TCF3	TCF3	0.42069	7.38867e-34	positive correlation
CHTOP	CHTOP	0.420686	7.39115e-34	positive correlation
SLC25A6	SLC25A6	0.42045	8.11917e-34	positive correlation
RCN2	RCN2	0.420393	8.30013e-34	positive correlation
NDUFA11	NDUFA11	0.420194	8.98175e-34	positive correlation
MPLKIP	MPLKIP	0.420188	8.9944e-34	positive correlation
MSH3	MSH3	0.420078	9.38775e-34	positive correlation
VPS72	VPS72	0.419974	9.78018e-34	positive correlation
RHEB	RHEB	0.419741	1.07247e-33	positive correlation
PTRHD1	PTRHD1	0.41973	1.07611e-33	positive correlation
NOP10	NOP10	0.419476	1.19013e-33	positive correlation
STARD7	STARD7	0.419459	1.19726e-33	positive correlation
FAM111B	FAM111B	0.419428	1.21099e-33	positive correlation
TMEM203	TMEM203	0.419389	1.22723e-33	positive correlation
APOO	APOO	0.418746	1.58401e-33	positive correlation
C1QBP	C1QBP	0.418586	1.68525e-33	positive correlation
BFAR	BFAR	0.418422	1.79741e-33	positive correlation
UBE2D3	UBE2D3	0.418303	1.88288e-33	positive correlation
EEF1A1	EEF1A1	0.418226	1.93711e-33	positive correlation
RBM15	RBM15	0.41791	2.19305e-33	positive correlation
PRPF19	PRPF19	0.417626	2.45391e-33	positive correlation
FBXO45	FBXO45	0.417605	2.47134e-33	positive correlation
HIGD2A	HIGD2A	0.417585	2.48898e-33	positive correlation
COQ9	COQ9	0.417374	2.70393e-33	positive correlation
C8ORF59	C8ORF59	0.417322	2.75748e-33	positive correlation
NAE1	NAE1	0.417218	2.87133e-33	positive correlation
FTSJ1	FTSJ1	0.417207	2.88043e-33	positive correlation
NUDT21	NUDT21	0.417194	2.89226e-33	positive correlation
UBXN1	UBXN1	0.417164	2.9234e-33	positive correlation
LARS	LARS	0.417059	3.04498e-33	positive correlation
CENPQ	CENPQ	0.416969	3.15256e-33	positive correlation
EIF2B2	EIF2B2	0.41682	3.34194e-33	positive correlation
SMARCB1	SMARCB1	0.416794	3.37262e-33	positive correlation
ILF3	ILF3	0.416528	3.74511e-33	positive correlation
CCDC138	CCDC138	0.416493	3.79254e-33	positive correlation
PPIB	PPIB	0.416326	4.04382e-33	positive correlation
ZBED5	ZBED5	0.416315	4.05745e-33	positive correlation
PAQR4	PAQR4	0.415946	4.68662e-33	positive correlation
ATRAID	ATRAID	0.415913	4.74414e-33	positive correlation
EIF3G	EIF3G	0.415902	4.75867e-33	positive correlation
LBR	LBR	0.415776	4.99768e-33	positive correlation
PFDN1	PFDN1	0.4155	5.56942e-33	positive correlation
ARF4	ARF4	0.415155	6.37771e-33	positive correlation
ZNF639	ZNF639	0.415085	6.54989e-33	positive correlation
MRPL28	MRPL28	0.415061	6.60313e-33	positive correlation
MRPL18	MRPL18	0.415047	6.62673e-33	positive correlation
C11ORF73	C11ORF73	0.414912	6.98139e-33	positive correlation
PFN2	PFN2	0.414844	7.16406e-33	positive correlation
TAPT1-AS1	TAPT1-AS1	0.414777	7.34888e-33	positive correlation
MTCH2	MTCH2	0.414759	7.39268e-33	positive correlation
C11ORF31	C11ORF31	0.41433	8.74944e-33	positive correlation
CAPRIN1	CAPRIN1	0.414099	9.57415e-33	positive correlation
SMIM7	SMIM7	0.413617	1.15511e-32	positive correlation
PAFAH1B3	PAFAH1B3	0.413545	1.18528e-32	positive correlation
LRBA	LRBA	0.413405	1.25127e-32	positive correlation
TNPO1	TNPO1	0.41336	1.27207e-32	positive correlation
RPL41	RPL41	0.41319	1.35869e-32	positive correlation
MRPS6	MRPS6	0.41313	1.38823e-32	positive correlation
WDR61	WDR61	0.413128	1.38772e-32	positive correlation
DESI2	DESI2	0.412977	1.46929e-32	positive correlation
COX7A2L	COX7A2L	0.412807	1.56925e-32	positive correlation
PLGRKT	PLGRKT	0.412596	1.70303e-32	positive correlation
TMEM206	TMEM206	0.41256	1.72497e-32	positive correlation
NDUFS4	NDUFS4	0.412367	1.85879e-32	positive correlation
RECQL4	RECQL4	0.412359	1.86291e-32	positive correlation
DARS2	DARS2	0.412329	1.88262e-32	positive correlation
ENO1	ENO1	0.41228	1.91681e-32	positive correlation
GABPB1	GABPB1	0.411925	2.20051e-32	positive correlation
RPL37A	RPL37A	0.411899	2.22065e-32	positive correlation
SIVA1	SIVA1	0.411532	2.56064e-32	positive correlation
NDUFS7	NDUFS7	0.411412	2.68118e-32	positive correlation
KIF20B	KIF20B	0.411112	3.00833e-32	positive correlation
ELAVL1	ELAVL1	0.411076	3.04738e-32	positive correlation
TSN	TSN	0.411039	3.08874e-32	positive correlation
CENPJ	CENPJ	0.410928	3.22137e-32	positive correlation
XPNPEP1	XPNPEP1	0.41088	3.27842e-32	positive correlation
NTHL1	NTHL1	0.410671	3.55362e-32	positive correlation
PQBP1	PQBP1	0.410355	4.01504e-32	positive correlation
UQCR11	UQCR11	0.410264	4.15467e-32	positive correlation
SUV39H1	SUV39H1	0.410188	4.27599e-32	positive correlation
MDH1	MDH1	0.410148	4.33788e-32	positive correlation
FAM136A	FAM136A	0.409972	4.64023e-32	positive correlation
GNPAT	GNPAT	0.40985	4.85992e-32	positive correlation
RRP1B	RRP1B	0.409789	4.97119e-32	positive correlation
FAM60A	FAM60A	0.409786	4.97315e-32	positive correlation
RCOR2	RCOR2	0.409776	4.98595e-32	positive correlation
HNRNPF	HNRNPF	0.409734	5.06283e-32	positive correlation
MED27	MED27	0.409555	5.42264e-32	positive correlation
UQCR10	UQCR10	0.409524	5.482e-32	positive correlation
BUD31	BUD31	0.409357	5.84353e-32	positive correlation
TMEM14B	TMEM14B	0.409342	5.8708e-32	positive correlation
NGDN	NGDN	0.409225	6.13659e-32	positive correlation
SCML2	SCML2	0.4089	6.94715e-32	positive correlation
PSMC1	PSMC1	0.408825	7.1452e-32	positive correlation
PET100	PET100	0.408726	7.41715e-32	positive correlation
RBM4	RBM4	0.408724	7.41461e-32	positive correlation
PARL	PARL	0.408597	7.77934e-32	positive correlation
RALY	RALY	0.408511	8.02782e-32	positive correlation
UBTD2	UBTD2	0.408474	8.13316e-32	positive correlation
TEX10	TEX10	0.408252	8.85347e-32	positive correlation
COA6	COA6	0.408215	8.97137e-32	positive correlation
ZNF738	ZNF738	0.408065	9.4977e-32	positive correlation
LSM12	LSM12	0.408	9.72941e-32	positive correlation
SKA2	SKA2	0.407876	1.01852e-31	positive correlation
AHSA1	AHSA1	0.407724	1.07902e-31	positive correlation
FANCB	FANCB	0.407691	1.09169e-31	positive correlation
ACAT2	ACAT2	0.407393	1.22235e-31	positive correlation
E2F8	E2F8	0.406842	1.50923e-31	positive correlation
CNOT6	CNOT6	0.406099	2.00436e-31	positive correlation
STAU1	STAU1	0.406004	2.07609e-31	positive correlation
PPA1	PPA1	0.405614	2.40851e-31	positive correlation
POP4	POP4	0.405534	2.48165e-31	positive correlation
CDK5RAP2	CDK5RAP2	0.405364	2.64542e-31	positive correlation
NXT1	NXT1	0.404932	3.11753e-31	positive correlation
RPL7	RPL7	0.404864	3.19695e-31	positive correlation
POLR2I	POLR2I	0.404638	3.48118e-31	positive correlation
PRDX3	PRDX3	0.404467	3.71244e-31	positive correlation
PKM	PKM	0.404399	3.80649e-31	positive correlation
COPE	COPE	0.404358	3.86131e-31	positive correlation
GAR1	GAR1	0.404323	3.90965e-31	positive correlation
RMND5B	RMND5B	0.404288	3.95882e-31	positive correlation
MAGEF1	MAGEF1	0.404034	4.35631e-31	positive correlation
RPS27A	RPS27A	0.403978	4.44568e-31	positive correlation
ZNF664	ZNF664	0.403907	4.56338e-31	positive correlation
COMMD3	COMMD3	0.403892	4.58578e-31	positive correlation
NUP62	NUP62	0.403437	5.44735e-31	positive correlation
DAP3	DAP3	0.403394	5.53086e-31	positive correlation
PRKAB1	PRKAB1	0.403245	5.84606e-31	positive correlation
MRPS11	MRPS11	0.403104	6.1638e-31	positive correlation
PRPF18	PRPF18	0.403013	6.37234e-31	positive correlation
RPL36	RPL36	0.40299	6.42167e-31	positive correlation
MPST	MPST	0.402704	7.15138e-31	positive correlation
NDUFA8	NDUFA8	0.40256	7.52972e-31	positive correlation
ESD	ESD	0.402542	7.57372e-31	positive correlation
TTF2	TTF2	0.402237	8.4932e-31	positive correlation
C14ORF93	C14ORF93	0.402141	8.79882e-31	positive correlation
RAD23A	RAD23A	0.402017	9.21424e-31	positive correlation
ELMOD2	ELMOD2	0.402011	9.22605e-31	positive correlation
PSMG3	PSMG3	0.402006	9.23286e-31	positive correlation
MRPL13	MRPL13	0.401847	9.79633e-31	positive correlation
COPS3	COPS3	0.401845	9.79424e-31	positive correlation
YIF1A	YIF1A	0.401793	9.98014e-31	positive correlation
WDR77	WDR77	0.401723	1.02364e-30	positive correlation
HDGFRP3	HDGFRP3	0.4017	1.03151e-30	positive correlation
HAT1	HAT1	0.401684	1.03696e-30	positive correlation
POLR2D	POLR2D	0.401665	1.04353e-30	positive correlation
EIF2S1	EIF2S1	0.401652	1.04754e-30	positive correlation
CCDC137	CCDC137	0.401629	1.05555e-30	positive correlation
METAP1	METAP1	0.401624	1.05679e-30	positive correlation
PSMG2	PSMG2	0.401473	1.11643e-30	positive correlation
ECI1	ECI1	0.401428	1.13447e-30	positive correlation
SLC38A9	SLC38A9	0.40129	1.19425e-30	positive correlation
PRPF40A	PRPF40A	0.401073	1.29463e-30	positive correlation
MCCC1	MCCC1	0.400943	1.35867e-30	positive correlation
SNRNP200	SNRNP200	0.400875	1.39225e-30	positive correlation
TDP1	TDP1	0.400839	1.40842e-30	positive correlation
IMMT	IMMT	0.400823	1.41569e-30	positive correlation
HDGFRP2	HDGFRP2	0.400801	1.42616e-30	positive correlation
NDUFB9	NDUFB9	0.400785	1.43331e-30	positive correlation
PLRG1	PLRG1	0.400651	1.5065e-30	positive correlation
CSTF2	CSTF2	0.400618	1.52372e-30	positive correlation
YEATS4	YEATS4	0.400425	1.63718e-30	positive correlation
PPP6C	PPP6C	0.40037	1.6697e-30	positive correlation
ATP5E	ATP5E	0.400369	1.66878e-30	positive correlation
NT5DC2	NT5DC2	0.400264	1.73449e-30	positive correlation
TBCE	TBCE	0.400103	1.83909e-30	positive correlation
HNRNPUL1	HNRNPUL1	0.400096	1.84185e-30	positive correlation
PDCD6	PDCD6	0.400069	1.85916e-30	positive correlation
WDR83OS	WDR83OS	0.399961	1.93436e-30	positive correlation
SF3B2	SF3B2	0.399901	1.97611e-30	positive correlation
SMC3	SMC3	0.399723	2.11085e-30	positive correlation
KRT10	KRT10	0.399653	2.16542e-30	positive correlation
BAZ1A	BAZ1A	0.399537	2.25959e-30	positive correlation
C2ORF44	C2ORF44	0.399526	2.2663e-30	positive correlation
RPS29	RPS29	0.399193	2.56283e-30	positive correlation
MYBL1	MYBL1	0.398949	2.80631e-30	positive correlation
XRCC1	XRCC1	0.398792	2.97267e-30	positive correlation
AMZ2	AMZ2	0.398738	3.03086e-30	positive correlation
C17ORF53	C17ORF53	0.398703	3.06783e-30	positive correlation
CKB	CKB	0.398703	3.06513e-30	positive correlation
SKIV2L2	SKIV2L2	0.398604	3.17797e-30	positive correlation
NDUFB3	NDUFB3	0.398523	3.27276e-30	positive correlation
RTTN	RTTN	0.398321	3.5254e-30	positive correlation
PES1	PES1	0.398238	3.63391e-30	positive correlation
ATP5G1	ATP5G1	0.398177	3.71341e-30	positive correlation
CBX2	CBX2	0.398161	3.73223e-30	positive correlation
MRPL30	MRPL30	0.397473	4.8161e-30	positive correlation
RPL39L	RPL39L	0.397447	4.85744e-30	positive correlation
RPS27L	RPS27L	0.397383	4.97073e-30	positive correlation
DDX46	DDX46	0.397133	5.4396e-30	positive correlation
HAUS6	HAUS6	0.396891	5.94109e-30	positive correlation
TOMM40	TOMM40	0.396847	6.03474e-30	positive correlation
DBN1	DBN1	0.396822	6.08437e-30	positive correlation
MRPL42	MRPL42	0.396713	6.33002e-30	positive correlation
HNRNPH3	HNRNPH3	0.396694	6.37029e-30	positive correlation
RDM1	RDM1	0.396168	7.72066e-30	positive correlation
POP7	POP7	0.395972	8.29538e-30	positive correlation
ECSIT	ECSIT	0.39592	8.45097e-30	positive correlation
NUP205	NUP205	0.395659	9.29985e-30	positive correlation
MTX2	MTX2	0.395397	1.02259e-29	positive correlation
RPS3	RPS3	0.395343	1.0424e-29	positive correlation
ZNF473	ZNF473	0.395285	1.06411e-29	positive correlation
C11ORF74	C11ORF74	0.395148	1.11719e-29	positive correlation
RHOBTB3	RHOBTB3	0.395021	1.16863e-29	positive correlation
MRPL21	MRPL21	0.3949	1.22129e-29	positive correlation
TUG1	TUG1	0.394895	1.22243e-29	positive correlation
PDZD11	PDZD11	0.39462	1.35035e-29	positive correlation
LAPTM4B	LAPTM4B	0.394545	1.387e-29	positive correlation
NUP50	NUP50	0.394349	1.48951e-29	positive correlation
FAM110A	FAM110A	0.394153	1.59707e-29	positive correlation
RPA2	RPA2	0.394033	1.66739e-29	positive correlation
MAPKAPK5	MAPKAPK5	0.394006	1.68235e-29	positive correlation
PPID	PPID	0.393919	1.73555e-29	positive correlation
TMSB15B	TMSB15B	0.393852	1.77737e-29	positive correlation
CS	CS	0.393794	1.81398e-29	positive correlation
NOA1	NOA1	0.393729	1.85625e-29	positive correlation
WBP11	WBP11	0.393613	1.93554e-29	positive correlation
PSAT1	PSAT1	0.393582	1.95646e-29	positive correlation
GTF2F2	GTF2F2	0.393473	2.03447e-29	positive correlation
ADO	ADO	0.393394	2.09271e-29	positive correlation
MZT1	MZT1	0.393331	2.13955e-29	positive correlation
HADHA	HADHA	0.393326	2.14162e-29	positive correlation
MIS18BP1	MIS18BP1	0.39328	2.17611e-29	positive correlation
PDCD2	PDCD2	0.393113	2.30929e-29	positive correlation
NDUFB1	NDUFB1	0.393064	2.34967e-29	positive correlation
DET1	DET1	0.39286	2.52748e-29	positive correlation
RSL1D1	RSL1D1	0.392709	2.66892e-29	positive correlation
TRMT6	TRMT6	0.392387	2.99764e-29	positive correlation
POLR2J	POLR2J	0.39209	3.33601e-29	positive correlation
TIMM13	TIMM13	0.392014	3.4266e-29	positive correlation
IPO7	IPO7	0.392008	3.43153e-29	positive correlation
HIST1H1C	HIST1H1C	0.391993	3.4472e-29	positive correlation
SAMD1	SAMD1	0.391764	3.7451e-29	positive correlation
SF3B4	SF3B4	0.391426	4.22633e-29	positive correlation
NOP16	NOP16	0.390888	5.13775e-29	positive correlation
NSL1	NSL1	0.390612	5.67071e-29	positive correlation
SEC61G	SEC61G	0.390475	5.95473e-29	positive correlation
TIGD1	TIGD1	0.39043	6.0485e-29	positive correlation
MPHOSPH9	MPHOSPH9	0.390363	6.19169e-29	positive correlation
CEBPZ	CEBPZ	0.390321	6.28196e-29	positive correlation
POLR2H	POLR2H	0.390265	6.39997e-29	positive correlation
TMA7	TMA7	0.390154	6.65547e-29	positive correlation
ZC3H15	ZC3H15	0.390151	6.65879e-29	positive correlation
MINPP1	MINPP1	0.389939	7.18472e-29	positive correlation
ARHGAP19	ARHGAP19	0.389728	7.75019e-29	positive correlation
TSG101	TSG101	0.38956	8.23012e-29	positive correlation
METTL5	METTL5	0.389489	8.43551e-29	positive correlation
WDR18	WDR18	0.389448	8.55636e-29	positive correlation
GPBP1	GPBP1	0.389395	8.71291e-29	positive correlation
POLE	POLE	0.38915	9.51549e-29	positive correlation
PRRC1	PRRC1	0.389026	9.93298e-29	positive correlation
LONP1	LONP1	0.389018	9.95489e-29	positive correlation
DPH5	DPH5	0.3889	1.03778e-28	positive correlation
TMEM106C	TMEM106C	0.388672	1.12514e-28	positive correlation
ZBED4	ZBED4	0.388601	1.15352e-28	positive correlation
CYB5B	CYB5B	0.388488	1.20073e-28	positive correlation
BRD7	BRD7	0.38822	1.32002e-28	positive correlation
MRPL37	MRPL37	0.388118	1.36849e-28	positive correlation
BORA	BORA	0.388102	1.37513e-28	positive correlation
BABAM1	BABAM1	0.388091	1.3797e-28	positive correlation
GTF3C3	GTF3C3	0.387948	1.45148e-28	positive correlation
BZW1	BZW1	0.387891	1.48031e-28	positive correlation
HAX1	HAX1	0.387855	1.49842e-28	positive correlation
PTTG1IP	PTTG1IP	0.387635	1.62049e-28	positive correlation
WDR74	WDR74	0.387375	1.77804e-28	positive correlation
FANCA	FANCA	0.387356	1.7886e-28	positive correlation
TKT	TKT	0.387279	1.83774e-28	positive correlation
CUL3	CUL3	0.387009	2.02306e-28	positive correlation
TFAM	TFAM	0.386827	2.15796e-28	positive correlation
C1ORF112	C1ORF112	0.386819	2.16248e-28	positive correlation
RRP36	RRP36	0.3868	2.17534e-28	positive correlation
TIMMDC1	TIMMDC1	0.386685	2.2635e-28	positive correlation
CUTC	CUTC	0.386544	2.37849e-28	positive correlation
MRPS21	MRPS21	0.386419	2.48334e-28	positive correlation
TXNL4A	TXNL4A	0.386407	2.49215e-28	positive correlation
TMEM251	TMEM251	0.386295	2.59237e-28	positive correlation
ABCF1	ABCF1	0.386194	2.6851e-28	positive correlation
ZNF443	ZNF443	0.386115	2.75978e-28	positive correlation
PRKRA	PRKRA	0.386112	2.76121e-28	positive correlation
ARPC3	ARPC3	0.38552	3.40687e-28	positive correlation
PPIF	PPIF	0.385302	3.68019e-28	positive correlation
MRPS35	MRPS35	0.385274	3.71357e-28	positive correlation
ZNF829	ZNF829	0.38507	3.99157e-28	positive correlation
C18ORF21	C18ORF21	0.384898	4.24054e-28	positive correlation
PSME4	PSME4	0.384897	4.23847e-28	positive correlation
PAPD7	PAPD7	0.384883	4.25549e-28	positive correlation
EIF4H	EIF4H	0.384706	4.52554e-28	positive correlation
NDUFV2	NDUFV2	0.384531	4.81313e-28	positive correlation
MLST8	MLST8	0.383941	5.92824e-28	positive correlation
NIPSNAP1	NIPSNAP1	0.383804	6.21763e-28	positive correlation
BOLA3	BOLA3	0.383584	6.71877e-28	positive correlation
EIF2S3	EIF2S3	0.383388	7.19649e-28	positive correlation
RPL8	RPL8	0.383243	7.56268e-28	positive correlation
CDC25B	CDC25B	0.383193	7.69329e-28	positive correlation
LAGE3	LAGE3	0.383009	8.19721e-28	positive correlation
SNRPD3	SNRPD3	0.382974	8.29311e-28	positive correlation
MRPL48	MRPL48	0.382925	8.43093e-28	positive correlation
ZCCHC3	ZCCHC3	0.382846	8.66324e-28	positive correlation
PIGM	PIGM	0.382696	9.12799e-28	positive correlation
PSMA5	PSMA5	0.382577	9.50588e-28	positive correlation
PWWP2A	PWWP2A	0.382536	9.63836e-28	positive correlation
EIF2B3	EIF2B3	0.382345	1.03039e-27	positive correlation
RBM10	RBM10	0.382268	1.05801e-27	positive correlation
CUEDC2	CUEDC2	0.382254	1.06223e-27	positive correlation
OLA1	OLA1	0.381917	1.19442e-27	positive correlation
N4BP2	N4BP2	0.381866	1.21549e-27	positive correlation
SFXN1	SFXN1	0.381684	1.29379e-27	positive correlation
COA3	COA3	0.38166	1.30372e-27	positive correlation
GEMIN7	GEMIN7	0.381523	1.36707e-27	positive correlation
GATC	GATC	0.381321	1.46457e-27	positive correlation
PTBP1	PTBP1	0.380946	1.66986e-27	positive correlation
GEN1	GEN1	0.380876	1.71033e-27	positive correlation
P4HB	P4HB	0.380872	1.71116e-27	positive correlation
LYPLA1	LYPLA1	0.380675	1.83265e-27	positive correlation
TRMT10C	TRMT10C	0.380656	1.84336e-27	positive correlation
FLAD1	FLAD1	0.380539	1.9194e-27	positive correlation
C11ORF58	C11ORF58	0.380483	1.95595e-27	positive correlation
MRPL32	MRPL32	0.379742	2.53061e-27	positive correlation
PDS5A	PDS5A	0.379436	2.81421e-27	positive correlation
RPF1	RPF1	0.378905	3.38576e-27	positive correlation
GDE1	GDE1	0.378878	3.41499e-27	positive correlation
MAP2K2	MAP2K2	0.378791	3.51828e-27	positive correlation
SLC35B1	SLC35B1	0.378766	3.54621e-27	positive correlation
RPL22L1	RPL22L1	0.378719	3.60174e-27	positive correlation
MEA1	MEA1	0.378612	3.73638e-27	positive correlation
SLC25A39	SLC25A39	0.378251	4.23031e-27	positive correlation
MRFAP1	MRFAP1	0.378211	4.28707e-27	positive correlation
MRPS22	MRPS22	0.378161	4.35853e-27	positive correlation
GPS1	GPS1	0.378048	4.52974e-27	positive correlation
CEP70	CEP70	0.377959	4.66968e-27	positive correlation
SLAIN1	SLAIN1	0.377915	4.73733e-27	positive correlation
HES6	HES6	0.377604	5.27541e-27	positive correlation
MRPL34	MRPL34	0.377435	5.58979e-27	positive correlation
INO80C	INO80C	0.377378	5.69787e-27	positive correlation
C2ORF47	C2ORF47	0.377293	5.86397e-27	positive correlation
SHMT2	SHMT2	0.377225	5.99846e-27	positive correlation
HSBP1	HSBP1	0.376761	7.04094e-27	positive correlation
CHML	CHML	0.376607	7.4154e-27	positive correlation
FAM216A	FAM216A	0.376421	7.90397e-27	positive correlation
GDAP1L1	GDAP1L1	0.376351	8.09086e-27	positive correlation
LRPPRC	LRPPRC	0.376248	8.37083e-27	positive correlation
ORC5	ORC5	0.376033	9.00329e-27	positive correlation
BCCIP	BCCIP	0.37575	9.91574e-27	positive correlation
COMMD2	COMMD2	0.375565	1.05586e-26	positive correlation
DDX49	DDX49	0.37553	1.06793e-26	positive correlation
PDIA6	PDIA6	0.375372	1.12693e-26	positive correlation
SRP68	SRP68	0.375312	1.14957e-26	positive correlation
DDX21	DDX21	0.375296	1.15516e-26	positive correlation
TIMM9	TIMM9	0.375208	1.18967e-26	positive correlation
WRAP53	WRAP53	0.375089	1.23872e-26	positive correlation
THG1L	THG1L	0.374821	1.3566e-26	positive correlation
RNF7	RNF7	0.374808	1.36132e-26	positive correlation
TUBB4B	TUBB4B	0.374753	1.38668e-26	positive correlation
TMX2	TMX2	0.374713	1.40478e-26	positive correlation
BAX	BAX	0.374703	1.40836e-26	positive correlation
ZNF850	ZNF850	0.374612	1.45219e-26	positive correlation
RNF138	RNF138	0.374578	1.46826e-26	positive correlation
HNRNPH1	HNRNPH1	0.374547	1.48276e-26	positive correlation
PRR11	PRR11	0.374538	1.48612e-26	positive correlation
YARS2	YARS2	0.374523	1.49249e-26	positive correlation
NDUFA3	NDUFA3	0.374331	1.59304e-26	positive correlation
PRPF31	PRPF31	0.374205	1.66237e-26	positive correlation
ASNS	ASNS	0.374031	1.76363e-26	positive correlation
TXNDC9	TXNDC9	0.373607	2.03697e-26	positive correlation
MRPL10	MRPL10	0.373458	2.14042e-26	positive correlation
JAGN1	JAGN1	0.373444	2.14914e-26	positive correlation
SRBD1	SRBD1	0.373198	2.33581e-26	positive correlation
RFWD2	RFWD2	0.373106	2.40692e-26	positive correlation
C10ORF12	C10ORF12	0.372927	2.55786e-26	positive correlation
PLAA	PLAA	0.37292	2.56119e-26	positive correlation
IWS1	IWS1	0.372918	2.5617e-26	positive correlation
UBE2M	UBE2M	0.37286	2.61049e-26	positive correlation
RNF145	RNF145	0.372782	2.67939e-26	positive correlation
WDR5	WDR5	0.372734	2.72135e-26	positive correlation
CHTF8	CHTF8	0.372589	2.85577e-26	positive correlation
PPAT	PPAT	0.372461	2.98069e-26	positive correlation
NAA15	NAA15	0.372379	3.06348e-26	positive correlation
MRPS9	MRPS9	0.372371	3.06978e-26	positive correlation
CENPO	CENPO	0.372049	3.42326e-26	positive correlation
HSD17B11	HSD17B11	0.372043	3.42748e-26	positive correlation
SF3B5	SF3B5	0.371997	3.47942e-26	positive correlation
PPM1D	PPM1D	0.371973	3.5032e-26	positive correlation
MRPL54	MRPL54	0.37178	3.73818e-26	positive correlation
USMG5	USMG5	0.371706	3.82742e-26	positive correlation
C12ORF45	C12ORF45	0.371564	4.01459e-26	positive correlation
UQCRC1	UQCRC1	0.371488	4.116e-26	positive correlation
FIBP	FIBP	0.371465	4.14583e-26	positive correlation
NUP54	NUP54	0.371452	4.16137e-26	positive correlation
PDK1	PDK1	0.371431	4.18798e-26	positive correlation
PPP2R5E	PPP2R5E	0.371317	4.35075e-26	positive correlation
STRA13	STRA13	0.371145	4.60947e-26	positive correlation
ATXN10	ATXN10	0.37103	4.78575e-26	positive correlation
GTF3C2	GTF3C2	0.370945	4.92219e-26	positive correlation
KEAP1	KEAP1	0.370891	5.01023e-26	positive correlation
GTF3C6	GTF3C6	0.370832	5.10777e-26	positive correlation
ZNF300	ZNF300	0.370686	5.36216e-26	positive correlation
ARPC1A	ARPC1A	0.370679	5.37167e-26	positive correlation
TMEM126A	TMEM126A	0.370511	5.68185e-26	positive correlation
NAA10	NAA10	0.37035	5.99784e-26	positive correlation
CSTF3	CSTF3	0.37032	6.05289e-26	positive correlation
QSER1	QSER1	0.370246	6.20258e-26	positive correlation
IMPDH2	IMPDH2	0.370064	6.58822e-26	positive correlation
LCMT2	LCMT2	0.369978	6.77305e-26	positive correlation
IST1	IST1	0.369957	6.81587e-26	positive correlation
ABCE1	ABCE1	0.369709	7.40037e-26	positive correlation
PPP1CA	PPP1CA	0.369709	7.39683e-26	positive correlation
IMMP1L	IMMP1L	0.369639	7.5665e-26	positive correlation
CCDC124	CCDC124	0.36948	7.97895e-26	positive correlation
NUP88	NUP88	0.369406	8.17713e-26	positive correlation
EIF6	EIF6	0.369228	8.67563e-26	positive correlation
YAE1D1	YAE1D1	0.369141	8.92865e-26	positive correlation
TECR	TECR	0.369038	9.23711e-26	positive correlation
IGFBPL1	IGFBPL1	0.368892	9.69741e-26	positive correlation
ZNF826P	ZNF826P	0.368649	1.05182e-25	positive correlation
ZNF85	ZNF85	0.368646	1.05194e-25	positive correlation
GLO1	GLO1	0.368493	1.10689e-25	positive correlation
COQ3	COQ3	0.368394	1.14265e-25	positive correlation
RPS4X	RPS4X	0.3682	1.2191e-25	positive correlation
C14ORF142	C14ORF142	0.367749	1.41565e-25	positive correlation
MLH1	MLH1	0.367719	1.4291e-25	positive correlation
TMEM14C	TMEM14C	0.367656	1.45824e-25	positive correlation
TMEM237	TMEM237	0.367564	1.50324e-25	positive correlation
COQ2	COQ2	0.367538	1.51527e-25	positive correlation
MRPS2	MRPS2	0.367481	1.54218e-25	positive correlation
CRKL	CRKL	0.367272	1.65181e-25	positive correlation
EXOSC5	EXOSC5	0.367132	1.73013e-25	positive correlation
KIF2A	KIF2A	0.367095	1.75018e-25	positive correlation
COX6C	COX6C	0.366887	1.87366e-25	positive correlation
PARK7	PARK7	0.366829	1.90925e-25	positive correlation
HN1	HN1	0.366787	1.93519e-25	positive correlation
NDUFA13	NDUFA13	0.366737	1.96616e-25	positive correlation
PPP1R7	PPP1R7	0.366632	2.03382e-25	positive correlation
PHPT1	PHPT1	0.366585	2.06414e-25	positive correlation
WHSC1	WHSC1	0.366415	2.18377e-25	positive correlation
GABRB3	GABRB3	0.366219	2.33003e-25	positive correlation
ISOC1	ISOC1	0.366147	2.38517e-25	positive correlation
FARSB	FARSB	0.365841	2.63942e-25	positive correlation
ALMS1	ALMS1	0.365747	2.71991e-25	positive correlation
ELOF1	ELOF1	0.365567	2.88597e-25	positive correlation
TBCB	TBCB	0.365459	2.98924e-25	positive correlation
MRPL27	MRPL27	0.36536	3.08798e-25	positive correlation
LEO1	LEO1	0.365256	3.19438e-25	positive correlation
TUBA1C	TUBA1C	0.365091	3.37247e-25	positive correlation
CCDC150	CCDC150	0.364881	3.61367e-25	positive correlation
RAD23B	RAD23B	0.364818	3.68738e-25	positive correlation
SMARCA4	SMARCA4	0.36403	4.77127e-25	positive correlation
COPS6	COPS6	0.363891	4.99159e-25	positive correlation
NOL7	NOL7	0.363691	5.32958e-25	positive correlation
CLP1	CLP1	0.363666	5.37135e-25	positive correlation
ENOSF1	ENOSF1	0.363532	5.60968e-25	positive correlation
BOLA2	BOLA2	0.363465	5.72898e-25	positive correlation
EIF3I	EIF3I	0.363378	5.89217e-25	positive correlation
SNRNP27	SNRNP27	0.363213	6.21256e-25	positive correlation
VPS29	VPS29	0.363165	6.30782e-25	positive correlation
TCERG1	TCERG1	0.363135	6.36671e-25	positive correlation
CNOT8	CNOT8	0.362911	6.85095e-25	positive correlation
KCTD5	KCTD5	0.362863	6.95498e-25	positive correlation
ASCL1	ASCL1	0.362724	7.27751e-25	positive correlation
CYC1	CYC1	0.362503	7.8221e-25	positive correlation
NEDD8	NEDD8	0.36227	8.42797e-25	positive correlation
INO80E	INO80E	0.362183	8.66735e-25	positive correlation
BNIP1	BNIP1	0.362079	8.96506e-25	positive correlation
SRPRB	SRPRB	0.361871	9.59331e-25	positive correlation
ADK	ADK	0.361687	1.01837e-24	positive correlation
DYNLT1	DYNLT1	0.361646	1.03163e-24	positive correlation
NDUFB4	NDUFB4	0.36159	1.04989e-24	positive correlation
ZNF622	ZNF622	0.361578	1.05345e-24	positive correlation
NUDCD1	NUDCD1	0.361488	1.08417e-24	positive correlation
NNT	NNT	0.36147	1.08976e-24	positive correlation
ATF7IP	ATF7IP	0.361451	1.09588e-24	positive correlation
GSTCD	GSTCD	0.361286	1.15602e-24	positive correlation
TUBG1	TUBG1	0.360866	1.32338e-24	positive correlation
UFC1	UFC1	0.360788	1.35671e-24	positive correlation
GNPDA1	GNPDA1	0.360763	1.36709e-24	positive correlation
POLR3E	POLR3E	0.36065	1.4175e-24	positive correlation
ACAA2	ACAA2	0.360571	1.45384e-24	positive correlation
NETO2	NETO2	0.360441	1.51584e-24	positive correlation
SS18L2	SS18L2	0.360421	1.5246e-24	positive correlation
USP13	USP13	0.360316	1.57685e-24	positive correlation
DCAF13	DCAF13	0.360245	1.6132e-24	positive correlation
CHCHD6	CHCHD6	0.36013	1.67341e-24	positive correlation
RNF20	RNF20	0.359714	1.9106e-24	positive correlation
PPP5C	PPP5C	0.359691	1.92407e-24	positive correlation
METTL13	METTL13	0.359592	1.98595e-24	positive correlation
HSPA9	HSPA9	0.359523	2.02958e-24	positive correlation
NOB1	NOB1	0.359522	2.02864e-24	positive correlation
DYM	DYM	0.35936	2.13626e-24	positive correlation
CECR5	CECR5	0.359125	2.30271e-24	positive correlation
MTX1	MTX1	0.359034	2.37075e-24	positive correlation
SYNCRIP	SYNCRIP	0.359004	2.39264e-24	positive correlation
GTF2F1	GTF2F1	0.358937	2.44353e-24	positive correlation
PRMT3	PRMT3	0.358869	2.49683e-24	positive correlation
CCNJ	CCNJ	0.35881	2.54345e-24	positive correlation
MYB	MYB	0.358803	2.54702e-24	positive correlation
SPATA5	SPATA5	0.358565	2.74647e-24	positive correlation
DNAJC2	DNAJC2	0.358449	2.84841e-24	positive correlation
C12ORF10	C12ORF10	0.358379	2.91228e-24	positive correlation
ENOPH1	ENOPH1	0.358246	3.03643e-24	positive correlation
FANCM	FANCM	0.358039	3.24321e-24	positive correlation
PUS3	PUS3	0.358021	3.2604e-24	positive correlation
POLR1E	POLR1E	0.357871	3.42053e-24	positive correlation
ZNF689	ZNF689	0.35786	3.42998e-24	positive correlation
GFM2	GFM2	0.357786	3.5115e-24	positive correlation
DNAJA3	DNAJA3	0.357766	3.53149e-24	positive correlation
GPR19	GPR19	0.35755	3.78574e-24	positive correlation
SLC30A9	SLC30A9	0.357425	3.93892e-24	positive correlation
LARP7	LARP7	0.357348	4.0339e-24	positive correlation
TPGS2	TPGS2	0.35728	4.12098e-24	positive correlation
PTRH2	PTRH2	0.357092	4.36796e-24	positive correlation
RBMXL1	RBMXL1	0.357026	4.45868e-24	positive correlation
SPCS1	SPCS1	0.356936	4.58757e-24	positive correlation
LAMTOR5	LAMTOR5	0.35687	4.68255e-24	positive correlation
SSNA1	SSNA1	0.356684	4.96666e-24	positive correlation
DNMT3A	DNMT3A	0.356668	4.989e-24	positive correlation
PRDX6	PRDX6	0.356667	4.98736e-24	positive correlation
VARS	VARS	0.356297	5.6086e-24	positive correlation
VWA9	VWA9	0.356254	5.6835e-24	positive correlation
RPL36AL	RPL36AL	0.356234	5.71723e-24	positive correlation
HMGCR	HMGCR	0.356017	6.11853e-24	positive correlation
DHX29	DHX29	0.355774	6.59449e-24	positive correlation
LCORL	LCORL	0.355489	7.21952e-24	positive correlation
THOC6	THOC6	0.355424	7.36612e-24	positive correlation
CNOT10	CNOT10	0.355414	7.38627e-24	positive correlation
MRPS18C	MRPS18C	0.355122	8.1078e-24	positive correlation
NDUFB7	NDUFB7	0.354955	8.5439e-24	positive correlation
GNL2	GNL2	0.354943	8.56947e-24	positive correlation
EEF1A2	EEF1A2	0.354888	8.71793e-24	positive correlation
CCDC15	CCDC15	0.354844	8.83071e-24	positive correlation
CDK6	CDK6	0.354816	8.90352e-24	positive correlation
TMED2	TMED2	0.354625	9.46102e-24	positive correlation
SLC25A10	SLC25A10	0.354486	9.87726e-24	positive correlation
PRTFDC1	PRTFDC1	0.354334	1.0363e-23	positive correlation
MRPL52	MRPL52	0.354196	1.08264e-23	positive correlation
POLD3	POLD3	0.354188	1.08467e-23	positive correlation
TMEM33	TMEM33	0.353926	1.17796e-23	positive correlation
LIN28B	LIN28B	0.353844	1.20858e-23	positive correlation
TMEM147	TMEM147	0.353823	1.21596e-23	positive correlation
SMYD3	SMYD3	0.353732	1.2509e-23	positive correlation
TFRC	TFRC	0.353666	1.27685e-23	positive correlation
EFTUD2	EFTUD2	0.353601	1.30276e-23	positive correlation
ZNF511	ZNF511	0.353445	1.36768e-23	positive correlation
WDR12	WDR12	0.353391	1.39033e-23	positive correlation
DDB2	DDB2	0.353181	1.48568e-23	positive correlation
ZNF143	ZNF143	0.353156	1.49659e-23	positive correlation
RNF150	RNF150	0.352622	1.77113e-23	positive correlation
COPS2	COPS2	0.352506	1.83677e-23	positive correlation
CHD1	CHD1	0.35246	1.86217e-23	positive correlation
PAPSS1	PAPSS1	0.352352	1.92639e-23	positive correlation
NSMCE1	NSMCE1	0.35219	2.02557e-23	positive correlation
EDF1	EDF1	0.352109	2.07721e-23	positive correlation
PRPF4	PRPF4	0.351895	2.22021e-23	positive correlation
NSMCE4A	NSMCE4A	0.351578	2.45367e-23	positive correlation
TTC9B	TTC9B	0.351514	2.50097e-23	positive correlation
FASTKD3	FASTKD3	0.351427	2.56901e-23	positive correlation
RPS12	RPS12	0.351351	2.63016e-23	positive correlation
NDUFA1	NDUFA1	0.351251	2.71113e-23	positive correlation
HSPA4	HSPA4	0.351085	2.85454e-23	positive correlation
COX5B	COX5B	0.351081	2.85597e-23	positive correlation
API5	API5	0.35095	2.97317e-23	positive correlation
IGSF9	IGSF9	0.35095	2.97138e-23	positive correlation
ZRANB3	ZRANB3	0.350859	3.05638e-23	positive correlation
DONSON	DONSON	0.350614	3.29842e-23	positive correlation
NIP7	NIP7	0.350578	3.33117e-23	positive correlation
DNAJA2	DNAJA2	0.350542	3.36805e-23	positive correlation
WDYHV1	WDYHV1	0.350531	3.37682e-23	positive correlation
PAQR3	PAQR3	0.350182	3.76327e-23	positive correlation
EXOSC2	EXOSC2	0.350083	3.88089e-23	positive correlation
RMI1	RMI1	0.349962	4.02632e-23	positive correlation
FUNDC1	FUNDC1	0.349815	4.21499e-23	positive correlation
TSFM	TSFM	0.34964	4.4506e-23	positive correlation
NUP85	NUP85	0.349584	4.52485e-23	positive correlation
NDUFB2	NDUFB2	0.349557	4.56032e-23	positive correlation
METTL21A	METTL21A	0.349519	4.61271e-23	positive correlation
FIGNL1	FIGNL1	0.349474	4.67558e-23	positive correlation
CLNS1A	CLNS1A	0.349375	4.82071e-23	positive correlation
TPR	TPR	0.349055	5.32759e-23	positive correlation
MRPS26	MRPS26	0.349054	5.32584e-23	positive correlation
APTX	APTX	0.348732	5.8824e-23	positive correlation
CCNH	CCNH	0.348665	6.00236e-23	positive correlation
MYL6B	MYL6B	0.348662	6.00492e-23	positive correlation
LOC646903	LOC646903	0.348252	6.81963e-23	positive correlation
C12ORF57	C12ORF57	0.34822	6.88457e-23	positive correlation
NCBP2	NCBP2	0.348009	7.3471e-23	positive correlation
TSSC4	TSSC4	0.348003	7.35589e-23	positive correlation
CRY1	CRY1	0.347985	7.38835e-23	positive correlation
PIGC	PIGC	0.347971	7.41517e-23	positive correlation
RRN3	RRN3	0.347918	7.53517e-23	positive correlation
HSP90AA1	HSP90AA1	0.347846	7.70283e-23	positive correlation
GPSM2	GPSM2	0.347836	7.72086e-23	positive correlation
EPRS	EPRS	0.347778	7.85273e-23	positive correlation
DCLRE1B	DCLRE1B	0.347675	8.10408e-23	positive correlation
XPOT	XPOT	0.347295	9.10519e-23	positive correlation
MRGBP	MRGBP	0.347272	9.16499e-23	positive correlation
ZNF48	ZNF48	0.346944	1.01149e-22	positive correlation
CKLF	CKLF	0.346907	1.0228e-22	positive correlation
MBD3	MBD3	0.346893	1.02662e-22	positive correlation
SURF1	SURF1	0.346614	1.11828e-22	positive correlation
PDCD2L	PDCD2L	0.346585	1.12792e-22	positive correlation
DAD1	DAD1	0.346496	1.15814e-22	positive correlation
CTPS2	CTPS2	0.346467	1.16786e-22	positive correlation
FAM213A	FAM213A	0.346426	1.18208e-22	positive correlation
AQR	AQR	0.345938	1.37271e-22	positive correlation
HSP90AB1	HSP90AB1	0.345749	1.45479e-22	positive correlation
REC8	REC8	0.34546	1.59031e-22	positive correlation
C16ORF13	C16ORF13	0.345266	1.68808e-22	positive correlation
NUP98	NUP98	0.345221	1.71056e-22	positive correlation
PLEKHO1	PLEKHO1	0.345219	1.71094e-22	positive correlation
SSB	SSB	0.345122	1.76086e-22	positive correlation
PFDN5	PFDN5	0.345095	1.77449e-22	positive correlation
NFYB	NFYB	0.344934	1.86285e-22	positive correlation
C10ORF2	C10ORF2	0.34492	1.87006e-22	positive correlation
NCBP1	NCBP1	0.344705	1.99491e-22	positive correlation
NAA50	NAA50	0.344512	2.11695e-22	positive correlation
ZNF519	ZNF519	0.344388	2.19655e-22	positive correlation
ZNF75A	ZNF75A	0.344328	2.23536e-22	positive correlation
GTPBP8	GTPBP8	0.344236	2.29817e-22	positive correlation
TUBB	TUBB	0.344155	2.35477e-22	positive correlation
DCTN4	DCTN4	0.34411	2.3864e-22	positive correlation
SYT14	SYT14	0.344079	2.40823e-22	positive correlation
PMPCB	PMPCB	0.344037	2.4377e-22	positive correlation
CRLS1	CRLS1	0.344031	2.44113e-22	positive correlation
MED7	MED7	0.34394	2.50936e-22	positive correlation
PDCD7	PDCD7	0.343923	2.521e-22	positive correlation
RNF113A	RNF113A	0.3437	2.69678e-22	positive correlation
RRP15	RRP15	0.343669	2.718e-22	positive correlation
SEC23B	SEC23B	0.343471	2.88421e-22	positive correlation
SEH1L	SEH1L	0.343374	2.9692e-22	positive correlation
RBPJ	RBPJ	0.343302	3.0344e-22	positive correlation
TSR3	TSR3	0.343251	3.08016e-22	positive correlation
LYRM4	LYRM4	0.343063	3.25987e-22	positive correlation
POLR2E	POLR2E	0.342994	3.32365e-22	positive correlation
LTV1	LTV1	0.342972	3.34438e-22	positive correlation
MRPL44	MRPL44	0.342864	3.45371e-22	positive correlation
AP3S1	AP3S1	0.34286	3.45556e-22	positive correlation
DDX1	DDX1	0.342808	3.50908e-22	positive correlation
MKKS	MKKS	0.34278	3.53741e-22	positive correlation
RPL14	RPL14	0.342489	3.86336e-22	positive correlation
CCDC59	CCDC59	0.342486	3.86474e-22	positive correlation
TIMM21	TIMM21	0.342353	4.02379e-22	positive correlation
STMN1	STMN1	0.342264	4.133e-22	positive correlation
RBM42	RBM42	0.342195	4.21871e-22	positive correlation
PGD	PGD	0.341947	4.54908e-22	positive correlation
ZBTB33	ZBTB33	0.341877	4.64144e-22	positive correlation
CEBPG	CEBPG	0.341866	4.65553e-22	positive correlation
ATP5SL	ATP5SL	0.341841	4.6883e-22	positive correlation
C11ORF1	C11ORF1	0.341836	4.69242e-22	positive correlation
TRAPPC2L	TRAPPC2L	0.341821	4.71173e-22	positive correlation
EIF4E	EIF4E	0.341794	4.74767e-22	positive correlation
KXD1	KXD1	0.341791	4.7496e-22	positive correlation
TMEM186	TMEM186	0.341702	4.87389e-22	positive correlation
FAHD1	FAHD1	0.341658	4.93529e-22	positive correlation
RPL32	RPL32	0.341413	5.3094e-22	positive correlation
TCTEX1D2	TCTEX1D2	0.341187	5.67936e-22	positive correlation
SLC16A1	SLC16A1	0.341137	5.75667e-22	positive correlation
SRFBP1	SRFBP1	0.341088	5.83694e-22	positive correlation
RFX3	RFX3	0.341069	5.86633e-22	positive correlation
FIP1L1	FIP1L1	0.340623	6.70684e-22	positive correlation
SART1	SART1	0.340603	6.74491e-22	positive correlation
KHSRP	KHSRP	0.340592	6.76353e-22	positive correlation
COPB1	COPB1	0.340407	7.1518e-22	positive correlation
SPATA5L1	SPATA5L1	0.34028	7.42324e-22	positive correlation
PABPC1	PABPC1	0.34013	7.76598e-22	positive correlation
SEPHS2	SEPHS2	0.339931	8.23197e-22	positive correlation
LSM6	LSM6	0.339893	8.31919e-22	positive correlation
HSPB11	HSPB11	0.339885	8.33411e-22	positive correlation
TBPL1	TBPL1	0.339538	9.24361e-22	positive correlation
MAPKAP1	MAPKAP1	0.339388	9.66892e-22	positive correlation
MRPL50	MRPL50	0.339343	9.79821e-22	positive correlation
ZCCHC10	ZCCHC10	0.339048	1.07028e-21	positive correlation
ADH5	ADH5	0.339022	1.07791e-21	positive correlation
COMMD6	COMMD6	0.338885	1.12174e-21	positive correlation
SCLT1	SCLT1	0.33864	1.20766e-21	positive correlation
BRD9	BRD9	0.338514	1.25378e-21	positive correlation
MAP2K6	MAP2K6	0.33844	1.28144e-21	positive correlation
HAUS7	HAUS7	0.338433	1.2834e-21	positive correlation
TIPRL	TIPRL	0.33839	1.29963e-21	positive correlation
NUP133	NUP133	0.338337	1.3199e-21	positive correlation
NUBP1	NUBP1	0.338234	1.36083e-21	positive correlation
TRMT5	TRMT5	0.338226	1.36323e-21	positive correlation
USP3	USP3	0.338108	1.41183e-21	positive correlation
IQGAP3	IQGAP3	0.338024	1.44651e-21	positive correlation
GADD45GIP1	GADD45GIP1	0.338006	1.45344e-21	positive correlation
ALK	ALK	0.337924	1.48823e-21	positive correlation
EXOC6	EXOC6	0.337845	1.52239e-21	positive correlation
MED28	MED28	0.337802	1.54145e-21	positive correlation
PTOV1	PTOV1	0.337636	1.61906e-21	positive correlation
ZNF253	ZNF253	0.337558	1.65524e-21	positive correlation
RFC1	RFC1	0.337556	1.65568e-21	positive correlation
NSMCE2	NSMCE2	0.337503	1.68118e-21	positive correlation
PCGF6	PCGF6	0.337408	1.72895e-21	positive correlation
IGBP1	IGBP1	0.3374	1.73251e-21	positive correlation
ZC3HC1	ZC3HC1	0.33727	1.80022e-21	positive correlation
CCDC86	CCDC86	0.337113	1.88658e-21	positive correlation
EXOSC8	EXOSC8	0.337042	1.92602e-21	positive correlation
ERCC6L2	ERCC6L2	0.336972	1.96611e-21	positive correlation
COPZ1	COPZ1	0.336739	2.10531e-21	positive correlation
AGTPBP1	AGTPBP1	0.336624	2.17705e-21	positive correlation
ZNF207	ZNF207	0.336546	2.22733e-21	positive correlation
C1ORF131	C1ORF131	0.336519	2.24415e-21	positive correlation
NOL10	NOL10	0.336431	2.29914e-21	positive correlation
CASP8AP2	CASP8AP2	0.336389	2.32696e-21	positive correlation
SUPT4H1	SUPT4H1	0.336151	2.49812e-21	positive correlation
CCDC51	CCDC51	0.335865	2.71705e-21	positive correlation
DDX11	DDX11	0.335646	2.89806e-21	positive correlation
HPRT1	HPRT1	0.335617	2.91977e-21	positive correlation
SDHA	SDHA	0.335616	2.91922e-21	positive correlation
MTIF2	MTIF2	0.33551	3.00819e-21	positive correlation
MRPL4	MRPL4	0.33548	3.03389e-21	positive correlation
NPM3	NPM3	0.335478	3.03343e-21	positive correlation
ZNF146	ZNF146	0.335453	3.05444e-21	positive correlation
NDUFV1	NDUFV1	0.335392	3.10761e-21	positive correlation
GTF2E2	GTF2E2	0.335299	3.19395e-21	positive correlation
PDE6D	PDE6D	0.335289	3.20137e-21	positive correlation
CDKN2AIP	CDKN2AIP	0.335124	3.3591e-21	positive correlation
SLC20A1	SLC20A1	0.335064	3.41807e-21	positive correlation
DUSP11	DUSP11	0.334911	3.57583e-21	positive correlation
ATP6V1G1	ATP6V1G1	0.334532	3.99569e-21	positive correlation
THAP10	THAP10	0.334383	4.17489e-21	positive correlation
USP10	USP10	0.334272	4.31286e-21	positive correlation
SQLE	SQLE	0.334219	4.37896e-21	positive correlation
TIMM50	TIMM50	0.334087	4.54676e-21	positive correlation
HNRNPUL2	HNRNPUL2	0.334082	4.55146e-21	positive correlation
NDUFA4	NDUFA4	0.334024	4.62743e-21	positive correlation
RPL15	RPL15	0.333994	4.66465e-21	positive correlation
TMA16	TMA16	0.333718	5.06029e-21	positive correlation
WBSCR22	WBSCR22	0.333713	5.06576e-21	positive correlation
NDUFV3	NDUFV3	0.333426	5.50158e-21	positive correlation
FNTA	FNTA	0.333404	5.53393e-21	positive correlation
EIF2AK1	EIF2AK1	0.333395	5.54692e-21	positive correlation
RPL12	RPL12	0.333284	5.72305e-21	positive correlation
SMIM15	SMIM15	0.333239	5.79597e-21	positive correlation
MED6	MED6	0.333043	6.14081e-21	positive correlation
BRMS1	BRMS1	0.332709	6.7724e-21	positive correlation
ZSCAN16	ZSCAN16	0.332363	7.49401e-21	positive correlation
MRPL24	MRPL24	0.33232	7.58595e-21	positive correlation
UBXN7	UBXN7	0.332267	7.70231e-21	positive correlation
MRPS12	MRPS12	0.332244	7.74981e-21	positive correlation
CHD4	CHD4	0.332001	8.31383e-21	positive correlation
DCP2	DCP2	0.331902	8.55657e-21	positive correlation
KANSL2	KANSL2	0.331887	8.58847e-21	positive correlation
LINC00493	LINC00493	0.331864	8.64356e-21	positive correlation
RLIM	RLIM	0.331846	8.68488e-21	positive correlation
METTL18	METTL18	0.331752	8.91904e-21	positive correlation
EIF4B	EIF4B	0.331666	9.14332e-21	positive correlation
SORD	SORD	0.331641	9.20609e-21	positive correlation
SENP1	SENP1	0.331344	1.00311e-20	positive correlation
MVB12A	MVB12A	0.331343	1.00286e-20	positive correlation
NUP188	NUP188	0.331067	1.08685e-20	positive correlation
TMEM216	TMEM216	0.330797	1.17456e-20	positive correlation
THAP4	THAP4	0.330747	1.19142e-20	positive correlation
UBALD2	UBALD2	0.330729	1.19708e-20	positive correlation
KLHL23	KLHL23	0.330693	1.2094e-20	positive correlation
MRPL20	MRPL20	0.330347	1.33646e-20	positive correlation
RBM8A	RBM8A	0.330049	1.45488e-20	positive correlation
HAUS3	HAUS3	0.329956	1.49262e-20	positive correlation
C12ORF29	C12ORF29	0.329657	1.62575e-20	positive correlation
CCNE1	CCNE1	0.329577	1.6628e-20	positive correlation
ING2	ING2	0.329386	1.75708e-20	positive correlation
TCF12	TCF12	0.329307	1.79714e-20	positive correlation
AUNIP	AUNIP	0.329274	1.81371e-20	positive correlation
MRPS31	MRPS31	0.329195	1.85453e-20	positive correlation
PARP16	PARP16	0.329051	1.93269e-20	positive correlation
ANAPC7	ANAPC7	0.329007	1.95711e-20	positive correlation
PHAX	PHAX	0.32896	1.98321e-20	positive correlation
TOP1	TOP1	0.328783	2.0859e-20	positive correlation
ERI2	ERI2	0.328716	2.12579e-20	positive correlation
RAB8A	RAB8A	0.3286	2.19823e-20	positive correlation
FARSA	FARSA	0.328548	2.23024e-20	positive correlation
RCCD1	RCCD1	0.328507	2.25586e-20	positive correlation
CAMLG	CAMLG	0.328494	2.26363e-20	positive correlation
DNTTIP2	DNTTIP2	0.32843	2.30471e-20	positive correlation
CCDC77	CCDC77	0.328394	2.32702e-20	positive correlation
ZNF682	ZNF682	0.328187	2.46767e-20	positive correlation
SDHC	SDHC	0.328107	2.52307e-20	positive correlation
RAD1	RAD1	0.328053	2.56171e-20	positive correlation
URI1	URI1	0.327684	2.84784e-20	positive correlation
MEX3C	MEX3C	0.32746	3.03626e-20	positive correlation
CKAP4	CKAP4	0.327441	3.05098e-20	positive correlation
CYCS	CYCS	0.327314	3.16118e-20	positive correlation
NOP2	NOP2	0.32726	3.20735e-20	positive correlation
RPS9	RPS9	0.327036	3.41902e-20	positive correlation
SGTA	SGTA	0.327008	3.44148e-20	positive correlation
CSTF1	CSTF1	0.326703	3.75562e-20	positive correlation
EMC7	EMC7	0.326679	3.77993e-20	positive correlation
TRAPPC11	TRAPPC11	0.326625	3.83534e-20	positive correlation
MPHOSPH10	MPHOSPH10	0.326539	3.93043e-20	positive correlation
ASCC2	ASCC2	0.326409	4.07708e-20	positive correlation
ANAPC15	ANAPC15	0.32638	4.10884e-20	positive correlation
TROVE2	TROVE2	0.326292	4.21093e-20	positive correlation
PPP6R3	PPP6R3	0.326283	4.2195e-20	positive correlation
MCRS1	MCRS1	0.326277	4.22456e-20	positive correlation
C11ORF84	C11ORF84	0.32607	4.47789e-20	positive correlation
MYNN	MYNN	0.326024	4.53601e-20	positive correlation
YTHDF2	YTHDF2	0.326	4.56463e-20	positive correlation
XPO1	XPO1	0.325886	4.71024e-20	positive correlation
NMD3	NMD3	0.325884	4.71069e-20	positive correlation
TAF10	TAF10	0.325868	4.73071e-20	positive correlation
NIPBL	NIPBL	0.325842	4.7629e-20	positive correlation
EMD	EMD	0.325248	5.63682e-20	positive correlation
ZDHHC13	ZDHHC13	0.325194	5.72249e-20	positive correlation
TSEN15	TSEN15	0.325131	5.82398e-20	positive correlation
HIRA	HIRA	0.324834	6.33746e-20	positive correlation
COPB2	COPB2	0.324457	7.04537e-20	positive correlation
PSMC6	PSMC6	0.324377	7.20147e-20	positive correlation
EIF5	EIF5	0.324354	7.24409e-20	positive correlation
SYNE2	SYNE2	0.324318	7.31616e-20	positive correlation
URB2	URB2	0.324297	7.35692e-20	positive correlation
AATF	AATF	0.324198	7.56409e-20	positive correlation
CCNI	CCNI	0.324168	7.62761e-20	positive correlation
CSNK1A1	CSNK1A1	0.323861	8.31199e-20	positive correlation
PDHB	PDHB	0.323428	9.38489e-20	positive correlation
ZNHIT3	ZNHIT3	0.323369	9.53951e-20	positive correlation
SMAD5	SMAD5	0.32328	9.78175e-20	positive correlation
SNX17	SNX17	0.323203	9.98252e-20	positive correlation
ANAPC10	ANAPC10	0.323189	1.00199e-19	positive correlation
TSEN34	TSEN34	0.323043	1.04358e-19	positive correlation
TATDN1	TATDN1	0.322817	1.11266e-19	positive correlation
H1F0	H1F0	0.32273	1.13985e-19	positive correlation
SFT2D3	SFT2D3	0.32259	1.18393e-19	positive correlation
AP5M1	AP5M1	0.322549	1.19743e-19	positive correlation
CRMP1	CRMP1	0.322305	1.28226e-19	positive correlation
ASNA1	ASNA1	0.322223	1.31198e-19	positive correlation
COG4	COG4	0.322199	1.32037e-19	positive correlation
DARS	DARS	0.322054	1.37524e-19	positive correlation
TXLNG	TXLNG	0.321999	1.39629e-19	positive correlation
BMS1	BMS1	0.321894	1.43668e-19	positive correlation
EIF1AX	EIF1AX	0.321876	1.44332e-19	positive correlation
TLK2	TLK2	0.32181	1.46991e-19	positive correlation
SMARCE1	SMARCE1	0.321716	1.50819e-19	positive correlation
GAS2L3	GAS2L3	0.321559	1.57384e-19	positive correlation
DBI	DBI	0.32155	1.5769e-19	positive correlation
NUP160	NUP160	0.321425	1.63183e-19	positive correlation
ABT1	ABT1	0.321242	1.7167e-19	positive correlation
PRPF6	PRPF6	0.320985	1.84391e-19	positive correlation
ZC3H18	ZC3H18	0.320902	1.88716e-19	positive correlation
EIF2A	EIF2A	0.320885	1.89542e-19	positive correlation
NDUFB8	NDUFB8	0.320867	1.90393e-19	positive correlation
ME2	ME2	0.32083	1.9229e-19	positive correlation
CHCHD5	CHCHD5	0.320818	1.92858e-19	positive correlation
EIF5B	EIF5B	0.32081	1.93216e-19	positive correlation
NR2C2AP	NR2C2AP	0.320401	2.16305e-19	positive correlation
SLC25A17	SLC25A17	0.320238	2.26242e-19	positive correlation
TFG	TFG	0.320138	2.32652e-19	positive correlation
PRDX5	PRDX5	0.320014	2.40689e-19	positive correlation
MAD2L1BP	MAD2L1BP	0.319987	2.42437e-19	positive correlation
PIH1D1	PIH1D1	0.319835	2.52726e-19	positive correlation
EXOSC7	EXOSC7	0.319744	2.5911e-19	positive correlation
ST13	ST13	0.319722	2.60622e-19	positive correlation
ASNSD1	ASNSD1	0.319583	2.7062e-19	positive correlation
TMCO1	TMCO1	0.319541	2.73767e-19	positive correlation
ZNF131	ZNF131	0.319335	2.89717e-19	positive correlation
IPO9	IPO9	0.319269	2.94945e-19	positive correlation
RAD21	RAD21	0.319256	2.95892e-19	positive correlation
SPCS2	SPCS2	0.319222	2.9866e-19	positive correlation
MGA	MGA	0.319135	3.05547e-19	positive correlation
ATP5D	ATP5D	0.319123	3.06337e-19	positive correlation
ARL10	ARL10	0.319031	3.14178e-19	positive correlation
EIF3A	EIF3A	0.31891	3.24906e-19	positive correlation
ERGIC3	ERGIC3	0.318767	3.37914e-19	positive correlation
ALG3	ALG3	0.318761	3.38343e-19	positive correlation
MACROD1	MACROD1	0.318728	3.41344e-19	positive correlation
FANCF	FANCF	0.318616	3.52033e-19	positive correlation
UBAC1	UBAC1	0.318532	3.60316e-19	positive correlation
ARMC6	ARMC6	0.318436	3.69627e-19	positive correlation
PIGA	PIGA	0.318341	3.79404e-19	positive correlation
UBE2K	UBE2K	0.318247	3.8944e-19	positive correlation
MATR3	MATR3	0.317962	4.21381e-19	positive correlation
PHOX2B	PHOX2B	0.317867	4.3198e-19	positive correlation
RFXAP	RFXAP	0.317837	4.35149e-19	positive correlation
MYCN	MYCN	0.317644	4.58942e-19	positive correlation
RPIA	RPIA	0.317417	4.88499e-19	positive correlation
WDR46	WDR46	0.317306	5.03678e-19	positive correlation
NVL	NVL	0.317296	5.04848e-19	positive correlation
CUTA	CUTA	0.317198	5.18395e-19	positive correlation
DCXR	DCXR	0.317192	5.18932e-19	positive correlation
WDR43	WDR43	0.317093	5.32774e-19	positive correlation
AIP	AIP	0.317082	5.34126e-19	positive correlation
PWP1	PWP1	0.317051	5.38634e-19	positive correlation
ORMDL2	ORMDL2	0.317031	5.41279e-19	positive correlation
PRAF2	PRAF2	0.316984	5.48162e-19	positive correlation
RCC2	RCC2	0.316956	5.52267e-19	positive correlation
GORASP2	GORASP2	0.316836	5.70228e-19	positive correlation
SCAND1	SCAND1	0.316823	5.72009e-19	positive correlation
SDAD1	SDAD1	0.316718	5.88581e-19	positive correlation
RAB28	RAB28	0.316578	6.11033e-19	positive correlation
UBE3A	UBE3A	0.316392	6.42954e-19	positive correlation
TMEM208	TMEM208	0.31634	6.52003e-19	positive correlation
PAK1IP1	PAK1IP1	0.316287	6.61531e-19	positive correlation
TIMM8B	TIMM8B	0.31618	6.80448e-19	positive correlation
WDR3	WDR3	0.316072	7.0001e-19	positive correlation
PIK3R3	PIK3R3	0.316021	7.09674e-19	positive correlation
MTFP1	MTFP1	0.315944	7.24679e-19	positive correlation
SHD	SHD	0.315916	7.30014e-19	positive correlation
ALDH7A1	ALDH7A1	0.315756	7.62492e-19	positive correlation
RIOK1	RIOK1	0.315725	7.68747e-19	positive correlation
ZNRD1	ZNRD1	0.315714	7.70692e-19	positive correlation
ZNF681	ZNF681	0.315452	8.27002e-19	positive correlation
RIOK2	RIOK2	0.31533	8.54949e-19	positive correlation
NET1	NET1	0.314969	9.43243e-19	positive correlation
KDELR1	KDELR1	0.314798	9.87702e-19	positive correlation
CHN1	CHN1	0.314736	1.00393e-18	positive correlation
ZNF330	ZNF330	0.314514	1.06594e-18	positive correlation
FAM127B	FAM127B	0.314175	1.16798e-18	positive correlation
E2F6	E2F6	0.314116	1.18646e-18	positive correlation
SLC38A1	SLC38A1	0.314057	1.20553e-18	positive correlation
IKBIP	IKBIP	0.314022	1.21679e-18	positive correlation
CCNB1IP1	CCNB1IP1	0.313977	1.2313e-18	positive correlation
UBE2E1	UBE2E1	0.31394	1.24339e-18	positive correlation
PIN4	PIN4	0.313903	1.25572e-18	positive correlation
UTP20	UTP20	0.313849	1.27395e-18	positive correlation
SPRTN	SPRTN	0.313822	1.28289e-18	positive correlation
TCEA1	TCEA1	0.313822	1.28235e-18	positive correlation
SAFB	SAFB	0.31378	1.29665e-18	positive correlation
JAKMIP2	JAKMIP2	0.313724	1.3149e-18	positive correlation
TMEM11	TMEM11	0.313676	1.33176e-18	positive correlation
UPF3B	UPF3B	0.31363	1.34756e-18	positive correlation
ZNF239	ZNF239	0.313554	1.37558e-18	positive correlation
NSD1	NSD1	0.313455	1.41167e-18	positive correlation
CDCA7L	CDCA7L	0.313411	1.42728e-18	positive correlation
TAF11	TAF11	0.31335	1.45082e-18	positive correlation
GKAP1	GKAP1	0.313279	1.47817e-18	positive correlation
KDM1A	KDM1A	0.312836	1.6682e-18	positive correlation
HLTF	HLTF	0.312765	1.69968e-18	positive correlation
TTI2	TTI2	0.31275	1.70609e-18	positive correlation
CCDC85C	CCDC85C	0.312727	1.71574e-18	positive correlation
HMGXB4	HMGXB4	0.312713	1.72169e-18	positive correlation
TRAPPC5	TRAPPC5	0.312709	1.72303e-18	positive correlation
HIST1H2BH	HIST1H2BH	0.312569	1.78889e-18	positive correlation
BRK1	BRK1	0.312567	1.78909e-18	positive correlation
SMARCAD1	SMARCAD1	0.312331	1.90674e-18	positive correlation
ZNF77	ZNF77	0.312219	1.96372e-18	positive correlation
MSANTD3	MSANTD3	0.312152	1.9993e-18	positive correlation
EID2	EID2	0.312134	2.00723e-18	positive correlation
ZNF567	ZNF567	0.312114	2.01766e-18	positive correlation
MRPS10	MRPS10	0.312045	2.05209e-18	positive correlation
MLX	MLX	0.311961	2.09908e-18	positive correlation
ALKBH7	ALKBH7	0.31195	2.1047e-18	positive correlation
TRMT61B	TRMT61B	0.311784	2.19928e-18	positive correlation
DNAJB5	DNAJB5	0.311764	2.21049e-18	positive correlation
GTF3C4	GTF3C4	0.311739	2.22382e-18	positive correlation
GINS4	GINS4	0.311705	2.24329e-18	positive correlation
TCEB1	TCEB1	0.31168	2.25657e-18	positive correlation
TSEN54	TSEN54	0.311656	2.27044e-18	positive correlation
C9ORF40	C9ORF40	0.311632	2.28444e-18	positive correlation
ERGIC1	ERGIC1	0.311548	2.33654e-18	positive correlation
VPS4A	VPS4A	0.311512	2.35879e-18	positive correlation
FAM192A	FAM192A	0.31137	2.44849e-18	positive correlation
COMMD9	COMMD9	0.311337	2.46613e-18	positive correlation
ARG2	ARG2	0.310956	2.73439e-18	positive correlation
ASCC3	ASCC3	0.310838	2.82255e-18	positive correlation
DDX19A	DDX19A	0.310819	2.83496e-18	positive correlation
HMGN4	HMGN4	0.310816	2.83578e-18	positive correlation
FAM89B	FAM89B	0.310809	2.8399e-18	positive correlation
RABL6	RABL6	0.310776	2.86399e-18	positive correlation
MRPS17	MRPS17	0.310666	2.94893e-18	positive correlation
SOX12	SOX12	0.310665	2.9483e-18	positive correlation
GART	GART	0.310478	3.10162e-18	positive correlation
NTPCR	NTPCR	0.310285	3.2628e-18	positive correlation
TIMM23B	TIMM23B	0.310262	3.28008e-18	positive correlation
SF1	SF1	0.31023	3.3075e-18	positive correlation
ZNF16	ZNF16	0.310224	3.31142e-18	positive correlation
PSPC1	PSPC1	0.310123	3.40187e-18	positive correlation
TOE1	TOE1	0.310046	3.47226e-18	positive correlation
RAVER1	RAVER1	0.309732	3.77739e-18	positive correlation
BSG	BSG	0.309704	3.80416e-18	positive correlation
DPY19L3	DPY19L3	0.309668	3.83966e-18	positive correlation
TTLL5	TTLL5	0.309495	4.02098e-18	positive correlation
SOCS4	SOCS4	0.309449	4.06741e-18	positive correlation
USP38	USP38	0.30936	4.16379e-18	positive correlation
ZNF138	ZNF138	0.30922	4.32159e-18	positive correlation
SKP1	SKP1	0.309218	4.32085e-18	positive correlation
WASF1	WASF1	0.309174	4.36711e-18	positive correlation
SPAG16	SPAG16	0.309018	4.55263e-18	positive correlation
ITPRIPL1	ITPRIPL1	0.309012	4.55689e-18	positive correlation
IMP3	IMP3	0.309006	4.5623e-18	positive correlation
ZNF257	ZNF257	0.308976	4.59751e-18	positive correlation
CNPY2	CNPY2	0.308935	4.64682e-18	positive correlation
TXNL4B	TXNL4B	0.308808	4.80181e-18	positive correlation
HSPBP1	HSPBP1	0.308636	5.02357e-18	positive correlation
LEPROTL1	LEPROTL1	0.308609	5.05751e-18	positive correlation
NDE1	NDE1	0.308593	5.07786e-18	positive correlation
POTEKP	POTEKP	0.308261	5.54493e-18	positive correlation
BRMS1L	BRMS1L	0.30826	5.54208e-18	positive correlation
SHQ1	SHQ1	0.308252	5.55182e-18	positive correlation
SNAPIN	SNAPIN	0.308235	5.574e-18	positive correlation
CAND1	CAND1	0.308179	5.65715e-18	positive correlation
EMC6	EMC6	0.308051	5.85284e-18	positive correlation
TMEM160	TMEM160	0.307901	6.08968e-18	positive correlation
WDR41	WDR41	0.307843	6.18263e-18	positive correlation
CSNK2A1	CSNK2A1	0.307662	6.48658e-18	positive correlation
BEX1	BEX1	0.307583	6.62348e-18	positive correlation
KBTBD4	KBTBD4	0.307567	6.64893e-18	positive correlation
RBM14	RBM14	0.307532	6.70878e-18	positive correlation
UBL4A	UBL4A	0.307465	6.82825e-18	positive correlation
DCTN3	DCTN3	0.3074	6.94514e-18	positive correlation
PARP2	PARP2	0.307253	7.21987e-18	positive correlation
UBE2A	UBE2A	0.307246	7.23068e-18	positive correlation
DDX20	DDX20	0.307077	7.55728e-18	positive correlation
NACA2	NACA2	0.307039	7.63093e-18	positive correlation
METTL14	METTL14	0.306911	7.89391e-18	positive correlation
FAIM	FAIM	0.306875	7.96851e-18	positive correlation
DNAJA1	DNAJA1	0.306856	8.00566e-18	positive correlation
EIF5A	EIF5A	0.306846	8.02085e-18	positive correlation
YTHDF1	YTHDF1	0.306825	8.05439e-18	positive correlation
POLR3C	POLR3C	0.306808	8.08537e-18	positive correlation
HM13	HM13	0.306767	8.16664e-18	positive correlation
TOP2B	TOP2B	0.306649	8.42251e-18	positive correlation
SNX6	SNX6	0.306638	8.44454e-18	positive correlation
ZNF326	ZNF326	0.306544	8.65216e-18	positive correlation
DDX10	DDX10	0.306413	8.9551e-18	positive correlation
ANAPC13	ANAPC13	0.306322	9.16285e-18	positive correlation
ISL1	ISL1	0.306284	9.25389e-18	positive correlation
PLAGL2	PLAGL2	0.306235	9.36753e-18	positive correlation
MNS1	MNS1	0.306086	9.74042e-18	positive correlation
ELP6	ELP6	0.306042	9.85207e-18	positive correlation
CCZ1B	CCZ1B	0.305676	1.08532e-17	positive correlation
VPS25	VPS25	0.305675	1.08504e-17	positive correlation
ATP11C	ATP11C	0.305269	1.2059e-17	positive correlation
PINX1	PINX1	0.305255	1.20979e-17	positive correlation
IFT57	IFT57	0.304975	1.30329e-17	positive correlation
UBE2E3	UBE2E3	0.304665	1.41236e-17	positive correlation
ISCA2	ISCA2	0.304569	1.44731e-17	positive correlation
G2E3	G2E3	0.30451	1.46956e-17	positive correlation
CCDC47	CCDC47	0.304341	1.53631e-17	positive correlation
FDFT1	FDFT1	0.304326	1.54167e-17	positive correlation
C12ORF75	C12ORF75	0.304282	1.55922e-17	positive correlation
NUDT9	NUDT9	0.304244	1.57388e-17	positive correlation
RTN4IP1	RTN4IP1	0.304203	1.58956e-17	positive correlation
STX18	STX18	0.304203	1.58895e-17	positive correlation
PDIA3	PDIA3	0.304126	1.62047e-17	positive correlation
PHF6	PHF6	0.303967	1.68891e-17	positive correlation
EHMT2	EHMT2	0.303964	1.68978e-17	positive correlation
AURKAIP1	AURKAIP1	0.303859	1.73697e-17	positive correlation
POLR3B	POLR3B	0.303832	1.74846e-17	positive correlation
NAF1	NAF1	0.303825	1.7513e-17	positive correlation
CCNA1	CCNA1	0.303782	1.77068e-17	positive correlation
ARL6IP6	ARL6IP6	0.303564	1.87255e-17	positive correlation
HARS	HARS	0.303564	1.87191e-17	positive correlation
RNF157	RNF157	0.303563	1.87176e-17	positive correlation
YIPF6	YIPF6	0.303513	1.89584e-17	positive correlation
TUBGCP3	TUBGCP3	0.30345	1.92694e-17	positive correlation
FABP6	FABP6	0.30314	2.09017e-17	positive correlation
SARS	SARS	0.303132	2.09363e-17	positive correlation
CD320	CD320	0.303034	2.14809e-17	positive correlation
HAGH	HAGH	0.302911	2.21615e-17	positive correlation
DNAJC21	DNAJC21	0.302855	2.24737e-17	positive correlation
OXA1L	OXA1L	0.30252	2.45345e-17	positive correlation
ZBTB5	ZBTB5	0.302453	2.4956e-17	positive correlation
EBAG9	EBAG9	0.3024	2.52925e-17	positive correlation
CDC34	CDC34	0.302241	2.63486e-17	positive correlation
LLPH	LLPH	0.301931	2.85402e-17	positive correlation
TPT1	TPT1	0.301776	2.97079e-17	positive correlation
AGPAT5	AGPAT5	0.301745	2.99422e-17	positive correlation
SPTSSA	SPTSSA	0.301676	3.04663e-17	positive correlation
YWHAQ	YWHAQ	0.301583	3.11894e-17	positive correlation
SRM	SRM	0.301556	3.13889e-17	positive correlation
UFSP2	UFSP2	0.301474	3.2046e-17	positive correlation
PGLS	PGLS	0.301434	3.23731e-17	positive correlation
AMMECR1	AMMECR1	0.301347	3.3096e-17	positive correlation
ZNF678	ZNF678	0.301235	3.40593e-17	positive correlation
FAM20B	FAM20B	0.301035	3.58462e-17	positive correlation
COIL	COIL	0.301006	3.61109e-17	positive correlation
NOSIP	NOSIP	0.300971	3.64298e-17	positive correlation
APIP	APIP	0.300935	3.67546e-17	positive correlation
CNOT7	CNOT7	0.300899	3.70953e-17	positive correlation
MRPL19	MRPL19	0.300683	3.91903e-17	positive correlation
PBX3	PBX3	0.300643	3.95851e-17	positive correlation
DNAJC14	DNAJC14	0.300637	3.96326e-17	positive correlation
ABCF2	ABCF2	0.300625	3.97406e-17	positive correlation
SLC35A4	SLC35A4	0.300527	4.07567e-17	positive correlation
SDF2L1	SDF2L1	0.300473	4.13074e-17	positive correlation
CCDC58	CCDC58	0.300391	4.21887e-17	positive correlation
THOP1	THOP1	0.300342	4.27e-17	positive correlation
SLC26A2	SLC26A2	0.300338	4.27182e-17	positive correlation
DBNDD1	DBNDD1	0.300264	4.35364e-17	positive correlation
DCTN5	DCTN5	0.300255	4.36269e-17	positive correlation
ASUN	ASUN	0.30023	4.38981e-17	positive correlation
C15ORF61	C15ORF61	0.300165	4.46312e-17	positive correlation
PDCD11	PDCD11	0.300111	4.52117e-17	positive correlation
E2F5	E2F5	0.300074	4.56154e-17	positive correlation
COX17	COX17	0.299851	4.83e-17	positive correlation
SCFD2	SCFD2	0.299388	5.43938e-17	positive correlation
CEP76	CEP76	0.299217	5.68488e-17	positive correlation
MED30	MED30	0.299149	5.78479e-17	positive correlation
NFYA	NFYA	0.299137	5.79969e-17	positive correlation
FKBP5	FKBP5	0.299089	5.87034e-17	positive correlation
IAH1	IAH1	0.299086	5.8736e-17	positive correlation
KDM3B	KDM3B	0.299061	5.90694e-17	positive correlation
IVNS1ABP	IVNS1ABP	0.298989	6.01699e-17	positive correlation
TRIM24	TRIM24	0.298812	6.2922e-17	positive correlation
ZNF195	ZNF195	0.298788	6.32979e-17	positive correlation
CCNY	CCNY	0.298476	6.85568e-17	positive correlation
ZDHHC9	ZDHHC9	0.298323	7.12839e-17	positive correlation
MRTO4	MRTO4	0.298271	7.22026e-17	positive correlation
ARPC5L	ARPC5L	0.298267	7.22514e-17	positive correlation
MRPL17	MRPL17	0.298212	7.3164e-17	positive correlation
METTL23	METTL23	0.29821	7.31728e-17	positive correlation
PSMD1	PSMD1	0.298073	7.5769e-17	positive correlation
GIPC1	GIPC1	0.298047	7.62536e-17	positive correlation
CTU2	CTU2	0.297994	7.72379e-17	positive correlation
ILKAP	ILKAP	0.297735	8.25479e-17	positive correlation
CHD7	CHD7	0.297731	8.25885e-17	positive correlation
STAG2	STAG2	0.297552	8.6496e-17	positive correlation
PAK4	PAK4	0.297425	8.93037e-17	positive correlation
GSKIP	GSKIP	0.297412	8.9574e-17	positive correlation
C3ORF17	C3ORF17	0.297363	9.06482e-17	positive correlation
PRMT6	PRMT6	0.297343	9.10866e-17	positive correlation
DPP3	DPP3	0.297249	9.32891e-17	positive correlation
KIAA1429	KIAA1429	0.297242	9.34111e-17	positive correlation
UBAC2	UBAC2	0.297178	9.48937e-17	positive correlation
THTPA	THTPA	0.296953	1.00502e-16	positive correlation
NHLRC2	NHLRC2	0.296229	1.20939e-16	positive correlation
POLB	POLB	0.296024	1.27249e-16	positive correlation
AVEN	AVEN	0.296001	1.27902e-16	positive correlation
FOXK2	FOXK2	0.29584	1.33262e-16	positive correlation
TXN2	TXN2	0.295501	1.45054e-16	positive correlation
MFAP3	MFAP3	0.295477	1.45879e-16	positive correlation
PRADC1	PRADC1	0.294801	1.72709e-16	positive correlation
RPGRIP1L	RPGRIP1L	0.294782	1.73488e-16	positive correlation
SURF2	SURF2	0.294742	1.75186e-16	positive correlation
WIZ	WIZ	0.294678	1.78021e-16	positive correlation
CCDC43	CCDC43	0.294537	1.84514e-16	positive correlation
BARD1	BARD1	0.294514	1.85513e-16	positive correlation
MRPL16	MRPL16	0.294492	1.86516e-16	positive correlation
NGRN	NGRN	0.294263	1.975e-16	positive correlation
RAF1	RAF1	0.294239	1.98652e-16	positive correlation
RAB11A	RAB11A	0.294157	2.02618e-16	positive correlation
PLCXD1	PLCXD1	0.294074	2.0692e-16	positive correlation
EID1	EID1	0.294028	2.09241e-16	positive correlation
INTS10	INTS10	0.294008	2.10273e-16	positive correlation
PBDC1	PBDC1	0.293963	2.12419e-16	positive correlation
NEDD1	NEDD1	0.293901	2.15709e-16	positive correlation
KATNB1	KATNB1	0.293656	2.29314e-16	positive correlation
CANX	CANX	0.293618	2.31446e-16	positive correlation
CSNK2B	CSNK2B	0.29358	2.33638e-16	positive correlation
ANAPC1	ANAPC1	0.293387	2.45215e-16	positive correlation
CCDC117	CCDC117	0.293347	2.47646e-16	positive correlation
SND1	SND1	0.293298	2.50629e-16	positive correlation
WARS2	WARS2	0.29326	2.52985e-16	positive correlation
RBM15B	RBM15B	0.293069	2.65475e-16	positive correlation
NFXL1	NFXL1	0.293046	2.6695e-16	positive correlation
ALG8	ALG8	0.292986	2.70968e-16	positive correlation
PIBF1	PIBF1	0.292927	2.74966e-16	positive correlation
ZBTB26	ZBTB26	0.292841	2.80827e-16	positive correlation
TACO1	TACO1	0.292804	2.83315e-16	positive correlation
SF3A3	SF3A3	0.292784	2.84571e-16	positive correlation
TCEAL8	TCEAL8	0.292541	3.02339e-16	positive correlation
TTC5	TTC5	0.29253	3.03111e-16	positive correlation
HYLS1	HYLS1	0.292374	3.15119e-16	positive correlation
C16ORF87	C16ORF87	0.292245	3.25075e-16	positive correlation
RBM12	RBM12	0.292014	3.44396e-16	positive correlation
RPF2	RPF2	0.291919	3.52579e-16	positive correlation
UAP1	UAP1	0.291885	3.55439e-16	positive correlation
C8ORF76	C8ORF76	0.291871	3.56572e-16	positive correlation
TMEM167A	TMEM167A	0.291769	3.65796e-16	positive correlation
CWC15	CWC15	0.291757	3.66776e-16	positive correlation
EMG1	EMG1	0.291623	3.79217e-16	positive correlation
PNO1	PNO1	0.291605	3.80802e-16	positive correlation
HSF2	HSF2	0.291605	3.80717e-16	positive correlation
HILPDA	HILPDA	0.291116	4.30279e-16	positive correlation
[truncated: 8,387 more rows]

## Sheet: Kocak
#H:probeset	hugo	r-value	r-pvalue	sublist
UKv4_A_23_P70045	H2AFY	1	0	positive correlation
UKv4_A_23_P256956	KIF20A	0.669656	1.14801806977861e-81	positive correlation
UKv4_A_23_P70007	HMMR	0.662345	2.22628783232998e-79	positive correlation
UKv4_A_23_P122197	CCNB1	0.66107	4.41682921070816e-79	positive correlation
UKv4_A_23_P70249	CDC25C	0.658375	2.72008159416045e-78	positive correlation
UKv4_A_23_P87769	PARPBP	0.644355	6.64563975607425e-74	positive correlation
UKv4_A_23_P165937	DSN1	0.642628	1.94860172060302e-73	positive correlation
UKv4_A_23_P28886	PCNA	0.638105	4.11414410190366e-72	positive correlation
UKv4_A_23_P155989	CENPK	0.634349	4.94199024734946e-71	positive correlation
UKv4_A_23_P118246	GINS2	0.632076	2.11246766959195e-70	positive correlation
UKv4_A_23_P149668	KIF14	0.631638	2.58928342374499e-70	positive correlation
UKv4_A_23_P148475	KIF4A	0.631049	3.54517578662927e-70	positive correlation
UKv4_A_23_P10385	DTL	0.629834	7.4595280250132e-70	positive correlation
UKv4_A_24_P332314	FAM111B	0.629037	1.18724510727489e-69	positive correlation
UKv4_A_23_P411335	SGOL2	0.62689	4.69366406454243e-69	positive correlation
UKv4_A_23_P124417	BUB1	0.626635	5.22014092906603e-69	positive correlation
UKv4_A_23_P126212	CLSPN	0.625385	1.13162717902348e-68	positive correlation
UKv4_A_23_P163481	BUB1B	0.624906	1.47042762415155e-68	positive correlation
UKv4_A_23_P50096	TYMS	0.624828	1.46774082788551e-68	positive correlation
UKv4_A_23_P253524	CENPE	0.621404	1.33888315252212e-67	positive correlation
UKv4_A_32_P96719	SHCBP1	0.620971	1.69338615272547e-67	positive correlation
UKv4_A_24_P257099	HJURP	0.620852	1.74750400215919e-67	positive correlation
UKv4_A_24_P277576	TRIP13	0.620815	1.71229593396929e-67	positive correlation
UKv4_A_23_P58321	CCNA2	0.619739	3.31731736977827e-67	positive correlation
UKv4_A_23_P68610	TPX2	0.618908	5.47150252633502e-67	positive correlation
UKv4_A_23_P206059	PRC1	0.616939	1.88679680166781e-66	positive correlation
UKv4_A_23_P138507	CDK1	0.615326	5.13537242513351e-66	positive correlation
UKv4_A_24_P416079	NUSAP1	0.614459	8.63517056381706e-66	positive correlation
UKv4_A_23_P19712	GMNN	0.613548	1.49194914417892e-65	positive correlation
UKv4_A_23_P150667	KIF18A	0.61349	1.49658611328003e-65	positive correlation
UKv4_A_23_P259586	TTK	0.612633	2.50052477273619e-65	positive correlation
UKv4_A_23_P65757	CCNB2	0.612534	2.57938979136429e-65	positive correlation
UKv4_A_23_P110802	CENPH	0.612477	2.59392580795183e-65	positive correlation
UKv4_A_23_P88331	DLGAP5	0.611359	5.11806997380734e-65	positive correlation
UKv4_A_32_P47554	HINT1	0.610735	7.38061017405504e-65	positive correlation
UKv4_A_23_P131866	AURKA	0.609659	1.41408978781498e-64	positive correlation
UKv4_A_23_P74349	NUF2	0.608981	2.10656502096518e-64	positive correlation
UKv4_A_23_P50108	NDC80	0.607769	4.38346678173452e-64	positive correlation
UKv4_A_23_P7636	PTTG1	0.607532	4.95299246031787e-64	positive correlation
UKv4_A_23_P34788	KIF2C	0.606668	8.27688261892058e-64	positive correlation
UKv4_A_32_P95729	FANCI	0.605872	1.32509971681134e-63	positive correlation
UKv4_A_23_P254733	MLF1IP	0.605801	1.35128460620592e-63	positive correlation
UKv4_A_23_P155815	NCAPG	0.605379	1.71482961104835e-63	positive correlation
UKv4_A_23_P57588	GTSE1	0.604961	2.172075161376e-63	positive correlation
UKv4_A_23_P361419	DEPDC1B	0.601986	1.32630211967038e-62	positive correlation
UKv4_A_23_P115872	CEP55	0.601737	1.51081666142357e-62	positive correlation
UKv4_A_24_P323598	ESCO2	0.601575	1.63277418197515e-62	positive correlation
UKv4_A_23_P51085	SPC25	0.60093	2.37099090480202e-62	positive correlation
UKv4_A_24_P322354	SKA1	0.600283	3.44519602585929e-62	positive correlation
UKv4_A_23_P401	CENPF	0.599766	4.62397944490325e-62	positive correlation
UKv4_A_23_P18579	PTTG2	0.599389	5.70082663184681e-62	positive correlation
UKv4_A_23_P7873	MCM3	0.598934	7.36855572994013e-62	positive correlation
UKv4_A_23_P118834	TOP2A	0.598729	8.18423545732353e-62	positive correlation
UKv4_A_23_P23303	EXO1	0.598568	8.85373279558612e-62	positive correlation
UKv4_A_23_P161474	MCM10	0.598114	1.14420124483427e-61	positive correlation
UKv4_A_23_P388812	CKAP2L	0.597834	1.33027001564095e-61	positive correlation
UKv4_A_23_P136805	ARHGAP11A	0.597776	1.35392749211198e-61	positive correlation
UKv4_A_23_P100127	CASC5	0.597537	1.53633907398148e-61	positive correlation
UKv4_A_23_P340909	SKA3	0.597067	2.00514454857783e-61	positive correlation
UKv4_A_23_P99452	BRCA2	0.596583	2.63796508620557e-61	positive correlation
UKv4_A_23_P385861	CDCA2	0.596497	2.73279630168926e-61	positive correlation
UKv4_A_23_P88731	RAD51	0.59579	4.10715816170577e-61	positive correlation
UKv4_A_24_P346855	MKI67	0.59564	4.42448733309596e-61	positive correlation
UKv4_A_23_P25626	BORA	0.593844	1.27226917231542e-60	positive correlation
UKv4_A_23_P96325	ERCC6L	0.592834	2.28306189732898e-60	positive correlation
UKv4_A_23_P117852	KIAA0101	0.592274	3.13293616665334e-60	positive correlation
UKv4_A_23_P379614	OIP5	0.590722	7.71327450908262e-60	positive correlation
UKv4_A_24_P225970	SGOL1	0.590663	7.87171370194239e-60	positive correlation
UKv4_A_23_P52017	ASPM	0.590624	7.93491010611319e-60	positive correlation
UKv4_A_23_P45917	CKS1B	0.589887	1.20609832493943e-59	positive correlation
UKv4_A_24_P234196	RRM2	0.589791	1.25867636209382e-59	positive correlation
UKv4_A_23_P48669	CDKN3	0.588744	2.29112187203217e-59	positive correlation
UKv4_A_24_P227091	KIF11	0.588006	3.47684766814135e-59	positive correlation
UKv4_A_23_P94422	MELK	0.587538	4.50569085963331e-59	positive correlation
UKv4_A_23_P88630	BLM	0.587392	4.84013437148356e-59	positive correlation
UKv4_A_23_P18196	RFC4	0.586846	6.56047294380825e-59	positive correlation
UKv4_A_23_P258493	LMNB1	0.586295	8.91555310386025e-59	positive correlation
UKv4_A_23_P71727	CKS2	0.585464	1.42337713668084e-58	positive correlation
UKv4_A_23_P155711	NEIL3	0.584855	1.99816467940792e-58	positive correlation
UKv4_A_23_P9574	ECT2	0.584167	2.93226862169821e-58	positive correlation
UKv4_A_24_P942328	DHFR	0.584017	3.15800977416615e-58	positive correlation
UKv4_A_23_P216068	ATAD2	0.583119	5.22332218694029e-58	positive correlation
UKv4_A_24_P195400	LOC391247	0.58309	5.24817139749804e-58	positive correlation
UKv4_A_23_P250313	KIAA1524	0.582985	5.50691454195148e-58	positive correlation
UKv4_A_23_P200310	DEPDC1	0.582697	6.41714524989548e-58	positive correlation
UKv4_A_23_P356684	ANLN	0.582491	7.13575096618553e-58	positive correlation
UKv4_A_23_P126120	CENPL	0.5821	8.82214198390944e-58	positive correlation
UKv4_A_24_P413884	CENPA	0.58197	9.39236837735845e-58	positive correlation
UKv4_A_23_P253752	MTFR2	0.58125	1.40097133959514e-57	positive correlation
UKv4_A_23_P35219	NEK2	0.580965	1.62896212183651e-57	positive correlation
UKv4_A_23_P207400	BRCA1	0.580929	1.64495413686137e-57	positive correlation
UKv4_A_32_P143245	CENPW	0.580712	1.84054373671913e-57	positive correlation
UKv4_A_23_P155765	HMGB2	0.580445	2.11925017679696e-57	positive correlation
UKv4_A_23_P92441	MAD2L1	0.58044	2.10288794834591e-57	positive correlation
UKv4_A_32_P151800	FAM72D	0.580368	2.16651972362736e-57	positive correlation
UKv4_A_32_P62997	PBK	0.580115	2.47533246102959e-57	positive correlation
UKv4_A_23_P57379	CDC45	0.580107	2.46067233178148e-57	positive correlation
UKv4_A_23_P49972	CDC6	0.580036	2.53652292497184e-57	positive correlation
UKv4_A_23_P90612	MCM6	0.578845	4.92797247634946e-57	positive correlation
UKv4_A_24_P203827	HINT1P1	0.57846	6.06173759351118e-57	positive correlation
UKv4_A_24_P354468	H2AFZ	0.578004	7.76331349085808e-57	positive correlation
UKv4_A_23_P415443	NCAPH	0.577736	8.936240229163e-57	positive correlation
UKv4_A_23_P88740	CENPN	0.577385	1.07806598356056e-56	positive correlation
UKv4_A_24_P84898	FEN1	0.577383	1.06930415617821e-56	positive correlation
UKv4_A_23_P80902	KIF15	0.577008	1.30731708652517e-56	positive correlation
UKv4_A_23_P112673	ZWILCH	0.576976	1.31826710320961e-56	positive correlation
UKv4_A_23_P133123	MND1	0.576332	1.87437086837161e-56	positive correlation
UKv4_A_32_P16625	LOC728688	0.573589	8.566839807429e-56	positive correlation
UKv4_A_23_P212844	TACC3	0.57312	1.1006743571097e-55	positive correlation
UKv4_A_23_P95302	RFC5	0.570938	3.6372898337237e-55	positive correlation
UKv4_A_24_P214231	STIL	0.570482	4.63048926497552e-55	positive correlation
UKv4_A_32_P64919	DIAPH3	0.57021	5.32675798127744e-55	positive correlation
UKv4_A_23_P19084	HNRNPAB	0.569723	6.89427317540039e-55	positive correlation
UKv4_A_23_P15844	BRIP1	0.568913	1.06394548060368e-54	positive correlation
UKv4_A_23_P104651	CDCA5	0.568803	1.1203147617984e-54	positive correlation
UKv4_A_23_P65041	RACGAP1P	0.568642	1.21223279041555e-54	positive correlation
UKv4_A_23_P252292	CENPI	0.566383	4.10273500166375e-54	positive correlation
UKv4_A_23_P252740	DSCC1	0.566209	4.46813269143989e-54	positive correlation
UKv4_A_23_P32707	ESPL1	0.566191	4.47576749581859e-54	positive correlation
UKv4_A_23_P63789	ZWINT	0.56577	5.57114156880272e-54	positive correlation
UKv4_A_23_P115482	UBE2T	0.565573	6.14540064960888e-54	positive correlation
UKv4_A_23_P91900	SMC4	0.564936	8.59348365964389e-54	positive correlation
UKv4_A_23_P353717	RMI2	0.564624	1.00793790355396e-53	positive correlation
UKv4_A_32_P210202	E2F7	0.563036	2.34432149584507e-53	positive correlation
UKv4_A_23_P429491	C11ORF82	0.562757	2.70082328336995e-53	positive correlation
UKv4_A_24_P258051	MASTL	0.562381	3.27404029855842e-53	positive correlation
UKv4_A_23_P65110	RACGAP1	0.562114	3.74578443297815e-53	positive correlation
UKv4_A_23_P140705	KNSTRN	0.560912	7.04920415178384e-53	positive correlation
UKv4_A_23_P45799	ORC1	0.557717	3.78476742449273e-52	positive correlation
UKv4_A_24_P195831	CCDC34	0.557614	3.96262031421115e-52	positive correlation
UKv4_A_23_P116123	CHEK1	0.556998	5.43446978896764e-52	positive correlation
UKv4_A_23_P155969	PLK4	0.556589	6.68173631179816e-52	positive correlation
UKv4_A_32_P103633	MCM2	0.55452	1.95120297578153e-51	positive correlation
UKv4_A_24_P13533	LRR1	0.553632	3.07118590901506e-51	positive correlation
UKv4_A_23_P375	CDCA8	0.553621	3.06580974332757e-51	positive correlation
UKv4_A_23_P60016	PTTG3P	0.552105	6.66277244531398e-51	positive correlation
UKv4_A_23_P114783	PARP1	0.551757	7.91452494903288e-51	positive correlation
UKv4_A_23_P41948	SPDL1	0.551007	1.15534944059898e-50	positive correlation
UKv4_A_23_P133954	KIFC1	0.550855	1.24028214439717e-50	positive correlation
UKv4_A_23_P102769	C20ORF72	0.550355	1.59140870885602e-50	positive correlation
UKv4_A_23_P403081	C5ORF34	0.549691	2.21991645043317e-50	positive correlation
UKv4_A_23_P161615	POLA2	0.54952	2.40569068370367e-50	positive correlation
UKv4_A_23_P323751	FAM83D	0.549336	2.62454314472004e-50	positive correlation
UKv4_A_23_P25019	PRIM1	0.548064	4.98418804313027e-50	positive correlation
UKv4_A_23_P168747	NCAPG2	0.547315	7.24166481192209e-50	positive correlation
UKv4_A_23_P60271	SMC2	0.547308	7.21817778428864e-50	positive correlation
UKv4_A_23_P7679	NUP155	0.547136	7.82479082081524e-50	positive correlation
UKv4_A_32_P77343	XRCC2	0.545831	1.50381705449843e-49	positive correlation
UKv4_A_23_P36076	SSRP1	0.543598	4.59242520737962e-49	positive correlation
UKv4_A_23_P35871	E2F8	0.542574	7.61164351905102e-49	positive correlation
UKv4_A_23_P202392	SUV39H2	0.542276	8.77442626460345e-49	positive correlation
UKv4_A_23_P74115	RAD54L	0.541426	1.33108629525937e-48	positive correlation
UKv4_A_32_P72341	TRIM59	0.540325	2.28528102454213e-48	positive correlation
UKv4_A_23_P8241	FBXO5	0.540148	2.47831228617809e-48	positive correlation
UKv4_A_24_P126628	TMEM194A	0.540003	2.64532116851291e-48	positive correlation
UKv4_A_23_P346337	SFXN1	0.539996	2.63709051113241e-48	positive correlation
UKv4_Hs250081.1	FBXO43	0.539715	3.010844949857e-48	positive correlation
UKv4_A_23_P53276	TIMELESS	0.539409	3.48071120737349e-48	positive correlation
UKv4_A_24_P313504	PLK1	0.539171	3.89021889760444e-48	positive correlation
UKv4_A_23_P25293	NCAPD2	0.537724	7.88516260219657e-48	positive correlation
UKv4_A_23_P99292	RAD51AP1	0.537649	8.12934994636388e-48	positive correlation
UKv4_A_23_P48835	KIF23	0.535972	1.83696396246954e-47	positive correlation
UKv4_A_23_P12816	HELLS	0.535136	2.74454876556538e-47	positive correlation
UKv4_A_24_P76521	GSG2	0.534784	3.23821041825056e-47	positive correlation
UKv4_A_24_P397107	CDC25A	0.534237	4.19691419545328e-47	positive correlation
UKv4_A_32_P24165	FANCD2	0.533534	5.86827504916792e-47	positive correlation
UKv4_A_23_P143190	MYBL2	0.533371	6.31120404994623e-47	positive correlation
UKv4_A_24_P127462	PCNAP3	0.531492	1.55385072460413e-46	positive correlation
UKv4_A_23_P49459	LOC81691	0.528809	5.5843741438928e-46	positive correlation
UKv4_A_23_P89509	SPAG5	0.528724	5.78123516012012e-46	positive correlation
UKv4_A_24_P366107	DNA2	0.527405	1.07617574098102e-45	positive correlation
UKv4_A_23_P151150	FOXM1	0.527058	1.26156415485005e-45	positive correlation
UKv4_A_23_P325040	TMPO	0.526236	1.85023942498327e-45	positive correlation
UKv4_A_23_P54622	KIF22	0.525831	2.22757538615422e-45	positive correlation
UKv4_A_23_P49878	FAM64A	0.524961	3.33866058604863e-45	positive correlation
UKv4_A_23_P75071	KIF20B	0.524477	4.16882188897448e-45	positive correlation
UKv4_A_24_P297539	UBE2C	0.52364	6.13731786192977e-45	positive correlation
UKv4_A_23_P118815	BIRC5	0.522981	8.30970593177931e-45	positive correlation
UKv4_A_23_P107421	TK1	0.522832	8.86096748405694e-45	positive correlation
UKv4_A_24_P53519	CHAF1A	0.522472	1.04248253335994e-44	positive correlation
UKv4_A_23_P102202	MSH6	0.521822	1.40357888435743e-44	positive correlation
UKv4_A_32_P140262	LOC643513	0.52142	1.68317499034365e-44	positive correlation
UKv4_A_23_P254612	DBF4	0.521348	1.73096791553806e-44	positive correlation
UKv4_A_23_P80032	E2F1	0.521169	1.8713995258301e-44	positive correlation
UKv4_A_23_P87351	RRM1	0.521063	1.9554427873569e-44	positive correlation
UKv4_A_24_P652700	CEP152	0.520353	2.70372806477932e-44	positive correlation
UKv4_A_23_P218827	POLQ	0.519606	3.80037631148096e-44	positive correlation
UKv4_A_24_P680947	KIF18B	0.518606	5.99785621867727e-44	positive correlation
UKv4_A_24_P13041	RTKN2	0.518564	6.08400142438476e-44	positive correlation
UKv4_A_32_P506600	RAN	0.517634	9.28175592538337e-44	positive correlation
UKv4_A_23_P25873	WDHD1	0.514418	4.0147738087581e-43	positive correlation
UKv4_A_23_P69249	ACTL6A	0.514392	4.04015669753632e-43	positive correlation
UKv4_A_23_P207014	RAD51C	0.512892	7.93388289581234e-43	positive correlation
UKv4_A_23_P23765	ITGB3BP	0.512743	8.44308976697791e-43	positive correlation
UKv4_A_23_P76761	VRK1	0.512571	9.0804584469703e-43	positive correlation
UKv4_A_23_P122233	MRPL22	0.512557	9.09016590377999e-43	positive correlation
UKv4_A_24_P287826	RFWD3	0.512339	9.97938131953469e-43	positive correlation
UKv4_A_23_P91590	RANBP1	0.512166	1.07365432599164e-42	positive correlation
UKv4_A_32_P109296	TICRR	0.510701	2.06495614711534e-42	positive correlation
UKv4_A_24_P314571	SPC24	0.510426	2.32521466641212e-42	positive correlation
UKv4_A_24_P399888	CENPM	0.510378	2.36390483251666e-42	positive correlation
UKv4_A_32_P41405	THOC3	0.509411	3.62636066569796e-42	positive correlation
UKv4_A_23_P68547	MCM8	0.5092	3.96585259977822e-42	positive correlation
UKv4_A_23_P151405	CKAP2	0.508899	4.5124352937037e-42	positive correlation
UKv4_A_23_P96853	FAF1	0.508721	4.86274813905817e-42	positive correlation
UKv4_A_23_P356021	FANCB	0.508115	6.33859814377855e-42	positive correlation
UKv4_A_23_P251421	CDCA7	0.507608	7.90499953518522e-42	positive correlation
UKv4_A_23_P129075	WDR76	0.507151	9.6356743918278e-42	positive correlation
UKv4_A_23_P135977	CKAP5	0.50689	1.07650791852306e-41	positive correlation
UKv4_A_23_P408955	E2F2	0.506764	1.13292468404984e-41	positive correlation
UKv4_A_23_P434900	HN1L	0.506682	1.16913054495421e-41	positive correlation
UKv4_A_23_P149200	CDC20	0.506177	1.45534469674641e-41	positive correlation
UKv4_A_23_P212284	POC1A	0.505809	1.70447817903771e-41	positive correlation
UKv4_A_23_P159390	TOPBP1	0.505782	1.71678326679634e-41	positive correlation
UKv4_A_23_P11862	C1ORF112	0.505651	1.81062560196795e-41	positive correlation
UKv4_A_23_P252855	BRIX1	0.505303	2.1011116229781e-41	positive correlation
UKv4_A_23_P430201	CEP128	0.505271	2.12097096801281e-41	positive correlation
UKv4_A_23_P213718	UQCRQ	0.505242	2.13858998299335e-41	positive correlation
UKv4_A_23_P163099	POLE2	0.505074	2.29314232821101e-41	positive correlation
UKv4_A_23_P130182	AURKB	0.504953	2.40684792782891e-41	positive correlation
UKv4_A_23_P136817	KNTC1	0.504865	2.49073237268916e-41	positive correlation
UKv4_A_23_P44139	PRIM2	0.504421	3.01479412899988e-41	positive correlation
UKv4_A_23_P360245	NUDCD2	0.502235	7.82005898641509e-41	positive correlation
UKv4_A_23_P213638	PANK3	0.501326	1.15706349283035e-40	positive correlation
UKv4_A_23_P58622	UBE2D2	0.501073	1.28598142224615e-40	positive correlation
UKv4_A_23_P345212	BOD1L2	0.50049	1.64900025777275e-40	positive correlation
UKv4_A_24_P105102	PKMYT1	0.500168	1.88832988019098e-40	positive correlation
UKv4_A_23_P58521	ERCC8	0.499229	2.82285511863479e-40	positive correlation
UKv4_A_23_P257863	CCT5	0.499004	3.09735760722612e-40	positive correlation
UKv4_A_23_P416468	PIF1	0.49892	3.19823053194596e-40	positive correlation
UKv4_A_23_P368225	EME1	0.498859	3.26850119421433e-40	positive correlation
UKv4_A_24_P6764	C2ORF48	0.496286	9.8354368901198e-40	positive correlation
UKv4_A_32_P8666	HNRNPKP4	0.496282	9.81220342551254e-40	positive correlation
UKv4_A_23_P213166	C4ORF21	0.496226	1.00047818210982e-39	positive correlation
UKv4_A_23_P206441	FANCA	0.49569	1.25315390579016e-39	positive correlation
UKv4_A_23_P159355	POLE	0.495666	1.26066194381593e-39	positive correlation
UKv4_A_23_P311144	CCDC138	0.493899	2.66460032299991e-39	positive correlation
UKv4_A_24_P254705	ZNF695	0.493471	3.18156772412537e-39	positive correlation
UKv4_A_23_P140088	RNASEH2B	0.493001	3.86563328713981e-39	positive correlation
UKv4_A_23_P217236	HMGB3	0.492867	4.07543038538595e-39	positive correlation
UKv4_A_23_P150935	TROAP	0.492843	4.09965403098142e-39	positive correlation
UKv4_A_24_P100517	SAPCD2	0.49253	4.64028667985554e-39	positive correlation
UKv4_A_23_P104372	DNAJC9	0.491854	6.14852409109946e-39	positive correlation
UKv4_A_23_P117068	SNRPF	0.491518	7.05498601055162e-39	positive correlation
UKv4_A_23_P106544	CMC2	0.491343	7.56470459967758e-39	positive correlation
UKv4_A_23_P370989	MCM4	0.490663	1.00282990936897e-38	positive correlation
UKv4_A_24_P218979	CDCA3	0.490355	1.13664464897828e-38	positive correlation
UKv4_A_24_P349965	TCF19	0.489941	1.34654262241538e-38	positive correlation
UKv4_A_32_P1701	POLA1	0.489931	1.34683869317215e-38	positive correlation
UKv4_A_23_P208880	UHRF1	0.488612	2.32960754585545e-38	positive correlation
UKv4_A_23_P160537	AUNIP	0.486648	5.25178883632352e-38	positive correlation
UKv4_A_23_P14193	RFC3	0.485297	9.14750129972791e-38	positive correlation
UKv4_A_24_P934800	ACSM3	0.484813	1.11250179105741e-37	positive correlation
UKv4_A_23_P21706	CTPS1	0.484708	1.15703662121545e-37	positive correlation
UKv4_A_24_P294703	PRRC1	0.484025	1.52627080121671e-37	positive correlation
UKv4_A_23_P252335	MIS18A	0.482709	2.60793900938275e-37	positive correlation
UKv4_A_23_P22072	DLEU2	0.482658	2.65261137622538e-37	positive correlation
UKv4_A_23_P106887	FUS	0.482005	3.45146189190223e-37	positive correlation
UKv4_A_23_P312174	ALMS1	0.480409	6.5845643720045e-37	positive correlation
UKv4_A_23_P170491	TRAIP	0.479772	8.49329559666992e-37	positive correlation
UKv4_A_23_P28688	CPSF3	0.478325	1.51911890858805e-36	positive correlation
UKv4_A_23_P148984	DARS2	0.477608	2.0197394682598e-36	positive correlation
UKv4_A_23_P141965	HAUS8	0.477363	2.22091321684819e-36	positive correlation
UKv4_A_23_P104607	PSMC3	0.477321	2.25018139093884e-36	positive correlation
UKv4_A_23_P140994	DDX19B	0.477006	2.54379310037845e-36	positive correlation
UKv4_A_23_P2423	MAGOHB	0.47687	2.67714771521199e-36	positive correlation
UKv4_A_24_P142269	HIRIP3	0.476643	2.92069383827534e-36	positive correlation
UKv4_A_23_P43157	MYBL1	0.475932	3.85575036248819e-36	positive correlation
UKv4_A_23_P11652	USP1	0.475288	4.9683920230706e-36	positive correlation
UKv4_A_32_P199301	TFDP1	0.475045	5.45538147726173e-36	positive correlation
UKv4_A_23_P122174	XRCC4	0.474171	7.69814057082051e-36	positive correlation
UKv4_A_32_P233304	LIN9	0.473973	8.29940311397788e-36	positive correlation
UKv4_A_23_P137173	TMSB15A	0.473666	9.34263521438349e-36	positive correlation
UKv4_A_23_P122001	MSH3	0.47349	9.98190405048654e-36	positive correlation
UKv4_A_23_P251927	CHCHD3	0.473114	1.1543112878944e-35	positive correlation
UKv4_A_23_P148372	CSTF2	0.472674	1.36927976197419e-35	positive correlation
UKv4_A_23_P99930	TIPIN	0.472632	1.38748012602111e-35	positive correlation
UKv4_A_32_P28365	NASP	0.471619	2.06279252309674e-35	positive correlation
UKv4_A_23_P129569	PALB2	0.470404	3.31696046431021e-35	positive correlation
UKv4_A_23_P13657	MPHOSPH9	0.469926	3.98713292625258e-35	positive correlation
UKv4_A_24_P222184	TMEM48	0.469194	5.29319569964667e-35	positive correlation
UKv4_A_23_P17393	CSE1L	0.468975	5.74501726019001e-35	positive correlation
UKv4_A_23_P53646	NAP1L1	0.467846	8.86676172780904e-35	positive correlation
UKv4_A_23_P336479	G3BP1	0.467433	1.03408696113659e-34	positive correlation
UKv4_A_23_P252155	STRBP	0.466701	1.36928936307749e-34	positive correlation
UKv4_A_24_P345498	XRCC5	0.465851	1.89720551653623e-34	positive correlation
UKv4_A_23_P102404	CCT7	0.465839	1.89978677381584e-34	positive correlation
UKv4_A_23_P164826	RNASEH2A	0.465409	2.23545953932286e-34	positive correlation
UKv4_A_23_P152136	GINS3	0.46532	2.30636931625396e-34	positive correlation
UKv4_A_24_P238499	C18ORF56	0.464595	3.02963946638015e-34	positive correlation
UKv4_A_23_P43597	KIF24	0.464358	3.30888567877972e-34	positive correlation
UKv4_A_23_P123974	DTYMK	0.463929	3.88937738183864e-34	positive correlation
UKv4_A_23_P150129	PPP6R3	0.463898	3.92223923411939e-34	positive correlation
UKv4_A_23_P128408	TRIAP1	0.46377	4.10686522923226e-34	positive correlation
UKv4_A_24_P796274	SETP16	0.463291	4.91941288746772e-34	positive correlation
UKv4_A_23_P97161	TTF2	0.463271	4.9419596542346e-34	positive correlation
UKv4_A_23_P37704	CDT1	0.463146	5.16640982776595e-34	positive correlation
UKv4_A_23_P161152	PDSS1	0.462491	6.61797431201939e-34	positive correlation
UKv4_A_23_P83266	ENDOG	0.462337	6.99738848094534e-34	positive correlation
UKv4_A_23_P78664	DDX39A	0.46191	8.21181802058613e-34	positive correlation
UKv4_A_23_P133332	MRPS27	0.461682	8.92897462555517e-34	positive correlation
UKv4_A_23_P145904	H2AFV	0.461659	8.9776933704629e-34	positive correlation
UKv4_A_23_P58382	LIN54	0.461507	9.48340893752666e-34	positive correlation
UKv4_A_23_P163006	HNRNPC	0.461484	9.53857946131163e-34	positive correlation
UKv4_A_23_P212639	TRA2B	0.461143	1.08240877582865e-33	positive correlation
UKv4_A_24_P246963	LOC400036	0.461078	1.10598089063415e-33	positive correlation
UKv4_A_23_P52311	TAF5	0.460774	1.23773228222374e-33	positive correlation
UKv4_A_23_P88484	DUT	0.460408	1.41808025622276e-33	positive correlation
UKv4_A_23_P154500	DNMT3A	0.460087	1.59735192167101e-33	positive correlation
UKv4_A_23_P256455	RPA3	0.459908	1.70423893661369e-33	positive correlation
UKv4_A_23_P49517	SRSF1	0.459456	2.00964515205878e-33	positive correlation
UKv4_A_23_P34956	MRPL9	0.459007	2.37465359429791e-33	positive correlation
UKv4_A_23_P410625	ZNF367	0.458864	2.4994625448691e-33	positive correlation
UKv4_A_23_P127926	WEE1	0.457837	3.65938430383311e-33	positive correlation
UKv4_A_23_P217015	SET	0.457475	4.18155116913665e-33	positive correlation
UKv4_A_23_P255750	ATAD5	0.457107	4.7877807133502e-33	positive correlation
UKv4_A_23_P214487	HIST1H4C	0.456773	5.41231375398698e-33	positive correlation
UKv4_A_24_P225468	ANP32E	0.456773	5.39572708279654e-33	positive correlation
UKv4_A_23_P134295	NUDT1	0.456614	5.70942857937724e-33	positive correlation
UKv4_A_32_P208978	ZBED3-AS1	0.45657	5.78691105616017e-33	positive correlation
UKv4_A_23_P128613	KDELC1	0.455607	8.27674199829624e-33	positive correlation
UKv4_A_23_P81248	TAF7	0.45553	8.49203539415752e-33	positive correlation
UKv4_A_23_P17163	HNRNPA3	0.455197	9.58939478284763e-33	positive correlation
UKv4_A_23_P210853	GINS1	0.454939	1.05253220698974e-32	positive correlation
UKv4_A_23_P160862	HNRNPU	0.454773	1.11668593891446e-32	positive correlation
UKv4_A_23_P413796	HAUS1	0.454392	1.28322282197223e-32	positive correlation
UKv4_Hs278483.1	HIST1H4A	0.454303	1.32245179257697e-32	positive correlation
UKv4_A_24_P188941	NPM1	0.453727	1.63377469666642e-32	positive correlation
UKv4_A_23_P302654	CEP72	0.453341	1.87998180936271e-32	positive correlation
UKv4_A_23_P215208	FIGNL1	0.453336	1.87782019450895e-32	positive correlation
UKv4_A_23_P123905	EXOSC3	0.453016	2.10832222066072e-32	positive correlation
UKv4_A_23_P49481	USP7	0.452653	2.39820364389021e-32	positive correlation
UKv4_A_23_P339705	WDR62	0.452229	2.79772924064895e-32	positive correlation
UKv4_A_23_P129209	IDH2	0.451382	3.8146607697006e-32	positive correlation
UKv4_A_23_P63402	GPSM2	0.451333	3.87233973869239e-32	positive correlation
UKv4_A_23_P39574	CCDC150	0.450926	4.48591908637463e-32	positive correlation
UKv4_A_32_P308779	ZNF620	0.450898	4.51928494834305e-32	positive correlation
UKv4_A_23_P213458	BTF3	0.450672	4.88462069708215e-32	positive correlation
UKv4_A_23_P257956	ILF2	0.450334	5.49915666281632e-32	positive correlation
UKv4_A_23_P362046	TEX30	0.450289	5.57531020930757e-32	positive correlation
UKv4_A_24_P177987	DNAJC21	0.450257	5.62526347920314e-32	positive correlation
UKv4_A_23_P259641	EZH2	0.44999	6.18729924708883e-32	positive correlation
UKv4_A_23_P132277	MCM5	0.449628	7.04487880204003e-32	positive correlation
UKv4_A_32_P71447	NCAPD3	0.449536	7.26644330691144e-32	positive correlation
UKv4_A_23_P144684	ANKRD32	0.44947	7.4240045997288e-32	positive correlation
UKv4_A_23_P125265	KPNA2	0.449277	7.94478663094862e-32	positive correlation
UKv4_A_23_P20615	ANP32B	0.449197	8.16000610243471e-32	positive correlation
UKv4_A_23_P96420	RBMX	0.449027	8.65971289482151e-32	positive correlation
UKv4_A_23_P306964	2022-09-11	0.448281	1.13438599205641e-31	positive correlation
UKv4_A_23_P250385	HIST1H1B	0.448203	1.16357646026467e-31	positive correlation
UKv4_A_24_P177585	GEN1	0.447462	1.52052222497225e-31	positive correlation
UKv4_A_23_P257795	NDUFA2	0.447412	1.54407656152791e-31	positive correlation
UKv4_A_23_P109452	CHEK2	0.446193	2.39846673353291e-31	positive correlation
UKv4_A_23_P209778	POLR2D	0.446156	2.42423142273694e-31	positive correlation
UKv4_A_23_P321349	SAAL1	0.446134	2.43706259461622e-31	positive correlation
UKv4_A_23_P336513	GEMIN5	0.445964	2.58407429549559e-31	positive correlation
UKv4_A_23_P317691	UIMC1	0.445633	2.90610487965493e-31	positive correlation
UKv4_A_23_P257104	NCBP1	0.445626	2.90487125888921e-31	positive correlation
UKv4_A_24_P287941	PSMC3IP	0.445548	2.9797452126985e-31	positive correlation
UKv4_A_23_P81121	EXOSC9	0.443845	5.48004182526682e-31	positive correlation
UKv4_A_23_P19987	IGF2BP3	0.443364	6.49823222831594e-31	positive correlation
UKv4_A_23_P133345	CLINT1	0.442764	8.03815391982925e-31	positive correlation
UKv4_A_23_P70480	HIST1H4L	0.442509	8.78282749236909e-31	positive correlation
UKv4_A_24_P408083	DNMT1	0.442417	9.05186211248348e-31	positive correlation
UKv4_A_23_P310317	TCOF1	0.441366	1.31113753335655e-30	positive correlation
UKv4_A_23_P63829	HSPA14	0.441166	1.40428819676249e-30	positive correlation
UKv4_A_23_P18422	MRPL3	0.440948	1.51364773729393e-30	positive correlation
UKv4_A_23_P158885	ZNF93	0.440897	1.53757605884428e-30	positive correlation
UKv4_A_23_P7577	ZCCHC10	0.440697	1.64676371223884e-30	positive correlation
UKv4_A_23_P91657	EWSR1	0.439954	2.12787243182473e-30	positive correlation
UKv4_A_23_P41512	HAUS3	0.439865	2.19080074807063e-30	positive correlation
UKv4_A_23_P42695	GGCT	0.439765	2.26395842448068e-30	positive correlation
UKv4_A_24_P767422	HNRNPCL1	0.439661	2.34328514989629e-30	positive correlation
UKv4_NM_32637	SKP2	0.438124	4.01689370623474e-30	positive correlation
UKv4_A_23_P92895	RBM22	0.4381	4.03985705515418e-30	positive correlation
UKv4_A_23_P39517	SRBD1	0.437953	4.24469368809304e-30	positive correlation
UKv4_A_23_P26557	C16ORF59	0.437426	5.08513163311704e-30	positive correlation
UKv4_A_24_P418498	RBBP4P5	0.437031	5.79932491799752e-30	positive correlation
UKv4_A_23_P46539	PSRC1	0.436978	5.89276927666432e-30	positive correlation
UKv4_A_23_P420256	C2ORF43	0.436575	6.77246133290404e-30	positive correlation
UKv4_A_23_P363174	HIST1H2AL	0.43629	7.46743613870667e-30	positive correlation
UKv4_A_23_P412764	KIAA1958	0.43551	9.79081681938718e-30	positive correlation
UKv4_A_23_P154022	C2ORF44	0.435414	1.01000841507593e-29	positive correlation
UKv4_A_23_P48099	NUP37	0.435362	1.02596821326695e-29	positive correlation
UKv4_A_23_P400794	FBXO45	0.435033	1.14824167211422e-29	positive correlation
UKv4_A_23_P126291	SNRPE	0.433892	1.70100824199371e-29	positive correlation
UKv4_A_23_P153757	LSM4	0.433643	1.85040508377842e-29	positive correlation
UKv4_A_24_P392690	ANP32BP1	0.432984	2.32017935220701e-29	positive correlation
UKv4_A_23_P57306	CHAF1B	0.43293	2.35878420890136e-29	positive correlation
UKv4_A_23_P149664	TMEM183A	0.432826	2.43895762394544e-29	positive correlation
UKv4_A_23_P7101	SLBP	0.432191	3.03166609687828e-29	positive correlation
UKv4_A_23_P107644	SNRPD1	0.431777	3.49002292151727e-29	positive correlation
UKv4_A_24_P934809	CSNK2A2	0.431031	4.50437415652374e-29	positive correlation
UKv4_A_32_P6274	BRD7P2	0.430809	4.8512821877065e-29	positive correlation
UKv4_A_24_P878419	HMGB3P5	0.430552	5.28796842850932e-29	positive correlation
UKv4_A_23_P21966	NSD1	0.429854	6.70517438936553e-29	positive correlation
UKv4_A_23_P160631	CCT3	0.428885	9.32471730447053e-29	positive correlation
UKv4_A_24_P43884	MAPKAP1	0.428885	9.30294875827637e-29	positive correlation
UKv4_A_23_P69877	ZFP62	0.428838	9.43179023057678e-29	positive correlation
UKv4_A_23_P129967	C17ORF53	0.427736	1.37122740358035e-28	positive correlation
UKv4_A_23_P209477	PPM1G	0.427586	1.43942116713899e-28	positive correlation
UKv4_A_23_P148807	CDC7	0.426872	1.83126593055723e-28	positive correlation
UKv4_A_23_P107513	CEP76	0.426398	2.14639473941196e-28	positive correlation
UKv4_A_23_P70148	NNT	0.426224	2.27146422228971e-28	positive correlation
UKv4_A_32_P119174	CENPP	0.426201	2.28384083674359e-28	positive correlation
UKv4_A_23_P82738	RAD54B	0.425754	2.65132677516358e-28	positive correlation
UKv4_A_24_P169148	HMGB1P1	0.424945	3.46936643073517e-28	positive correlation
UKv4_A_23_P47208	BANF1	0.424836	3.59101183228478e-28	positive correlation
UKv4_A_23_P92629	CWC27	0.424032	4.68833201903452e-28	positive correlation
UKv4_A_23_P102235	SNRPG	0.423756	5.13170360344348e-28	positive correlation
UKv4_A_32_P191859	SETD8	0.423559	5.47042571489218e-28	positive correlation
UKv4_A_23_P6624	UMPS	0.422903	6.7891251914296e-28	positive correlation
UKv4_A_23_P46690	TMEM81	0.422859	6.87324587304453e-28	positive correlation
UKv4_A_23_P252362	MRPS30	0.422352	8.11014887810656e-28	positive correlation
UKv4_A_24_P38895	H2AFX	0.42218	8.57115115134688e-28	positive correlation
UKv4_A_23_P203419	FADS1	0.422076	8.85484306804802e-28	positive correlation
UKv4_Hs377074.4	GJC1	0.421607	1.03346632319704e-27	positive correlation
UKv4_A_23_P70328	CENPQ	0.421277	1.15132352625905e-27	positive correlation
UKv4_A_23_P44942	CCDC15	0.421134	1.20467278132576e-27	positive correlation
UKv4_A_23_P50455	POLD1	0.421081	1.22324098781299e-27	positive correlation
UKv4_A_23_P169423	UBE2R2	0.421011	1.24964573387648e-27	positive correlation
UKv4_A_23_P165840	ODC1	0.42096	1.26798761179379e-27	positive correlation
UKv4_A_23_P3302	MNS1	0.420872	1.30295678368675e-27	positive correlation
UKv4_A_23_P250951	SLC26A2	0.420624	1.41170360612607e-27	positive correlation
UKv4_Hs2707.3	GSPT1	0.420378	1.52886823814573e-27	positive correlation
UKv4_A_32_P194264	CHAC2	0.420356	1.53673391985387e-27	positive correlation
UKv4_A_23_P124559	MXD3	0.420018	1.71584782156303e-27	positive correlation
UKv4_A_23_P132138	C21ORF58	0.419862	1.79893498820577e-27	positive correlation
UKv4_A_24_P194000	SAE1	0.41969	1.90031812759497e-27	positive correlation
UKv4_A_24_P29001	LSM3	0.419591	1.95971743101577e-27	positive correlation
UKv4_A_32_P162374	C18ORF54	0.419499	2.01585523671714e-27	positive correlation
UKv4_A_23_P28559	STAMBP	0.419499	2.01176782660894e-27	positive correlation
UKv4_A_24_P942604	SMC1A	0.419077	2.30877294416897e-27	positive correlation
UKv4_A_23_P30264	IPO11	0.41883	2.49933824296405e-27	positive correlation
UKv4_A_23_P132216	SNRPD3	0.418666	2.6336281510702e-27	positive correlation
UKv4_A_23_P39704	SRSF7	0.417959	3.31909037672607e-27	positive correlation
UKv4_A_32_P159150	CHCHD3P3	0.416941	4.63146179740262e-27	positive correlation
UKv4_A_23_P117623	TDP1	0.416808	4.82833096904541e-27	positive correlation
UKv4_A_24_P524452	HIST3H2BB	0.41677	4.87893993967317e-27	positive correlation
UKv4_A_23_P135326	POLE3	0.416671	5.02791517665306e-27	positive correlation
UKv4_A_23_P121602	SAP30	0.416441	5.41235756688639e-27	positive correlation
UKv4_A_24_P944588	ZNF682	0.416418	5.440620185666e-27	positive correlation
UKv4_A_32_P82863	ZNF829	0.416186	5.85814296283265e-27	positive correlation
UKv4_A_23_P42020	BRD7P3	0.416105	6.00351294791049e-27	positive correlation
UKv4_A_23_P165402	SF3B14	0.415901	6.3918225875708e-27	positive correlation
UKv4_A_23_P152487	KARS	0.415657	6.89390056199748e-27	positive correlation
UKv4_A_24_P21056	PHF14	0.415563	7.09439493689795e-27	positive correlation
UKv4_A_23_P39116	LIG1	0.415526	7.16604617421996e-27	positive correlation
UKv4_A_23_P5757	TPRKB	0.415428	7.38274382727587e-27	positive correlation
UKv4_A_23_P46309	RCC1	0.415063	8.30370611655484e-27	positive correlation
UKv4_Hs22985.3	ST8SIA5	0.414789	9.06015600639412e-27	positive correlation
UKv4_A_24_P801264	HMGB1	0.414769	9.10098807274125e-27	positive correlation
UKv4_A_23_P102471	MSH2	0.414668	9.386653617697e-27	positive correlation
UKv4_A_23_P349928	SP100	0.414169	1.09990749264843e-26	positive correlation
UKv4_A_24_P159094	UBR7	0.413969	1.1714068841119e-26	positive correlation
UKv4_A_24_P655268	KRTAP4-7	0.413942	1.17945558164601e-26	positive correlation
UKv4_A_23_P37954	CCNF	0.413725	1.26326964704343e-26	positive correlation
UKv4_A_23_P134910	GGH	0.413434	1.38539102651967e-26	positive correlation
UKv4_A_23_P326691	RBBP4	0.413346	1.4230267890113e-26	positive correlation
UKv4_A_23_P370097	TMEM237	0.413212	1.48289664340852e-26	positive correlation
UKv4_A_24_P148811	RUVBL1	0.413183	1.49403060489502e-26	positive correlation
UKv4_A_24_P151727	NONO	0.412934	1.61657396719685e-26	positive correlation
UKv4_A_23_P93823	RFC2	0.412647	1.7707671911643e-26	positive correlation
UKv4_A_24_P349151	SASS6	0.412632	1.77218888125122e-26	positive correlation
UKv4_A_23_P213441	UTP15	0.412585	1.79539246295469e-26	positive correlation
UKv4_A_24_P204067	NAP1L4P1	0.412382	1.91346656793153e-26	positive correlation
UKv4_A_24_P382001	POLR3K	0.412093	2.0975056630753e-26	positive correlation
UKv4_A_23_P83453	SMARCC1	0.411714	2.36614065530393e-26	positive correlation
UKv4_A_23_P201445	DESI2	0.411502	2.52869603620931e-26	positive correlation
UKv4_A_23_P413761	SRSF3	0.411061	2.90881422813278e-26	positive correlation
UKv4_A_23_P487	UCK2	0.410806	3.15172830897036e-26	positive correlation
UKv4_A_23_P211785	ZNF35	0.410787	3.16485424818397e-26	positive correlation
UKv4_A_23_P21473	CEP70	0.410678	3.27169631398899e-26	positive correlation
UKv4_A_23_P394276	RWDD4	0.410564	3.3867067322744e-26	positive correlation
UKv4_A_23_P73972	GPX7	0.410407	3.55561576765061e-26	positive correlation
UKv4_A_32_P148476	LOC389842	0.410208	3.78304250967584e-26	positive correlation
UKv4_A_23_P141447	RDM1	0.410095	3.91542485809317e-26	positive correlation
UKv4_A_23_P152284	SNRNP25	0.410038	3.97935246995069e-26	positive correlation
UKv4_A_23_P89056	NUP93	0.409899	4.15377039908577e-26	positive correlation
UKv4_A_23_P41280	PAICS	0.409814	4.25994135656366e-26	positive correlation
UKv4_A_24_P373286	CCP110	0.409757	4.33000523001559e-26	positive correlation
UKv4_A_23_P5415	NIF3L1	0.409348	4.9279926056182e-26	positive correlation
UKv4_A_23_P160359	EPB41	0.408805	5.85163675203326e-26	positive correlation
UKv4_A_23_P398770	PWWP2A	0.408727	5.98740205694544e-26	positive correlation
UKv4_A_23_P12733	H2AFY2	0.40851	6.4057293266028e-26	positive correlation
UKv4_A_23_P19061	UBTD2	0.407451	8.96297211688656e-26	positive correlation
UKv4_A_24_P368735	ARL10	0.407434	8.99433765948977e-26	positive correlation
UKv4_A_23_P110699	ZNF300	0.407268	9.46399114560001e-26	positive correlation
UKv4_A_23_P93690	MCM7	0.406688	1.13138608666479e-25	positive correlation
UKv4_A_23_P59192	SNRPC	0.406408	1.23453034840031e-25	positive correlation
UKv4_A_23_P151337	DLEU1	0.406314	1.26701469010941e-25	positive correlation
UKv4_A_23_P110661	SKIV2L2	0.40618	1.31663855322148e-25	positive correlation
UKv4_A_23_P91468	PSMA7	0.405875	1.4448910399386e-25	positive correlation
UKv4_A_23_P106575	GOT2	0.405533	1.60700583771663e-25	positive correlation
UKv4_A_23_P119254	ASF1B	0.405464	1.63971820640112e-25	positive correlation
UKv4_A_23_P114118	SCML2	0.405358	1.69220627463083e-25	positive correlation
UKv4_A_24_P816777	LOC440288	0.40526	1.74235310935642e-25	positive correlation
UKv4_A_23_P141194	ICT1	0.405224	1.75870751894258e-25	positive correlation
UKv4_A_23_P135157	PLAA	0.405002	1.8829709760973e-25	positive correlation
UKv4_A_23_P32558	WDR5	0.404814	1.99420790111012e-25	positive correlation
UKv4_A_23_P328766	ZNF519	0.404557	2.15886925890227e-25	positive correlation
UKv4_A_24_P67681	HMGB3P27	0.404191	2.41806075809611e-25	positive correlation
UKv4_A_32_P145790	LOC728732	0.40396	2.59577686440341e-25	positive correlation
UKv4_A_23_P166333	UFD1L	0.403685	2.82571301720343e-25	positive correlation
UKv4_A_23_P384698	LOC442075	0.40337	3.11358029709046e-25	positive correlation
UKv4_A_23_P139486	CDK2AP1	0.403322	3.15498574559639e-25	positive correlation
UKv4_A_23_P24997	CDK4	0.403178	3.29445790934591e-25	positive correlation
UKv4_A_23_P373119	HMGB3P1	0.403146	3.32234642916121e-25	positive correlation
UKv4_A_23_P116999	GPN3	0.402681	3.83592713907599e-25	positive correlation
UKv4_A_23_P16615	HNRNPM	0.402543	3.99812071158614e-25	positive correlation
UKv4_A_23_P58353	HNRNPD	0.402528	4.00994208329283e-25	positive correlation
UKv4_A_23_P41267	LOC401127	0.402361	4.21776346199013e-25	positive correlation
UKv4_A_32_P95082	CNTLN	0.402226	4.39108733111591e-25	positive correlation
UKv4_A_23_P154675	SNRPB	0.401805	4.98204262496189e-25	positive correlation
UKv4_A_23_P379020	GNRHR2	0.401726	5.09741161167386e-25	positive correlation
UKv4_A_23_P121773	FRG1	0.401641	5.2250399977182e-25	positive correlation
UKv4_A_24_P42681	PSMD2	0.401024	6.32245734698995e-25	positive correlation
UKv4_A_23_P353436	CEP78	0.400554	7.30553035402283e-25	positive correlation
UKv4_A_23_P71558	RECQL4	0.400155	8.25609619497458e-25	positive correlation
UKv4_A_23_P30995	CYB5R4	0.39954	9.97251447826108e-25	positive correlation
UKv4_A_23_P19543	SRPK1	0.399481	1.01385450496851e-24	positive correlation
UKv4_A_23_P258002	CDKN2AIP	0.399454	1.02069211280971e-24	positive correlation
UKv4_A_32_P95914	MMS22L	0.398983	1.17889529780155e-24	positive correlation
UKv4_A_23_P83110	CDK5RAP2	0.398799	1.24572469851893e-24	positive correlation
UKv4_A_24_P166407	HIST1H4B	0.398366	1.41629443668859e-24	positive correlation
UKv4_A_24_P682601	ILF2P2	0.398237	1.47122129457039e-24	positive correlation
UKv4_A_32_P171328	UBE2S	0.398034	1.56358003957059e-24	positive correlation
UKv4_A_24_P113572	PHF21B	0.397658	1.75275286156226e-24	positive correlation
UKv4_A_23_P345591	PSMA2	0.397259	1.97846194364059e-24	positive correlation
UKv4_A_23_P2355	CBX5	0.397014	2.12548877190112e-24	positive correlation
UKv4_Hs77492.1	HNRNPA0	0.396778	2.28159667959603e-24	positive correlation
UKv4_A_23_P29575	MRPS36	0.396695	2.33653739622359e-24	positive correlation
UKv4_A_24_P289504	SETP22	0.396523	2.45902469629211e-24	positive correlation
UKv4_A_23_P58466	SMN2	0.396516	2.45965569380765e-24	positive correlation
UKv4_A_24_P347704	CTCF	0.396424	2.52537350263942e-24	positive correlation
UKv4_A_24_P393811	TMCO1	0.396195	2.70486588798482e-24	positive correlation
UKv4_A_23_P67278	ZNF443	0.39593	2.92306279841243e-24	positive correlation
UKv4_A_24_P203668	SP3P	0.395422	3.409240178339e-24	positive correlation
UKv4_A_23_P117494	MTHFD1	0.395171	3.67414215494818e-24	positive correlation
UKv4_A_23_P31073	MYB	0.394872	4.01923947000113e-24	positive correlation
UKv4_A_24_P198355	NEDD1	0.39485	4.03891095348058e-24	positive correlation
UKv4_A_23_P33914	NUP62CL	0.394671	4.25781400446313e-24	positive correlation
UKv4_A_23_P390876	MBLAC2	0.394419	4.59023490919358e-24	positive correlation
UKv4_A_23_P130064	SNF8	0.394124	5.01385546300849e-24	positive correlation
UKv4_A_23_P129014	EFCAB11	0.394096	5.04769897326463e-24	positive correlation
UKv4_A_23_P30307	MED7	0.394079	5.06419133034146e-24	positive correlation
UKv4_A_23_P54720	C4ORF46	0.393408	6.1996501635586e-24	positive correlation
UKv4_A_23_P96087	H1FX	0.393251	6.49121240159363e-24	positive correlation
UKv4_Hs49573.3	C5ORF63	0.392297	8.65199585520982e-24	positive correlation
UKv4_A_24_P352445	MRPL42	0.391878	9.80498355313056e-24	positive correlation
UKv4_A_24_P305764	SMS	0.391199	1.19930451626269e-23	positive correlation
UKv4_A_23_P20823	WDR34	0.391065	1.24442793571543e-23	positive correlation
UKv4_A_23_P133582	ETF1	0.390799	1.34584038047454e-23	positive correlation
UKv4_A_23_P151106	PHB2	0.390743	1.36640154969079e-23	positive correlation
UKv4_A_23_P129301	HAUS2	0.390654	1.40135510268653e-23	positive correlation
UKv4_A_23_P360983	NDUFAF2	0.390448	1.48823803780172e-23	positive correlation
UKv4_A_23_P346302	ZMAT2	0.390239	1.58189273244906e-23	positive correlation
UKv4_A_24_P286345	ZBTB2	0.390214	1.5911457247027e-23	positive correlation
UKv4_A_23_P105583	RHNO1	0.390158	1.6158292423973e-23	positive correlation
UKv4_A_24_P169976	HMGB1P16	0.389835	1.77740314602732e-23	positive correlation
UKv4_A_23_P37636	FAM96A	0.389691	1.85254697846419e-23	positive correlation
UKv4_A_23_P7732	CETN3	0.389522	1.94531186173449e-23	positive correlation
UKv4_A_23_P1199	NUDT5	0.38941	2.00841745976874e-23	positive correlation
UKv4_A_24_P376707	HDGF	0.3894	2.01118144868359e-23	positive correlation
UKv4_A_32_P184796	RPLP0	0.389333	2.04848772618068e-23	positive correlation
UKv4_A_23_P257250	KIAA0922	0.389329	2.04755026290719e-23	positive correlation
UKv4_A_32_P43217	PSMA6	0.389057	2.21763873156464e-23	positive correlation
UKv4_A_23_P138631	SMC3	0.3888	2.39093914371333e-23	positive correlation
UKv4_A_23_P7976	HIST1H1E	0.388642	2.50220602763993e-23	positive correlation
UKv4_A_23_P10966	GABRB3	0.388535	2.57947307093706e-23	positive correlation
UKv4_A_23_P151649	APEX1	0.388481	2.61670742046071e-23	positive correlation
UKv4_A_23_P37347	SNW1	0.387817	3.17483724938092e-23	positive correlation
UKv4_A_23_P121956	THG1L	0.38779	3.1945440341558e-23	positive correlation
UKv4_A_23_P502425	MRPL47	0.38771	3.26637340461997e-23	positive correlation
UKv4_A_23_P93750	LSM5	0.387703	3.26829661630495e-23	positive correlation
UKv4_A_23_P123308	TEX15	0.387193	3.77973860829577e-23	positive correlation
UKv4_A_23_P207811	PAIP1	0.386934	4.07475996118978e-23	positive correlation
UKv4_A_23_P320290	ZNF827	0.38643	4.70982983322902e-23	positive correlation
UKv4_A_23_P162525	UTP20	0.386011	5.32411254113454e-23	positive correlation
UKv4_A_23_P12874	GTPBP4	0.385943	5.42327216819029e-23	positive correlation
UKv4_A_23_P200493	LBR	0.385773	5.68453576878198e-23	positive correlation
UKv4_A_24_P123347	PPAT	0.385748	5.71761456655929e-23	positive correlation
UKv4_A_23_P13663	FAM60A	0.385704	5.78264215431673e-23	positive correlation
UKv4_A_23_P30474	WDR70	0.385515	6.10533005555931e-23	positive correlation
UKv4_A_23_P218456	ILF3	0.385507	6.11126574801672e-23	positive correlation
UKv4_A_23_P52082	INTS7	0.385476	6.15744479988258e-23	positive correlation
UKv4_A_23_P313828	CENPV	0.385443	6.20859458311631e-23	positive correlation
UKv4_A_32_P126311	SLC38A9	0.385183	6.69342182313571e-23	positive correlation
UKv4_A_23_P43613	NDUFB6	0.385065	6.90761273509937e-23	positive correlation
UKv4_A_23_P3502	ZC3H18	0.384852	7.34472320830759e-23	positive correlation
UKv4_A_24_P363477	FTSJ2	0.384442	8.26302347982908e-23	positive correlation
UKv4_A_23_P98898	CDK2	0.38443	8.27931258557922e-23	positive correlation
UKv4_A_23_P424126	ZNF354C	0.384397	8.34606909159624e-23	positive correlation
UKv4_A_23_P250404	RAD50	0.384189	8.86008665976186e-23	positive correlation
UKv4_A_23_P28733	RBL1	0.384124	9.01745354565647e-23	positive correlation
UKv4_A_23_P97749	DHX9	0.384116	9.02383531735542e-23	positive correlation
UKv4_A_23_P205007	IPO5	0.384041	9.20919863637558e-23	positive correlation
UKv4_A_23_P166135	XRN2	0.383943	9.46446841992961e-23	positive correlation
UKv4_A_23_P385034	E2F3	0.38367	1.02227850767109e-22	positive correlation
UKv4_A_23_P213966	TIGD6	0.383653	1.02592465650125e-22	positive correlation
UKv4_A_23_P102420	CCT4	0.383585	1.0449131005061e-22	positive correlation
UKv4_A_23_P110076	WDR53	0.383034	1.22634449628655e-22	positive correlation
UKv4_A_23_P120942	XRCC6	0.381658	1.82815187717919e-22	positive correlation
UKv4_A_32_P101301	USP39	0.381633	1.83837395920985e-22	positive correlation
UKv4_A_23_P121222	RAD18	0.381632	1.83635043282021e-22	positive correlation
UKv4_A_24_P195621	LOC341056	0.381605	1.84824881392434e-22	positive correlation
UKv4_A_23_P67771	BARD1	0.381188	2.08366378400188e-22	positive correlation
UKv4_A_23_P99138	MRPL51	0.380719	2.38489680545415e-22	positive correlation
UKv4_A_32_P99097	TNPO1	0.380713	2.38507839959624e-22	positive correlation
UKv4_A_32_P127997	LOC644656	0.380661	2.41770614199469e-22	positive correlation
UKv4_A_24_P381029	GLRX3	0.380232	2.73440784735743e-22	positive correlation
UKv4_A_23_P1387	ARHGAP19	0.380168	2.78142880600366e-22	positive correlation
UKv4_A_23_P116387	INCENP	0.380161	2.78257874247325e-22	positive correlation
UKv4_A_23_P324304	ALK	0.379951	2.95348196432351e-22	positive correlation
UKv4_A_24_P222300	FNIP1	0.379605	3.25517395474483e-22	positive correlation
UKv4_A_23_P110643	CDKL3	0.379549	3.30316683399038e-22	positive correlation
UKv4_A_23_P9362	PSMB7	0.379405	3.43828153791079e-22	positive correlation
UKv4_A_23_P140960	NDUFAB1	0.379312	3.52713312356217e-22	positive correlation
UKv4_A_23_P116376	CPSF7	0.378902	3.95943606593719e-22	positive correlation
UKv4_A_23_P58489	FASTKD3	0.378543	4.38467648003839e-22	positive correlation
UKv4_A_23_P81612	SRP19	0.378478	4.46160650934089e-22	positive correlation
UKv4_A_23_P252371	RBBP8	0.378077	4.99287492701185e-22	positive correlation
UKv4_A_23_P377115	MCC	0.377872	5.2887321126675e-22	positive correlation
UKv4_A_24_P101261	LOC402216	0.377539	5.80260057548571e-22	positive correlation
UKv4_A_23_P117933	GCSH	0.377295	6.20654576046521e-22	positive correlation
UKv4_A_24_P132950	NAP1L4	0.377131	6.49571186712249e-22	positive correlation
UKv4_A_23_P69988	RARS	0.376883	6.9657616959368e-22	positive correlation
UKv4_A_23_P338505	C19ORF40	0.376737	7.25213247022982e-22	positive correlation
UKv4_A_24_P67748	RBBP4P3	0.376724	7.26855461265991e-22	positive correlation
UKv4_A_23_P154447	NOP58	0.376379	8.01174790424697e-22	positive correlation
UKv4_A_32_P152348	HIST1H2BD	0.375821	9.3724613013052e-22	positive correlation
UKv4_A_23_P346206	RAE1	0.37579	9.44065772105626e-22	positive correlation
UKv4_A_23_P21409	CEP63	0.375684	9.71720162779955e-22	positive correlation
UKv4_A_23_P137057	SLC25A5	0.375562	1.00471144614997e-21	positive correlation
UKv4_A_23_P69695	CISD2	0.375369	1.05873797457844e-21	positive correlation
UKv4_A_24_P373312	NFATC3	0.375281	1.08393229628473e-21	positive correlation
UKv4_A_24_P124992	PSMA4	0.375263	1.08803038276299e-21	positive correlation
UKv4_A_24_P193570	CNOT1	0.375078	1.1435035905911e-21	positive correlation
UKv4_A_24_P234214	HNRPLL	0.375073	1.14368114719379e-21	positive correlation
UKv4_A_23_P202458	ZNF22	0.37495	1.18093092241713e-21	positive correlation
UKv4_A_23_P165574	IWS1	0.374916	1.19073238810996e-21	positive correlation
UKv4_A_23_P50897	MKI67IP	0.374804	1.2260460691052e-21	positive correlation
UKv4_A_23_P157215	BZW2	0.374612	1.29303011072262e-21	positive correlation
UKv4_A_23_P34877	RBM15	0.374305	1.40688857462792e-21	positive correlation
UKv4_A_23_P201887	RBBP5	0.373495	1.76546767244982e-21	positive correlation
UKv4_A_23_P144944	SMAD5	0.373435	1.79111538379164e-21	positive correlation
UKv4_A_23_P314591	NFYB	0.373301	1.85733658871321e-21	positive correlation
UKv4_A_24_P371758	MRPL36	0.373242	1.88594819932533e-21	positive correlation
UKv4_A_23_P328511	HSBP1	0.372786	2.14017308123239e-21	positive correlation
UKv4_A_32_P233877	XKR5	0.372556	2.28056763869136e-21	positive correlation
UKv4_A_23_P133995	PPIL1	0.372523	2.29860768476261e-21	positive correlation
UKv4_A_23_P92842	SAR1B	0.372422	2.36166093436104e-21	positive correlation
UKv4_A_24_P372123	METTL2B	0.372415	2.36315708792206e-21	positive correlation
UKv4_A_24_P63608	NHP2	0.372372	2.38858405158727e-21	positive correlation
UKv4_A_23_P159650	COX7B	0.371987	2.65938689870161e-21	positive correlation
UKv4_A_23_P17144	GPN1	0.371968	2.66608508924104e-21	positive correlation
UKv4_A_23_P344281	ZIK1	0.371137	3.36452157402071e-21	positive correlation
UKv4_A_32_P106732	FANCM	0.370865	3.61691201137783e-21	positive correlation
UKv4_A_23_P144311	POLR2B	0.370753	3.72748823051183e-21	positive correlation
UKv4_A_23_P110811	COX7C	0.37064	3.84140862173265e-21	positive correlation
UKv4_A_23_P45396	HSD17B10	0.370624	3.85355921765296e-21	positive correlation
UKv4_A_32_P42197	HNRNPA1	0.370462	4.02740725030244e-21	positive correlation
UKv4_A_23_P29318	SAMM50	0.370363	4.12957930824627e-21	positive correlation
UKv4_A_23_P69784	THAP9	0.370109	4.42876351957195e-21	positive correlation
UKv4_A_23_P45699	FUBP1	0.370095	4.44014827260572e-21	positive correlation
UKv4_A_23_P67725	LMNB2	0.36993	4.64375445655509e-21	positive correlation
UKv4_A_23_P99837	CPSF2	0.369818	4.78522399023684e-21	positive correlation
UKv4_A_24_P190168	TMEM97	0.369707	4.92833379645966e-21	positive correlation
UKv4_A_23_P33433	MAZ	0.369434	5.31313396435618e-21	positive correlation
UKv4_A_23_P102320	NUP35	0.369374	5.39482954866831e-21	positive correlation
UKv4_A_23_P390744	FOPNL	0.369314	5.46466807006268e-21	positive correlation
UKv4_A_23_P149476	EFCAB2	0.369038	5.88529789463203e-21	positive correlation
UKv4_A_23_P369210	CLCN5	0.368863	6.17294693645304e-21	positive correlation
UKv4_A_23_P13899	GAPDH	0.368717	6.42030686310438e-21	positive correlation
UKv4_A_23_P34767	YBX1	0.368255	7.27279917017589e-21	positive correlation
UKv4_A_23_P155147	ZBED4	0.368231	7.31103276550455e-21	positive correlation
UKv4_A_23_P76799	BAZ1A	0.367986	7.81735422704378e-21	positive correlation
UKv4_A_24_P63969	NAA38	0.36791	7.97241796975641e-21	positive correlation
UKv4_A_23_P215976	CCNE2	0.367908	7.96605604254252e-21	positive correlation
UKv4_A_24_P187407	HMGN2P4	0.367571	8.71444585734822e-21	positive correlation
UKv4_A_23_P256716	SMARCA5	0.367487	8.90762402468673e-21	positive correlation
UKv4_A_23_P45345	HTATSF1	0.367331	9.29069860193541e-21	positive correlation
UKv4_A_23_P118643	EIF4E	0.367278	9.41608271305734e-21	positive correlation
UKv4_A_32_P11499	UBE2N	0.367135	9.78265767734731e-21	positive correlation
UKv4_A_23_P323488	ERCC6L2	0.367008	1.01211924600985e-20	positive correlation
UKv4_A_32_P224566	LIN28B	0.366998	1.01339751140892e-20	positive correlation
UKv4_A_24_P724040	LOC729200	0.366886	1.04400574633272e-20	positive correlation
UKv4_A_32_P139079	SERBP1	0.366845	1.05475747240687e-20	positive correlation
UKv4_A_24_P287756	NUDT21	0.366796	1.06767341780404e-20	positive correlation
UKv4_A_23_P333484	HIST1H3H	0.366647	1.11104001480594e-20	positive correlation
UKv4_A_23_P327426	TIPRL	0.366618	1.11850442499551e-20	positive correlation
UKv4_A_23_P137578	FBXO28	0.366536	1.14271010785517e-20	positive correlation
UKv4_A_24_P288754	PIGA	0.36633	1.2081371106036e-20	positive correlation
UKv4_A_23_P120316	MTHFD2	0.366068	1.29557685506195e-20	positive correlation
UKv4_A_23_P66158	C16ORF88	0.365968	1.33013997357221e-20	positive correlation
UKv4_A_23_P432034	CCDC117	0.365912	1.3492547201266e-20	positive correlation
UKv4_A_23_P33216	ATP5B	0.365892	1.35492141337781e-20	positive correlation
UKv4_A_23_P58606	CCNG1	0.365826	1.37808789991567e-20	positive correlation
UKv4_A_23_P133315	ZNF131	0.365545	1.48724688374528e-20	positive correlation
UKv4_A_23_P26184	DET1	0.365544	1.48542025699404e-20	positive correlation
UKv4_A_24_P321626	POLR3B	0.365281	1.59334320376019e-20	positive correlation
UKv4_A_23_P14062	NUP107	0.365208	1.62335007205452e-20	positive correlation
UKv4_A_23_P14482	C14ORF166	0.364954	1.73648646184396e-20	positive correlation
UKv4_A_23_P137143	DKC1	0.364895	1.76285367571283e-20	positive correlation
UKv4_A_23_P122443	HIST1H1C	0.364825	1.79483883313013e-20	positive correlation
UKv4_A_24_P940125	CNOT6	0.364702	1.85140891246426e-20	positive correlation
UKv4_A_24_P237753	NUP188	0.364424	1.99579726815681e-20	positive correlation
UKv4_A_23_P142045	PRDX2	0.36442	1.99563253065876e-20	positive correlation
UKv4_A_24_P390070	SRSF9	0.363732	2.40426761612127e-20	positive correlation
UKv4_A_23_P128734	ERH	0.363563	2.51496152585302e-20	positive correlation
UKv4_A_24_P944040	RRP1B	0.363422	2.61043604143037e-20	positive correlation
UKv4_A_32_P164522	SKA2	0.363405	2.61928983957236e-20	positive correlation
UKv4_A_32_P8015	HNRNPA1L2	0.363379	2.63461170663716e-20	positive correlation
UKv4_A_23_P54179	ZNF410	0.363345	2.65576331155558e-20	positive correlation
UKv4_A_24_P250335	SNRPA	0.363164	2.78690675941021e-20	positive correlation
UKv4_A_23_P71644	FANCG	0.363	2.9110612756022e-20	positive correlation
UKv4_A_23_P90079	ZNF799	0.362965	2.93542425457267e-20	positive correlation
UKv4_A_23_P71146	POLD2	0.36272	3.13501074123311e-20	positive correlation
UKv4_A_23_P106162	MIS18BP1	0.362675	3.169189978821e-20	positive correlation
UKv4_A_32_P140030	FOXN4	0.362429	3.37289503392447e-20	positive correlation
UKv4_A_24_P244699	NUDT15	0.362264	3.52330405723965e-20	positive correlation
UKv4_A_32_P201773	AMMECR1	0.362132	3.64768192114571e-20	positive correlation
UKv4_A_24_P360078	LRBA	0.362099	3.67618642893206e-20	positive correlation
UKv4_A_23_P3979	MRPS7	0.362037	3.7345474623279e-20	positive correlation
UKv4_A_23_P112652	CNOT10	0.361915	3.85525158975516e-20	positive correlation
UKv4_A_23_P435944	ZNF530	0.361598	4.18693453546942e-20	positive correlation
UKv4_A_23_P3527	POLR2C	0.361127	4.73620695363023e-20	positive correlation
UKv4_A_23_P251095	PDHA1	0.3611	4.7643500499142e-20	positive correlation
UKv4_A_24_P375076	RBBP4P4	0.361012	4.873709053082e-20	positive correlation
UKv4_A_32_P216426	LOC391670	0.360977	4.91368201812935e-20	positive correlation
UKv4_A_23_P54900	UBN1	0.360957	4.93469508201752e-20	positive correlation
UKv4_A_24_P306355	GAPDHP64	0.360747	5.21758170011513e-20	positive correlation
UKv4_A_23_P355385	PPP6C	0.360569	5.46290134481299e-20	positive correlation
UKv4_A_23_P151856	CTDSPL2	0.360394	5.71356017194495e-20	positive correlation
UKv4_A_24_P273865	MED20	0.360174	6.05638776007828e-20	positive correlation
UKv4_A_23_P155103	ADSL	0.359822	6.65387643895607e-20	positive correlation
UKv4_A_23_P87580	ANP32D	0.359814	6.65935796380938e-20	positive correlation
UKv4_A_24_P398585	UNG	0.359806	6.66563465263944e-20	positive correlation
UKv4_A_23_P114232	PRDX4	0.35976	6.74198012027065e-20	positive correlation
UKv4_A_32_P182439	POLD3	0.359487	7.23067452344129e-20	positive correlation
UKv4_A_23_P98483	ZBED5	0.359272	7.64514937414836e-20	positive correlation
UKv4_A_23_P129606	DDX19A	0.359128	7.93713144098334e-20	positive correlation
UKv4_A_32_P37143	GAS2L3	0.359034	8.13188574187439e-20	positive correlation
UKv4_A_23_P10305	CTPS2	0.358895	8.43014368674689e-20	positive correlation
UKv4_A_23_P86386	ZNF669	0.35881	8.61648267115888e-20	positive correlation
UKv4_A_24_P183375	PPP2CA	0.358792	8.6465352796652e-20	positive correlation
UKv4_A_23_P151634	SUPT16H	0.358737	8.76726719613763e-20	positive correlation
UKv4_A_32_P63913	SF3A3	0.358136	1.02897493499618e-19	positive correlation
UKv4_A_23_P210747	TRMT6	0.35799	1.06911507524359e-19	positive correlation
UKv4_A_23_P41380	ABCE1	0.357955	1.0777587300132e-19	positive correlation
UKv4_A_23_P319633	ZDHHC15	0.357637	1.17086418733373e-19	positive correlation
UKv4_A_23_P218608	EIF5B	0.357293	1.28236679695556e-19	positive correlation
UKv4_A_24_P270525	GTF2A2	0.357207	1.30947411468086e-19	positive correlation
UKv4_A_24_P294719	FAF2	0.357103	1.3446992662758e-19	positive correlation
UKv4_A_23_P118038	NUTF2	0.357093	1.34686044944664e-19	positive correlation
UKv4_A_23_P215675	COA1	0.357068	1.35412528746066e-19	positive correlation
UKv4_A_24_P677783	LINC00691	0.35706	1.35556677977628e-19	positive correlation
UKv4_A_23_P104138	ZNF678	0.356889	1.41713570537609e-19	positive correlation
UKv4_A_24_P785293	SNHG1	0.356056	1.76621080877749e-19	positive correlation
UKv4_A_23_P124122	PXMP2	0.355628	1.97688096999264e-19	positive correlation
UKv4_A_23_P337201	SRP72	0.355314	2.14675342673341e-19	positive correlation
UKv4_A_24_P674479	FAM122C	0.355272	2.16857760756905e-19	positive correlation
UKv4_A_23_P390190	NUPL1	0.355235	2.18714631479462e-19	positive correlation
UKv4_A_23_P100355	PPP4C	0.354979	2.3382910250606e-19	positive correlation
UKv4_A_24_P255845	SUPT16HP	0.354841	2.41990797789037e-19	positive correlation
UKv4_A_24_P118946	HMGB1P25	0.354753	2.47460138549834e-19	positive correlation
UKv4_A_23_P341275	POP1	0.354555	2.60489818152019e-19	positive correlation
UKv4_A_23_P56069	LSM14A	0.354523	2.62383080642674e-19	positive correlation
UKv4_A_23_P53541	CHD4	0.354457	2.6670946880597e-19	positive correlation
UKv4_A_23_P95764	PRPS1	0.354457	2.66434968045145e-19	positive correlation
UKv4_A_23_P339480	HAT1	0.354417	2.68911426249474e-19	positive correlation
UKv4_A_23_P21033	GMPS	0.354122	2.90123029685307e-19	positive correlation
UKv4_A_23_P170467	USP3	0.354073	2.93577031883024e-19	positive correlation
UKv4_A_23_P114282	MCTS1	0.353964	3.01825674981921e-19	positive correlation
UKv4_A_23_P202594	MCMBP	0.3539	3.06640474348357e-19	positive correlation
UKv4_A_23_P87513	ATP6V0A2	0.353869	3.08841116175571e-19	positive correlation
UKv4_A_23_P102582	C20ORF24	0.353727	3.20257175534016e-19	positive correlation
UKv4_A_23_P125596	RPS6KA6	0.352779	4.1033598686476e-19	positive correlation
UKv4_A_23_P120237	STARD7	0.352768	4.11026334367603e-19	positive correlation
UKv4_A_23_P147185	CANX	0.352466	4.44079999538624e-19	positive correlation
UKv4_A_23_P48414	CCNA1	0.352379	4.53838810921772e-19	positive correlation
UKv4_A_23_P51690	RHBG	0.352206	4.74408070992407e-19	positive correlation
UKv4_A_23_P91769	NDUFA6	0.352139	4.82352038642771e-19	positive correlation
UKv4_A_23_P69452	DBR1	0.352065	4.90683001663797e-19	positive correlation
UKv4_A_23_P74034	CACYBP	0.351934	5.06752017318909e-19	positive correlation
UKv4_A_23_P203283	QSER1	0.351808	5.23173026577157e-19	positive correlation
UKv4_A_23_P256223	VBP1	0.351802	5.23458515764535e-19	positive correlation
UKv4_A_23_P112412	TEX10	0.351304	5.9321160089154e-19	positive correlation
UKv4_A_23_P157072	EIF3B	0.351292	5.94293724315991e-19	positive correlation
UKv4_A_23_P24176	CCNJ	0.351137	6.17678658044065e-19	positive correlation
UKv4_A_32_P701268	MED12L	0.350978	6.43119649759023e-19	positive correlation
UKv4_A_24_P49747	HMGB3P24	0.350812	6.70970386984344e-19	positive correlation
UKv4_A_23_P395374	HIST1H4D	0.35073	6.84804913522097e-19	positive correlation
UKv4_A_24_P324250	GOT2P4	0.350637	7.00832180395792e-19	positive correlation
UKv4_A_24_P26170	VPRBP	0.350612	7.04679644716692e-19	positive correlation
UKv4_A_32_P162306	LOC440577	0.350588	7.0826950345612e-19	positive correlation
UKv4_A_23_P9603	PRKDC	0.350408	7.41654313456833e-19	positive correlation
UKv4_A_24_P274640	GTF2H2C	0.350274	7.66236329956839e-19	positive correlation
UKv4_A_24_P230248	RPLP0P4	0.349935	8.35340254309226e-19	positive correlation
UKv4_A_32_P375286	ZNF660	0.349892	8.43025190452343e-19	positive correlation
UKv4_A_23_P361381	DMC1	0.349716	8.80539406678361e-19	positive correlation
UKv4_A_23_P339633	CCDC75	0.34965	8.94785039775925e-19	positive correlation
UKv4_A_24_P323932	U2SURP	0.349551	9.17350483210057e-19	positive correlation
UKv4_A_23_P144697	RAD1	0.349366	9.5832117996204e-19	positive correlation
UKv4_A_24_P121271	CPSF6	0.349257	9.84741958078719e-19	positive correlation
UKv4_A_23_P125829	PGK1	0.349052	1.03755284475943e-18	positive correlation
UKv4_A_24_P98047	SLC16A10	0.348963	1.06073621876997e-18	positive correlation
UKv4_A_23_P15857	PPP4R1	0.348681	1.14013409582121e-18	positive correlation
UKv4_A_23_P205449	CDCA4	0.348553	1.17740604338724e-18	positive correlation
UKv4_A_23_P163059	PCNXL4	0.348237	1.27399370206746e-18	positive correlation
UKv4_A_24_P311845	SLC2A3P1	0.347677	1.4711493534935e-18	positive correlation
UKv4_A_23_P39616	ORC2	0.347663	1.4732007720314e-18	positive correlation
UKv4_A_32_P4943	GUF1	0.347506	1.53265066604655e-18	positive correlation
UKv4_A_23_P100576	PSMB3	0.347178	1.66456529191842e-18	positive correlation
UKv4_A_23_P347194	LOC646903	0.346291	2.08107338382253e-18	positive correlation
UKv4_A_23_P124733	COQ2	0.346195	2.13113315966821e-18	positive correlation
UKv4_A_23_P318904	SERTAD4	0.346064	2.20175813008167e-18	positive correlation
UKv4_A_23_P44643	ANAPC7	0.34599	2.24178189331029e-18	positive correlation
UKv4_A_23_P104451	DDX50	0.345925	2.2768688652731e-18	positive correlation
UKv4_A_23_P216355	TONSL	0.345829	2.33145064269041e-18	positive correlation
UKv4_A_24_P280873	ADH5P4	0.345687	2.41290589838704e-18	positive correlation
UKv4_A_32_P54544	CCT6A	0.345594	2.46577331091967e-18	positive correlation
UKv4_A_23_P99172	CCDC77	0.34558	2.47233423529675e-18	positive correlation
UKv4_A_23_P84821	MRPL1	0.345455	2.54741533348452e-18	positive correlation
UKv4_A_24_P353912	GNAI3	0.345411	2.57385707278653e-18	positive correlation
UKv4_A_23_P64010	MTCH2	0.345277	2.65500524070052e-18	positive correlation
UKv4_A_23_P148821	DPH5	0.344836	2.96701422069296e-18	positive correlation
UKv4_Hs44307.1	GSTCD	0.344425	3.29196721835137e-18	positive correlation
UKv4_A_23_P213551	CSNK1A1	0.344409	3.30276521161554e-18	positive correlation
UKv4_A_23_P27167	RNASEH1	0.344338	3.35242744300606e-18	positive correlation
UKv4_A_32_P208178	RPS3A	0.344215	3.45599309039454e-18	positive correlation
UKv4_A_23_P403521	YAE1D1	0.344152	3.5079432600577e-18	positive correlation
UKv4_A_23_P254702	DEK	0.344097	3.54656394921367e-18	positive correlation
UKv4_A_23_P48175	TMEM106C	0.343739	3.86997664957919e-18	positive correlation
UKv4_A_23_P36665	CRY1	0.343718	3.88670618742846e-18	positive correlation
UKv4_A_23_P77776	SRSF2	0.343715	3.88555285646379e-18	positive correlation
UKv4_A_23_P7282	ELMOD2	0.34356	4.03811935126095e-18	positive correlation
UKv4_A_23_P167227	HADH	0.343054	4.57951747574954e-18	positive correlation
UKv4_A_23_P258367	GLE1	0.342848	4.81626545512004e-18	positive correlation
UKv4_A_23_P70168	TARS	0.342718	4.96333038059219e-18	positive correlation
UKv4_Hs286148.2	STAG1	0.342274	5.54294408225957e-18	positive correlation
UKv4_A_23_P366216	HIST1H2BH	0.342219	5.61637537047369e-18	positive correlation
UKv4_A_23_P118353	SRP68	0.342215	5.61608428248402e-18	positive correlation
UKv4_A_24_P398972	COQ7	0.342201	5.63039807092157e-18	positive correlation
UKv4_A_23_P167711	MFAP3	0.342185	5.64675051976514e-18	positive correlation
UKv4_A_24_P603890	SLC25A5P7	0.341705	6.36487963187595e-18	positive correlation
UKv4_A_23_P87591	YEATS4	0.341517	6.66830115671464e-18	positive correlation
UKv4_A_24_P255473	SRSF9P1	0.341338	6.96271776282721e-18	positive correlation
UKv4_A_24_P489639	LOC120449	0.341281	7.0562206225399e-18	positive correlation
UKv4_A_23_P133365	TCERG1	0.341097	7.37817636097079e-18	positive correlation
UKv4_A_23_P140111	MARK3	0.341013	7.5288220399139e-18	positive correlation
UKv4_A_23_P253412	MRPL50	0.340896	7.74730253447104e-18	positive correlation
UKv4_A_23_P500390	DONSON	0.340606	8.30905302036676e-18	positive correlation
UKv4_A_23_P83736	ING2	0.340507	8.50296502975155e-18	positive correlation
UKv4_A_23_P210726	CDC25B	0.34028	8.99426512400057e-18	positive correlation
UKv4_A_23_P55064	WRAP53	0.340231	9.08755644479809e-18	positive correlation
UKv4_A_23_P167444	NSA2	0.34019	9.16411158163898e-18	positive correlation
UKv4_A_24_P233878	GDAP2	0.340083	9.4045588770025e-18	positive correlation
UKv4_A_23_P146997	TXLNG	0.339962	9.68491725567158e-18	positive correlation
UKv4_A_23_P167997	HIST1H2BG	0.339838	9.98323806907357e-18	positive correlation
UKv4_A_23_P129778	MKS1	0.339587	1.05905397692993e-17	positive correlation
UKv4_A_24_P407930	SEH1L	0.339301	1.13457058434402e-17	positive correlation
UKv4_A_23_P151159	TCHP	0.339246	1.1491398720499e-17	positive correlation
UKv4_A_23_P54626	CIRH1A	0.339151	1.17583275460897e-17	positive correlation
UKv4_A_23_P92967	MOCS2	0.339125	1.18223598372581e-17	positive correlation
UKv4_A_32_P186027	ANP32A	0.339007	1.21549053846306e-17	positive correlation
UKv4_A_23_P141549	RPS7	0.339001	1.21600943355283e-17	positive correlation
UKv4_A_24_P902052	DANCR	0.338811	1.27404146083753e-17	positive correlation
UKv4_A_23_P117558	FKBP3	0.338773	1.28514947871185e-17	positive correlation
UKv4_A_23_P68824	SMARCB1	0.338445	1.38843351767529e-17	positive correlation
UKv4_A_23_P24763	RPS13	0.338302	1.43462729639801e-17	positive correlation
UKv4_A_24_P364335	CLEC2D	0.338296	1.43550180326889e-17	positive correlation
UKv4_A_23_P106998	MRPS23	0.338255	1.44739526907521e-17	positive correlation
UKv4_A_23_P111037	HIST1H3A	0.338127	1.49297335925563e-17	positive correlation
UKv4_A_24_P181585	LRRC59	0.338087	1.50647146954354e-17	positive correlation
UKv4_A_23_P148484	RLIM	0.338063	1.51435492417903e-17	positive correlation
UKv4_A_23_P99604	G2E3	0.338023	1.52801492746203e-17	positive correlation
UKv4_A_24_P108301	RTTN	0.337684	1.66129516174931e-17	positive correlation
UKv4_A_32_P46765	C12ORF29	0.337519	1.72790318675876e-17	positive correlation
UKv4_A_23_P402081	HIST1H2BN	0.337473	1.74627515537926e-17	positive correlation
UKv4_A_23_P84070	LARP7	0.337468	1.74652849041254e-17	positive correlation
UKv4_A_23_P422193	SUV39H1	0.33742	1.76591080756388e-17	positive correlation
UKv4_A_23_P203949	DDX11	0.337373	1.78517235727372e-17	positive correlation
UKv4_A_23_P127233	SMNDC1	0.337364	1.78716872431274e-17	positive correlation
UKv4_A_23_P170774	E2F6	0.336896	2.0007879115153e-17	positive correlation
UKv4_A_24_P356218	ARL6IP1	0.336705	2.09404492382129e-17	positive correlation
UKv4_A_23_P144264	TOMM70A	0.336332	2.29059618915066e-17	positive correlation
UKv4_A_23_P321452	PDZD8	0.336225	2.35013395681326e-17	positive correlation
UKv4_A_23_P80321	POLR2F	0.336179	2.37485272081357e-17	positive correlation
UKv4_A_23_P45726	HNRNPR	0.335932	2.52037237743034e-17	positive correlation
UKv4_A_23_P106859	EMC8	0.33588	2.54776463425169e-17	positive correlation
UKv4_A_23_P25305	ASCL1	0.335814	2.58778824910265e-17	positive correlation
UKv4_A_23_P132438	MSL2	0.335806	2.59060400404193e-17	positive correlation
UKv4_A_24_P402415	SYT14	0.335753	2.62183354139203e-17	positive correlation
UKv4_A_23_P109733	SPICE1	0.335743	2.6259341101725e-17	positive correlation
UKv4_A_23_P88194	GEMIN2	0.335651	2.68402779539055e-17	positive correlation
UKv4_A_32_P93852	BOD1	0.33542	2.83159812133471e-17	positive correlation
UKv4_A_23_P218158	SMEK1	0.33459	3.46328550095433e-17	positive correlation
UKv4_A_23_P143474	ATP5O	0.334566	3.48020994425859e-17	positive correlation
UKv4_A_23_P63655	ATP5C1	0.334516	3.52046853972707e-17	positive correlation
UKv4_A_23_P427039	NANP	0.334471	3.55615109433849e-17	positive correlation
UKv4_A_23_P160449	PPP1R15B	0.334392	3.61646966534906e-17	positive correlation
UKv4_A_23_P141434	ACACA	0.334223	3.76331279302312e-17	positive correlation
UKv4_A_32_P219116	CENPJ	0.334051	3.91841277503642e-17	positive correlation
UKv4_A_23_P18824	PAPD7	0.334013	3.95231301554525e-17	positive correlation
UKv4_A_24_P376229	UBA2	0.333901	4.05155419931633e-17	positive correlation
UKv4_A_23_P70231	ALDH7A1	0.333863	4.0854712910001e-17	positive correlation
UKv4_A_23_P77103	SORD	0.333604	4.33854836427326e-17	positive correlation
UKv4_A_23_P146584	MSANTD3	0.333573	4.36727535750604e-17	positive correlation
UKv4_Hs423444.8	SMG1	0.333553	4.38528106674135e-17	positive correlation
UKv4_A_23_P111054	HIST1H2BB	0.333521	4.41140440582097e-17	positive correlation
UKv4_A_23_P59528	ACN9	0.333496	4.43507069922147e-17	positive correlation
UKv4_A_23_P435657	ALMS1P	0.333314	4.62544076737872e-17	positive correlation
UKv4_A_23_P115149	WDR77	0.332943	5.04319205381881e-17	positive correlation
UKv4_A_23_P48581	C14ORF93	0.332834	5.17443619115931e-17	positive correlation
UKv4_A_24_P26073	LRPPRC	0.332786	5.22601948086433e-17	positive correlation
UKv4_A_23_P133629	CDC23	0.332699	5.33477629732687e-17	positive correlation
UKv4_A_23_P52176	ZNF124	0.332625	5.4271607037916e-17	positive correlation
UKv4_A_24_P136807	RFC1	0.332558	5.51223411408128e-17	positive correlation
UKv4_A_23_P85441	IGSF9	0.332522	5.55535453866811e-17	positive correlation
UKv4_A_23_P59921	SUB1	0.332488	5.59763444015773e-17	positive correlation
UKv4_A_23_P216396	EXOSC2	0.332353	5.76909210886935e-17	positive correlation
UKv4_A_23_P159741	BCOR	0.332124	6.08540421795738e-17	positive correlation
UKv4_A_23_P200874	CEP85	0.332074	6.15475609685403e-17	positive correlation
UKv4_A_23_P42178	HIST1H2BF	0.331949	6.34044785337153e-17	positive correlation
UKv4_A_23_P28420	OLA1	0.331867	6.46292817699287e-17	positive correlation
UKv4_A_23_P6303	U2AF1	0.331617	6.86374084890463e-17	positive correlation
UKv4_A_23_P311087	ZNF281	0.33146	7.11183686513622e-17	positive correlation
UKv4_A_23_P140301	PSMA3	0.331346	7.29307097924088e-17	positive correlation
UKv4_A_23_P420551	CIT	0.331331	7.31333049787141e-17	positive correlation
UKv4_A_23_P110504	CLPTM1L	0.331198	7.5486487482062e-17	positive correlation
UKv4_A_24_P272389	LOC100287639	0.330934	8.01394248832864e-17	positive correlation
UKv4_A_23_P433791	SPRTN	0.330863	8.14620465384207e-17	positive correlation
UKv4_A_23_P69868	SERF1B	0.330802	8.26141152848673e-17	positive correlation
UKv4_A_32_P207054	LOC284685	0.330611	8.62485381582633e-17	positive correlation
UKv4_A_23_P325625	SCAI	0.330514	8.82144535782473e-17	positive correlation
UKv4_A_23_P35131	SF3B4	0.330416	9.02621934095778e-17	positive correlation
UKv4_A_23_P131626	SNRNP200	0.330396	9.06306152101904e-17	positive correlation
UKv4_A_23_P89123	CFDP1	0.330371	9.10136806443303e-17	positive correlation
UKv4_A_24_P377269	HSPA4	0.330221	9.4313844261059e-17	positive correlation
UKv4_A_23_P411814	OSTC	0.330216	9.43474617073058e-17	positive correlation
UKv4_A_23_P64932	RIC8B	0.330146	9.57890577442642e-17	positive correlation
UKv4_A_23_P98923	IPO8	0.329781	1.04487516442876e-16	positive correlation
UKv4_A_32_P179205	HNRNPA1P8	0.329671	1.07126783678952e-16	positive correlation
UKv4_A_32_P213831	STRIP2	0.329647	1.07642643662653e-16	positive correlation
UKv4_A_23_P135616	STX18	0.329627	1.08081120989771e-16	positive correlation
UKv4_A_24_P221485	PSAT1P3	0.329559	1.09789744040685e-16	positive correlation
UKv4_A_32_P92783	STIP1	0.329541	1.10164036615388e-16	positive correlation
UKv4_A_24_P7111	RPS7P6	0.329533	1.10289341200184e-16	positive correlation
UKv4_A_23_P401904	PHF19	0.329502	1.11032787086541e-16	positive correlation
UKv4_A_23_P144294	PDS5A	0.329469	1.11822605555674e-16	positive correlation
UKv4_A_24_P55148	HIST1H2BJ	0.329427	1.12872406529085e-16	positive correlation
UKv4_A_24_P260639	HIST1H1D	0.329422	1.12898350101855e-16	positive correlation
UKv4_A_23_P39774	SNRNP27	0.32939	1.13678590880651e-16	positive correlation
UKv4_A_24_P114334	RMND5A	0.329127	1.20637702249336e-16	positive correlation
UKv4_A_23_P44836	NT5DC2	0.329098	1.21384978815868e-16	positive correlation
UKv4_A_24_P333716	XPO4	0.32909	1.21501793055762e-16	positive correlation
UKv4_A_32_P84388	GMCL1	0.329023	1.23280882980765e-16	positive correlation
UKv4_A_32_P184727	KPNB1	0.328812	1.29416161110907e-16	positive correlation
UKv4_A_24_P264685	GAPDHP28	0.328631	1.34837951378782e-16	positive correlation
UKv4_A_24_P178106	YTHDC2	0.328604	1.35611089868849e-16	positive correlation
UKv4_A_23_P146798	SEPHS2	0.328483	1.39507307246745e-16	positive correlation
UKv4_A_24_P289376	C2ORF68	0.328318	1.45047994770145e-16	positive correlation
UKv4_A_24_P124662	MAPKAPK5	0.328304	1.45435652167308e-16	positive correlation
UKv4_A_24_P112984	METTL9	0.328275	1.46304569885561e-16	positive correlation
UKv4_A_23_P7761	C5ORF22	0.328191	1.49062369417999e-16	positive correlation
UKv4_A_23_P202258	TFAM	0.328131	1.51085981781376e-16	positive correlation
UKv4_A_23_P34733	FH	0.328068	1.53278312502723e-16	positive correlation
UKv4_A_24_P54131	DCLRE1B	0.327997	1.55796163405235e-16	positive correlation
UKv4_A_23_P65089	DDX47	0.327985	1.56128355962665e-16	positive correlation
UKv4_A_24_P3973	HNRNPA2B1	0.327981	1.56151707550455e-16	positive correlation
UKv4_A_23_P166526	RIBC2	0.327855	1.60813986651188e-16	positive correlation
UKv4_A_23_P103628	HEATR1	0.327456	1.76261838003858e-16	positive correlation
UKv4_A_23_P89755	RNF138	0.327094	1.91944097715129e-16	positive correlation
UKv4_A_23_P362893	TEAD1	0.326663	2.11801963245363e-16	positive correlation
UKv4_A_24_P307126	LDHAP3	0.326554	2.17241356837261e-16	positive correlation
UKv4_A_23_P64770	DDX23	0.326299	2.30142439607313e-16	positive correlation
UKv4_A_23_P406591	GUSBP5	0.326252	2.32534333200637e-16	positive correlation
UKv4_A_24_P16340	RPLP0P5	0.32624	2.33005592159728e-16	positive correlation
UKv4_A_24_P299996	SHQ1	0.326209	2.34342933169023e-16	positive correlation
UKv4_A_32_P743407	GLYR1	0.325906	2.51769254501433e-16	positive correlation
UKv4_A_23_P250644	CDKN2AIPNL	0.325776	2.59493441680824e-16	positive correlation
UKv4_A_24_P241330	ZC3H14	0.325385	2.84158249588367e-16	positive correlation
UKv4_A_23_P384056	CCDC14	0.325229	2.94491333233883e-16	positive correlation
UKv4_A_23_P92710	RHOBTB3	0.325201	2.96195687437368e-16	positive correlation
UKv4_A_23_P28625	WDR12	0.325155	2.99243977369785e-16	positive correlation
UKv4_A_24_P161773	HMGB3P11	0.325033	3.07529299526026e-16	positive correlation
UKv4_A_23_P209987	POLR1B	0.324797	3.25004158571013e-16	positive correlation
UKv4_A_24_P317874	KIN	0.324608	3.39149069392299e-16	positive correlation
UKv4_A_23_P156842	EEF1E1	0.324547	3.43583275494072e-16	positive correlation
UKv4_A_23_P200772	ZNF644	0.324323	3.6206993476841e-16	positive correlation
UKv4_A_23_P133375	SLC25A46	0.324258	3.67103167590883e-16	positive correlation
UKv4_A_24_P42527	SCAMP1	0.324142	3.77024671155417e-16	positive correlation
UKv4_A_32_P150030	PPM1D	0.323703	4.18021139795892e-16	positive correlation
UKv4_A_23_P386364	HDX	0.323597	4.28375066695529e-16	positive correlation
UKv4_A_23_P76690	UCHL3	0.323549	4.32890006636819e-16	positive correlation
UKv4_A_23_P109928	PSMD6	0.323478	4.39853397739184e-16	positive correlation
UKv4_A_23_P257372	RMND5B	0.323326	4.55567751282539e-16	positive correlation
UKv4_A_23_P39050	ZNF823	0.32316	4.73521299675669e-16	positive correlation
UKv4_A_23_P141100	ADAT1	0.323135	4.7594913981949e-16	positive correlation
UKv4_A_24_P314351	ZBTB33	0.323089	4.80745589502979e-16	positive correlation
UKv4_A_23_P330836	CXORF24	0.323007	4.89706052214064e-16	positive correlation
UKv4_A_23_P169233	ZNF510	0.322839	5.09216808943991e-16	positive correlation
UKv4_A_23_P53957	COX16	0.322822	5.10782732985638e-16	positive correlation
UKv4_A_23_P8013	HIST1H2BL	0.322741	5.19792185529545e-16	positive correlation
UKv4_A_23_P29594	RPL39L	0.322715	5.22607587565335e-16	positive correlation
UKv4_A_24_P213487	LOC440354	0.322563	5.40861383545254e-16	positive correlation
UKv4_A_23_P145134	FGFR1OP	0.322407	5.60291953060929e-16	positive correlation
UKv4_A_23_P26729	COIL	0.322396	5.61202447047695e-16	positive correlation
UKv4_A_23_P252636	CSNK1G1	0.32225	5.79933795502314e-16	positive correlation
UKv4_A_23_P24529	C11ORF57	0.322246	5.8001274798023e-16	positive correlation
UKv4_A_32_P514599	HSPD1P6	0.322053	6.06095390424475e-16	positive correlation
UKv4_A_23_P60565	ZNF354A	0.322052	6.05799034315044e-16	positive correlation
UKv4_A_23_P53363	XRCC6BP1	0.32203	6.08476460999634e-16	positive correlation
UKv4_A_24_P24453	LOC390843	0.322017	6.09836274543124e-16	positive correlation
UKv4_A_23_P108994	RPN2	0.322006	6.10900887989799e-16	positive correlation
UKv4_A_24_P247596	CBX1P1	0.321923	6.22526613368117e-16	positive correlation
UKv4_A_23_P84775	PLRG1	0.321766	6.44817400525433e-16	positive correlation
UKv4_A_23_P258246	DDB1	0.321692	6.5518115910933e-16	positive correlation
UKv4_A_23_P81087	INTS12	0.321675	6.57269530074531e-16	positive correlation
UKv4_A_24_P793228	LOC442517	0.321562	6.73949221301363e-16	positive correlation
UKv4_A_24_P362850	PBRM1	0.321404	6.98919277052118e-16	positive correlation
UKv4_A_23_P435941	SAMD1	0.321384	7.01554760161345e-16	positive correlation
UKv4_A_23_P30495	HMGCR	0.321369	7.03578218635728e-16	positive correlation
UKv4_A_23_P256632	PGGT1B	0.321339	7.07994305714863e-16	positive correlation
UKv4_A_23_P140277	SYNE2	0.321274	7.17796268610535e-16	positive correlation
UKv4_A_23_P80336	TOMM22	0.321234	7.23855315859143e-16	positive correlation
UKv4_A_23_P115636	TRDMT1	0.321094	7.47026114478983e-16	positive correlation
UKv4_A_23_P100196	USP10	0.320831	7.91962701409682e-16	positive correlation
UKv4_A_23_P92320	NUP54	0.320799	7.97450039327634e-16	positive correlation
UKv4_A_32_P525524	ITPRIPL1	0.320692	8.15730371808986e-16	positive correlation
UKv4_A_24_P935782	ZNF121	0.320663	8.2069189025245e-16	positive correlation
UKv4_A_32_P75681	LOC643401	0.320438	8.6303794041209e-16	positive correlation
UKv4_A_23_P216935	MIR600HG	0.320252	9.00655192828905e-16	positive correlation
UKv4_A_24_P222997	ZRANB3	0.32019	9.13132423264434e-16	positive correlation
UKv4_A_24_P414556	TTC33	0.320046	9.43796226172674e-16	positive correlation
UKv4_A_23_P145370	UHRF1BP1	0.320004	9.51553926218708e-16	positive correlation
UKv4_A_23_P309967	DCTN5	0.319743	1.01064680576136e-15	positive correlation
UKv4_A_24_P13390	RNFT2	0.319737	1.0112534645266e-15	positive correlation
UKv4_A_23_P404129	SPATA5	0.319625	1.03555660734324e-15	positive correlation
UKv4_A_23_P68868	TUG1	0.319455	1.0759844761674e-15	positive correlation
UKv4_A_24_P34505	NOL10	0.319431	1.08102830393447e-15	positive correlation
UKv4_A_23_P165909	FIGN	0.319397	1.08880928948581e-15	positive correlation
UKv4_A_23_P133245	IK	0.319133	1.15542114999535e-15	positive correlation
UKv4_A_23_P47818	CS	0.319045	1.17826945031633e-15	positive correlation
UKv4_A_24_P346587	MTFR1	0.31895	1.20397899788747e-15	positive correlation
UKv4_A_24_P941148	HAUS6	0.318686	1.27516123823937e-15	positive correlation
UKv4_A_23_P420334	PGBD4	0.318647	1.28589539726286e-15	positive correlation
UKv4_A_23_P211748	GTF2E1	0.318639	1.28740638810455e-15	positive correlation
UKv4_A_23_P40989	USP13	0.318564	1.3090904139517e-15	positive correlation
UKv4_A_23_P105619	TMEM116	0.318552	1.3117370249029e-15	positive correlation
UKv4_A_23_P382688	FAM122B	0.318515	1.32212200733838e-15	positive correlation
UKv4_A_23_P382602	BCL9	0.318493	1.32764004794126e-15	positive correlation
UKv4_A_23_P56680	ATP5G3	0.318442	1.34159626524909e-15	positive correlation
UKv4_A_32_P4532	RPS3AP20	0.318372	1.3625039515801e-15	positive correlation
UKv4_A_23_P166899	DNAJB11	0.318314	1.37993921312032e-15	positive correlation
UKv4_A_24_P290527	ZFX	0.31827	1.39322228292567e-15	positive correlation
UKv4_A_23_P14493	DNAAF2	0.318198	1.41564786854832e-15	positive correlation
UKv4_A_23_P92184	WDR5B	0.31815	1.42908713366159e-15	positive correlation
UKv4_A_23_P257278	CDK5RAP1	0.318126	1.43622194441654e-15	positive correlation
UKv4_A_24_P374382	TOP1P2	0.318116	1.43827727219083e-15	positive correlation
UKv4_A_23_P154466	AGBL5	0.31811	1.43929952292963e-15	positive correlation
UKv4_A_23_P349771	HAUS5	0.318071	1.451269912131e-15	positive correlation
UKv4_A_32_P30813	PTGES3	0.318039	1.46111672778437e-15	positive correlation
UKv4_A_24_P332151	GOT2P3	0.31801	1.4697582701853e-15	positive correlation
UKv4_A_23_P53476	LDHB	0.317844	1.52652040905375e-15	positive correlation
UKv4_A_23_P153692	XRCC1	0.317836	1.52789407259224e-15	positive correlation
UKv4_A_23_P305507	TOP1	0.317713	1.56975128797351e-15	positive correlation
UKv4_A_23_P27656	C19ORF48	0.317683	1.5784337194763e-15	positive correlation
UKv4_A_23_P122228	NDUFS6	0.31765	1.58940112317987e-15	positive correlation
UKv4_A_24_P370096	ZNF230	0.317609	1.6034818240696e-15	positive correlation
UKv4_A_23_P118002	UQCRC2	0.317558	1.62134979372464e-15	positive correlation
UKv4_A_23_P56922	HSPE1	0.317545	1.62478256571134e-15	positive correlation
UKv4_A_23_P58337	FIP1L1	0.317491	1.644320279383e-15	positive correlation
UKv4_A_23_P139895	MDM2	0.317318	1.70741487160488e-15	positive correlation
UKv4_A_23_P319492	FAM118B	0.317208	1.74894649156863e-15	positive correlation
UKv4_A_23_P131240	UBXN2A	0.317134	1.77670934586888e-15	positive correlation
UKv4_A_23_P152344	GTF3C1	0.317078	1.79821312539309e-15	positive correlation
UKv4_A_24_P336417	XPR1	0.317062	1.8037186841942e-15	positive correlation
UKv4_A_23_P55073	NOL11	0.316978	1.83638814097162e-15	positive correlation
UKv4_A_23_P348146	SLAIN1	0.316876	1.87895538831762e-15	positive correlation
UKv4_A_23_P347198	SP3	0.316819	1.90210956353564e-15	positive correlation
UKv4_A_24_P286013	UBE2K	0.316682	1.96200420912634e-15	positive correlation
UKv4_A_23_P158925	GPR125	0.316538	2.02689789869641e-15	positive correlation
UKv4_A_23_P121122	NAA50	0.316452	2.06605423661346e-15	positive correlation
UKv4_Hs16364.1	PSPC1	0.31637	2.10356960686231e-15	positive correlation
UKv4_A_24_P302584	SOX11	0.316275	2.14873554387262e-15	positive correlation
UKv4_A_23_P103248	PIGM	0.31625	2.15821111429136e-15	positive correlation
UKv4_A_23_P256933	RPL24	0.315745	2.41509589621226e-15	positive correlation
UKv4_A_24_P917449	HNRNPUL2	0.315744	2.41422207941835e-15	positive correlation
UKv4_A_23_P30799	HIST1H3F	0.315722	2.4244978514663e-15	positive correlation
UKv4_A_24_P942730	ZSCAN29	0.315615	2.48301530461344e-15	positive correlation
UKv4_A_23_P34983	JTB	0.315555	2.51397104536913e-15	positive correlation
UKv4_A_23_P94762	ZNF354B	0.315048	2.81244094431753e-15	positive correlation
UKv4_A_24_P935009	CRKL	0.315017	2.83007948527609e-15	positive correlation
UKv4_A_23_P204503	PRKAB1	0.314965	2.86233602468895e-15	positive correlation
UKv4_A_23_P171077	EBP	0.314959	2.86412450809015e-15	positive correlation
UKv4_A_23_P340722	XPOT	0.314955	2.86480953215506e-15	positive correlation
UKv4_A_23_P61127	APOO	0.314798	2.96285491552561e-15	positive correlation
UKv4_A_23_P112950	ATF7IP	0.314785	2.96955414237502e-15	positive correlation
UKv4_A_23_P41716	GNB2L1	0.314658	3.0549914349275e-15	positive correlation
UKv4_Hs457542.2	EFCAB3	0.314617	3.08228135700017e-15	positive correlation
UKv4_A_24_P636318	FAM168B	0.314433	3.21188986073077e-15	positive correlation
UKv4_A_24_P341058	GAPDHP21	0.314433	3.20994137492075e-15	positive correlation
UKv4_A_23_P250982	ISOC1	0.314273	3.32457769993018e-15	positive correlation
UKv4_A_23_P354894	ZNF567	0.314183	3.39126029781428e-15	positive correlation
UKv4_A_24_P277155	HLTF	0.314126	3.43342783919445e-15	positive correlation
UKv4_A_24_P162929	METTL21A	0.314043	3.49698739725891e-15	positive correlation
UKv4_A_23_P63153	DDX20	0.313993	3.53231032663855e-15	positive correlation
UKv4_A_23_P423891	SLC25A16	0.313976	3.54337380546237e-15	positive correlation
UKv4_A_23_P120170	TIGD1	0.313852	3.64227821912355e-15	positive correlation
UKv4_A_23_P87141	CLP1	0.313704	3.76464565054303e-15	positive correlation
UKv4_A_32_P11181	PA2G4	0.313578	3.87208405594995e-15	positive correlation
UKv4_A_23_P200507	CNIH4	0.313393	4.03068659552277e-15	positive correlation
UKv4_A_23_P396194	RFWD2	0.313344	4.07299500179947e-15	positive correlation
UKv4_A_23_P25929	EIF2B2	0.31332	4.08891196229699e-15	positive correlation
UKv4_A_24_P186274	IGFBPL1	0.313082	4.30804974902755e-15	positive correlation
UKv4_A_23_P88781	CIAPIN1	0.312823	4.56002507758637e-15	positive correlation
UKv4_A_24_P246863	LOC100287243	0.312804	4.57629429769881e-15	positive correlation
UKv4_A_23_P203344	ZFP91	0.312717	4.65790718923535e-15	positive correlation
UKv4_A_24_P339611	PDCD5	0.312373	5.02579039692884e-15	positive correlation
UKv4_A_23_P10518	TFDP3	0.312209	5.21311738370134e-15	positive correlation
UKv4_A_23_P12336	PRMT6	0.312115	5.31380970384302e-15	positive correlation
UKv4_A_23_P80008	MYLK2	0.312056	5.38254642719389e-15	positive correlation
UKv4_A_24_P268786	MYNN	0.311951	5.50773900474318e-15	positive correlation
UKv4_A_23_P59069	HIST1H2BO	0.311922	5.54072858773048e-15	positive correlation
UKv4_A_23_P138453	RPP30	0.311889	5.57884628967997e-15	positive correlation
UKv4_A_23_P348298	SAC3D1	0.311795	5.691012094236e-15	positive correlation
UKv4_A_24_P400760	LOC643454	0.311718	5.78293386125536e-15	positive correlation
UKv4_A_23_P359655	ZNF664	0.311663	5.85070825719596e-15	positive correlation
UKv4_A_23_P9458	POLR1E	0.31165	5.8635904907364e-15	positive correlation
UKv4_A_23_P97573	PRPF3	0.311436	6.15062719408683e-15	positive correlation
UKv4_A_23_P211550	RBX1	0.311239	6.42192616800157e-15	positive correlation
UKv4_A_23_P209694	PAPOLG	0.311227	6.4358724815859e-15	positive correlation
UKv4_A_23_P255869	PLGRKT	0.311209	6.45249367362873e-15	positive correlation
UKv4_A_32_P200165	ELAVL1	0.311199	6.46233909701094e-15	positive correlation
UKv4_A_23_P129587	ZNF75A	0.311116	6.57628420435249e-15	positive correlation
UKv4_A_23_P145146	PDCD2	0.311098	6.59808516964217e-15	positive correlation
UKv4_A_32_P308040	RPLP0P2	0.311027	6.69143596250146e-15	positive correlation
UKv4_A_24_P105283	SFPQ	0.311016	6.70389136161242e-15	positive correlation
UKv4_A_32_P123966	RPGRIP1L	0.310911	6.85437212471304e-15	positive correlation
UKv4_A_23_P93180	HIST1H2BC	0.310874	6.90265394755509e-15	positive correlation
UKv4_A_24_P152345	LOC391566	0.310774	7.05060024585968e-15	positive correlation
UKv4_A_23_P38011	DHX38	0.310708	7.14718076822314e-15	positive correlation
UKv4_Hs63525.18	PCBP2	0.310583	7.34554230734634e-15	positive correlation
UKv4_A_24_P157370	IL17RB	0.310462	7.5344606481876e-15	positive correlation
UKv4_A_23_P111228	COQ3	0.310461	7.53076080275201e-15	positive correlation
UKv4_A_23_P70201	CHD1	0.309921	8.47038588560479e-15	positive correlation
UKv4_A_23_P150446	EIF3M	0.309669	8.95163729099692e-15	positive correlation
UKv4_A_23_P140050	SUPT20H	0.309612	9.06084805435699e-15	positive correlation
UKv4_A_23_P206396	CKLF	0.309536	9.20994787277538e-15	positive correlation
UKv4_A_23_P66563	SMG8	0.309503	9.27226835697326e-15	positive correlation
UKv4_A_23_P60971	SESTD1	0.309482	9.31125960618557e-15	positive correlation
UKv4_A_23_P132874	CMSS1	0.30943	9.41300176745888e-15	positive correlation
UKv4_A_23_P102876	CCT8	0.30935	9.57778812252907e-15	positive correlation
UKv4_A_23_P300905	CCNY	0.309275	9.73351348779656e-15	positive correlation
UKv4_A_24_P296568	CBX1	0.309268	9.74268753500139e-15	positive correlation
UKv4_A_23_P127522	HYLS1	0.309205	9.87358299025918e-15	positive correlation
UKv4_A_23_P107942	ZNF473	0.309198	9.88221463522068e-15	positive correlation
UKv4_A_23_P70020	PFDN1	0.30915	9.97619677444204e-15	positive correlation
UKv4_A_24_P91310	PSMC4	0.309142	9.98798901185151e-15	positive correlation
UKv4_Hs355678.1	KIAA1143	0.30911	1.00543252336809e-14	positive correlation
UKv4_A_24_P916927	DGKE	0.309051	1.01803858528065e-14	positive correlation
UKv4_A_23_P89455	SLC35B1	0.309016	1.02463484834075e-14	positive correlation
UKv4_A_23_P371613	CHCHD1	0.309011	1.02504870016778e-14	positive correlation
UKv4_A_23_P56567	GEMIN6	0.308537	1.13765570371822e-14	positive correlation
UKv4_A_23_P28834	PHACTR3	0.308279	1.20119371547688e-14	positive correlation
UKv4_A_24_P1929	DDX52	0.30817	1.22995480404172e-14	positive correlation
UKv4_A_23_P152107	UBE2I	0.30814	1.23760801357096e-14	positive correlation
UKv4_A_23_P53467	IKBIP	0.308116	1.24340639311199e-14	positive correlation
UKv4_A_23_P386764	DOLPP1	0.308069	1.25480177386591e-14	positive correlation
UKv4_A_24_P243741	ADAM22	0.308026	1.26514305728775e-14	positive correlation
UKv4_A_23_P164468	ADNP2	0.307995	1.27307946915597e-14	positive correlation
UKv4_A_23_P128319	ATP2B1	0.307956	1.28361685451105e-14	positive correlation
UKv4_A_23_P91293	VAPB	0.307864	1.3084465507691e-14	positive correlation
UKv4_A_23_P59855	ZNF138	0.307848	1.31219787723826e-14	positive correlation
UKv4_A_23_P75889	PSMD13	0.307787	1.32936492319988e-14	positive correlation
UKv4_A_23_P365817	PPP1R14B	0.307589	1.38559300065888e-14	positive correlation
UKv4_A_23_P209962	SMC6	0.307503	1.41156570707681e-14	positive correlation
UKv4_A_23_P33613	DCTPP1	0.307454	1.42621318766728e-14	positive correlation
UKv4_A_23_P203305	IMMP1L	0.307204	1.50684154389388e-14	positive correlation
UKv4_A_23_P70991	AIMP2	0.307167	1.51820871259913e-14	positive correlation
UKv4_A_23_P16908	DHX57	0.306852	1.62517934106464e-14	positive correlation
UKv4_A_24_P37441	PDK1	0.306633	1.70311724195742e-14	positive correlation
UKv4_A_24_P395042	EIF3F	0.30653	1.74122077067945e-14	positive correlation
UKv4_A_23_P305137	DEPDC4	0.30643	1.77932926841429e-14	positive correlation
UKv4_A_23_P18656	SCLT1	0.306396	1.79143951206214e-14	positive correlation
UKv4_A_23_P213908	PHAX	0.306362	1.80406606560291e-14	positive correlation
UKv4_A_23_P256773	TSSC1	0.306336	1.81338968123716e-14	positive correlation
UKv4_A_24_P251381	NHEJ1	0.306323	1.81611905982624e-14	positive correlation
UKv4_A_23_P51906	PFDN2	0.306196	1.86420098743293e-14	positive correlation
UKv4_A_23_P143643	ASCC2	0.306179	1.86875467679262e-14	positive correlation
UKv4_A_23_P254091	KIF2A	0.306162	1.87479971705491e-14	positive correlation
UKv4_A_32_P222961	SPIN4	0.306104	1.89672473558573e-14	positive correlation
UKv4_A_23_P255153	RBMX2	0.306083	1.90314687849668e-14	positive correlation
UKv4_A_23_P99260	METAP2	0.306026	1.92586068306847e-14	positive correlation
UKv4_A_23_P320478	LOC727751	0.305971	1.94836409967915e-14	positive correlation
UKv4_A_23_P79628	PSME4	0.305955	1.9525119598895e-14	positive correlation
UKv4_A_32_P85230	AEN	0.305928	1.96323716000792e-14	positive correlation
UKv4_A_23_P22614	2022-09-06	0.305825	2.00602075162692e-14	positive correlation
UKv4_A_23_P122579	DAXX	0.305724	2.04871752577837e-14	positive correlation
UKv4_A_23_P89199	COPS3	0.305599	2.10208346189821e-14	positive correlation
UKv4_A_23_P101699	HDGFRP2	0.305598	2.10118710172782e-14	positive correlation
UKv4_A_23_P351903	TMEM167A	0.305519	2.13535878562485e-14	positive correlation
UKv4_A_23_P16242	ZNF20	0.305473	2.15570947797535e-14	positive correlation
UKv4_A_32_P191004	ATAD2B	0.305391	2.19419283296501e-14	positive correlation
UKv4_A_24_P307816	KIAA1661	0.305325	2.22501329060571e-14	positive correlation
UKv4_A_32_P930685	ZNF876P	0.305317	2.22578362461757e-14	positive correlation
UKv4_A_24_P68019	ZNF551	0.305303	2.23161723889214e-14	positive correlation
UKv4_A_23_P215088	ZC3HC1	0.305165	2.29886496615783e-14	positive correlation
UKv4_A_23_P259094	ZSCAN16	0.305156	2.30205096234027e-14	positive correlation
UKv4_A_23_P431252	KBTBD8	0.305139	2.30934898962418e-14	positive correlation
UKv4_A_23_P89921	ZNF180	0.305126	2.31447056250834e-14	positive correlation
UKv4_A_32_P46526	LSM11	0.304962	2.39695389137787e-14	positive correlation
UKv4_A_23_P6151	PLAGL2	0.304942	2.40604639024451e-14	positive correlation
UKv4_A_23_P81529	ISL1	0.304749	2.50554052232236e-14	positive correlation
UKv4_A_24_P105298	H3F3A	0.304682	2.54122430037563e-14	positive correlation
UKv4_A_23_P42331	HMGA1	0.304648	2.55898136788835e-14	positive correlation
UKv4_A_24_P320254	HNRNPH1	0.304527	2.62505590789365e-14	positive correlation
UKv4_A_23_P252145	C1GALT1	0.304431	2.67909681836837e-14	positive correlation
UKv4_A_24_P92973	LOC400061	0.304408	2.6909523572449e-14	positive correlation
UKv4_A_23_P208850	RPS16	0.30416	2.83469871872845e-14	positive correlation
UKv4_A_23_P105392	CCT2	0.304134	2.84934848824889e-14	positive correlation
UKv4_A_23_P202143	NOLC1	0.304134	2.84782909634687e-14	positive correlation
UKv4_A_24_P41483	LOC390600	0.303955	2.96023542561799e-14	positive correlation
UKv4_A_24_P98385	RNF20	0.303708	3.11908676501547e-14	positive correlation
UKv4_A_23_P118690	ZNF207	0.303704	3.12014557576942e-14	positive correlation
UKv4_A_23_P215449	BAZ1B	0.303632	3.16808476401229e-14	positive correlation
UKv4_A_24_P53080	ETFA	0.303613	3.17716790308365e-14	positive correlation
UKv4_A_23_P60506	C4ORF27	0.303238	3.44142436332289e-14	positive correlation
UKv4_A_24_P127362	KRT18P46	0.303193	3.47314023947982e-14	positive correlation
UKv4_A_23_P101237	C18ORF21	0.303164	3.4927856877135e-14	positive correlation
UKv4_A_23_P96872	HSPB11	0.303061	3.56609286707754e-14	positive correlation
UKv4_A_32_P725218	METTL2A	0.303051	3.57181261166195e-14	positive correlation
UKv4_A_23_P86623	ENTPD7	0.303046	3.57376485392247e-14	positive correlation
UKv4_A_23_P99424	TPP2	0.302981	3.62221408457987e-14	positive correlation
UKv4_A_23_P18887	MCCC2	0.30294	3.65288868262467e-14	positive correlation
UKv4_A_23_P502575	CSNK2A1	0.302899	3.68099053148766e-14	positive correlation
UKv4_A_24_P736638	HSPD1P2	0.302839	3.7253294546789e-14	positive correlation
UKv4_A_32_P231391	LDHA	0.302818	3.73974565277807e-14	positive correlation
UKv4_A_23_P137103	EIF4A1	0.302805	3.74814155463179e-14	positive correlation
UKv4_A_23_P395418	PCDHGB3	0.302728	3.8094627437306e-14	positive correlation
UKv4_A_24_P288722	CASK	0.302527	3.97589854959828e-14	positive correlation
UKv4_A_24_P81740	TALDO1	0.302513	3.98586740500026e-14	positive correlation
UKv4_A_23_P152984	ALYREF	0.302438	4.04923013588913e-14	positive correlation
UKv4_A_23_P68087	ATIC	0.302414	4.06790411924514e-14	positive correlation
UKv4_A_23_P362824	CSTF1	0.302401	4.07717833706838e-14	positive correlation
UKv4_A_23_P95972	TXNL4B	0.302341	4.1280411114001e-14	positive correlation
UKv4_A_23_P69826	DHX15	0.302057	4.37598851697116e-14	positive correlation
UKv4_A_23_P258964	IARS	0.302038	4.39207532141543e-14	positive correlation
UKv4_A_24_P313096	TUBGCP3	0.302016	4.41055762952187e-14	positive correlation
UKv4_A_24_P32672	MRPL11	0.301991	4.43222644193213e-14	positive correlation
UKv4_A_23_P1206	RPS24	0.301922	4.49591129037108e-14	positive correlation
UKv4_A_23_P31414	ORC5	0.301855	4.55440976098221e-14	positive correlation
UKv4_A_24_P107257	LIN7C	0.30182	4.58585362003437e-14	positive correlation
UKv4_A_23_P413803	POC5	0.301795	4.60863498726233e-14	positive correlation
UKv4_A_23_P200386	KHDRBS1	0.301767	4.63366205306678e-14	positive correlation
UKv4_A_24_P56484	BRMS1L	0.301739	4.65965837115618e-14	positive correlation
UKv4_A_24_P340771	LOC442157	0.301722	4.67344614838164e-14	positive correlation
UKv4_A_23_P9894	PRMT3	0.301574	4.82358033505426e-14	positive correlation
UKv4_A_23_P213069	TMEM33	0.301518	4.87690453486177e-14	positive correlation
UKv4_A_23_P259692	PSAT1	0.301347	5.05936528781668e-14	positive correlation
UKv4_A_32_P98502	COX5A	0.301295	5.11406312379151e-14	positive correlation
UKv4_A_24_P364970	DHX33	0.301217	5.1945533940062e-14	positive correlation
UKv4_A_23_P42563	TNPO3	0.301169	5.24359152354659e-14	positive correlation
UKv4_A_23_P31536	SSBP1	0.301168	5.24084189811049e-14	positive correlation
UKv4_A_23_P120335	MTX2	0.301148	5.26144600668977e-14	positive correlation
UKv4_A_23_P87664	SART3	0.300976	5.44808406314909e-14	positive correlation
UKv4_A_23_P170518	DYM	0.300907	5.52678187295655e-14	positive correlation
UKv4_A_23_P135454	AFG3L2	0.300899	5.53330350403844e-14	positive correlation
UKv4_A_23_P46275	ATP5F1	0.300778	5.67452819425838e-14	positive correlation
UKv4_A_23_P201647	SMG7	0.300566	5.93830235085838e-14	positive correlation
UKv4_A_23_P89884	TRIM28	0.300537	5.97105725623054e-14	positive correlation
UKv4_A_23_P75204	NSMCE4A	0.30052	5.98995098868221e-14	positive correlation
UKv4_A_23_P65068	EID3	0.300415	6.12424780836768e-14	positive correlation
UKv4_A_24_P272713	PRDX2P4	0.300352	6.19696333582341e-14	positive correlation
UKv4_A_23_P25638	RNF219	0.300281	6.28948874964131e-14	positive correlation
UKv4_A_23_P60248	TXN	0.300235	6.34865088656168e-14	positive correlation
UKv4_A_23_P105276	ZNF84	0.300215	6.37346264498681e-14	positive correlation
UKv4_A_23_P104116	RBM8A	0.300198	6.39211310899842e-14	positive correlation
UKv4_A_23_P59602	MIOS	0.300112	6.50512536459313e-14	positive correlation
UKv4_A_24_P146603	DDX21	0.29998	6.67793852636695e-14	positive correlation
UKv4_A_23_P3681	NETO2	0.299858	6.84437086177609e-14	positive correlation
UKv4_A_24_P853302	GAPDHP25	0.299855	6.84123041506632e-14	positive correlation
UKv4_A_23_P140154	TMEM251	0.299801	6.91306125589675e-14	positive correlation
UKv4_A_23_P257668	TTC26	0.299759	6.97215781276961e-14	positive correlation
UKv4_A_23_P123466	ERI1	0.29968	7.08279705688476e-14	positive correlation
UKv4_A_23_P146637	SIGMAR1	0.299326	7.60598516691361e-14	positive correlation
UKv4_A_32_P74712	SENP2	0.299041	8.06929755276481e-14	positive correlation
UKv4_A_32_P69492	POLH	0.298981	8.16497293728307e-14	positive correlation
UKv4_A_23_P411772	PCDHGB2	0.298979	8.16408032502792e-14	positive correlation
UKv4_A_23_P25913	DNAL1	0.298978	8.16048967491595e-14	positive correlation
UKv4_A_24_P375599	RPL9P32	0.298784	8.48970102033366e-14	positive correlation
UKv4_A_23_P125771	HCFC1	0.298522	8.96626342474137e-14	positive correlation
UKv4_A_23_P253301	PFN2	0.298466	9.05442832876793e-14	positive correlation
UKv4_A_23_P431319	YIPF6	0.298459	9.06228741336367e-14	positive correlation
UKv4_A_23_P301877	MED27	0.298265	9.41148296884614e-14	positive correlation
UKv4_A_23_P253932	FAIM	0.298093	9.75404771525892e-14	positive correlation
UKv4_A_23_P99579	C14ORF142	0.297964	1.00112458276035e-13	positive correlation
UKv4_A_23_P159663	UXT	0.297923	1.00876626687137e-13	positive correlation
UKv4_A_23_P171258	ABCB7	0.297783	1.03834259562137e-13	positive correlation
UKv4_A_23_P501887	DHPS	0.297615	1.07519930512621e-13	positive correlation
UKv4_A_32_P542874	TET3	0.297579	1.08227254208149e-13	positive correlation
UKv4_A_23_P203391	ASRGL1	0.297535	1.09187622848454e-13	positive correlation
UKv4_A_23_P57059	STAU1	0.297527	1.09323720876777e-13	positive correlation
UKv4_A_23_P78563	UBL5	0.297474	1.10453264811606e-13	positive correlation
UKv4_A_23_P56437	GTF3C3	0.29743	1.11434470541483e-13	positive correlation
UKv4_A_23_P193	EXO5	0.297373	1.12667570436676e-13	positive correlation
UKv4_A_23_P152919	NUP88	0.29737	1.12674634037146e-13	positive correlation
UKv4_A_23_P54834	NIP7	0.297092	1.192386126796e-13	positive correlation
UKv4_A_23_P331598	IPO7	0.296959	1.22566100054879e-13	positive correlation
UKv4_A_23_P201655	MYCBP	0.29682	1.26111377649914e-13	positive correlation
UKv4_A_23_P213883	NIPBL	0.296801	1.26471063205724e-13	positive correlation
UKv4_A_23_P202004	PRTFDC1	0.296729	1.28284440670749e-13	positive correlation
UKv4_A_32_P220307	RPL39	0.296702	1.28901419581485e-13	positive correlation
UKv4_A_32_P64122	C17ORF89	0.296539	1.33391132466439e-13	positive correlation
UKv4_A_23_P307430	LSM12	0.296413	1.36631531581506e-13	positive correlation
UKv4_A_23_P108604	MAP4K4	0.296341	1.3865900713176e-13	positive correlation
UKv4_A_24_P127098	HMGB1P22	0.296262	1.40806309147391e-13	positive correlation
UKv4_A_23_P155276	CGGBP1	0.296261	1.40756421076245e-13	positive correlation
UKv4_A_23_P252403	COMMD10	0.296252	1.40941446292733e-13	positive correlation
UKv4_A_23_P3042	PPP2R5E	0.296201	1.42312430582018e-13	positive correlation
UKv4_A_32_P192823	PRPS1L1	0.296148	1.43847367977366e-13	positive correlation
UKv4_A_23_P92552	PET112	0.296046	1.46838701750841e-13	positive correlation
UKv4_A_23_P30776	HIST1H2BE	0.295972	1.49107899861344e-13	positive correlation
UKv4_A_23_P87827	UNC119B	0.295886	1.5177909674323e-13	positive correlation
UKv4_A_23_P7783	KDM3B	0.29576	1.55740674947481e-13	positive correlation
UKv4_A_23_P349398	ZAR1	0.295719	1.56909360250282e-13	positive correlation
UKv4_A_24_P358302	DDX18P3	0.295472	1.65293421670874e-13	positive correlation
UKv4_A_24_P302695	MRPL30	0.295462	1.65559135368075e-13	positive correlation
UKv4_A_32_P186921	ZNF616	0.295342	1.69462611142248e-13	positive correlation
UKv4_A_23_P76851	PRMT5	0.295226	1.73489468487405e-13	positive correlation
UKv4_A_23_P321485	COX18	0.295166	1.75626527882127e-13	positive correlation
UKv4_A_23_P357794	MTBP	0.295163	1.75642478975819e-13	positive correlation
UKv4_A_23_P115492	VASH2	0.294884	1.86064534606121e-13	positive correlation
UKv4_A_24_P886040	DCP2	0.294869	1.86552806673086e-13	positive correlation
UKv4_A_23_P118105	NDUFB10	0.294747	1.91232623181667e-13	positive correlation
UKv4_A_23_P65870	FBXO22	0.294637	1.95629696037137e-13	positive correlation
UKv4_A_23_P256855	XPO5	0.294604	1.96898226508262e-13	positive correlation
UKv4_A_23_P85726	METTL18	0.294594	1.97188237249866e-13	positive correlation
UKv4_A_24_P148235	RPS27	0.294565	1.98061662326472e-13	positive correlation
UKv4_A_23_P86133	RPA2	0.294523	1.99648450963947e-13	positive correlation
UKv4_A_23_P68072	WDR54	0.294511	2.0002203827307e-13	positive correlation
UKv4_A_24_P195936	LOC440180	0.294509	2.00001171881776e-13	positive correlation
UKv4_A_24_P192988	CCDC89	0.294469	2.01603054194057e-13	positive correlation
UKv4_A_24_P712350	CHML	0.294418	2.03690568287449e-13	positive correlation
UKv4_A_23_P85888	CLK2	0.294364	2.05786936149552e-13	positive correlation
UKv4_A_23_P20732	GTF3C4	0.294312	2.07932164121258e-13	positive correlation
UKv4_A_23_P26895	TUBD1	0.294072	2.18531447874259e-13	positive correlation
UKv4_A_32_P215113	CCDC58	0.294061	2.18951673659973e-13	positive correlation
UKv4_A_24_P529168	MIR17HG	0.294057	2.18993166845413e-13	positive correlation
UKv4_A_23_P47839	DDX55	0.293923	2.2519418197071e-13	positive correlation
UKv4_A_32_P160547	ERCC4	0.293905	2.25907756952311e-13	positive correlation
UKv4_A_24_P409857	HMGN1	0.293895	2.26261052620606e-13	positive correlation
UKv4_A_23_P124438	ZNF718	0.293872	2.2725854903952e-13	positive correlation
UKv4_A_23_P127195	PRPF18	0.29387	2.27206785159496e-13	positive correlation
UKv4_A_24_P127880	SBNO1	0.293864	2.27387040508453e-13	positive correlation
UKv4_A_24_P247093	HNRNPA1P20	0.293782	2.30986389619552e-13	positive correlation
UKv4_A_23_P27822	GPATCH1	0.293777	2.3108462750522e-13	positive correlation
UKv4_A_32_P149251	DNAJC18	0.293653	2.36555790477369e-13	positive correlation
UKv4_A_23_P108028	ZNF146	0.293322	2.53275369614003e-13	positive correlation
UKv4_A_23_P106505	LCMT2	0.293248	2.57004492959677e-13	positive correlation
UKv4_A_24_P258073	C10ORF2	0.293246	2.56949479355692e-13	positive correlation
UKv4_A_23_P308763	FARP1	0.293157	2.61389224636428e-13	positive correlation
UKv4_A_23_P417200	TERF2	0.293118	2.63419763774336e-13	positive correlation
UKv4_A_23_P5325	ERCC3	0.293108	2.63821564833755e-13	positive correlation
UKv4_A_24_P338971	NIPA2	0.292972	2.71184965204035e-13	positive correlation
UKv4_A_24_P312417	ZBTB26	0.292828	2.79272265061289e-13	positive correlation
UKv4_A_23_P251660	ABCF1	0.292795	2.80876105812415e-13	positive correlation
UKv4_A_23_P171314	FUNDC2	0.292766	2.82492643370958e-13	positive correlation
UKv4_A_23_P129659	ZNF689	0.292726	2.84678476496829e-13	positive correlation
UKv4_A_23_P75330	HNRNPF	0.292646	2.89243109889791e-13	positive correlation
UKv4_A_23_P94546	GKAP1	0.292631	2.90002790474343e-13	positive correlation
UKv4_A_23_P108463	WDR35	0.292517	2.96686451941946e-13	positive correlation
UKv4_A_23_P65357	SYNJ2BP	0.292508	2.97107592976335e-13	positive correlation
UKv4_A_23_P251374	C3ORF37	0.292214	3.15551144783106e-13	positive correlation
UKv4_A_24_P58607	OSTCP4	0.292184	3.17357937458335e-13	positive correlation
UKv4_A_23_P70047	MATR3	0.292006	3.28580161428089e-13	positive correlation
UKv4_A_24_P500422	LOC730101	0.291954	3.31627914087e-13	positive correlation
UKv4_A_23_P81463	DHX29	0.291901	3.34965670010055e-13	positive correlation
UKv4_A_23_P44724	CSRP2	0.291862	3.37541049308243e-13	positive correlation
UKv4_A_24_P722216	DHTKD1	0.291797	3.41969178466903e-13	positive correlation
UKv4_A_23_P314642	ZNF280C	0.291688	3.49491769459207e-13	positive correlation
UKv4_A_24_P465772	RPSAP52	0.291662	3.51090308498093e-13	positive correlation
UKv4_A_23_P88201	PPP2R3C	0.29166	3.5104572085673e-13	positive correlation
UKv4_A_23_P15090	DNAJA2	0.291659	3.5087934064588e-13	positive correlation
UKv4_A_23_P170290	TMEM57	0.291644	3.51833264104738e-13	positive correlation
UKv4_A_23_P14340	KIAA0391	0.291641	3.51853035522059e-13	positive correlation
UKv4_A_32_P194779	ZBTB34	0.291582	3.55668078057471e-13	positive correlation
UKv4_A_23_P108492	2022-03-02	0.291513	3.60315382250807e-13	positive correlation
UKv4_A_23_P4522	TXNL1	0.29146	3.6368970651902e-13	positive correlation
UKv4_A_23_P156390	JAKMIP2	0.291365	3.70655049645776e-13	positive correlation
UKv4_A_23_P108761	C2ORF29	0.291348	3.7179195415897e-13	positive correlation
UKv4_A_23_P218282	ZNF434	0.291326	3.7329618352784e-13	positive correlation
UKv4_A_23_P165214	ZNF253	0.291298	3.75317802696274e-13	positive correlation
UKv4_A_23_P140978	ZNF263	0.291003	3.98571314347323e-13	positive correlation
UKv4_A_23_P353106	FAM105B	0.290974	4.00778015409275e-13	positive correlation
UKv4_A_23_P116235	MDK	0.290906	4.06276453915553e-13	positive correlation
UKv4_A_32_P86009	CIAPIN1P	0.290802	4.1475921612052e-13	positive correlation
UKv4_A_24_P234792	CSNK1G3	0.290788	4.15755580328934e-13	positive correlation
UKv4_A_23_P210164	HOXD8	0.290654	4.27076806586957e-13	positive correlation
UKv4_A_23_P122775	RTN4IP1	0.290654	4.26859878560908e-13	positive correlation
UKv4_A_24_P138556	EIF2S1	0.290604	4.31094774093046e-13	positive correlation
UKv4_A_24_P288424	SLMO2	0.290535	4.36953080475297e-13	positive correlation
UKv4_A_23_P123943	TGFBR1	0.290487	4.40877090943415e-13	positive correlation
UKv4_A_23_P79818	C20ORF111	0.290457	4.43360794346032e-13	positive correlation
UKv4_Hs376349.2	KDM1A	0.290269	4.6042732678835e-13	positive correlation
UKv4_A_23_P81212	MRPS18C	0.290216	4.65272923875878e-13	positive correlation
UKv4_A_23_P147801	ZNF654	0.290129	4.73524634815227e-13	positive correlation
UKv4_A_23_P37584	MRPL46	0.290086	4.77594401061634e-13	positive correlation
UKv4_A_23_P206697	CYB5B	0.289918	4.92988144587676e-13	positive correlation
UKv4_A_23_P133284	RIOK2	0.289668	5.19076792380966e-13	positive correlation
UKv4_A_24_P505255	LOC391470	0.289493	5.37392603408057e-13	positive correlation
UKv4_A_23_P141636	EIF4A3	0.289461	5.40728085164048e-13	positive correlation
UKv4_A_23_P130020	UTP18	0.289413	5.45926823163761e-13	positive correlation
UKv4_A_24_P213034	GAPDHP70	0.289365	5.50833795020202e-13	positive correlation
UKv4_A_23_P84651	CNBP	0.289182	5.71772000220128e-13	positive correlation
UKv4_A_23_P17512	DTD1	0.28908	5.83109816363381e-13	positive correlation
UKv4_A_24_P374319	RAP2C	0.288978	5.94678103506647e-13	positive correlation
UKv4_A_23_P433838	MIB1	0.288603	6.40382275179514e-13	positive correlation
UKv4_A_23_P112846	MTHFD2L	0.288572	6.43602499719036e-13	positive correlation
UKv4_A_23_P11341	FAM104B	0.288495	6.53231992989406e-13	positive correlation
UKv4_A_23_P41976	CCDC127	0.288479	6.55021493864309e-13	positive correlation
UKv4_A_23_P346405	MCU	0.288378	6.68205464977766e-13	positive correlation
UKv4_A_23_P79161	PRELID1	0.288321	6.75475974365273e-13	positive correlation
UKv4_A_23_P218706	ZNF343	0.288315	6.75881492585135e-13	positive correlation
UKv4_A_23_P115955	MRPL21	0.288212	6.89774987908431e-13	positive correlation
UKv4_A_23_P164035	PSMC5	0.288192	6.92274351488057e-13	positive correlation
UKv4_A_23_P144438	DCAF16	0.288183	6.93194871272579e-13	positive correlation
UKv4_A_23_P5551	NCL	0.288137	6.98833362969574e-13	positive correlation
UKv4_A_23_P105519	WBP11	0.288084	7.0542562500718e-13	positive correlation
UKv4_A_32_P109572	HNRNPL	0.288011	7.15408569042672e-13	positive correlation
UKv4_A_24_P219140	YY1	0.287824	7.41723814892197e-13	positive correlation
UKv4_A_23_P132793	MANF	0.287657	7.67267175282124e-13	positive correlation
UKv4_A_23_P366312	SP1	0.287463	7.97363767460748e-13	positive correlation
UKv4_A_24_P91916	NXT2	0.287422	8.03042921173034e-13	positive correlation
UKv4_A_23_P121141	ASTE1	0.287342	8.15488081384697e-13	positive correlation
UKv4_A_23_P110611	GIN1	0.28721	8.37068623725764e-13	positive correlation
UKv4_A_23_P31315	CBX3	0.28721	8.36776523762186e-13	positive correlation
UKv4_A_23_P345725	HOXD4	0.287179	8.41613173889049e-13	positive correlation
UKv4_A_24_P204095	RPL6P25	0.287053	8.63363194847181e-13	positive correlation
UKv4_A_23_P58280	GAR1	0.28703	8.66884051964133e-13	positive correlation
UKv4_A_24_P262355	PHB	0.286974	8.76520301675915e-13	positive correlation
UKv4_A_23_P92281	GTPBP8	0.286933	8.83488184206499e-13	positive correlation
UKv4_A_23_P82748	ENY2	0.286901	8.88881126895816e-13	positive correlation
UKv4_A_23_P86731	ZNF239	0.286727	9.20900262267708e-13	positive correlation
UKv4_A_24_P494454	SPIN3	0.286611	9.42068656560633e-13	positive correlation
UKv4_A_23_P98310	CSTF3	0.286558	9.5188015779248e-13	positive correlation
UKv4_A_23_P431981	HMGXB4	0.286452	9.72343425925412e-13	positive correlation
UKv4_A_23_P5945	DHX35	0.286413	9.79278451701226e-13	positive correlation
UKv4_Hs351350.1	LNP1	0.286386	9.84296997767317e-13	positive correlation
UKv4_A_24_P67929	KANSL2	0.286302	1.00022294547909e-12	positive correlation
UKv4_A_23_P71591	NOL8	0.285919	1.07777631186629e-12	positive correlation
UKv4_A_23_P114826	MRPS15	0.285865	1.08862361198469e-12	positive correlation
UKv4_A_24_P90022	SEPHS1	0.285848	1.09187023916606e-12	positive correlation
UKv4_A_32_P103309	ALG10B	0.285786	1.10484146949266e-12	positive correlation
UKv4_A_23_P23356	RRP15	0.285684	1.12741997664504e-12	positive correlation
UKv4_A_23_P63584	AHCTF1	0.28559	1.14873593249232e-12	positive correlation
UKv4_A_23_P148446	UBE2A	0.285482	1.17282935562898e-12	positive correlation
UKv4_A_23_P310532	C19ORF52	0.285436	1.18321050856369e-12	positive correlation
UKv4_Hs124475.3	INO80C	0.28539	1.19317931858497e-12	positive correlation
UKv4_A_24_P549518	LOC402093	0.285332	1.2061772627098e-12	positive correlation
UKv4_A_23_P112429	RPL35	0.285283	1.21778786113143e-12	positive correlation
UKv4_A_24_P255654	EIF4A1P4	0.285138	1.25260395974029e-12	positive correlation
UKv4_A_24_P170538	UTP14A	0.285098	1.2616619234192e-12	positive correlation
UKv4_A_23_P7388	HDAC3	0.285062	1.27018332388429e-12	positive correlation
UKv4_A_23_P45234	ZNF41	0.28498	1.29099731916169e-12	positive correlation
UKv4_A_24_P409750	PDCL3P5	0.284819	1.33285046319753e-12	positive correlation
UKv4_A_32_P106117	GGA2	0.284721	1.35847910596194e-12	positive correlation
UKv4_A_23_P339309	LIN52	0.284712	1.36013441221634e-12	positive correlation
UKv4_A_24_P365954	THAP11	0.284631	1.38223346496547e-12	positive correlation
UKv4_A_23_P62731	MRPS14	0.284437	1.43586720071777e-12	positive correlation
UKv4_A_23_P320717	COG4	0.284435	1.43582332591481e-12	positive correlation
UKv4_A_32_P41487	HMGN2	0.284293	1.47494803910777e-12	positive correlation
UKv4_A_23_P5389	DPY30	0.284272	1.48059009354803e-12	positive correlation
UKv4_A_23_P22765	NDUFB11	0.284227	1.49259753871263e-12	positive correlation
UKv4_A_23_P395464	ZNF582	0.284201	1.49977318224599e-12	positive correlation
UKv4_A_24_P376556	CYCS	0.284162	1.51102718099307e-12	positive correlation
UKv4_A_23_P155907	METAP1	0.284053	1.54357307776095e-12	positive correlation
UKv4_A_23_P1361	ALDH18A1	0.283873	1.59799865937061e-12	positive correlation
UKv4_A_23_P58819	RANBP17	0.283805	1.61927463500675e-12	positive correlation
UKv4_A_23_P205623	DDHD1	0.283796	1.6216689652652e-12	positive correlation
UKv4_A_23_P146811	FBXO38	0.283702	1.65105618697317e-12	positive correlation
UKv4_A_23_P3849	TRAP1	0.283697	1.65201729569786e-12	positive correlation
UKv4_A_23_P49279	C16ORF87	0.283615	1.67804587552407e-12	positive correlation
UKv4_A_23_P61949	KPNA1	0.283584	1.6879513790271e-12	positive correlation
UKv4_A_24_P341677	RPLP0P3	0.283547	1.69972813747174e-12	positive correlation
UKv4_A_23_P17575	AHCY	0.283409	1.74480451551741e-12	positive correlation
UKv4_A_23_P333650	RAD9B	0.283188	1.82104991626099e-12	positive correlation
UKv4_A_23_P65100	GALNT8	0.282853	1.94535446138278e-12	positive correlation
UKv4_A_24_P3783	HIST1H2BM	0.282676	2.01303925621275e-12	positive correlation
UKv4_A_24_P100016	ZNF486	0.282585	2.04866524099045e-12	positive correlation
UKv4_A_23_P217609	RPL36A	0.282576	2.05137124151257e-12	positive correlation
UKv4_A_32_P120863	STRN	0.282575	2.05075212422157e-12	positive correlation
UKv4_A_23_P358470	CCDC111	0.282428	2.11156878290088e-12	positive correlation
UKv4_A_24_P677634	LOC493754	0.282419	2.11438772716656e-12	positive correlation
UKv4_A_23_P205944	LINS	0.282408	2.11798669843433e-12	positive correlation
UKv4_A_24_P307075	LOC642958	0.282243	2.18579057524264e-12	positive correlation
UKv4_A_23_P16762	PRPF40A	0.282124	2.23669935140983e-12	positive correlation
UKv4_A_23_P40782	COMMD2	0.281996	2.28985548176673e-12	positive correlation
UKv4_A_23_P338233	BCDIN3D	0.281901	2.33309649123858e-12	positive correlation
UKv4_A_24_P928038	IDE	0.281853	2.35218949805375e-12	positive correlation
UKv4_A_23_P56798	ACP1	0.281839	2.35773571610453e-12	positive correlation
UKv4_A_24_P342807	SLC30A6	0.281806	2.37143476703226e-12	positive correlation
UKv4_A_23_P37949	THOC6	0.281719	2.41222978322791e-12	positive correlation
UKv4_A_32_P51084	NUP205	0.281481	2.52187149373597e-12	positive correlation
UKv4_A_24_P74160	SNRPD2	0.281463	2.52998801415297e-12	positive correlation
UKv4_A_23_P152330	DOC2A	0.281453	2.53374269879713e-12	positive correlation
UKv4_A_23_P122304	HDAC2	0.281452	2.53324150404976e-12	positive correlation
UKv4_A_23_P252748	ZNF195	0.281383	2.56763964171706e-12	positive correlation
UKv4_A_23_P68889	C22ORF28	0.28136	2.57702537571535e-12	positive correlation
UKv4_A_32_P320247	NEUROD4	0.281334	2.58778371926249e-12	positive correlation
UKv4_A_23_P147025	RAB33A	0.281263	2.62374858160602e-12	positive correlation
UKv4_A_23_P219207	HUWE1	0.281181	2.66484144515018e-12	positive correlation
UKv4_A_23_P65963	BFAR	0.28117	2.66856749328143e-12	positive correlation
UKv4_A_23_P153583	PPP5C	0.281072	2.71659959408167e-12	positive correlation
UKv4_A_23_P74981	ZNF670	0.281014	2.74413023580294e-12	positive correlation
UKv4_A_23_P426472	ZNF45	0.280998	2.75165027733734e-12	positive correlation
UKv4_A_24_P920979	ASB7	0.280968	2.76476800934073e-12	positive correlation
UKv4_A_32_P18824	BRD7	0.280933	2.78136490040344e-12	positive correlation
UKv4_A_23_P143446	MRPL39	0.280923	2.78568963323547e-12	positive correlation
UKv4_A_23_P120660	RPS21	0.280834	2.83482811834791e-12	positive correlation
UKv4_A_23_P129577	TIGD7	0.280809	2.8478766080662e-12	positive correlation
UKv4_A_23_P167692	MAPK9	0.280434	3.0586115034371e-12	positive correlation
UKv4_A_23_P353744	LARP1B	0.280341	3.11353401978493e-12	positive correlation
UKv4_A_23_P166219	GABPA	0.280319	3.12567419853232e-12	positive correlation
UKv4_A_23_P200512	ZNF238	0.280174	3.21628540787e-12	positive correlation
UKv4_A_24_P285831	NDUFB5	0.280136	3.23902617892686e-12	positive correlation
UKv4_A_23_P148015	AXIN2	0.280029	3.30613430977108e-12	positive correlation
UKv4_A_23_P108871	ZC3H8	0.280029	3.30484127083417e-12	positive correlation
UKv4_A_23_P336670	C3ORF17	0.279957	3.35120375529652e-12	positive correlation
UKv4_A_23_P130089	IFT20	0.279782	3.46399400273171e-12	positive correlation
UKv4_A_24_P232696	SMARCD1	0.279666	3.53844360888949e-12	positive correlation
UKv4_A_32_P234935	TARDBP	0.279613	3.57461683456431e-12	positive correlation
UKv4_A_23_P251173	EIF2AK1	0.279609	3.57587387715354e-12	positive correlation
UKv4_A_23_P167585	GDF9	0.27956	3.60751867174462e-12	positive correlation
UKv4_A_32_P53486	BOLA2B	0.279543	3.61643472561752e-12	positive correlation
UKv4_A_32_P229299	PHF6	0.279403	3.71403491884169e-12	positive correlation
UKv4_A_23_P213237	CBR4	0.27939	3.72178249496356e-12	positive correlation
UKv4_A_23_P60339	C9ORF64	0.279306	3.78116024822673e-12	positive correlation
UKv4_A_23_P16022	ZNF256	0.279139	3.9022670933546e-12	positive correlation
UKv4_Hs216958.1	HMGXB3	0.279088	3.94070749792116e-12	positive correlation
UKv4_A_23_P416112	RNF168	0.278939	4.05372796738962e-12	positive correlation
UKv4_A_23_P49021	WDR61	0.278907	4.07732829131023e-12	positive correlation
UKv4_A_23_P169887	GTF3C2	0.278824	4.14155812184206e-12	positive correlation
UKv4_A_32_P33821	SMIM15	0.27875	4.19721265051207e-12	positive correlation
UKv4_A_32_P185881	RPLP0P6	0.278678	4.25199315707352e-12	positive correlation
UKv4_A_23_P114405	MORF4L2	0.278616	4.30089859100659e-12	positive correlation
UKv4_A_23_P98057	ZNF32	0.278601	4.31250283749882e-12	positive correlation
UKv4_A_23_P115703	PCGF6	0.278428	4.45665070615955e-12	positive correlation
UKv4_A_24_P256060	PRPF38AP1	0.278413	4.46795665177481e-12	positive correlation
UKv4_A_23_P1948	C11ORF48	0.278256	4.60754130704433e-12	positive correlation
UKv4_A_32_P532216	QARS	0.278208	4.647823161818e-12	positive correlation
UKv4_A_23_P423419	HMGN2P46	0.278192	4.66004647183446e-12	positive correlation
UKv4_A_23_P142255	SHD	0.278179	4.67044406298088e-12	positive correlation
UKv4_A_23_P107257	SPOP	0.27813	4.71356772526786e-12	positive correlation
UKv4_A_23_P71908	SNAPC3	0.27801	4.82264876372927e-12	positive correlation
UKv4_A_23_P323180	HOXD3	0.277998	4.83278900275901e-12	positive correlation
UKv4_A_23_P144622	GNPDA1	0.27792	4.90112586534558e-12	positive correlation
UKv4_A_23_P7201	MED28	0.277865	4.94768272137706e-12	positive correlation
UKv4_A_23_P502612	HNRNPUL1	0.277792	5.01831745280384e-12	positive correlation
UKv4_A_24_P739075	GAPDHP66	0.277788	5.01954027345941e-12	positive correlation
UKv4_A_23_P202837	CCND1	0.277733	5.07072207581679e-12	positive correlation
UKv4_A_23_P38941	EPS15L1	0.277671	5.1310207204502e-12	positive correlation
UKv4_A_23_P99285	GPR19	0.277481	5.32030038270859e-12	positive correlation
UKv4_A_23_P112341	RMI1	0.277473	5.32659041552701e-12	positive correlation
UKv4_A_32_P182388	ZNF77	0.277386	5.41586865341477e-12	positive correlation
UKv4_A_23_P30050	SLC30A9	0.277363	5.43623672849029e-12	positive correlation
UKv4_A_23_P397899	INIP	0.277284	5.51405244272025e-12	positive correlation
UKv4_A_23_P149695	ATP1A1OS	0.277203	5.60132418738029e-12	positive correlation
UKv4_A_24_P362931	SLC4A7	0.277093	5.71890038726167e-12	positive correlation
UKv4_A_24_P121846	ZNF132	0.27695	5.87824207788347e-12	positive correlation
UKv4_A_24_P247576	LOC341333	0.276917	5.91081125943172e-12	positive correlation
UKv4_A_23_P113623	MRPL45	0.276681	6.17940413520908e-12	positive correlation
UKv4_A_23_P311616	JMJD6	0.276563	6.31845653776009e-12	positive correlation
UKv4_A_23_P35591	EXOSC1	0.276205	6.76589445335761e-12	positive correlation
UKv4_A_23_P357995	ZBTB8OS	0.276147	6.83790731208429e-12	positive correlation
UKv4_A_23_P434768	NUP50	0.276113	6.88043323231171e-12	positive correlation
UKv4_A_23_P5586	MPHOSPH10	0.27609	6.90834319316696e-12	positive correlation
UKv4_A_24_P508410	RPSAP58	0.276007	7.01312612618219e-12	positive correlation
UKv4_A_24_P50028	RAB39A	0.275937	7.10370210424688e-12	positive correlation
UKv4_A_24_P455060	LOC401777	0.275796	7.29455467863839e-12	positive correlation
UKv4_A_23_P413193	SFR1	0.275742	7.36592072428246e-12	positive correlation
UKv4_A_23_P1638	RBM4B	0.275585	7.58617241441496e-12	positive correlation
UKv4_A_23_P58036	MCCC1	0.275582	7.58712854855757e-12	positive correlation
UKv4_A_32_P152767	SKIDA1	0.275572	7.59885829435939e-12	positive correlation
UKv4_A_23_P137504	ZBTB37	0.27551	7.68880968846301e-12	positive correlation
UKv4_A_24_P185484	ZNF507	0.275486	7.7219739864186e-12	positive correlation
UKv4_A_23_P88580	ARID3B	0.275419	7.81397554091425e-12	positive correlation
UKv4_A_24_P167030	AP3M1	0.27541	7.82004937975219e-12	positive correlation
UKv4_Hs180370.1	CFL1	0.275151	8.21081127548655e-12	positive correlation
UKv4_A_23_P39110	RUVBL2	0.275148	8.21160978391364e-12	positive correlation
UKv4_A_23_P77661	ZNF720	0.275134	8.2264910411766e-12	positive correlation
UKv4_A_23_P167194	CENPC1	0.275114	8.25638930207523e-12	positive correlation
UKv4_A_23_P152055	EFTUD1	0.275102	8.27099142678549e-12	positive correlation
UKv4_A_23_P363936	HSPA4L	0.274971	8.47583053949152e-12	positive correlation
UKv4_A_23_P218988	SLC30A5	0.274968	8.47643222922948e-12	positive correlation
UKv4_A_23_P142994	RBM45	0.274933	8.52754744862857e-12	positive correlation
UKv4_A_24_P270424	DPF3	0.274874	8.61890967975813e-12	positive correlation
UKv4_A_23_P79545	SUCLG1	0.274751	8.81892630172695e-12	positive correlation
UKv4_A_23_P204579	TDG	0.274704	8.89189201992641e-12	positive correlation
UKv4_A_23_P21644	HSD17B11	0.274701	8.89391484324746e-12	positive correlation
UKv4_A_24_P334529	PCDHGA3	0.274655	8.97001532091115e-12	positive correlation
UKv4_A_23_P63205	DR1	0.274539	9.16307690164072e-12	positive correlation
UKv4_A_23_P128991	SLIRP	0.274382	9.44070232555965e-12	positive correlation
UKv4_A_23_P25989	SETD3	0.274338	9.5152126620759e-12	positive correlation
UKv4_A_23_P212423	XYLB	0.274122	9.91714842364967e-12	positive correlation
UKv4_A_23_P331253	XPNPEP1	0.274073	9.994410798787e-12	positive correlation
UKv4_A_23_P27810	ZNF607	0.274045	1.0045841143289e-11	positive correlation
UKv4_A_23_P90320	ZNF221	0.274028	1.00689509943113e-11	positive correlation
UKv4_A_23_P108554	DDX1	0.274016	1.00896451445674e-11	positive correlation
UKv4_A_23_P7066	RPL9	0.273953	1.0204325934382e-11	positive correlation
UKv4_A_23_P431381	C14ORF80	0.273952	1.02032815972233e-11	positive correlation
UKv4_A_23_P7655	BNIP1	0.273908	1.02852830094688e-11	positive correlation
UKv4_A_23_P92520	ANP32C	0.273829	1.04359134518275e-11	positive correlation
UKv4_A_24_P382017	RRN3	0.273545	1.10175005443405e-11	positive correlation
UKv4_A_24_P76644	BOLA2	0.273495	1.11160895331374e-11	positive correlation
UKv4_A_24_P929388	TMEM169	0.273403	1.13063748379917e-11	positive correlation
UKv4_A_23_P35354	CWF19L1	0.273313	1.14765733037186e-11	positive correlation
UKv4_A_23_P204427	PPP1CC	0.273062	1.20302547683945e-11	positive correlation
UKv4_A_23_P14464	EXOC5	0.272998	1.21656857105185e-11	positive correlation
UKv4_A_23_P206830	PAM16	0.272817	1.25839387971013e-11	positive correlation
UKv4_A_23_P144746	ZNF454	0.272709	1.28354947417006e-11	positive correlation
UKv4_A_23_P82334	SLC25A13	0.272613	1.30610828206237e-11	positive correlation
UKv4_A_23_P206435	GAS8	0.272544	1.32135104816483e-11	positive correlation
UKv4_A_23_P144816	VDAC1	0.272481	1.33705027395592e-11	positive correlation
UKv4_A_23_P143303	VPS16	0.272432	1.34870359572703e-11	positive correlation
UKv4_A_24_P58477	PRELID1P4	0.272429	1.34885599809816e-11	positive correlation
UKv4_A_23_P85460	CDKN2C	0.272391	1.35838911489315e-11	positive correlation
UKv4_A_23_P380951	ZNF420	0.272293	1.38385674910936e-11	positive correlation
UKv4_A_23_P54297	EIF3J	0.272292	1.38352245057893e-11	positive correlation
UKv4_A_23_P254031	TTF1	0.272213	1.40416490283421e-11	positive correlation
UKv4_A_23_P380917	SEC11A	0.271903	1.48862148808963e-11	positive correlation
UKv4_A_24_P166663	CDK6	0.271809	1.5152344003921e-11	positive correlation
UKv4_A_23_P17021	SCRN3	0.27154	1.59334056319354e-11	positive correlation
UKv4_A_23_P219084	ZNF3	0.271369	1.64495300390599e-11	positive correlation
UKv4_A_24_P918266	TMTC3	0.271353	1.64930231309246e-11	positive correlation
UKv4_A_23_P139825	YAF2	0.271322	1.6576963770004e-11	positive correlation
UKv4_A_24_P191833	SREK1	0.271268	1.67391544318978e-11	positive correlation
UKv4_A_23_P62276	NKAP	0.271265	1.67394082047845e-11	positive correlation
UKv4_A_23_P5481	DCAF17	0.271237	1.6818092618816e-11	positive correlation
UKv4_A_23_P63243	C1ORF43	0.271232	1.68250249464063e-11	positive correlation
UKv4_A_23_P106391	THAP10	0.271178	1.69877432486652e-11	positive correlation
UKv4_A_23_P83498	IGF2BP1	0.271145	1.70825717929792e-11	positive correlation
UKv4_A_23_P74663	TAF1A	0.271075	1.73078601220781e-11	positive correlation
UKv4_A_24_P8088	RIOK1	0.270995	1.75700023111675e-11	positive correlation
UKv4_A_23_P98015	CUTC	0.270953	1.76981411685743e-11	positive correlation
UKv4_A_23_P253571	PHF5A	0.270939	1.77389416145171e-11	positive correlation
UKv4_A_23_P379159	BRWD3	0.270899	1.78691578979263e-11	positive correlation
UKv4_A_24_P364296	STX2	0.270893	1.78795084806322e-11	positive correlation
UKv4_A_23_P202696	KBTBD4	0.270871	1.79494314564789e-11	positive correlation
UKv4_A_24_P391574	LDLRAD3	0.270801	1.81553272120644e-11	positive correlation
UKv4_A_23_P29257	H1F0	0.270798	1.81601987785739e-11	positive correlation
UKv4_A_23_P259451	LSM6	0.270738	1.83456535789061e-11	positive correlation
UKv4_A_32_P107746	ENSA	0.27031	1.98807024371013e-11	positive correlation
UKv4_A_23_P79145	ZNF570	0.270175	2.03857170846503e-11	positive correlation
UKv4_A_24_P223604	KIAA1429	0.270019	2.09868007850432e-11	positive correlation
UKv4_A_23_P74914	URB2	0.269966	2.11868809639021e-11	positive correlation
UKv4_A_23_P163278	PARP16	0.269959	2.12062178286722e-11	positive correlation
UKv4_A_23_P165408	KLHL23	0.269756	2.20019930303416e-11	positive correlation
UKv4_A_32_P88958	INADL	0.269753	2.20061499588631e-11	positive correlation
UKv4_A_24_P310630	UPF3B	0.269658	2.23932436912403e-11	positive correlation
UKv4_A_23_P413184	SREK1IP1	0.26956	2.28079499954181e-11	positive correlation
UKv4_A_23_P305981	LOC388152	0.269556	2.28156203160935e-11	positive correlation
UKv4_A_24_P409483	DPY19L2P4	0.269454	2.32263232556655e-11	positive correlation
UKv4_A_24_P224526	C17ORF75	0.26945	2.32346584331167e-11	positive correlation
UKv4_A_23_P129717	ERI2	0.269336	2.37220022924361e-11	positive correlation
UKv4_A_24_P419300	PP7080	0.269334	2.37174203417745e-11	positive correlation
UKv4_A_24_P246091	FLJ37201	0.269291	2.38949181796947e-11	positive correlation
UKv4_A_23_P215070	CEP41	0.269282	2.39295562002775e-11	positive correlation
UKv4_A_24_P677734	OIP5-AS1	0.269232	2.41472109047802e-11	positive correlation
UKv4_Hs107014.1	GDE1	0.269122	2.46207114526847e-11	positive correlation
UKv4_A_23_P77455	FAM96B	0.269027	2.50421784981748e-11	positive correlation
UKv4_A_23_P151093	YARS2	0.268963	2.53401973828196e-11	positive correlation
UKv4_A_24_P158385	ZMYND19	0.268899	2.5631847434335e-11	positive correlation
UKv4_A_23_P50331	FAM32A	0.26884	2.58984452788509e-11	positive correlation
UKv4_A_23_P97157	IPO9	0.268722	2.64594354499988e-11	positive correlation
UKv4_A_23_P16992	PKP4	0.2687	2.65610074389754e-11	positive correlation
UKv4_A_23_P6914	OSBPL11	0.268496	2.75589291573806e-11	positive correlation
UKv4_A_24_P32766	CHCHD2P2	0.268438	2.78509818116364e-11	positive correlation
UKv4_A_23_P75038	DCLRE1A	0.268425	2.79097963365216e-11	positive correlation
UKv4_A_24_P910833	ZNF286A	0.268419	2.79321134149175e-11	positive correlation
UKv4_A_23_P26021	COPS2	0.268392	2.80638727884908e-11	positive correlation
UKv4_A_23_P100632	HN1	0.268261	2.87395760397732e-11	positive correlation
UKv4_A_23_P136986	APOOL	0.268247	2.87916980673008e-11	positive correlation
UKv4_A_23_P65000	FAM216A	0.268231	2.88669379442589e-11	positive correlation
UKv4_A_23_P167276	PAQR3	0.268166	2.92190622440675e-11	positive correlation
UKv4_A_23_P162106	MRPL48	0.268135	2.93680922168551e-11	positive correlation
UKv4_A_23_P7074	NOA1	0.26809	2.96068096772535e-11	positive correlation
UKv4_A_23_P255016	UGGT1	0.268072	2.96982857392005e-11	positive correlation
UKv4_A_23_P49033	SNX1	0.26785	3.09287945848384e-11	positive correlation
UKv4_A_23_P110846	CNOT8	0.267713	3.17342975954901e-11	positive correlation
UKv4_A_23_P203586	NUP98	0.267672	3.19672563563145e-11	positive correlation
UKv4_A_23_P255273	RAD23B	0.267662	3.20037808954757e-11	positive correlation
UKv4_A_23_P11774	UTP11L	0.267584	3.24558687893385e-11	positive correlation
UKv4_A_23_P211909	PLS1	0.267582	3.24571439422161e-11	positive correlation
UKv4_A_23_P9582	TUFM	0.267494	3.29778149058266e-11	positive correlation
UKv4_A_32_P73796	PPM1E	0.267466	3.3124949125568e-11	positive correlation
UKv4_A_23_P167269	TMA16	0.267451	3.32096022325588e-11	positive correlation
UKv4_A_24_P263543	SNRPD2P1	0.267415	3.34188100122315e-11	positive correlation
UKv4_A_24_P97001	PRPF38A	0.267271	3.42685781040548e-11	positive correlation
UKv4_A_23_P123343	NUDCD1	0.267101	3.53067841143004e-11	positive correlation
UKv4_A_23_P22224	EIF4EBP1	0.26708	3.54184003541699e-11	positive correlation
UKv4_A_24_P204697	POM121L9P	0.267069	3.54767882304719e-11	positive correlation
UKv4_A_24_P208961	YTHDC1	0.267057	3.5543795175891e-11	positive correlation
UKv4_A_24_P409115	LOC646808	0.267033	3.56816481108239e-11	positive correlation
UKv4_A_23_P59358	CEP57L1	0.266967	3.60861511652516e-11	positive correlation
UKv4_A_23_P306956	ZNF566	0.266898	3.65299397745006e-11	positive correlation
UKv4_A_32_P1906	TTLL11	0.266755	3.74767731845452e-11	positive correlation
UKv4_A_23_P92154	MBD4	0.26648	3.9431729914222e-11	positive correlation
UKv4_A_23_P375165	TEX19	0.266363	4.02514547165687e-11	positive correlation
UKv4_A_23_P415663	TIGD3	0.266287	4.07986671486088e-11	positive correlation
UKv4_A_23_P103131	SMCR7L	0.266271	4.09062915500439e-11	positive correlation
UKv4_A_32_P6832	C5ORF51	0.266266	4.09317503196313e-11	positive correlation
UKv4_A_23_P71821	PBX3	0.266202	4.14121373896322e-11	positive correlation
UKv4_A_32_P61495	FHAD1	0.266175	4.16091705589837e-11	positive correlation
UKv4_A_23_P171095	USP27X	0.26599	4.30514521969652e-11	positive correlation
UKv4_A_23_P42198	HIST1H3G	0.26596	4.32791939552923e-11	positive correlation
UKv4_A_23_P16652	ZNF555	0.265953	4.33228373984322e-11	positive correlation
UKv4_A_32_P28939	ALKBH2	0.265869	4.39792490014361e-11	positive correlation
UKv4_A_32_P218636	LOC494150	0.265792	4.46011754437433e-11	positive correlation
UKv4_A_23_P204333	ALG10	0.265768	4.47568169810828e-11	positive correlation
UKv4_A_23_P397969	FOXK2	0.265723	4.5097304362434e-11	positive correlation
UKv4_A_23_P212792	CEP135	0.26571	4.51920207973398e-11	positive correlation
UKv4_A_24_P332926	SUGP2	0.265366	4.81264269525168e-11	positive correlation
UKv4_A_23_P48121	ADIPOR2	0.265325	4.84645572079584e-11	positive correlation
UKv4_A_23_P39684	TLK1	0.265208	4.95172856193833e-11	positive correlation
UKv4_A_24_P943445	FBXL19-AS1	0.264942	5.19834978859954e-11	positive correlation
UKv4_A_32_P64096	ZKSCAN2	0.264926	5.21131128396769e-11	positive correlation
UKv4_A_24_P61520	MLH3	0.264902	5.23343190491549e-11	positive correlation
UKv4_A_24_P137434	DCBLD2	0.264891	5.23954212995833e-11	positive correlation
UKv4_A_23_P213228	PHOX2B	0.264783	5.3429958787298e-11	positive correlation
UKv4_A_23_P112512	SLC25A51	0.264777	5.34741856281509e-11	positive correlation
UKv4_A_23_P78372	THOC1	0.264731	5.38960162820583e-11	positive correlation
UKv4_A_24_P9090	HNRPDL	0.264723	5.39517360665514e-11	positive correlation
UKv4_A_24_P353103	ZNF599	0.264499	5.61413892886347e-11	positive correlation
UKv4_A_23_P88873	GAN	0.264478	5.63455453950818e-11	positive correlation
UKv4_A_23_P124035	MRPL14	0.264476	5.63355213525659e-11	positive correlation
UKv4_A_23_P106103	AKAP5	0.264456	5.64908523990895e-11	positive correlation
UKv4_A_23_P101532	RPS11	0.264392	5.71491353606908e-11	positive correlation
UKv4_A_23_P110243	METTL14	0.264256	5.85361543478849e-11	positive correlation
UKv4_A_24_P229903	LOC220147	0.264208	5.90379821419888e-11	positive correlation
UKv4_A_23_P19004	BRD9	0.264199	5.91152399636852e-11	positive correlation
UKv4_A_23_P76841	NGDN	0.264099	6.02074993099147e-11	positive correlation
UKv4_A_24_P230358	LOC392387	0.263985	6.14834654799171e-11	positive correlation
UKv4_A_23_P213255	SMARCAD1	0.263943	6.19449989603099e-11	positive correlation
UKv4_A_23_P12526	TP53BP2	0.263858	6.28643607416338e-11	positive correlation
UKv4_A_23_P34578	GNL2	0.263688	6.48301354824421e-11	positive correlation
UKv4_A_23_P91930	QTRTD1	0.263661	6.51325583537443e-11	positive correlation
UKv4_A_23_P52147	TBCE	0.263572	6.61676219333106e-11	positive correlation
UKv4_A_23_P142697	TTLL4	0.263557	6.6332119189821e-11	positive correlation
UKv4_A_24_P338145	STOML2	0.263434	6.78147595551955e-11	positive correlation
UKv4_A_23_P630	MSTO1	0.263408	6.81279817472136e-11	positive correlation
UKv4_A_24_P712193	TCEA1P3	0.263078	7.23088990374645e-11	positive correlation
UKv4_A_23_P14132	GTF2F2	0.263028	7.29354263503372e-11	positive correlation
UKv4_A_23_P67424	ZNF461	0.262989	7.3413566853774e-11	positive correlation
UKv4_A_23_P80098	GART	0.262988	7.33725735457089e-11	positive correlation
UKv4_A_23_P102258	MRPL53	0.262822	7.54676822355449e-11	positive correlation
UKv4_A_23_P30377	DDX46	0.262797	7.57629945832122e-11	positive correlation
UKv4_A_23_P3562	SLC7A6	0.262756	7.62917257452863e-11	positive correlation
UKv4_A_24_P90637	SOCS4	0.26268	7.72956523056844e-11	positive correlation
UKv4_A_23_P128060	ZNF26	0.262545	7.91919685544102e-11	positive correlation
UKv4_A_23_P216949	PDCL	0.262493	7.99050561482248e-11	positive correlation
UKv4_A_32_P205637	PARD6B	0.262316	8.25526870386677e-11	positive correlation
UKv4_A_23_P126825	SLC16A1	0.262302	8.27303596613254e-11	positive correlation
UKv4_A_23_P501134	LIG3	0.262302	8.2700875294116e-11	positive correlation
UKv4_A_23_P166023	PFDN4	0.262293	8.2810134177709e-11	positive correlation
UKv4_A_23_P36882	NTS	0.262249	8.34307096708035e-11	positive correlation
UKv4_A_24_P367329	LOC440292	0.262155	8.48666959681386e-11	positive correlation
UKv4_A_23_P152804	NME1	0.262137	8.5115485398925e-11	positive correlation
UKv4_A_23_P257198	NDUFS4	0.262005	8.71302472445085e-11	positive correlation
UKv4_A_23_P118909	PSMG2	0.261896	8.88140120939891e-11	positive correlation
UKv4_A_24_P101352	RPS16P2	0.261872	8.91747795811557e-11	positive correlation
UKv4_A_23_P163047	WDR89	0.261856	8.93703295304394e-11	positive correlation
UKv4_A_23_P157405	CHCHD2	0.261739	9.12693346837488e-11	positive correlation
UKv4_A_23_P126623	PGD	0.261732	9.13435268047049e-11	positive correlation
UKv4_A_23_P127533	DCUN1D5	0.26169	9.20320942576317e-11	positive correlation
UKv4_A_32_P202134	TET1	0.261677	9.22229135465308e-11	positive correlation
UKv4_A_23_P251945	DCTN4	0.261498	9.51887236802875e-11	positive correlation
UKv4_A_23_P301336	R3HCC1L	0.261446	9.60716149912616e-11	positive correlation
UKv4_A_24_P690924	SEC23B	0.261402	9.68111720055011e-11	positive correlation
UKv4_A_23_P416036	HAUS7	0.261311	9.83908118926507e-11	positive correlation
UKv4_A_23_P108415	DARS	0.261247	9.9519819994638e-11	positive correlation
UKv4_A_23_P313223	C11ORF84	0.261141	1.01391572607367e-10	positive correlation
UKv4_A_24_P123155	ZNF639	0.26114	1.01365264900289e-10	positive correlation
UKv4_A_24_P59247	LOC390282	0.261075	1.02475319594513e-10	positive correlation
UKv4_A_23_P14928	COQ9	0.261066	1.0253610183018e-10	positive correlation
UKv4_A_32_P77933	AGSK1	0.261055	1.02698386585566e-10	positive correlation
UKv4_A_23_P69055	ZNF197	0.261053	1.02708441673713e-10	positive correlation
UKv4_A_24_P254101	DPY19L3	0.26105	1.02721130714947e-10	positive correlation
UKv4_A_23_P63459	COA6	0.260937	1.04803887768568e-10	positive correlation
UKv4_A_23_P433079	DNAJC14	0.260915	1.05167191249914e-10	positive correlation
UKv4_A_24_P234415	STAC	0.260861	1.06125804007207e-10	positive correlation
UKv4_A_32_P33561	LOC100009676	0.260829	1.06726614821598e-10	positive correlation
UKv4_A_23_P435002	SRFBP1	0.260811	1.07006018397476e-10	positive correlation
UKv4_A_23_P38732	CDH2	0.260715	1.08831325338743e-10	positive correlation
UKv4_A_24_P276932	ATP6V1C2	0.260701	1.09073297944178e-10	positive correlation
UKv4_A_23_P38365	TLK2	0.260564	1.11738595819643e-10	positive correlation
UKv4_A_24_P75840	LOC129560	0.260503	1.12875634813228e-10	positive correlation
UKv4_A_23_P44974	MRPL13	0.260405	1.14851067494602e-10	positive correlation
UKv4_A_23_P81048	STIM2	0.260402	1.14872458526211e-10	positive correlation
UKv4_A_23_P17593	CDH4	0.260391	1.15069867302485e-10	positive correlation
UKv4_A_23_P86403	KIF5B	0.260387	1.15119883031359e-10	positive correlation
UKv4_A_24_P77364	BOLA3	0.260325	1.16299973668522e-10	positive correlation
UKv4_A_32_P68533	FAM161A	0.260178	1.19462649534127e-10	positive correlation
UKv4_A_23_P65768	RSL24D1	0.260137	1.20310765126809e-10	positive correlation
UKv4_A_23_P251104	SGCB	0.260135	1.20328337175204e-10	positive correlation
UKv4_A_23_P54991	DYNLL2	0.260096	1.21140600275045e-10	positive correlation
UKv4_A_23_P44734	USP38	0.259966	1.23897151478963e-10	positive correlation
UKv4_A_23_P359588	PCDHGB4	0.25991	1.25131973935132e-10	positive correlation
UKv4_A_23_P15202	DHODH	0.259907	1.25157647992755e-10	positive correlation
UKv4_A_32_P88764	LOC221272	0.259887	1.25574553245717e-10	positive correlation
UKv4_A_23_P258931	ZNF623	0.259821	1.27001815665382e-10	positive correlation
UKv4_A_23_P108641	FAM136A	0.259711	1.2950137125228e-10	positive correlation
UKv4_A_23_P13033	RBM4	0.25955	1.33311461223647e-10	positive correlation
UKv4_A_23_P50962	NCK2	0.259388	1.37241625287844e-10	positive correlation
UKv4_A_23_P209200	CCNE1	0.259335	1.38526369191463e-10	positive correlation
UKv4_A_23_P152272	RNPS1	0.259303	1.39286738126721e-10	positive correlation
UKv4_A_32_P85593	TMSB15B	0.25923	1.41051996933038e-10	positive correlation
UKv4_A_32_P219657	RPSAP12	0.259186	1.42106712959854e-10	positive correlation
UKv4_A_23_P96990	NVL	0.259111	1.43974548532585e-10	positive correlation
UKv4_A_23_P64083	SF3B2	0.259075	1.44855421299254e-10	positive correlation
UKv4_A_23_P20683	KIAA0020	0.259033	1.45918425532532e-10	positive correlation
UKv4_A_23_P146830	SLC25A10	0.258974	1.47473543963399e-10	positive correlation
UKv4_A_23_P129358	SETD6	0.258968	1.47562483238746e-10	positive correlation
UKv4_A_23_P150189	MRE11A	0.258856	1.50480661913585e-10	positive correlation
UKv4_A_23_P7301	WHSC1	0.25883	1.51064738252489e-10	positive correlation
UKv4_A_23_P3784	RSPRY1	0.258815	1.51369664127447e-10	positive correlation
UKv4_A_24_P312692	API5	0.258805	1.51607524906807e-10	positive correlation
UKv4_A_23_P41912	FAM114A2	0.258593	1.57320620729063e-10	positive correlation
UKv4_A_32_P47566	UBLCP1	0.258524	1.59257417863519e-10	positive correlation
UKv4_A_23_P73763	LAGE3	0.258474	1.60677195932218e-10	positive correlation
UKv4_A_23_P29384	ZNF502	0.258467	1.60760512257849e-10	positive correlation
UKv4_A_23_P431890	DNAJC19	0.258422	1.62026503552236e-10	positive correlation
UKv4_A_32_P182156	ZNF511	0.258406	1.62443199011835e-10	positive correlation
UKv4_A_23_P33856	STAG2	0.258333	1.64495118031661e-10	positive correlation
UKv4_A_23_P164081	MYH10	0.258296	1.6557261735758e-10	positive correlation
UKv4_A_23_P26713	RPL23	0.258233	1.67429756312447e-10	positive correlation
UKv4_A_24_P418418	RPS17	0.258189	1.68646739130024e-10	positive correlation
UKv4_A_23_P131202	HES6	0.258105	1.71182224439126e-10	positive correlation
UKv4_A_24_P134074	RPS19	0.258086	1.71666624883014e-10	positive correlation
UKv4_A_23_P255257	DCAF12	0.257955	1.75759187601936e-10	positive correlation
UKv4_A_24_P348208	ZNF562	0.257948	1.75913151768395e-10	positive correlation
UKv4_A_24_P191931	PCDHAC1	0.257922	1.76623913624513e-10	positive correlation
UKv4_A_23_P160598	TOE1	0.257725	1.82901981218717e-10	positive correlation
UKv4_A_23_P39088	PRMT1	0.257681	1.84220761396735e-10	positive correlation
UKv4_A_32_P9382	MZT1	0.257665	1.84710200170799e-10	positive correlation
UKv4_A_23_P210348	COX7A2L	0.257622	1.85949960524508e-10	positive correlation
UKv4_A_24_P258955	ZNF317	0.257516	1.89527465444192e-10	positive correlation
UKv4_A_24_P8494	SEC61B	0.257503	1.89896152881839e-10	positive correlation
UKv4_A_23_P372988	PRR22	0.257486	1.90399524066413e-10	positive correlation
UKv4_A_23_P122674	PAK1IP1	0.257468	1.90895508596567e-10	positive correlation
UKv4_A_24_P305038	CRHR1-IT1	0.257368	1.94187815595483e-10	positive correlation
UKv4_A_23_P151436	ALG5	0.257294	1.96689082651246e-10	positive correlation
UKv4_A_23_P83149	FAM108B1	0.257212	1.99495461987339e-10	positive correlation
UKv4_A_24_P397247	SDAD1	0.257184	2.004410182611e-10	positive correlation
UKv4_A_23_P20876	PTPDC1	0.257084	2.04059739305333e-10	positive correlation
UKv4_A_23_P129678	SETD1A	0.256838	2.12775427660744e-10	positive correlation
UKv4_A_24_P244410	ANAPC15	0.256825	2.13224026418553e-10	positive correlation
UKv4_A_24_P366644	EEF1A1P32	0.256751	2.16007548596972e-10	positive correlation
UKv4_A_23_P127054	PANK1	0.256724	2.1699804748274e-10	positive correlation
UKv4_A_23_P207927	C17ORF80	0.25661	2.21242184088681e-10	positive correlation
UKv4_A_23_P115046	EIF2B3	0.25659	2.21944883115111e-10	positive correlation
UKv4_A_23_P319808	UHRF1BP1L	0.256579	2.22241426965078e-10	positive correlation
UKv4_A_24_P280926	TRMT112P6	0.256555	2.23059680809364e-10	positive correlation
UKv4_A_23_P19565	ASCC3	0.256546	2.23347877189964e-10	positive correlation
UKv4_A_24_P285480	MRPL33	0.256423	2.2796998387766e-10	positive correlation
UKv4_A_23_P102262	MRPL19	0.2564	2.28737311382421e-10	positive correlation
UKv4_A_32_P177267	SLC25A52	0.256298	2.32924513881021e-10	positive correlation
UKv4_A_24_P319715	PDIA6	0.256123	2.40112114875128e-10	positive correlation
UKv4_A_23_P380848	TXNDC17	0.255953	2.47336073719033e-10	positive correlation
UKv4_A_32_P61657	ZNF33B	0.2559	2.49566558217167e-10	positive correlation
UKv4_A_32_P20523	TIGD2	0.255864	2.50904317968621e-10	positive correlation
UKv4_A_23_P211459	PATZ1	0.255747	2.55762974271752e-10	positive correlation
UKv4_A_32_P66306	TOB1-AS1	0.255673	2.58747636908935e-10	positive correlation
UKv4_A_23_P407090	NFXL1	0.255561	2.63947151011211e-10	positive correlation
UKv4_A_24_P242688	HADHA	0.255541	2.64773961588687e-10	positive correlation
UKv4_A_23_P85990	SIKE1	0.255541	2.64690341816129e-10	positive correlation
UKv4_A_23_P370666	GLYATL1	0.25551	2.65992853366876e-10	positive correlation
UKv4_A_23_P24623	ELP4	0.255435	2.69421409100851e-10	positive correlation
UKv4_A_24_P322444	NUP62	0.255423	2.69934275309692e-10	positive correlation
UKv4_A_23_P121702	OCIAD2	0.255419	2.70029642065773e-10	positive correlation
UKv4_A_23_P399501	PKM	0.255285	2.76172243029233e-10	positive correlation
UKv4_A_23_P213431	GFM2	0.255134	2.8316583113749e-10	positive correlation
UKv4_A_23_P60259	TMEM38B	0.254991	2.90291735816845e-10	positive correlation
UKv4_A_23_P156620	ZNF184	0.254865	2.96835340221732e-10	positive correlation
UKv4_A_23_P3856	ZFP1	0.254835	2.9834651432409e-10	positive correlation
UKv4_A_23_P130466	ZNF8	0.254826	2.98738933229767e-10	positive correlation
UKv4_A_23_P321630	TRMT5	0.254796	3.00230497221953e-10	positive correlation
UKv4_A_23_P17204	ANAPC1	0.254764	3.01759495688969e-10	positive correlation
UKv4_A_24_P303974	CDC123	0.254764	3.01681433467215e-10	positive correlation
UKv4_A_24_P196019	LOC644387	0.254763	3.01628627050405e-10	positive correlation
UKv4_A_23_P42664	SHFM1	0.254502	3.15335769092412e-10	positive correlation
UKv4_A_23_P108342	ZNF571	0.254491	3.15860730416275e-10	positive correlation
UKv4_A_32_P75501	RPL35P5	0.254465	3.172335457035e-10	positive correlation
UKv4_A_24_P414719	NFYA	0.254342	3.23962484594889e-10	positive correlation
UKv4_A_23_P59426	PAXIP1	0.254299	3.26276651401768e-10	positive correlation
UKv4_A_23_P157970	INVS	0.254229	3.30193631925534e-10	positive correlation
UKv4_A_23_P153586	UQCRFS1	0.25412	3.35988884434616e-10	positive correlation
UKv4_A_23_P209636	CDC42EP3	0.253971	3.445362529457e-10	positive correlation
UKv4_A_23_P82823	PINX1	0.253882	3.49844343961447e-10	positive correlation
UKv4_A_24_P229377	RYK	0.253866	3.5071746378541e-10	positive correlation
UKv4_A_23_P153266	TOMM40	0.253836	3.52449917013699e-10	positive correlation
UKv4_A_23_P358662	CEP44	0.253831	3.52694615103052e-10	positive correlation
UKv4_A_23_P250294	ABHD5	0.253807	3.539276762087e-10	positive correlation
UKv4_A_23_P17307	MRGBP	0.253764	3.56337586032623e-10	positive correlation
UKv4_A_23_P89460	AATF	0.253709	3.59470212241337e-10	positive correlation
UKv4_A_32_P206050	TBC1D30	0.253658	3.62558609541315e-10	positive correlation
UKv4_A_23_P259823	TRMT61B	0.253654	3.62694978087144e-10	positive correlation
UKv4_A_23_P86216	PSMA5	0.253565	3.68101369635119e-10	positive correlation
UKv4_A_32_P235872	CAPRIN1	0.253524	3.70583084426334e-10	positive correlation
UKv4_A_23_P141606	BLMH	0.253512	3.71269749146958e-10	positive correlation
UKv4_A_24_P375360	KRT18P6	0.253494	3.72353206173985e-10	positive correlation
UKv4_A_23_P205746	EML1	0.253485	3.72780604938023e-10	positive correlation
UKv4_A_23_P386241	FAM110A	0.253403	3.77889389641166e-10	positive correlation
UKv4_A_24_P371303	FAM208A	0.253177	3.92017943302936e-10	positive correlation
UKv4_A_23_P31721	E2F5	0.253165	3.92725193230184e-10	positive correlation
UKv4_A_24_P323265	ANKHD1	0.25316	3.92971736736884e-10	positive correlation
UKv4_A_24_P389612	ARL5B	0.253143	3.94015712714764e-10	positive correlation
UKv4_A_24_P945283	DLG3	0.253088	3.97818751341966e-10	positive correlation
UKv4_A_23_P40078	XPO1	0.253049	4.00421519846161e-10	positive correlation
UKv4_A_23_P217704	GYG2	0.253018	4.02556034671484e-10	positive correlation
UKv4_A_23_P69738	RASL11B	0.252868	4.125011725839e-10	positive correlation
UKv4_A_32_P435367	PSMD4	0.252771	4.19234984017234e-10	positive correlation
UKv4_A_23_P46351	TDRKH	0.252752	4.20559804473859e-10	positive correlation
UKv4_A_23_P54389	NARG2	0.252681	4.25585613590125e-10	positive correlation
UKv4_A_23_P39910	COA5	0.252624	4.29692941486836e-10	positive correlation
UKv4_A_23_P500905	ZNF19	0.252552	4.34957947056252e-10	positive correlation
UKv4_A_23_P368773	ZNF560	0.252529	4.36568650757677e-10	positive correlation
UKv4_A_23_P124164	ISY1	0.252388	4.47076944380352e-10	positive correlation
UKv4_A_24_P136182	RPS2P32	0.252348	4.49659635774661e-10	positive correlation
UKv4_A_23_P48387	PDS5B	0.252308	4.52776352489727e-10	positive correlation
UKv4_A_23_P136238	TMEM203	0.252292	4.53853759774121e-10	positive correlation
UKv4_A_23_P218892	EIF4G1	0.252256	4.56514497601559e-10	positive correlation
UKv4_A_23_P106741	PSMD7	0.252187	4.61978248592302e-10	positive correlation
UKv4_A_24_P203072	PHF16	0.25218	4.62243510019371e-10	positive correlation
UKv4_A_24_P313431	CBLN1	0.252173	4.62654839749534e-10	positive correlation
UKv4_A_23_P501996	TMEM189-UBE2V1	0.252169	4.62883204850324e-10	positive correlation
UKv4_A_24_P228667	MRPL40	0.252168	4.62779621791463e-10	positive correlation
UKv4_A_23_P252491	PDZD11	0.252154	4.63769566904393e-10	positive correlation
UKv4_A_24_P268993	LEAP2	0.252103	4.6768826745513e-10	positive correlation
UKv4_A_23_P31372	MDH2	0.251964	4.79104775811028e-10	positive correlation
UKv4_Hs9235.4	NME4	0.251697	5.01693171515624e-10	positive correlation
UKv4_A_23_P97584	DNTTIP2	0.251665	5.0439010958917e-10	positive correlation
UKv4_A_32_P103945	B4GALT4	0.251642	5.06124492052838e-10	positive correlation
UKv4_A_23_P434374	MUC19	0.251591	5.10393753836961e-10	positive correlation
UKv4_A_23_P18392	PRKCI	0.251529	5.15888560507884e-10	positive correlation
UKv4_A_23_P58298	NAF1	0.251495	5.18834078891966e-10	positive correlation
UKv4_A_24_P227831	ABCC1	0.251473	5.20639596121351e-10	positive correlation
UKv4_A_23_P214091	LYPLA1	0.251405	5.26500275831678e-10	positive correlation
UKv4_A_23_P207445	MAP2K6	0.251375	5.29044169580032e-10	positive correlation
UKv4_A_23_P368645	AGPS	0.251235	5.42212266444e-10	positive correlation
UKv4_A_23_P51009	NDUFB3	0.251197	5.45467876711149e-10	positive correlation
UKv4_A_23_P25525	GTF3A	0.25118	5.46987207929722e-10	positive correlation
UKv4_A_23_P142616	BIRC6	0.251175	5.47318772134351e-10	positive correlation
UKv4_A_24_P375949	RPSAP11	0.251167	5.47707566009097e-10	positive correlation
UKv4_A_23_P41327	LYAR	0.251117	5.5240028651973e-10	positive correlation
UKv4_A_23_P209856	ADD2	0.251107	5.53201932629377e-10	positive correlation
UKv4_A_23_P255591	ZNF268	0.25108	5.55632004254205e-10	positive correlation
UKv4_A_24_P102389	ALG11	0.251068	5.5661975479335e-10	positive correlation
UKv4_A_23_P5568	SFT2D3	0.250932	5.69657007567754e-10	positive correlation
UKv4_A_23_P35343	ZNF248	0.250818	5.80485604605906e-10	positive correlation
UKv4_A_23_P167256	PHF17	0.250775	5.84756821639331e-10	positive correlation
UKv4_A_23_P52610	DDB2	0.250775	5.84568887073477e-10	positive correlation
UKv4_A_24_P391368	ATXN10	0.250623	6.00059352252648e-10	positive correlation
UKv4_A_23_P19095	SNX24	0.250542	6.0754425970362e-10	positive correlation
UKv4_A_23_P100883	SUZ12	0.250527	6.08929843501163e-10	positive correlation
UKv4_A_23_P68401	CTNNBL1	0.250519	6.09390214645944e-10	positive correlation
UKv4_A_23_P379142	ZNF626	0.250491	6.12040701683812e-10	positive correlation
UKv4_A_23_P3128	YLPM1	0.250451	6.1612068641246e-10	positive correlation
UKv4_A_24_P504050	TMEM170A	0.250328	6.29331430419835e-10	positive correlation
UKv4_A_23_P118185	LONP2	0.250299	6.32270501158564e-10	positive correlation
UKv4_A_23_P215875	DCAF13	0.250249	6.37095208462792e-10	positive correlation
UKv4_A_23_P69537	NMU	0.250024	6.61181075542692e-10	positive correlation
UKv4_A_23_P217339	PRKX	0.249779	6.89468736201463e-10	positive correlation
UKv4_A_23_P85640	INPP5B	0.249741	6.93786643596219e-10	positive correlation
UKv4_A_24_P284584	ZNF559	0.249633	7.06506539080978e-10	positive correlation
UKv4_A_23_P57760	ACPL2	0.249482	7.24312472288426e-10	positive correlation
UKv4_A_23_P4124	CCDC43	0.249433	7.30078273775576e-10	positive correlation
UKv4_A_23_P107693	ZNF586	0.249422	7.31235854379264e-10	positive correlation
UKv4_A_24_P59471	FLJ36840	0.249374	7.37285573239935e-10	positive correlation
UKv4_A_24_P711050	MKI67IPP1	0.249327	7.43147275741595e-10	positive correlation
UKv4_A_23_P144188	SLC33A1	0.249219	7.57131057808637e-10	positive correlation
UKv4_A_32_P165836	PDE12	0.249191	7.60625601936329e-10	positive correlation
UKv4_A_23_P398005	NME2P1	0.249105	7.71696070213637e-10	positive correlation
UKv4_A_23_P90589	MRPL44	0.249042	7.79557146731653e-10	positive correlation
UKv4_A_23_P94932	MMADHC	0.249035	7.80236224828207e-10	positive correlation
UKv4_A_23_P29517	TFG	0.2489	7.9838598717104e-10	positive correlation
UKv4_A_23_P141715	TPGS2	0.248868	8.02722892434458e-10	positive correlation
UKv4_A_23_P304395	OSTCP1	0.248827	8.0825116619981e-10	positive correlation
UKv4_A_23_P106497	IREB2	0.248712	8.24445036719612e-10	positive correlation
UKv4_A_32_P70135	PROSER1	0.248655	8.3238010874408e-10	positive correlation
UKv4_A_23_P67432	ZNF583	0.24863	8.35840504175127e-10	positive correlation
UKv4_A_23_P168864	ZNF16	0.24861	8.38520526941238e-10	positive correlation
UKv4_A_23_P68884	DRG1	0.248584	8.42050881459488e-10	positive correlation
UKv4_A_24_P185036	FTSJD1	0.248582	8.41978523798278e-10	positive correlation
UKv4_A_23_P49975	KRT10	0.248563	8.4431284145737e-10	positive correlation
UKv4_A_23_P51117	ETAA1	0.248521	8.49778760404748e-10	positive correlation
UKv4_A_23_P114075	BPTF	0.248464	8.57349389461452e-10	positive correlation
[truncated: 10,787 more rows]

## Sheet: Ora
#H:probeset	hugo	r-value	r-pvalue	sublist
2876479	H2AFY	1	0	positive correlation
2370991	DHX9	0.771546	1.30718e-53	positive correlation
2840002	SPDL1	0.760908	2.26854e-51	positive correlation
2843619	HNRNPAB	0.755914	2.09769e-50	positive correlation
2813414	CCNB1	0.747304	1.1094e-48	positive correlation
2801526	CCT5	0.739178	4.14363e-47	positive correlation
2828856	HSPA4	0.73234	7.82124e-46	positive correlation
2813442	CENPH	0.73133	1.07155e-45	positive correlation
2488732	CCT7	0.724038	2.28901e-44	positive correlation
2842570	FAF2	0.7237	2.38163e-44	positive correlation
2652675	ECT2	0.71871	1.79363e-43	positive correlation
2898597	GMNN	0.708824	9.49736e-42	positive correlation
2458742	LIN9	0.706822	1.95271e-41	positive correlation
2882897	GEMIN5	0.705571	2.98054e-41	positive correlation
3595979	CCNB2	0.704394	4.42902e-41	positive correlation
2468920	CPSF3	0.703983	4.88066e-41	positive correlation
2438531	HDGF	0.702505	8.20586e-41	positive correlation
3490655	CKAP2	0.701679	1.0699e-40	positive correlation
2877141	HNRNPA0	0.700333	1.71051e-40	positive correlation
2454532	INTS7	0.699945	1.88815e-40	positive correlation
2352743	DCLRE1B	0.699385	2.23296e-40	positive correlation
2980241	FBXO5	0.6888	1.16308e-38	positive correlation
2811745	IPO11	0.68672	2.39253e-38	positive correlation
2450345	KIF14	0.68589	3.10667e-38	positive correlation
2855614	C5ORF34	0.685723	3.16919e-38	positive correlation
2775858	LIN54	0.681868	1.23199e-37	positive correlation
3044129	GGCT	0.681032	1.6018e-37	positive correlation
2570616	BUB1	0.679368	2.79783e-37	positive correlation
3593147	DUT	0.67825	4.01866e-37	positive correlation
2877314	CDC23	0.67662	6.91053e-37	positive correlation
3888133	CSE1L	0.675563	9.69561e-37	positive correlation
2844709	CNOT6	0.674092	1.57071e-36	positive correlation
2861952	MRPS27	0.671686	3.50987e-36	positive correlation
2780172	CENPE	0.671321	3.86407e-36	positive correlation
3536336	CDKN3	0.670734	4.59552e-36	positive correlation
3258168	KIF11	0.670331	5.13187e-36	positive correlation
2434319	ANP32E	0.665956	2.21612e-35	positive correlation
3354799	CHEK1	0.665763	2.30237e-35	positive correlation
2438125	CCT3	0.665359	2.57121e-35	positive correlation
2883609	CLINT1	0.665279	2.57552e-35	positive correlation
3150715	DSCC1	0.664755	2.99746e-35	positive correlation
2859667	CENPK	0.664677	3.00385e-35	positive correlation
2648873	GMPS	0.664638	2.97226e-35	positive correlation
2779486	H2AFZ	0.664435	3.11022e-35	positive correlation
2738314	GSTCD	0.664177	3.31556e-35	positive correlation
3629103	KIAA0101	0.663618	3.91122e-35	positive correlation
3342426	C11ORF82	0.663573	3.88633e-35	positive correlation
3248289	CDK1	0.662098	6.22552e-35	positive correlation
2532064	COPS7B	0.660867	9.17611e-35	positive correlation
2899171	HIST1H1E	0.660424	1.04129e-34	positive correlation
3880827	GINS1	0.659821	1.2459e-34	positive correlation
2946232	HIST1H1C	0.65875	1.73836e-34	positive correlation
3050367	FIGNL1	0.6577	2.40665e-34	positive correlation
2360158	HAX1	0.655824	4.35446e-34	positive correlation
2988882	AIMP2	0.654966	5.64609e-34	positive correlation
3665603	CTCF	0.654627	6.1891e-34	positive correlation
3497790	IPO5	0.654416	6.50963e-34	positive correlation
2997376	ANLN	0.654291	6.66137e-34	positive correlation
3910785	AURKA	0.653795	7.68373e-34	positive correlation
3638760	IDH2	0.65318	9.21204e-34	positive correlation
3178583	CKS2	0.648464	4.07462e-33	positive correlation
3258444	CEP55	0.647455	5.51074e-33	positive correlation
2555630	CCT4	0.647166	5.93872e-33	positive correlation
3720896	CDC6	0.646858	6.44067e-33	positive correlation
2417528	DEPDC1	0.646857	6.34419e-33	positive correlation
3607510	FANCI	0.646086	7.95524e-33	positive correlation
2947073	HIST1H1B	0.645683	8.88935e-33	positive correlation
3703112	GINS2	0.645449	9.42559e-33	positive correlation
3523881	KDELC1	0.644254	1.34808e-32	positive correlation
2793951	HMGB2	0.643865	1.49944e-32	positive correlation
3367338	KIF18A	0.643753	1.5307e-32	positive correlation
3078348	EZH2	0.643727	1.52158e-32	positive correlation
3037385	KDELR2	0.643224	1.75444e-32	positive correlation
2991103	BZW2	0.643146	1.77266e-32	positive correlation
3724782	KPNB1	0.642717	1.99775e-32	positive correlation
3090697	CDCA2	0.641195	3.15203e-32	positive correlation
3655628	KIF22	0.640284	4.11549e-32	positive correlation
2593352	GTF3C3	0.64028	4.06766e-32	positive correlation
2737840	CISD2	0.640011	4.36071e-32	positive correlation
2333136	CDC20	0.639747	4.66835e-32	positive correlation
3984655	CENPI	0.63954	4.9115e-32	positive correlation
2733767	ENOPH1	0.639143	5.47729e-32	positive correlation
2543066	C2ORF43	0.638612	6.36238e-32	positive correlation
2334098	KIF2C	0.637498	8.82131e-32	positive correlation
3428845	PARPBP	0.637059	9.9569e-32	positive correlation
2378937	DTL	0.636579	1.13784e-31	positive correlation
4000370	FANCB	0.635671	1.47948e-31	positive correlation
3011454	DBF4	0.63464	1.99407e-31	positive correlation
3904566	DSN1	0.634337	2.15976e-31	positive correlation
3590014	CASC5	0.634034	2.33849e-31	positive correlation
3484641	BRCA2	0.633469	2.73892e-31	positive correlation
3608298	BLM	0.633224	2.91482e-31	positive correlation
2458289	LBR	0.632853	3.2211e-31	positive correlation
2862716	GFM2	0.631203	5.20421e-31	positive correlation
2673085	CDC25A	0.6306	6.15667e-31	positive correlation
2720251	NCAPG	0.629382	8.72555e-31	positive correlation
2363902	DUSP12	0.626303	2.12748e-30	positive correlation
2763805	DHX15	0.625759	2.46672e-30	positive correlation
3693533	CSNK2A2	0.625305	2.78604e-30	positive correlation
2604254	HJURP	0.625244	2.80744e-30	positive correlation
2899152	HIST1H2AC	0.624475	3.47316e-30	positive correlation
3401099	FKBP4	0.623226	4.93043e-30	positive correlation
3666566	CIRH1A	0.622152	6.64893e-30	positive correlation
3936913	CDC45	0.621585	7.74524e-30	positive correlation
3151534	ATAD2	0.621254	8.43357e-30	positive correlation
2499234	CCDC138	0.620648	9.93304e-30	positive correlation
2594951	TMEM237	0.61827	1.93352e-29	positive correlation
3191695	EXOSC2	0.61778	2.20003e-29	positive correlation
3073597	CHCHD3	0.617762	2.1913e-29	positive correlation
3421630	CCT2	0.617618	2.26136e-29	positive correlation
2336439	GPX7	0.617495	2.31979e-29	positive correlation
2879927	LARS	0.617316	2.41843e-29	positive correlation
2516023	CDCA7	0.617129	2.52641e-29	positive correlation
2877465	ETF1	0.616679	2.84265e-29	positive correlation
2633460	CMSS1	0.614161	5.70303e-29	positive correlation
2987441	EIF3B	0.613012	7.78169e-29	positive correlation
2388219	EXO1	0.61276	8.27298e-29	positive correlation
3250602	H2AFY2	0.612619	8.53158e-29	positive correlation
3984536	CSTF2	0.612367	9.07098e-29	positive correlation
2620256	KIF15	0.610804	1.38512e-28	positive correlation
3013952	ACN9	0.610415	1.52869e-28	positive correlation
2878726	HDAC3	0.609988	1.705e-28	positive correlation
3417146	CDK2	0.609913	1.72621e-28	positive correlation
2346399	CDC7	0.609878	1.72918e-28	positive correlation
3663228	GINS3	0.609096	2.12489e-28	positive correlation
2526759	ATIC	0.608718	2.33792e-28	positive correlation
3440598	FOXM1	0.608058	2.77759e-28	positive correlation
2548871	HNRPLL	0.60777	2.98096e-28	positive correlation
3819543	HNRNPM	0.606911	3.73644e-28	positive correlation
2434490	ENSA	0.605899	4.8776e-28	positive correlation
3758317	BRCA1	0.605042	6.10164e-28	positive correlation
3621140	LCMT2	0.604866	6.35136e-28	positive correlation
3884892	FAM83D	0.604455	7.04108e-28	positive correlation
2434341	APH1A	0.604181	7.52418e-28	positive correlation
2890148	HNRNPH1	0.603323	9.40234e-28	positive correlation
2374872	IPO9	0.603013	1.0143e-27	positive correlation
2753880	CDKN2AIP	0.602417	1.18099e-27	positive correlation
2858592	DEPDC1B	0.60214	1.26235e-27	positive correlation
3204463	FANCG	0.601328	1.55637e-27	positive correlation
3037193	EIF2AK1	0.601136	1.62657e-27	positive correlation
2857131	DHX29	0.601072	1.64238e-27	positive correlation
3765580	BRIP1	0.600791	1.75761e-27	positive correlation
3852565	ASF1B	0.600478	1.89669e-27	positive correlation
3929038	MIS18A	0.600425	1.91028e-27	positive correlation
2746024	ABCE1	0.599797	2.2409e-27	positive correlation
2456746	EPRS	0.599673	2.29965e-27	positive correlation
3946351	ADSL	0.599471	2.40951e-27	positive correlation
2812120	CWC27	0.599047	2.67681e-27	positive correlation
2858668	ERCC8	0.598788	2.84752e-27	positive correlation
3331903	FAM111B	0.597108	4.4008e-27	positive correlation
2544164	C2ORF44	0.596981	4.51988e-27	positive correlation
3476265	EIF2B1	0.596846	4.65198e-27	positive correlation
2436576	C1ORF43	0.596551	4.99317e-27	positive correlation
3257338	KIF20B	0.595735	6.14035e-27	positive correlation
2888698	LMAN2	0.595214	6.98857e-27	positive correlation
3015216	COPS6	0.595183	6.99986e-27	positive correlation
2330773	CDCA8	0.594863	7.55999e-27	positive correlation
3563372	DNAAF2	0.594732	7.77303e-27	positive correlation
2788143	ANAPC10	0.594489	8.2279e-27	positive correlation
2406420	CLSPN	0.59413	8.97782e-27	positive correlation
3706753	GSG2	0.593961	9.31999e-27	positive correlation
3693673	CNOT1	0.59381	9.63304e-27	positive correlation
2489035	DGUOK	0.593182	1.12663e-26	positive correlation
3435362	KNTC1	0.592202	1.44262e-26	positive correlation
3367036	CCDC34	0.592105	1.47011e-26	positive correlation
3976670	EBP	0.592068	1.47501e-26	positive correlation
2879028	GNPDA1	0.591578	1.66344e-26	positive correlation
2401275	HNRNPR	0.591467	1.70156e-26	positive correlation
2700500	COMMD2	0.590015	2.45559e-26	positive correlation
2328465	KHDRBS1	0.589304	2.92769e-26	positive correlation
3214668	IARS	0.589296	2.91664e-26	positive correlation
3401197	RHNO1	0.588894	3.21253e-26	positive correlation
3861617	HNRNPL	0.588865	3.21761e-26	positive correlation
2836856	CNOT8	0.588267	3.72588e-26	positive correlation
2360468	FLAD1	0.586581	5.68219e-26	positive correlation
2946225	HIST1H2BB	0.586488	5.78369e-26	positive correlation
2473784	EPT1	0.586473	5.77337e-26	positive correlation
3759356	EFTUD2	0.586281	6.02622e-26	positive correlation
3687789	DCTPP1	0.585725	6.895e-26	positive correlation
2700197	HLTF	0.585058	8.1132e-26	positive correlation
3651509	LOC81691	0.584525	9.22404e-26	positive correlation
3893072	GID8	0.58421	9.92877e-26	positive correlation
2636272	GTPBP8	0.583741	1.11059e-25	positive correlation
2562685	IMMT	0.582761	1.41126e-25	positive correlation
3515965	DIAPH3	0.582629	1.45056e-25	positive correlation
2438282	IQGAP3	0.582487	1.49484e-25	positive correlation
3085065	ERI1	0.582297	1.55907e-25	positive correlation
2697331	DBR1	0.581622	1.83447e-25	positive correlation
2900074	HIST1H2BN	0.581346	1.95455e-25	positive correlation
2416218	ITGB3BP	0.580673	2.29761e-25	positive correlation
3651018	CCP110	0.580664	2.29054e-25	positive correlation
3268669	BUB3	0.579992	2.69087e-25	positive correlation
3394183	H2AFX	0.579651	2.91254e-25	positive correlation
3456130	AAAS	0.579082	3.33402e-25	positive correlation
2829488	DDX46	0.578816	3.54231e-25	positive correlation
3190925	DOLPP1	0.578727	3.60174e-25	positive correlation
2379280	FLVCR1	0.578447	3.83975e-25	positive correlation
4009288	HSD17B10	0.578028	4.23479e-25	positive correlation
2577958	DARS	0.578027	4.21356e-25	positive correlation
2645387	ACPL2	0.576868	5.57007e-25	positive correlation
2970532	HDAC2	0.5764	6.21411e-25	positive correlation
3377423	CDCA5	0.575213	8.25891e-25	positive correlation
3333226	FEN1	0.575173	8.29906e-25	positive correlation
2350840	GNAI3	0.575101	8.40465e-25	positive correlation
2678090	ARF4	0.574683	9.25682e-25	positive correlation
3326183	CAPRIN1	0.574628	9.33702e-25	positive correlation
3617757	AQR	0.574261	1.01549e-24	positive correlation
2745067	ELMOD2	0.574193	1.02755e-24	positive correlation
3649245	BFAR	0.573852	1.11079e-24	positive correlation
2845879	CLPTM1L	0.573309	1.26048e-24	positive correlation
3747199	CENPV	0.573052	1.33481e-24	positive correlation
2332144	CTPS1	0.57261	1.47832e-24	positive correlation
3200611	HAUS6	0.572417	1.54115e-24	positive correlation
2502300	DDX18	0.571991	1.69977e-24	positive correlation
3530982	G2E3	0.571825	1.76096e-24	positive correlation
3903146	E2F1	0.5718	1.7632e-24	positive correlation
2656569	DNAJB11	0.571635	1.82602e-24	positive correlation
2688882	C3ORF17	0.571531	1.86392e-24	positive correlation
3042421	HNRNPA2B1	0.570611	2.31325e-24	positive correlation
3548788	CPSF2	0.570336	2.4594e-24	positive correlation
3236395	HSPA14	0.570084	2.60026e-24	positive correlation
3920003	CHAF1B	0.57007	2.5971e-24	positive correlation
3852691	DDX39A	0.569961	2.65414e-24	positive correlation
2635983	ABHD10	0.569401	3.01981e-24	positive correlation
2738723	HADH	0.569115	3.21834e-24	positive correlation
2423597	DNTTIP2	0.569089	3.22419e-24	positive correlation
3736290	BIRC5	0.568806	3.43361e-24	positive correlation
3056044	BAZ1B	0.568775	3.44433e-24	positive correlation
2547386	DPY30	0.568626	3.55301e-24	positive correlation
3562746	MIS18BP1	0.568291	3.83075e-24	positive correlation
3848689	ELAVL1	0.568161	3.93389e-24	positive correlation
3834089	HNRNPUL1	0.56692	5.25622e-24	positive correlation
2347096	DR1	0.566866	5.30112e-24	positive correlation
4012949	ABCB7	0.565893	6.64079e-24	positive correlation
3890154	CSTF1	0.565661	6.98429e-24	positive correlation
3818376	CLPP	0.565368	7.45114e-24	positive correlation
3048749	DDX56	0.565076	7.94613e-24	positive correlation
2858793	SMIM15	0.564501	9.05667e-24	positive correlation
2464499	HNRNPU	0.564398	9.2401e-24	positive correlation
3181417	ANP32B	0.564392	9.21279e-24	positive correlation
3325680	EIF3M	0.564265	9.45397e-24	positive correlation
2395490	ENO1	0.564181	9.60004e-24	positive correlation
2897576	E2F3	0.564036	9.89267e-24	positive correlation
3557017	C14ORF93	0.563851	1.02866e-23	positive correlation
2438482	ISG20L2	0.563528	1.10496e-23	positive correlation
3333358	INCENP	0.563081	1.2216e-23	positive correlation
3929721	GART	0.563034	1.23004e-23	positive correlation
2458338	ENAH	0.562067	1.53453e-23	positive correlation
3958253	C22ORF28	0.561308	1.82336e-23	positive correlation
3258910	HELLS	0.560285	2.30151e-23	positive correlation
2773756	G3BP2	0.559016	3.07218e-23	positive correlation
2574752	ERCC3	0.55896	3.09993e-23	positive correlation
2775562	HNRPDL	0.558626	3.33407e-23	positive correlation
3215701	FANCC	0.558287	3.58986e-23	positive correlation
2697792	COPB2	0.558059	3.76803e-23	positive correlation
3693837	GOT2	0.557809	3.9744e-23	positive correlation
2776998	KLHL8	0.557551	4.20033e-23	positive correlation
2966232	COQ3	0.557512	4.22143e-23	positive correlation
3820663	ILF3	0.557229	4.48691e-23	positive correlation
2326410	CEP85	0.557126	4.57598e-23	positive correlation
2950668	DAXX	0.556794	4.91798e-23	positive correlation
2827709	ISOC1	0.556782	4.91303e-23	positive correlation
2610241	FANCD2	0.556668	5.02372e-23	positive correlation
3976124	CDK16	0.556366	5.3621e-23	positive correlation
2733928	COPS4	0.555798	6.07974e-23	positive correlation
2875929	C5ORF15	0.555252	6.85746e-23	positive correlation
3759335	GJC1	0.555144	7.00294e-23	positive correlation
2369463	FAM20B	0.555103	7.04133e-23	positive correlation
3850363	KEAP1	0.555055	7.09271e-23	positive correlation
3035682	FTSJ2	0.554768	7.54207e-23	positive correlation
2899772	HIST1H2AH	0.553246	1.06051e-22	positive correlation
2888800	DBN1	0.552527	1.24261e-22	positive correlation
2881554	DCTN4	0.552478	1.25184e-22	positive correlation
2900059	HIST1H2BM	0.551528	1.5444e-22	positive correlation
2545681	GTF3C2	0.551215	1.65051e-22	positive correlation
2772968	COX18	0.550473	1.94186e-22	positive correlation
3850069	DNMT1	0.550411	1.96208e-22	positive correlation
2425447	DPH5	0.550086	2.10241e-22	positive correlation
3703164	EMC8	0.549865	2.20066e-22	positive correlation
3375245	DDB1	0.549415	2.42431e-22	positive correlation
3544387	EIF2B2	0.549271	2.49471e-22	positive correlation
3294280	DNAJC9	0.549219	2.51446e-22	positive correlation
2701595	DHX36	0.548767	2.77072e-22	positive correlation
3878533	DTD1	0.548741	2.77726e-22	positive correlation
2601544	CUL3	0.548567	2.87642e-22	positive correlation
3365776	E2F8	0.548497	2.91135e-22	positive correlation
3945056	EIF3L	0.548266	3.05387e-22	positive correlation
4012142	ERCC6L	0.547849	3.33863e-22	positive correlation
3699707	ADAT1	0.547702	3.43734e-22	positive correlation
3301512	ALDH18A1	0.547378	3.68049e-22	positive correlation
2691982	KPNA1	0.546602	4.35385e-22	positive correlation
3603436	CHRNA5	0.546597	4.34421e-22	positive correlation
3079463	ABCF2	0.54653	4.39339e-22	positive correlation
3976609	FTSJ1	0.546354	4.55273e-22	positive correlation
2515050	GORASP2	0.546267	4.62488e-22	positive correlation
3137875	GGH	0.545845	5.05901e-22	positive correlation
3564872	GNPNAT1	0.545484	5.45806e-22	positive correlation
2692573	CCDC14	0.545084	5.94047e-22	positive correlation
2482211	CHAC2	0.545067	5.94195e-22	positive correlation
2847710	FASTKD3	0.544687	6.43755e-22	positive correlation
2361584	APOA1BP	0.544264	7.04022e-22	positive correlation
3614534	GABRB3	0.544051	7.35181e-22	positive correlation
3381063	CLPB	0.543975	7.45122e-22	positive correlation
4002809	APOO	0.543386	8.4466e-22	positive correlation
3431553	FAM216A	0.543194	8.77971e-22	positive correlation
2824354	DCP2	0.543119	8.89604e-22	positive correlation
3829313	CEBPG	0.543094	8.91618e-22	positive correlation
3523855	TEX30	0.542861	9.34973e-22	positive correlation
2522439	BZW1	0.542608	9.8484e-22	positive correlation
2826550	CSNK1G3	0.542457	1.01454e-21	positive correlation
2466141	ACP1	0.542392	1.02556e-21	positive correlation
2347023	CCDC18	0.54218	1.07049e-21	positive correlation
2643157	CDV3	0.541963	1.11871e-21	positive correlation
2949524	EHMT2	0.541431	1.25185e-21	positive correlation
3190514	GLE1	0.541191	1.31452e-21	positive correlation
2916952	CASP8AP2	0.54088	1.40176e-21	positive correlation
3956433	CHEK2	0.540538	1.50473e-21	positive correlation
3108489	LAPTM4B	0.540441	1.53183e-21	positive correlation
3581386	CDCA4	0.539923	1.70804e-21	positive correlation
2419235	FUBP1	0.539848	1.73043e-21	positive correlation
2494447	CIAO1	0.539603	1.81844e-21	positive correlation
3903361	AHCY	0.539188	1.98259e-21	positive correlation
2899176	HIST1H2BD	0.538802	2.14771e-21	positive correlation
3279058	ACBD7	0.53799	2.54926e-21	positive correlation
2775463	HNRNPD	0.537953	2.56159e-21	positive correlation
2325002	KDM1A	0.537815	2.63046e-21	positive correlation
3354389	CCDC15	0.537341	2.90304e-21	positive correlation
3773312	EIF4A3	0.537289	2.92667e-21	positive correlation
2407191	GNL2	0.535934	3.89667e-21	positive correlation
3415857	ESPL1	0.53551	4.25202e-21	positive correlation
2456805	BPNT1	0.535402	4.33784e-21	positive correlation
3752611	C17ORF75	0.535182	4.53164e-21	positive correlation
3316208	TALDO1	0.535001	4.69546e-21	positive correlation
3534248	FANCM	0.534842	4.84194e-21	positive correlation
2463515	CHML	0.53393	5.85692e-21	positive correlation
2815965	HMGCR	0.533845	5.94637e-21	positive correlation
3690084	DNAJA2	0.53367	6.1516e-21	positive correlation
3682135	FOPNL	0.533663	6.14309e-21	positive correlation
3580769	CKB	0.533314	6.59328e-21	positive correlation
2382360	DEGS1	0.533037	6.96968e-21	positive correlation
3351841	HMBS	0.532018	8.61366e-21	positive correlation
2876213	CDKN2AIPNL	0.531507	9.56371e-21	positive correlation
3744263	AURKB	0.53117	1.02348e-20	positive correlation
2515369	HAT1	0.531131	1.02878e-20	positive correlation
3248824	ADO	0.530306	1.21927e-20	positive correlation
2447993	TRMT1L	0.53021	1.24046e-20	positive correlation
3825496	ARMC6	0.530197	1.24022e-20	positive correlation
2781813	ELOVL6	0.529801	1.34347e-20	positive correlation
3366519	FANCF	0.528692	1.68783e-20	positive correlation
3683806	ERI2	0.528602	1.7147e-20	positive correlation
2753994	TRAPPC11	0.528057	1.91505e-20	positive correlation
3656904	FUS	0.526877	2.43841e-20	positive correlation
3235461	CDC123	0.526875	2.43226e-20	positive correlation
2694644	CNBP	0.526768	2.47989e-20	positive correlation
3591044	HAUS2	0.52676	2.47717e-20	positive correlation
3944046	HMGXB4	0.526631	2.53686e-20	positive correlation
2727976	CEP135	0.526311	2.70225e-20	positive correlation
3527493	APEX1	0.525489	3.19256e-20	positive correlation
2454935	ANGEL2	0.525223	3.3629e-20	positive correlation
3729002	SMG8	0.524499	3.89136e-20	positive correlation
3887017	DNTTIP1	0.523989	4.30839e-20	positive correlation
2459924	ABCB10	0.523953	4.32791e-20	positive correlation
2385197	GNPAT	0.523799	4.45458e-20	positive correlation
3446868	LDHB	0.523093	5.13187e-20	positive correlation
3022814	HILPDA	0.523055	5.15745e-20	positive correlation
4005392	BCOR	0.523016	5.18491e-20	positive correlation
2659887	FYTTD1	0.52257	5.66313e-20	positive correlation
3476097	CDK2AP1	0.522562	5.65676e-20	positive correlation
3817501	CHAF1A	0.522321	5.92521e-20	positive correlation
3416522	COPZ1	0.522102	6.17884e-20	positive correlation
3665288	E2F4	0.52146	7.02101e-20	positive correlation
3372253	CELF1	0.521412	7.07151e-20	positive correlation
2697490	CEP70	0.521267	7.26356e-20	positive correlation
2641577	C3ORF37	0.520844	7.89346e-20	positive correlation
3825446	DDX49	0.520694	8.11435e-20	positive correlation
3513883	KPNA3	0.52044	8.52026e-20	positive correlation
3716893	ATAD5	0.520031	9.23154e-20	positive correlation
3467315	IKBIP	0.519952	9.3545e-20	positive correlation
2726828	DCUN1D4	0.519521	1.01794e-19	positive correlation
2496628	C2ORF29	0.519316	1.05813e-19	positive correlation
3083936	AGPAT5	0.518866	1.15533e-19	positive correlation
2634027	CEP97	0.518263	1.30111e-19	positive correlation
3335338	FAM89B	0.518148	1.32791e-19	positive correlation
3719362	AATF	0.517992	1.36668e-19	positive correlation
2549007	DHX57	0.517891	1.39096e-19	positive correlation
3250055	DDX21	0.517579	1.47704e-19	positive correlation
3793588	TIMM21	0.517516	1.4921e-19	positive correlation
3734575	ICT1	0.517178	1.59238e-19	positive correlation
3662723	COQ9	0.516936	1.66721e-19	positive correlation
2841184	ERGIC1	0.516476	1.82334e-19	positive correlation
3863060	EXOSC5	0.516147	1.94196e-19	positive correlation
2877939	DNAJC18	0.515705	2.11569e-19	positive correlation
3928070	CCT8	0.515618	2.14717e-19	positive correlation
3251916	CHCHD1	0.515056	2.39511e-19	positive correlation
4014076	HDX	0.514833	2.49751e-19	positive correlation
3233322	FAM208B	0.514522	2.64959e-19	positive correlation
3505937	CENPJ	0.514186	2.82526e-19	positive correlation
2738466	AIMP1	0.514048	2.89648e-19	positive correlation
2610044	JAGN1	0.513548	3.19014e-19	positive correlation
3580947	C14ORF2	0.513228	3.38992e-19	positive correlation
3824648	CCDC124	0.513091	3.47389e-19	positive correlation
3855324	COPE	0.512555	3.85216e-19	positive correlation
3806253	ATP5A1	0.512455	3.91921e-19	positive correlation
2586227	FASTKD1	0.512195	4.11515e-19	positive correlation
3470689	ALKBH2	0.511982	4.2806e-19	positive correlation
3862167	FBL	0.511626	4.57994e-19	positive correlation
2878474	HARS	0.511247	4.9225e-19	positive correlation
3845909	LMNB2	0.511009	5.1449e-19	positive correlation
2448073	IVNS1ABP	0.510859	5.2855e-19	positive correlation
3828949	DPY19L3	0.510046	6.18389e-19	positive correlation
2363919	ATF6	0.50998	6.24861e-19	positive correlation
3545466	AHSA1	0.509464	6.89399e-19	positive correlation
2609870	BRPF1	0.509346	7.03811e-19	positive correlation
2880932	CSNK1A1	0.509336	7.03522e-19	positive correlation
3420713	CAND1	0.509166	7.25532e-19	positive correlation
3807370	DYM	0.508944	7.55689e-19	positive correlation
3763687	COIL	0.50889	7.61952e-19	positive correlation
3405531	DDX47	0.50847	8.24913e-19	positive correlation
3053691	GUSB	0.508157	8.74502e-19	positive correlation
3945396	GTPBP1	0.508125	8.77834e-19	positive correlation
2851965	DROSHA	0.507865	9.21201e-19	positive correlation
3244539	ZNF22	0.507635	9.61081e-19	positive correlation
2545092	HADHA	0.507601	9.6504e-19	positive correlation
2805176	C5ORF22	0.507556	9.7127e-19	positive correlation
3259400	CCNJ	0.507123	1.05378e-18	positive correlation
3449700	FAM60A	0.506915	1.09448e-18	positive correlation
2402416	AUNIP	0.506913	1.09247e-18	positive correlation
3179359	CENPP	0.506749	1.12495e-18	positive correlation
3766334	CCDC47	0.50659	1.15754e-18	positive correlation
3648995	ERCC4	0.506356	1.20828e-18	positive correlation
3463112	E2F7	0.506215	1.23863e-18	positive correlation
2427688	LRIF1	0.506006	1.28681e-18	positive correlation
2844203	CANX	0.505414	1.43909e-18	positive correlation
3354731	EI24	0.505392	1.44175e-18	positive correlation
3828112	CCNE1	0.505257	1.47629e-18	positive correlation
3192525	GTF3C4	0.505145	1.50524e-18	positive correlation
3996289	EMD	0.504833	1.59473e-18	positive correlation
2811656	KIF2A	0.504715	1.62732e-18	positive correlation
2523689	ABI2	0.504374	1.73365e-18	positive correlation
2527939	BCS1L	0.503498	2.04624e-18	positive correlation
2871923	ATG12	0.502983	2.2529e-18	positive correlation
2620538	LARS2	0.502791	2.33196e-18	positive correlation
2806256	DNAJC21	0.502687	2.3731e-18	positive correlation
3368520	CSTF3	0.502641	2.38871e-18	positive correlation
3937787	CRKL	0.502331	2.52843e-18	positive correlation
3532560	BRMS1L	0.501979	2.69791e-18	positive correlation
2449391	KCNT2	0.501665	2.85768e-18	positive correlation
3560711	BAZ1A	0.500748	3.39419e-18	positive correlation
3824153	BABAM1	0.50064	3.4566e-18	positive correlation
2673873	IMPDH2	0.500501	3.54141e-18	positive correlation
3851020	ECSIT	0.500479	3.54825e-18	positive correlation
2905069	KCTD20	0.499861	3.98009e-18	positive correlation
3784670	C18ORF21	0.499777	4.03452e-18	positive correlation
3573229	ALKBH1	0.499692	4.09128e-18	positive correlation
3303339	CWF19L1	0.499501	4.23216e-18	positive correlation
3130823	TTI2	0.499318	4.37163e-18	positive correlation
2367537	SUCO	0.499204	4.45676e-18	positive correlation
2952679	GLO1	0.499141	4.50059e-18	positive correlation
2505501	IMP4	0.49914	4.49105e-18	positive correlation
3591909	CTDSPL2	0.49848	5.07558e-18	positive correlation
3105467	E2F5	0.497472	6.12118e-18	positive correlation
3747717	COPS3	0.497235	6.38522e-18	positive correlation
2638467	GTF2E1	0.496613	7.15919e-18	positive correlation
2907568	KLHDC3	0.496309	7.56211e-18	positive correlation
3023060	CALU	0.49624	7.64371e-18	positive correlation
2558483	C2ORF42	0.495921	8.09653e-18	positive correlation
3774535	DCXR	0.495754	8.33429e-18	positive correlation
2589255	FKBP7	0.495703	8.39653e-18	positive correlation
2740005	LARP7	0.495638	8.48076e-18	positive correlation
2882555	FAM114A2	0.494897	9.7167e-18	positive correlation
2477980	GEMIN6	0.494675	1.01047e-17	positive correlation
3863087	ATP5SL	0.494341	1.07295e-17	positive correlation
3957003	ASCC2	0.493974	1.14614e-17	positive correlation
2923819	HSF2	0.493888	1.16213e-17	positive correlation
3111530	ENY2	0.49297	1.37447e-17	positive correlation
2998333	YAE1D1	0.492554	1.4812e-17	positive correlation
3249738	HNRNPH3	0.491677	1.73772e-17	positive correlation
3435946	GTF2H3	0.491338	1.84583e-17	positive correlation
2649640	GFM1	0.491337	1.84241e-17	positive correlation
2859195	DIMT1	0.491223	1.87752e-17	positive correlation
3603336	IREB2	0.49107	1.92682e-17	positive correlation
3169094	DCAF10	0.491005	1.94611e-17	positive correlation
3802602	CDH2	0.490769	2.02813e-17	positive correlation
3815834	DAZAP1	0.490742	2.0339e-17	positive correlation
2359736	CHTOP	0.490645	2.06629e-17	positive correlation
3400190	CCDC77	0.490619	2.07195e-17	positive correlation
3231186	C9ORF37	0.490463	2.12775e-17	positive correlation
2328808	EIF3I	0.489979	2.3202e-17	positive correlation
3289631	CSTF2T	0.489785	2.3994e-17	positive correlation
3629761	VWA9	0.489573	2.489e-17	positive correlation
3360941	ARFIP2	0.489342	2.59113e-17	positive correlation
3980643	DLG3	0.489297	2.60749e-17	positive correlation
4000839	CTPS2	0.489079	2.70796e-17	positive correlation
2443518	METTL18	0.48867	2.91139e-17	positive correlation
3456630	CBX5	0.488346	3.08268e-17	positive correlation
3065638	DNAJC2	0.488228	3.14329e-17	positive correlation
3862077	EID2	0.488029	3.25275e-17	positive correlation
2753952	ING2	0.487852	3.35222e-17	positive correlation
3754736	DDX52	0.487694	3.44333e-17	positive correlation
3014742	BUD31	0.487515	3.54986e-17	positive correlation
2574884	IWS1	0.487394	3.62156e-17	positive correlation
3633221	COX5A	0.487056	3.84302e-17	positive correlation
3627042	GTF2A2	0.486855	3.97739e-17	positive correlation
2470654	DDX1	0.48684	3.98075e-17	positive correlation
2743029	C4ORF29	0.486454	4.26084e-17	positive correlation
3646164	DNAJA3	0.486368	4.31891e-17	positive correlation
3203855	DCAF12	0.486313	4.35311e-17	positive correlation
2641532	COPG1	0.486291	4.36207e-17	positive correlation
3079313	CDK5	0.486138	4.47588e-17	positive correlation
3482888	GTF3A	0.486057	4.53296e-17	positive correlation
3145020	KIAA1429	0.485909	4.64648e-17	positive correlation
2655387	EIF2B5	0.485447	5.04102e-17	positive correlation
2644702	FAIM	0.485434	5.04332e-17	positive correlation
2886977	FBXW11	0.485384	5.07954e-17	positive correlation
2676092	BAP1	0.484548	5.89362e-17	positive correlation
3223425	CDK5RAP2	0.484539	5.89155e-17	positive correlation
3742727	DHX33	0.484399	6.03023e-17	positive correlation
3425108	C12ORF29	0.484335	6.08768e-17	positive correlation
3377886	CFL1	0.483777	6.71723e-17	positive correlation
3093259	MAK16	0.483759	6.72639e-17	positive correlation
3235373	DHTKD1	0.483656	6.83816e-17	positive correlation
3532393	KIAA0391	0.483622	6.86621e-17	positive correlation
2434527	GOLPH3L	0.483418	7.10914e-17	positive correlation
3948754	ATXN10	0.483302	7.24403e-17	positive correlation
3145107	CCNE2	0.481731	9.57537e-17	positive correlation
2641341	ACAD9	0.481476	1.00004e-16	positive correlation
3551485	EML1	0.481384	1.01465e-16	positive correlation
3322048	C11ORF58	0.480838	1.11605e-16	positive correlation
3209497	FAM108B1	0.480833	1.11494e-16	positive correlation
3697125	COG4	0.480825	1.11446e-16	positive correlation
3029030	CASP2	0.4808	1.11726e-16	positive correlation
3375340	CPSF7	0.480422	1.19269e-16	positive correlation
2638017	TIMMDC1	0.480411	1.19287e-16	positive correlation
2867432	ANKRD32	0.480301	1.21404e-16	positive correlation
3851703	C19ORF43	0.480189	1.23599e-16	positive correlation
3096428	FNTA	0.480156	1.24102e-16	positive correlation
3538470	PCNXL4	0.47963	1.35968e-16	positive correlation
3875242	CRLS1	0.479276	1.44493e-16	positive correlation
3436544	BRI3BP	0.477806	1.86931e-16	positive correlation
2464353	ADSS	0.477785	1.87278e-16	positive correlation
2921296	AMD1	0.477535	1.95334e-16	positive correlation
2786462	ELF2	0.477013	2.13716e-16	positive correlation
3638068	DET1	0.476746	2.23527e-16	positive correlation
3941643	CCDC117	0.476709	2.2457e-16	positive correlation
3169331	ALDH1B1	0.475935	2.5673e-16	positive correlation
3333443	ASRGL1	0.475871	2.5912e-16	positive correlation
2491336	KCMF1	0.47586	2.59171e-16	positive correlation
3828162	URI1	0.475231	2.88723e-16	positive correlation
3851868	FARSA	0.475135	2.9309e-16	positive correlation
3203935	KIF24	0.475131	2.92768e-16	positive correlation
2621451	DHX30	0.474466	3.28153e-16	positive correlation
3120051	CYC1	0.474416	3.30403e-16	positive correlation
3018652	CBLL1	0.474259	3.38946e-16	positive correlation
3850960	ELAVL3	0.474105	3.47491e-16	positive correlation
3230490	EDF1	0.473462	3.87899e-16	positive correlation
2787005	CLGN	0.473061	4.1506e-16	positive correlation
2975680	BCLAF1	0.47274	4.38026e-16	positive correlation
3636522	HDGFRP3	0.472656	4.43596e-16	positive correlation
2356721	CHD1L	0.471977	4.98012e-16	positive correlation
2825733	HSD17B4	0.471275	5.61063e-16	positive correlation
3149754	EIF3H	0.471149	5.72338e-16	positive correlation
3383164	ALG8	0.470791	6.07626e-16	positive correlation
3624362	LEO1	0.469598	7.44541e-16	positive correlation
2486520	ETAA1	0.469478	7.58643e-16	positive correlation
3730731	DCAF7	0.469071	8.11918e-16	positive correlation
2655688	EIF4G1	0.467887	9.92031e-16	positive correlation
3991698	HPRT1	0.467878	9.91821e-16	positive correlation
3804000	INO80C	0.467683	1.02352e-15	positive correlation
3942954	DRG1	0.467451	1.0628e-15	positive correlation
2437753	KIAA0907	0.46723	1.10156e-15	positive correlation
4049862	EIF4EBP1	0.467199	1.10554e-15	positive correlation
3823625	AP1M1	0.466999	1.14181e-15	positive correlation
2575161	AMMECR1L	0.466974	1.14454e-15	positive correlation
2644461	ARMC8	0.466809	1.17516e-15	positive correlation
2871717	CCDC112	0.466645	1.20605e-15	positive correlation
3823613	FAM32A	0.466444	1.2458e-15	positive correlation
2492064	KDM3A	0.465992	1.34255e-15	positive correlation
2521997	C2ORF69	0.465835	1.37654e-15	positive correlation
3630701	CLN6	0.465288	1.50717e-15	positive correlation
3457614	CS	0.465212	1.52418e-15	positive correlation
3959631	EIF3D	0.464987	1.58032e-15	positive correlation
3015740	GNB2	0.464774	1.63536e-15	positive correlation
3873338	FAM110A	0.464767	1.63441e-15	positive correlation
3730899	DDX42	0.464253	1.77926e-15	positive correlation
3909395	DPM1	0.464216	1.78727e-15	positive correlation
2915491	CYB5R4	0.46418	1.79506e-15	positive correlation
3683037	ARL6IP1	0.464092	1.81904e-15	positive correlation
3433591	FBXW8	0.46387	1.88485e-15	positive correlation
3510362	PROSER1	0.463863	1.88389e-15	positive correlation
3779817	CEP192	0.463836	1.88929e-15	positive correlation
2802739	FAM105B	0.463566	1.97351e-15	positive correlation
3854000	SLC35E1	0.46339	2.02933e-15	positive correlation
2919399	LIN28B	0.463239	2.07803e-15	positive correlation
3821847	ASNA1	0.462842	2.2175e-15	positive correlation
3683276	GDE1	0.462606	2.30307e-15	positive correlation
3302328	EXOSC1	0.462388	2.38438e-15	positive correlation
2988726	FSCN1	0.462039	2.52352e-15	positive correlation
2972759	HDDC2	0.461806	2.6195e-15	positive correlation
3392840	BUD13	0.461569	2.72068e-15	positive correlation
2946353	HIST1H1D	0.461546	2.72665e-15	positive correlation
2607110	HDLBP	0.46127	2.8503e-15	positive correlation
3377964	FIBP	0.460834	3.05992e-15	positive correlation
2807862	C5ORF51	0.460819	3.06248e-15	positive correlation
3003193	CCT6A	0.460818	3.05789e-15	positive correlation
2902559	CSNK2B	0.46038	3.28364e-15	positive correlation
3540862	GPHN	0.460233	3.35921e-15	positive correlation
3167660	DNAJB5	0.459902	3.54353e-15	positive correlation
3415937	C12ORF10	0.459542	3.7553e-15	positive correlation
3962165	CENPM	0.459421	3.82476e-15	positive correlation
3191589	FUBP3	0.459107	4.02251e-15	positive correlation
3560527	SPTSSA	0.458703	4.29359e-15	positive correlation
3011492	ADAM22	0.458592	4.36634e-15	positive correlation
3951732	CECR5	0.458417	4.4865e-15	positive correlation
2401448	E2F2	0.458295	4.57067e-15	positive correlation
3886410	GDAP1L1	0.458292	4.56551e-15	positive correlation
2868523	CHD1	0.457659	5.05952e-15	positive correlation
2845274	CCDC127	0.457266	5.3893e-15	positive correlation
3041409	IGF2BP3	0.457199	5.44068e-15	positive correlation
3822049	CALR	0.456276	6.32046e-15	positive correlation
3866898	LIG1	0.456217	6.3723e-15	positive correlation
2866543	CETN3	0.456202	6.37758e-15	positive correlation
2816563	AGGF1	0.455992	6.59004e-15	positive correlation
3320301	CTR9	0.455885	6.69636e-15	positive correlation
3623424	COPS2	0.455842	6.73277e-15	positive correlation
3435490	DENR	0.455841	6.72249e-15	positive correlation
3414512	LARP4	0.455342	7.28302e-15	positive correlation
2993639	CBX3	0.455338	7.27676e-15	positive correlation
3699508	CFDP1	0.455084	7.57315e-15	positive correlation
3166718	DNAJA1	0.455076	7.57117e-15	positive correlation
3125775	CNOT7	0.453987	9.02779e-15	positive correlation
2412988	SELRC1	0.453915	9.11996e-15	positive correlation
3205586	EXOSC3	0.453719	9.40123e-15	positive correlation
3448428	ASUN	0.453174	1.02556e-14	positive correlation
3645204	KCTD5	0.453086	1.03872e-14	positive correlation
2707359	DNAJC19	0.452763	1.09289e-14	positive correlation
3892918	MRGBP	0.452733	1.09642e-14	positive correlation
2672774	ELP6	0.452333	1.16799e-14	positive correlation
3260937	C10ORF2	0.452289	1.17459e-14	positive correlation
3867092	KDELR1	0.452137	1.20198e-14	positive correlation
3529857	NOP9	0.452083	1.21061e-14	positive correlation
3375951	GANAB	0.451764	1.2726e-14	positive correlation
3250019	DDX50	0.451688	1.2864e-14	positive correlation
3254488	FAM213A	0.45125	1.37848e-14	positive correlation
2762468	DCAF16	0.451118	1.40599e-14	positive correlation
2488785	ALMS1	0.450935	1.4459e-14	positive correlation
2989435	C1GALT1	0.450423	1.5677e-14	positive correlation
3800070	FAM210A	0.450273	1.60361e-14	positive correlation
3715874	ERAL1	0.45013	1.6383e-14	positive correlation
2877257	BRD8	0.450049	1.65722e-14	positive correlation
3854218	HAUS8	0.449937	1.6847e-14	positive correlation
3883382	ERGIC3	0.449473	1.81234e-14	positive correlation
3453319	DDX23	0.448954	1.96631e-14	positive correlation
3725456	ATP5G1	0.448663	2.05686e-14	positive correlation
2907459	CNPY3	0.448623	2.06709e-14	positive correlation
3508330	HSPH1	0.44861	2.06828e-14	positive correlation
3653042	DCTN5	0.448555	2.0832e-14	positive correlation
3541937	EXD2	0.447708	2.3814e-14	positive correlation
3334125	COX8A	0.447378	2.50631e-14	positive correlation
3728097	AKAP1	0.446707	2.78455e-14	positive correlation
3838067	BAX	0.446529	2.86027e-14	positive correlation
3903670	GSS	0.446492	2.87242e-14	positive correlation
3518169	COMMD6	0.446177	3.01542e-14	positive correlation
3156193	EIF2C2	0.446168	3.01524e-14	positive correlation
3269662	BCCIP	0.445892	3.14508e-14	positive correlation
2597409	LANCL1	0.445719	3.22782e-14	positive correlation
3378024	EIF1AD	0.445664	3.25139e-14	positive correlation
2744501	CCRN4L	0.445095	3.55245e-14	positive correlation
3219547	IKBKAP	0.444947	3.6312e-14	positive correlation
3690034	C16ORF87	0.444778	3.72357e-14	positive correlation
3063368	FAM200A	0.44469	3.77027e-14	positive correlation
2690776	B4GALT4	0.444622	3.80525e-14	positive correlation
3378210	BRMS1	0.444553	3.84146e-14	positive correlation
3601229	CD276	0.444542	3.84186e-14	positive correlation
3011977	GTPBP10	0.444497	3.86391e-14	positive correlation
2711957	XXYLT1	0.444403	3.9155e-14	positive correlation
3275132	GDI2	0.444303	3.97229e-14	positive correlation
3877221	NDUFAF5	0.44403	4.1408e-14	positive correlation
3388914	DCUN1D5	0.443847	4.25571e-14	positive correlation
2476219	BIRC6	0.44379	4.28775e-14	positive correlation
3574074	GTF2A1	0.44341	4.54494e-14	positive correlation
3307680	DCLRE1A	0.443356	4.57736e-14	positive correlation
3453177	KANSL2	0.443325	4.59284e-14	positive correlation
3111695	EBAG9	0.443252	4.63892e-14	positive correlation
2655438	DVL3	0.442696	5.05515e-14	positive correlation
2459616	HIST3H2A	0.442558	5.15812e-14	positive correlation
2830698	FAM53C	0.442534	5.16972e-14	positive correlation
2762500	LCORL	0.441542	6.02968e-14	positive correlation
2691798	IQCB1	0.441524	6.03764e-14	positive correlation
3030285	CUL1	0.441512	6.04048e-14	positive correlation
3868064	FUZ	0.441369	6.1681e-14	positive correlation
2587961	CHN1	0.441194	6.32924e-14	positive correlation
3212189	GKAP1	0.441079	6.43447e-14	positive correlation
3018509	DUS4L	0.440726	6.78897e-14	positive correlation
3814978	CDC34	0.440726	6.77941e-14	positive correlation
3295032	AP3M1	0.440681	6.81746e-14	positive correlation
2567242	CHST10	0.440652	6.83802e-14	positive correlation
3580791	BAG5	0.440275	7.24123e-14	positive correlation
2748198	KIAA0922	0.440167	7.35354e-14	positive correlation
3573994	CEP128	0.439623	7.99104e-14	positive correlation
2884647	C5ORF54	0.439404	8.25544e-14	positive correlation
3765642	INTS2	0.439286	8.39644e-14	positive correlation
3284882	CUL2	0.439252	8.42935e-14	positive correlation
3221135	INIP	0.439052	8.68214e-14	positive correlation
2547716	FAM98A	0.439035	8.69322e-14	positive correlation
3733999	C17ORF80	0.438964	8.77683e-14	positive correlation
3751830	BLMH	0.438887	8.86927e-14	positive correlation
3884922	DHX35	0.438649	9.18957e-14	positive correlation
2949148	BAG6	0.438055	1.00589e-13	positive correlation
3825713	GATAD2A	0.437734	1.05553e-13	positive correlation
2540578	E2F6	0.437123	1.1582e-13	positive correlation
3865301	ERCC2	0.436737	1.22741e-13	positive correlation
2548617	CDC42EP3	0.436531	1.26525e-13	positive correlation
3883787	AAR2	0.436365	1.29607e-13	positive correlation
2978957	KATNA1	0.436245	1.3183e-13	positive correlation
2873785	ALDH7A1	0.435619	1.44913e-13	positive correlation
2668035	DYNC1LI1	0.435505	1.47261e-13	positive correlation
2437645	GON4L	0.435464	1.4798e-13	positive correlation
3435752	C12ORF65	0.435266	1.52327e-13	positive correlation
3854066	SMIM7	0.435221	1.53177e-13	positive correlation
3537967	KIAA0586	0.435147	1.54695e-13	positive correlation
2971378	GOPC	0.435105	1.55474e-13	positive correlation
2860614	CCDC125	0.434909	1.60002e-13	positive correlation
2384956	COG2	0.434786	1.62811e-13	positive correlation
3286286	HNRNPF	0.434705	1.64616e-13	positive correlation
2382336	FBXO28	0.434372	1.72971e-13	positive correlation
3021123	ING3	0.434107	1.79856e-13	positive correlation
3229529	CAMSAP1	0.433959	1.83708e-13	positive correlation
2966371	CCNC	0.433903	1.85015e-13	positive correlation
2641667	IFT122	0.433725	1.8986e-13	positive correlation
3832616	EIF3K	0.433571	1.94092e-13	positive correlation
3163728	CNTLN	0.433391	1.9922e-13	positive correlation
2621827	ARIH2	0.43329	2.02005e-13	positive correlation
3192653	GTF3C5	0.432562	2.25335e-13	positive correlation
2962767	PGM3	0.432263	2.3547e-13	positive correlation
2642325	ATP2C1	0.432035	2.43424e-13	positive correlation
2438344	GPATCH4	0.431661	2.57227e-13	positive correlation
2759038	CRMP1	0.431593	2.59568e-13	positive correlation
2687840	IFT57	0.431545	2.61072e-13	positive correlation
3336238	DPP3	0.431521	2.61694e-13	positive correlation
3540068	AKAP5	0.431492	2.62499e-13	positive correlation
3089597	KIAA1967	0.431171	2.75139e-13	positive correlation
3138414	ARMC1	0.430966	2.83445e-13	positive correlation
3148582	EIF3E	0.430673	2.95836e-13	positive correlation
3636470	BTBD1	0.430638	2.97008e-13	positive correlation
2949210	GPANK1	0.430541	3.00989e-13	positive correlation
3553607	EIF5	0.429529	3.50024e-13	positive correlation
3348748	C11ORF1	0.429295	3.62057e-13	positive correlation
3474935	ANAPC5	0.429047	3.75287e-13	positive correlation
3884324	CTNNBL1	0.428851	3.85949e-13	positive correlation
3971877	EIF2S3	0.428722	3.92992e-13	positive correlation
2992998	FAM221A	0.428661	3.9604e-13	positive correlation
3435902	DDX55	0.428606	3.98776e-13	positive correlation
3212277	C9ORF64	0.428577	3.99995e-13	positive correlation
3784727	ELP2	0.428358	4.12773e-13	positive correlation
2500875	CHCHD5	0.428268	4.1781e-13	positive correlation
3673684	CDT1	0.428244	4.18806e-13	positive correlation
3746040	ELAC2	0.428212	4.20238e-13	positive correlation
3667811	DHODH	0.42819	4.2106e-13	positive correlation
3679533	CARHSP1	0.427658	4.55321e-13	positive correlation
2367793	KLHL20	0.427637	4.56149e-13	positive correlation
3557851	IPO4	0.427559	4.60865e-13	positive correlation
3838845	CPT1C	0.427538	4.61702e-13	positive correlation
3773932	ACTG1	0.427348	4.74384e-13	positive correlation
2588127	ATP5G3	0.427331	4.7492e-13	positive correlation
3815014	BSG	0.427324	4.74795e-13	positive correlation
2450416	DDX59	0.426994	4.98099e-13	positive correlation
3038065	ICA1	0.426648	5.23778e-13	positive correlation
2845591	BRD9	0.426518	5.33284e-13	positive correlation
3469865	CRY1	0.42644	5.38819e-13	positive correlation
2521239	CCDC150	0.426264	5.5243e-13	positive correlation
3817437	FSD1	0.426159	5.60378e-13	positive correlation
3589212	FAM98B	0.426096	5.64873e-13	positive correlation
3304355	CUEDC2	0.425891	5.81563e-13	positive correlation
3153328	FAM49B	0.425768	5.91514e-13	positive correlation
3807809	CXXC1	0.425539	6.11204e-13	positive correlation
2698844	ATR	0.425482	6.15588e-13	positive correlation
2539765	ITGB1BP1	0.425394	6.22834e-13	positive correlation
2558736	ADD2	0.425363	6.24929e-13	positive correlation
2984616	MPC1	0.425183	6.41006e-13	positive correlation
2841528	BNIP1	0.425166	6.41783e-13	positive correlation
3367965	IMMP1L	0.424851	6.71553e-13	positive correlation
3845620	BTBD2	0.424795	6.76314e-13	positive correlation
3655920	ALDOA	0.424615	6.9364e-13	positive correlation
2372141	C1ORF27	0.424335	7.22063e-13	positive correlation
3226369	CIZ1	0.424278	7.27209e-13	positive correlation
3061319	CDK6	0.423801	7.79194e-13	positive correlation
2548776	ATL2	0.422986	8.77406e-13	positive correlation
3212728	AGTPBP1	0.422839	8.95443e-13	positive correlation
3830649	COX6B1	0.422833	8.95203e-13	positive correlation
2747893	ARFIP1	0.422108	9.94333e-13	positive correlation
2475710	LCLAT1	0.421649	1.06222e-12	positive correlation
3482498	CDK8	0.421638	1.06266e-12	positive correlation
3770606	HN1	0.421539	1.07676e-12	positive correlation
2539821	ADAM17	0.421512	1.07964e-12	positive correlation
2727913	EXOC1	0.421473	1.08452e-12	positive correlation
3321269	FAR1	0.421414	1.09244e-12	positive correlation
3825141	KXD1	0.421207	1.12457e-12	positive correlation
4009667	FGD1	0.421194	1.12533e-12	positive correlation
2632453	ARL13B	0.420913	1.17113e-12	positive correlation
3358538	CHID1	0.420888	1.17389e-12	positive correlation
2708407	ALG3	0.420863	1.1766e-12	positive correlation
2869275	GIN1	0.420507	1.23789e-12	positive correlation
2618940	CTNNB1	0.420312	1.27196e-12	positive correlation
3968664	HCCS	0.420168	1.29583e-12	positive correlation
2458701	ACBD3	0.42014	1.29946e-12	positive correlation
3572461	C14ORF1	0.420076	1.30993e-12	positive correlation
3345593	CEP57	0.419696	1.38264e-12	positive correlation
3686164	GTF3C1	0.419209	1.48227e-12	positive correlation
3665882	EDC4	0.419062	1.51238e-12	positive correlation
4026956	HCFC1	0.418879	1.55113e-12	positive correlation
2973168	ECHDC1	0.418578	1.61836e-12	positive correlation
3269587	C10ORF137	0.418338	1.67365e-12	positive correlation
3633550	IMP3	0.418234	1.69694e-12	positive correlation
3892607	ADRM1	0.417966	1.7617e-12	positive correlation
2643530	CEP63	0.417653	1.84104e-12	positive correlation
2796790	KIAA1430	0.417424	1.90061e-12	positive correlation
3355021	FAM118B	0.417006	2.01622e-12	positive correlation
3357397	GLB1L2	0.416891	2.04743e-12	positive correlation
2359993	CREB3L4	0.416827	2.06403e-12	positive correlation
3027808	AGK	0.416741	2.08722e-12	positive correlation
2517408	AGPS	0.416305	2.21962e-12	positive correlation
3829174	GPATCH1	0.416186	2.25531e-12	positive correlation
2544662	DNMT3A	0.415878	2.35439e-12	positive correlation
3361072	DCHS1	0.415526	2.4735e-12	positive correlation
3549033	GOLGA5	0.415419	2.50871e-12	positive correlation
3913892	EEF1A2	0.41479	2.74166e-12	positive correlation
3886179	IFT52	0.414528	2.84281e-12	positive correlation
3048869	H2AFV	0.414371	2.90423e-12	positive correlation
3337137	AIP	0.41436	2.90514e-12	positive correlation
3441215	C12ORF4	0.414191	2.97234e-12	positive correlation
2732391	CCNG2	0.414176	2.97522e-12	positive correlation
2714644	CTBP1-AS1	0.414062	3.02029e-12	positive correlation
3909354	ADNP	0.413888	3.09276e-12	positive correlation
3906821	C20ORF111	0.413698	3.17404e-12	positive correlation
2999544	BLVRA	0.413524	3.24972e-12	positive correlation
3434393	DYNLL1	0.413154	3.4216e-12	positive correlation
3903836	MMP24	0.41305	3.46808e-12	positive correlation
3327166	C11ORF74	0.412974	3.50163e-12	positive correlation
3347234	AASDHPPT	0.412909	3.53004e-12	positive correlation
3003143	MRPS17	0.412584	3.69284e-12	positive correlation
3334847	VPS51	0.412393	3.78978e-12	positive correlation
2686023	DCBLD2	0.412253	3.86113e-12	positive correlation
2380055	KCTD3	0.412225	3.87174e-12	positive correlation
2565410	KANSL3	0.411985	4.00092e-12	positive correlation
2824986	COMMD10	0.41192	4.0337e-12	positive correlation
3101893	CSPP1	0.411865	4.0599e-12	positive correlation
2552153	FBXO11	0.411654	4.17841e-12	positive correlation
3394192	DPAGT1	0.411646	4.17851e-12	positive correlation
2923359	ASF1A	0.411436	4.29949e-12	positive correlation
2998536	CDK13	0.410963	4.5913e-12	positive correlation
3044904	KBTBD2	0.410875	4.64334e-12	positive correlation
2717165	TBC1D14	0.41072	4.74045e-12	positive correlation
3204928	HINT2	0.41051	4.87727e-12	positive correlation
3369762	COMMD9	0.410294	5.02206e-12	positive correlation
3333247	FADS2	0.410049	5.19229e-12	positive correlation
3431483	ATP2A2	0.410028	5.20225e-12	positive correlation
2989141	C7ORF26	0.409983	5.22922e-12	positive correlation
3062576	ASNS	0.409712	5.42548e-12	positive correlation
2815331	BTF3	0.409607	5.50032e-12	positive correlation
3722554	DHX8	0.409116	5.88645e-12	positive correlation
2462511	HEATR1	0.409038	5.94424e-12	positive correlation
3227121	C9ORF78	0.40892	6.03679e-12	positive correlation
2509832	EPC2	0.408871	6.07118e-12	positive correlation
3559570	HECTD1	0.408827	6.10195e-12	positive correlation
2992863	MALSU1	0.408528	6.35519e-12	positive correlation
3736985	CBX2	0.408427	6.43848e-12	positive correlation
3018696	DLD	0.408378	6.47571e-12	positive correlation
2400220	DDOST	0.408365	6.47987e-12	positive correlation
3300350	IDE	0.408297	6.53474e-12	positive correlation
3874438	CDC25B	0.408189	6.6262e-12	positive correlation
3902983	CDK5RAP1	0.408018	6.77887e-12	positive correlation
3138978	COPS5	0.407854	6.9283e-12	positive correlation
3617230	EMC7	0.407652	7.11874e-12	positive correlation
3432138	MAPKAPK5	0.407409	7.35639e-12	positive correlation
3347831	DDX10	0.407175	7.59162e-12	positive correlation
3332548	CCDC86	0.407109	7.65284e-12	positive correlation
3771773	JMJD6	0.406723	8.06709e-12	positive correlation
3978620	APEX2	0.406621	8.17267e-12	positive correlation
3265047	NHLRC2	0.406537	8.25926e-12	positive correlation
3157596	EEF1D	0.406411	8.39601e-12	positive correlation
4015763	GLA	0.406336	8.47529e-12	positive correlation
3687698	CD2BP2	0.406172	8.66064e-12	positive correlation
3761127	CBX1	0.406115	8.71943e-12	positive correlation
3925439	HSPA13	0.406066	8.7691e-12	positive correlation
3091628	ELP3	0.405503	9.47109e-12	positive correlation
2405364	AK2	0.405372	9.6343e-12	positive correlation
3237548	ARL5B	0.40525	9.78756e-12	positive correlation
3354879	HYLS1	0.405249	9.77772e-12	positive correlation
2548459	CEBPZ	0.405205	9.82743e-12	positive correlation
3985218	ARMCX5	0.405129	9.91995e-12	positive correlation
3258260	EXOC6	0.405091	9.96105e-12	positive correlation
2678116	DENND6A	0.404468	1.08454e-11	positive correlation
3829687	GPI	0.404369	1.09833e-11	positive correlation
2451463	ADIPOR1	0.4041	1.1386e-11	positive correlation
2784131	BBS7	0.404012	1.15128e-11	positive correlation
3671448	HSBP1	0.403802	1.1837e-11	positive correlation
3421897	CNOT2	0.403752	1.19063e-11	positive correlation
3225398	HSPA5	0.40369	1.19948e-11	positive correlation
3180717	ERCC6L2	0.403153	1.29026e-11	positive correlation
3630912	ANP32A	0.403088	1.30028e-11	positive correlation
3853814	EPS15L1	0.402669	1.37589e-11	positive correlation
3432641	C12ORF52	0.402369	1.43232e-11	positive correlation
3453218	CCNT1	0.402345	1.43535e-11	positive correlation
3386217	CHORDC1	0.401918	1.52021e-11	positive correlation
2628260	KBTBD8	0.401713	1.56198e-11	positive correlation
3226237	DPM2	0.401643	1.57513e-11	positive correlation
2812315	C5ORF44	0.401413	1.62387e-11	positive correlation
2478748	EML4	0.401338	1.63868e-11	positive correlation
3759540	DCAKD	0.401284	1.64901e-11	positive correlation
2434124	HIST2H2BE	0.401157	1.67618e-11	positive correlation
3429008	ASCL1	0.40108	1.69208e-11	positive correlation
3544216	FCF1	0.401003	1.70793e-11	positive correlation
2474019	DPYSL5	0.400732	1.77041e-11	positive correlation
3529547	DCAF11	0.400705	1.7751e-11	positive correlation
2770193	AASDH	0.400614	1.79542e-11	positive correlation
2768145	COMMD8	0.400573	1.80333e-11	positive correlation
2558045	GFPT1	0.400201	1.89514e-11	positive correlation
3197528	PLGRKT	0.399911	1.96939e-11	positive correlation
4027416	G6PD	0.399495	2.08187e-11	positive correlation
3343252	C11ORF73	0.399008	2.22175e-11	positive correlation
2739755	AP1AR	0.398992	2.22436e-11	positive correlation
2487478	GMCL1	0.39893	2.2407e-11	positive correlation
3408018	ETNK1	0.398669	2.31644e-11	positive correlation
3784602	GALNT1	0.398532	2.35733e-11	positive correlation
2635263	DZIP3	0.398359	2.41058e-11	positive correlation
2778980	EIF4E	0.39824	2.44721e-11	positive correlation
2612371	EAF1	0.398204	2.4564e-11	positive correlation
2808931	ISL1	0.398203	2.45402e-11	positive correlation
2961300	COX7A2	0.398067	2.49692e-11	positive correlation
3650802	COQ7	0.397873	2.56067e-11	positive correlation
2554975	BCL11A	0.397783	2.58925e-11	positive correlation
2676726	DCP1A	0.3976	2.6514e-11	positive correlation
3863522	GSK3A	0.397009	2.86836e-11	positive correlation
3563814	L2HGDH	0.396843	2.93022e-11	positive correlation
4021469	AIFM1	0.396803	2.94282e-11	positive correlation
3799415	AFG3L2	0.396677	2.99006e-11	positive correlation
3303300	CHUK	0.39571	3.39793e-11	positive correlation
4022781	FAM122B	0.395322	3.57597e-11	positive correlation
3739108	FN3KRP	0.395236	3.61343e-11	positive correlation
2822492	C5ORF30	0.395187	3.63336e-11	positive correlation
2957700	GCLC	0.395127	3.65894e-11	positive correlation
3014671	ARPC1A	0.394828	3.80453e-11	positive correlation
2529546	ACSL3	0.394747	3.84179e-11	positive correlation
3387413	FAM76B	0.394498	3.9676e-11	positive correlation
3629012	CSNK1G1	0.394403	4.01395e-11	positive correlation
3656829	BCKDK	0.394231	4.10333e-11	positive correlation
3092276	LEPROTL1	0.394179	4.12715e-11	positive correlation
3864597	SMG9	0.394067	4.18531e-11	positive correlation
3071285	GCC1	0.393877	4.28839e-11	positive correlation
3107606	DPY19L4	0.393821	4.31571e-11	positive correlation
2625606	APPL1	0.393653	4.40872e-11	positive correlation
2848233	FAM173B	0.393651	4.40553e-11	positive correlation
3624697	ARPP19	0.393521	4.47806e-11	positive correlation
3107151	FAM92A1	0.393341	4.5818e-11	positive correlation
2527606	ARPC2	0.393128	4.70832e-11	positive correlation
2948485	DHX16	0.393018	4.77278e-11	positive correlation
2888243	KIAA1191	0.392807	4.90345e-11	positive correlation
3772775	CANT1	0.392571	5.05481e-11	positive correlation
2750227	TMA16	0.392375	5.18242e-11	positive correlation
3555300	CCNB1IP1	0.392104	5.36671e-11	positive correlation
2366753	GORAB	0.39206	5.39289e-11	positive correlation
2969467	CDK19	0.391698	5.65216e-11	positive correlation
3331392	CLP1	0.391592	5.72605e-11	positive correlation
3813297	CYB5A	0.391582	5.72719e-11	positive correlation
3658980	GPT2	0.390777	6.3638e-11	positive correlation
3996755	BRCC3	0.390545	6.55508e-11	positive correlation
3449304	IPO8	0.390477	6.6075e-11	positive correlation
3687405	FAM57B	0.390467	6.60976e-11	positive correlation
3822347	C19ORF53	0.390293	6.75606e-11	positive correlation
3959613	FOXRED2	0.390218	6.81579e-11	positive correlation
3994915	HMGB3	0.390088	6.9263e-11	positive correlation
3566304	EXOC5	0.390062	6.94342e-11	positive correlation
3544905	GPATCH2L	0.390037	6.95908e-11	positive correlation
3787031	C18ORF25	0.38906	7.90552e-11	positive correlation
3861243	DPF1	0.38897	7.99054e-11	positive correlation
3242425	CCNY	0.38891	8.04574e-11	positive correlation
2715476	FAM193A	0.388688	8.27522e-11	positive correlation
3362263	DENND5A	0.388498	8.47462e-11	positive correlation
3061046	KRIT1	0.388239	8.7589e-11	positive correlation
2931683	C6ORF211	0.388016	9.00935e-11	positive correlation
2458649	SDE2	0.387892	9.14718e-11	positive correlation
2409613	ERI3	0.387761	9.29582e-11	positive correlation
3908963	B4GALT5	0.387529	9.57177e-11	positive correlation
3249788	CCAR1	0.38729	9.86496e-11	positive correlation
2385696	NTPCR	0.387146	1.00418e-10	positive correlation
3977646	GSPT2	0.386882	1.03829e-10	positive correlation
3644297	GFER	0.386799	1.04854e-10	positive correlation
3666732	CYB5B	0.386711	1.05951e-10	positive correlation
2996033	AVL9	0.386644	1.06776e-10	positive correlation
3806711	IER3IP1	0.386601	1.0727e-10	positive correlation
2899506	HMGN4	0.386546	1.0793e-10	positive correlation
3810472	LMAN1	0.386035	1.15233e-10	positive correlation
2904663	FANCE	0.385896	1.1721e-10	positive correlation
3987446	ALG13	0.385636	1.21003e-10	positive correlation
2407250	C1ORF109	0.385628	1.21002e-10	positive correlation
3577277	BTBD7	0.385618	1.21031e-10	positive correlation
2949801	AGPAT1	0.385521	1.22445e-10	positive correlation
3234140	ATP5C1	0.385012	1.30673e-10	positive correlation
3670668	ATMIN	0.384736	1.35284e-10	positive correlation
2347502	ABCD3	0.384448	1.40271e-10	positive correlation
2852237	GOLPH3	0.384034	1.47839e-10	positive correlation
3147591	AZIN1	0.383939	1.49502e-10	positive correlation
3693083	FAM192A	0.383878	1.50548e-10	positive correlation
3974838	DDX3X	0.383779	1.52336e-10	positive correlation
3630450	AAGAB	0.383535	1.57032e-10	positive correlation
3757423	KLHL11	0.383518	1.5723e-10	positive correlation
2351121	AHCYL1	0.383459	1.58259e-10	positive correlation
2776026	HELQ	0.383448	1.58342e-10	positive correlation
3667766	IST1	0.383447	1.58204e-10	positive correlation
2855501	HMGCS1	0.383251	1.62095e-10	positive correlation
3327906	API5	0.382552	1.77155e-10	positive correlation
3738353	ASPSCR1	0.382265	1.83616e-10	positive correlation
3721851	COASY	0.382219	1.8453e-10	positive correlation
2489411	HTRA2	0.382084	1.87557e-10	positive correlation
3649890	ABCC1	0.382083	1.87407e-10	positive correlation
2835006	GRPEL2	0.381969	1.89983e-10	positive correlation
3509910	SUPT20H	0.381532	2.00707e-10	positive correlation
3996430	FAM50A	0.381489	2.01613e-10	positive correlation
3428088	ACTR6	0.381251	2.07649e-10	positive correlation
2897635	CDKAL1	0.381197	2.08898e-10	positive correlation
3581132	AKT1	0.380624	2.24533e-10	positive correlation
2674845	CAMKV	0.380569	2.25881e-10	positive correlation
3302187	ARHGAP19	0.380347	2.32154e-10	positive correlation
2394588	ICMT	0.380331	2.32402e-10	positive correlation
3994100	FMR1	0.379795	2.48557e-10	positive correlation
2550122	COX7A2L	0.379782	2.4874e-10	positive correlation
3338424	FADD	0.379757	2.49287e-10	positive correlation
3944637	KCTD17	0.379745	2.49424e-10	positive correlation
3470549	CORO1C	0.37969	2.50922e-10	positive correlation
3824471	GLT25D1	0.379613	2.53174e-10	positive correlation
2598099	BARD1	0.379575	2.54128e-10	positive correlation
3665997	DUS2L	0.379322	2.62201e-10	positive correlation
3697799	AP1G1	0.379227	2.65133e-10	positive correlation
2769947	CLOCK	0.379195	2.65939e-10	positive correlation
3188993	ARPC5L	0.379192	2.65781e-10	positive correlation
2348757	HIAT1	0.378857	2.7706e-10	positive correlation
2544781	DTNB	0.378538	2.88219e-10	positive correlation
3963289	LDOC1L	0.378527	2.88352e-10	positive correlation
2560704	GCFC2	0.37852	2.88324e-10	positive correlation
3429857	C12ORF75	0.377859	3.13191e-10	positive correlation
3136413	IMPAD1	0.377621	3.22409e-10	positive correlation
3872983	CHMP2A	0.377609	3.22612e-10	positive correlation
3488022	KIAA1704	0.377479	3.27647e-10	positive correlation
2430370	GDAP2	0.377259	3.36541e-10	positive correlation
3088405	INTS10	0.376746	3.5865e-10	positive correlation
2516953	HOXD3	0.376711	3.5991e-10	positive correlation
2704267	GOLIM4	0.376619	3.63766e-10	positive correlation
3331603	C11ORF31	0.37595	3.95271e-10	positive correlation
3351531	ARCN1	0.375849	3.99971e-10	positive correlation
4009315	HUWE1	0.375548	4.14968e-10	positive correlation
3191724	ABL1	0.37547	4.18614e-10	positive correlation
3003153	GBAS	0.375468	4.18317e-10	positive correlation
3765299	APPBP2	0.375155	4.34655e-10	positive correlation
3651057	C16ORF62	0.375145	4.34809e-10	positive correlation
3184218	FAM206A	0.375046	4.39811e-10	positive correlation
3168415	CLTA	0.374954	4.44495e-10	positive correlation
3960685	DMC1	0.374922	4.4586e-10	positive correlation
2560149	CCDC142	0.374878	4.47856e-10	positive correlation
3196691	KIAA0020	0.374744	4.55047e-10	positive correlation
3992521	HTATSF1	0.374479	4.69881e-10	positive correlation
3705151	DBNDD1	0.374478	4.69543e-10	positive correlation
2333635	DPH2	0.3737	5.16425e-10	positive correlation
4024160	ATP11C	0.373382	5.36779e-10	positive correlation
3198289	C9ORF123	0.373265	5.44127e-10	positive correlation
3676649	ECI1	0.373244	5.45055e-10	positive correlation
2773023	ANKRD17	0.373106	5.53966e-10	positive correlation
2485406	LGALSL	0.372587	5.90304e-10	positive correlation
3724360	GOSR2	0.372571	5.90973e-10	positive correlation
3254337	TMEM254	0.372544	5.92387e-10	positive correlation
2627080	C3ORF14	0.372533	5.92609e-10	positive correlation
2331959	EXO5	0.372338	6.06543e-10	positive correlation
2478017	MORN2	0.372135	6.21451e-10	positive correlation
3966929	GYG2	0.371839	6.44089e-10	positive correlation
3303255	ERLIN1	0.371823	6.44747e-10	positive correlation
3659888	HEATR3	0.371231	6.92464e-10	positive correlation
2369843	CEP350	0.371214	6.93238e-10	positive correlation
2403470	DNAJC8	0.370985	7.12505e-10	positive correlation
2336963	TCEANC2	0.370827	7.25818e-10	positive correlation
3396144	MSANTD2	0.370825	7.25364e-10	positive correlation
3228191	DDX31	0.370705	7.35515e-10	positive correlation
2673257	CCDC51	0.370256	7.76598e-10	positive correlation
3020444	CAPZA2	0.370217	7.79682e-10	positive correlation
3544829	IFT43	0.370212	7.79453e-10	positive correlation
3824316	MVB12A	0.370183	7.81519e-10	positive correlation
3431426	IFT81	0.370063	7.92428e-10	positive correlation
3543619	C14ORF169	0.370011	7.96754e-10	positive correlation
2447824	EDEM3	0.369918	8.05131e-10	positive correlation
3654859	ATXN2L	0.369766	8.196e-10	positive correlation
3445028	GPR19	0.369448	8.51487e-10	positive correlation
3294242	ECD	0.369168	8.80488e-10	positive correlation
2389130	EFCAB2	0.369043	8.93234e-10	positive correlation
2942578	CCDC90A	0.368877	9.10774e-10	positive correlation
3855910	ATP13A1	0.368626	9.38341e-10	positive correlation
3328389	EXT2	0.3685	9.52078e-10	positive correlation
3451246	GXYLT1	0.368481	9.53507e-10	positive correlation
3306984	GPAM	0.368476	9.53195e-10	positive correlation
3589905	IVD	0.368434	9.5723e-10	positive correlation
3959829	IFT27	0.368404	9.59851e-10	positive correlation
3215245	FAM120AOS	0.368404	9.5903e-10	positive correlation
3462930	BBS10	0.368155	9.87784e-10	positive correlation
2424102	CNN3	0.368068	9.97434e-10	positive correlation
2703377	B3GALNT1	0.367867	1.02133e-09	positive correlation
3545311	KIAA1737	0.367615	1.05226e-09	positive correlation
3544141	ISCA2	0.367611	1.05179e-09	positive correlation
3259703	C10ORF12	0.367582	1.05462e-09	positive correlation
2356142	LIX1L	0.367531	1.06024e-09	positive correlation
2673684	IP6K2	0.36744	1.0711e-09	positive correlation
3400625	ADIPOR2	0.367415	1.07342e-09	positive correlation
3251490	MCU	0.367411	1.07293e-09	positive correlation
2875555	AFF4	0.367033	1.12248e-09	positive correlation
3375518	TMEM258	0.366986	1.12794e-09	positive correlation
3302990	GOT1	0.366963	1.13014e-09	positive correlation
3514488	INTS6	0.366936	1.13287e-09	positive correlation
3817670	FEM1A	0.366655	1.17121e-09	positive correlation
3960782	JOSD1	0.36627	1.22626e-09	positive correlation
3262490	SFR1	0.365914	1.27926e-09	positive correlation
2427500	LAMTOR5	0.365792	1.29711e-09	positive correlation
3183219	FSD1L	0.365694	1.31141e-09	positive correlation
2876146	CDKL3	0.365687	1.3114e-09	positive correlation
3427876	APAF1	0.365661	1.31434e-09	positive correlation
2675088	IFRD2	0.365491	1.34049e-09	positive correlation
2948379	GNL1	0.365481	1.34097e-09	positive correlation
3151401	DERL1	0.365286	1.37055e-09	positive correlation
3130161	GSR	0.365057	1.40784e-09	positive correlation
3347549	CUL5	0.365047	1.40826e-09	positive correlation
3348852	DLAT	0.364825	1.44529e-09	positive correlation
3948640	FBLN1	0.364818	1.44539e-09	positive correlation
2717091	BLOC1S4	0.364382	1.52216e-09	positive correlation
3725517	IGF2BP1	0.364356	1.52556e-09	positive correlation
3075431	KIAA1549	0.364226	1.54826e-09	positive correlation
2654394	FXR1	0.363877	1.61347e-09	positive correlation
2339682	ALG6	0.36385	1.61733e-09	positive correlation
2474341	CAD	0.363743	1.63688e-09	positive correlation
3319685	AKIP1	0.363345	1.71549e-09	positive correlation
3428268	GAS2L3	0.363233	1.73738e-09	positive correlation
3619773	INO80	0.363219	1.73871e-09	positive correlation
3389529	MSANTD4	0.363019	1.77943e-09	positive correlation
3322775	LDHA	0.362578	1.87445e-09	positive correlation
3841260	CNOT3	0.362262	1.94525e-09	positive correlation
3951927	BID	0.361863	2.03849e-09	positive correlation
3602873	HMG20A	0.361711	2.07409e-09	positive correlation
2518583	DNAJC10	0.361378	2.15651e-09	positive correlation
3575906	EFCAB11	0.361335	2.16583e-09	positive correlation
3829160	C19ORF40	0.361328	2.16577e-09	positive correlation
2843163	GRK6	0.361149	2.21062e-09	positive correlation
2674673	IP6K1	0.360323	2.43503e-09	positive correlation
4007186	ELK1	0.360213	2.46482e-09	positive correlation
3040897	CDCA7L	0.360014	2.52175e-09	positive correlation
3647368	METTL22	0.35979	2.58751e-09	positive correlation
3260666	HIF1AN	0.359681	2.61902e-09	positive correlation
3422703	ATXN7L3B	0.35907	2.81328e-09	positive correlation
2789957	FBXW7	0.359057	2.8152e-09	positive correlation
3379452	C11ORF24	0.35898	2.83845e-09	positive correlation
3380697	DHCR7	0.358871	2.87316e-09	positive correlation
2565484	LMAN2L	0.358702	2.92852e-09	positive correlation
3081624	LMBR1	0.358549	2.97961e-09	positive correlation
3202136	CAAP1	0.35806	3.15396e-09	positive correlation
2523635	CYP20A1	0.357884	3.21748e-09	positive correlation
3340913	C11ORF30	0.35749	3.36477e-09	positive correlation
3145980	HRSP12	0.357285	3.44412e-09	positive correlation
2713016	CEP19	0.356978	3.56452e-09	positive correlation
2374345	CAMSAP2	0.356835	3.62191e-09	positive correlation
3064204	ACTL6B	0.356782	3.64128e-09	positive correlation
2965653	GPR63	0.356421	3.79613e-09	positive correlation
3754469	ACACA	0.356399	3.80261e-09	positive correlation
3355056	FOXRED1	0.356352	3.82024e-09	positive correlation
2677653	FAM208A	0.356345	3.82005e-09	positive correlation
3867538	GYS1	0.356234	3.86693e-09	positive correlation
3381682	COA4	0.356181	3.88772e-09	positive correlation
3182063	INVS	0.356098	3.92229e-09	positive correlation
3868160	AKT1S1	0.356001	3.96386e-09	positive correlation
2498046	C2ORF49	0.35592	3.99827e-09	positive correlation
3217736	ERP44	0.355832	4.03661e-09	positive correlation
2685944	CPOX	0.35576	4.06712e-09	positive correlation
3602264	COMMD4	0.355634	4.12438e-09	positive correlation
2636125	CD200	0.355559	4.15692e-09	positive correlation
3183305	FKTN	0.355297	4.28281e-09	positive correlation
2775965	COQ2	0.355191	4.33273e-09	positive correlation
3837796	GRWD1	0.354833	4.51357e-09	positive correlation
3391093	ALG9	0.354785	4.53182e-09	positive correlation
3537813	ACTR10	0.354191	4.85247e-09	positive correlation
3898224	ESF1	0.354023	4.94438e-09	positive correlation
3976848	HDAC6	0.353841	5.0459e-09	positive correlation
3569200	ATP6V1D	0.353807	5.06167e-09	positive correlation
3205108	GNE	0.353772	5.07781e-09	positive correlation
3975467	KDM6A	0.353466	5.25729e-09	positive correlation
3564997	DDHD1	0.353439	5.26936e-09	positive correlation
2769539	CHIC2	0.353385	5.29854e-09	positive correlation
3938113	HIC2	0.353213	5.40099e-09	positive correlation
2922840	KPNA5	0.353206	5.4007e-09	positive correlation
2768468	FRYL	0.352552	5.82156e-09	positive correlation
3440192	DCP1B	0.352433	5.89733e-09	positive correlation
3189110	GAPVD1	0.352352	5.94737e-09	positive correlation
3322521	KCNC1	0.352145	6.08664e-09	positive correlation
3355114	DCPS	0.352109	6.10689e-09	positive correlation
3227014	ASB6	0.351547	6.50607e-09	positive correlation
2677853	IL17RD	0.351436	6.57873e-09	positive correlation
3120917	ZNF7	0.35119	6.76248e-09	positive correlation
4013730	BRWD3	0.351087	6.83787e-09	positive correlation
3416943	GDF11	0.351003	6.89878e-09	positive correlation
2459793	CCSAP	0.350987	6.90582e-09	positive correlation
3705491	FAM57A	0.350527	7.26874e-09	positive correlation
3345340	KDM4D	0.350325	7.43361e-09	positive correlation
3473480	FBXO21	0.35017	7.55478e-09	positive correlation
3032446	ACTR3B	0.35005	7.65347e-09	positive correlation
3226737	CCBL1	0.350019	7.67438e-09	positive correlation
3598613	DIS3L	0.349966	7.71526e-09	positive correlation
3958005	PRR14L	0.349884	7.78172e-09	positive correlation
2675925	DUSP7	0.349802	7.84834e-09	positive correlation
2393816	C1ORF174	0.349736	7.90198e-09	positive correlation
2412082	FAF1	0.3497	7.92842e-09	positive correlation
3708366	ELP5	0.349647	7.97003e-09	positive correlation
3945006	H1F0	0.349543	8.05886e-09	positive correlation
3421446	CPSF6	0.349224	8.35252e-09	positive correlation
2548402	EIF2AK2	0.349096	8.46865e-09	positive correlation
2335922	CDKN2C	0.349004	8.55136e-09	positive correlation
2936564	FGFR1OP	0.348859	8.68664e-09	positive correlation
3267036	GRK5	0.348829	8.70999e-09	positive correlation
2747190	DCLK2	0.348737	8.78773e-09	positive correlation
2523354	FAM117B	0.348626	8.89213e-09	positive correlation
3942940	FLJ20464	0.348231	9.29555e-09	positive correlation
2920377	LACE1	0.348186	9.33559e-09	positive correlation
3509885	ALG5	0.348057	9.46578e-09	positive correlation
3012019	CLDN12	0.348028	9.48984e-09	positive correlation
3023483	STRIP2	0.34777	9.7656e-09	positive correlation
3383081	INTS4	0.347429	1.01439e-08	positive correlation
3395464	CLMP	0.347426	1.01384e-08	positive correlation
3005956	TMEM248	0.347369	1.01965e-08	positive correlation
2837266	CYFIP2	0.347302	1.02659e-08	positive correlation
3884800	ACTR5	0.347149	1.04376e-08	positive correlation
2334374	AKR1A1	0.347103	1.04844e-08	positive correlation
3335089	DPF2	0.346806	1.08263e-08	positive correlation
4006416	FUNDC1	0.346647	1.10142e-08	positive correlation
2369713	FAM163A	0.346363	1.13661e-08	positive correlation
2908572	CDC5L	0.346263	1.14864e-08	positive correlation
3119236	THEM6	0.346164	1.16062e-08	positive correlation
2685908	CLDND1	0.346095	1.16793e-08	positive correlation
3919785	CBR1	0.345319	1.27395e-08	positive correlation
4012204	HDAC8	0.344807	1.34873e-08	positive correlation
3876142	ANKRD5	0.344729	1.35957e-08	positive correlation
3853345	AKAP8L	0.34469	1.36448e-08	positive correlation
2903343	BRD2	0.344537	1.386e-08	positive correlation
2848265	CMBL	0.344431	1.40147e-08	positive correlation
3957873	EIF4ENIF1	0.344393	1.40637e-08	positive correlation
2336706	CPT2	0.344106	1.44911e-08	positive correlation
2532110	DIS3L2	0.344045	1.45784e-08	positive correlation
2530599	AGFG1	0.343925	1.47644e-08	positive correlation
3037344	DAGLB	0.343845	1.48869e-08	positive correlation
2463864	CEP170	0.343777	1.49896e-08	positive correlation
3333999	C11ORF84	0.343642	1.52058e-08	positive correlation
2483016	CCDC104	0.343547	1.53569e-08	positive correlation
3829471	KCTD15	0.343465	1.54869e-08	positive correlation
2779095	ADH5	0.343314	1.57269e-08	positive correlation
2685354	DHFRL1	0.343168	1.59728e-08	positive correlation
3816778	GNA11	0.343114	1.60586e-08	positive correlation
3121023	C8ORF33	0.343041	1.61769e-08	positive correlation
3816153	CSNK1G2	0.342841	1.65307e-08	positive correlation
3695838	GFOD2	0.342662	1.68511e-08	positive correlation
3371544	AMBRA1	0.342601	1.69544e-08	positive correlation
3855071	FKBP8	0.342546	1.70442e-08	positive correlation
3168841	GRHPR	0.342325	1.74572e-08	positive correlation
3223605	FBXW2	0.342315	1.74633e-08	positive correlation
3017080	ARMC10	0.342252	1.75738e-08	positive correlation
2339511	ATG4C	0.342028	1.80033e-08	positive correlation
2562343	GGCX	0.341868	1.83152e-08	positive correlation
2981874	DYNLT1	0.341054	2.00208e-08	positive correlation
4019160	KLHL13	0.341034	2.00495e-08	positive correlation
4002011	CXORF23	0.340987	2.01404e-08	positive correlation
2527253	IGFBP2	0.340949	2.0209e-08	positive correlation
2955118	AARS2	0.340885	2.03384e-08	positive correlation
3773149	CBX8	0.34079	2.05379e-08	positive correlation
3103607	GDAP1	0.340311	2.16428e-08	positive correlation
3677913	ADCY9	0.339995	2.23963e-08	positive correlation
4010602	AMER1	0.339734	2.30002e-08	positive correlation
4035833	CD24	0.339687	2.31043e-08	positive correlation
2975287	HBS1L	0.339622	2.32529e-08	positive correlation
3406015	ATF7IP	0.339571	2.33649e-08	positive correlation
3378830	CORO1B	0.33919	2.43538e-08	positive correlation
3549264	UNC79	0.339169	2.43913e-08	positive correlation
2962525	IBTK	0.339088	2.45904e-08	positive correlation
3564919	FERMT2	0.33873	2.5563e-08	positive correlation
2761321	BOD1L1	0.338303	2.67745e-08	positive correlation
3226138	AK1	0.338249	2.69126e-08	positive correlation
3043165	HIBADH	0.33818	2.7097e-08	positive correlation
3965393	ALG12	0.338102	2.73089e-08	positive correlation
3096271	C8ORF40	0.337823	2.81409e-08	positive correlation
3474885	CAMKK2	0.337752	2.83384e-08	positive correlation
2735815	CCSER1	0.337647	2.86454e-08	positive correlation
2479350	LOC100129726	0.337636	2.86601e-08	positive correlation
3685183	GGA2	0.337057	3.05177e-08	positive correlation
2619761	ABHD5	0.336927	3.09321e-08	positive correlation
2507209	CCNT2	0.336443	3.25631e-08	positive correlation
3589947	BAHD1	0.336432	3.25795e-08	positive correlation
3335517	KAT5	0.33621	3.33552e-08	positive correlation
3369249	APIP	0.335779	3.49374e-08	positive correlation
3328069	HSD17B12	0.335267	3.6887e-08	positive correlation
3998444	HDHD1	0.335179	3.72149e-08	positive correlation
3537264	C14ORF101	0.335057	3.7684e-08	positive correlation
3721400	EIF1	0.334767	3.88598e-08	positive correlation
3252170	ADK	0.334729	3.8993e-08	positive correlation
3367183	LIN7C	0.334594	3.95391e-08	positive correlation
3365360	HPS5	0.33418	4.12952e-08	positive correlation
3992408	FHL1	0.333821	4.28376e-08	positive correlation
3538324	JKAMP	0.333691	4.3415e-08	positive correlation
3379326	CHKA	0.333413	4.47084e-08	positive correlation
2334314	HPDL	0.333371	4.48776e-08	positive correlation
3420854	DYRK2	0.333335	4.50213e-08	positive correlation
4018218	DCX	0.33298	4.67459e-08	positive correlation
3271910	DPYSL4	0.33294	4.69156e-08	positive correlation
2624565	IL17RB	0.332867	4.72511e-08	positive correlation
3705135	CENPBD1	0.332828	4.74158e-08	positive correlation
2558595	FAM136A	0.332812	4.74624e-08	positive correlation
3094494	BAG4	0.332604	4.85032e-08	positive correlation
3394123	HYOU1	0.332365	4.97317e-08	positive correlation
3247977	PHYHIPL	0.332112	5.10307e-08	positive correlation
3110341	DCAF13	0.332027	5.1461e-08	positive correlation
2645764	ATP1B3	0.331601	5.37963e-08	positive correlation
3589570	EIF2AK4	0.331187	5.61619e-08	positive correlation
2576281	FAM168B	0.330987	5.73364e-08	positive correlation
3800779	ESCO1	0.330678	5.92266e-08	positive correlation
3269280	FAM175B	0.33062	5.95514e-08	positive correlation
3409364	KLHDC5	0.330074	6.30877e-08	positive correlation
2383356	ADCK3	0.329963	6.37966e-08	positive correlation
3880191	GZF1	0.32989	6.42498e-08	positive correlation
2626258	KCTD6	0.329559	6.65095e-08	positive correlation
3624145	DMXL2	0.329212	6.8967e-08	positive correlation
3065601	DPY19L2P2	0.32878	7.20562e-08	positive correlation
3022409	ARF5	0.328774	7.205e-08	positive correlation
2864237	HOMER1	0.328424	7.47302e-08	positive correlation
2963784	AKIRIN2	0.328147	7.69021e-08	positive correlation
3667902	DHX38	0.327988	7.81555e-08	positive correlation
3322717	GTF2H1	0.32796	7.83315e-08	positive correlation
2546409	ALK	0.327912	7.86744e-08	positive correlation
2875529	GDF9	0.327776	7.97553e-08	positive correlation
3560673	CFL2	0.327772	7.97372e-08	positive correlation
3304215	LDB1	0.327613	8.10299e-08	positive correlation
3738138	HGS	0.327604	8.10519e-08	positive correlation
3757433	ACLY	0.327493	8.19473e-08	positive correlation
3326826	FJX1	0.327459	8.21878e-08	positive correlation
3929291	C21ORF59	0.327359	8.29972e-08	positive correlation
3256074	BMPR1A	0.327217	8.41987e-08	positive correlation
2717757	TRMT44	0.327117	8.50329e-08	positive correlation
2481271	FOXN2	0.327091	8.52025e-08	positive correlation
3944778	GGA1	0.32682	8.76164e-08	positive correlation
2359817	INTS3	0.32673	8.83916e-08	positive correlation
3056108	BCL7B	0.326725	8.8371e-08	positive correlation
3278977	DCLRE1C	0.326633	8.91718e-08	positive correlation
3653000	UBFD1	0.326526	9.00514e-08	positive correlation
3833122	DLL3	0.326502	9.02114e-08	positive correlation
2853388	NADKD1	0.326492	9.0243e-08	positive correlation
3629698	DPP8	0.326471	9.0385e-08	positive correlation
2480589	CRIPT	0.326188	9.2983e-08	positive correlation
3549092	CHGA	0.326183	9.29698e-08	positive correlation
3678395	GLYR1	0.325945	9.52595e-08	positive correlation
2553682	CLHC1	0.325353	1.01236e-07	positive correlation
3335736	DRAP1	0.325274	1.0201e-07	positive correlation
3782166	IMPACT	0.325111	1.037e-07	positive correlation
2479746	CAMKMT	0.324965	1.05149e-07	positive correlation
2545478	CGREF1	0.324878	1.0604e-07	positive correlation
2437801	ARHGEF2	0.324875	1.06e-07	positive correlation
3251353	ANAPC16	0.324668	1.08168e-07	positive correlation
3675047	AXIN1	0.324491	1.10114e-07	positive correlation
2780388	CXXC4	0.324223	1.13174e-07	positive correlation
3405440	CDKN1B	0.324035	1.1534e-07	positive correlation
3690747	CBLN1	0.323798	1.18153e-07	positive correlation
3834149	CCDC97	0.323534	1.21286e-07	positive correlation
3572041	KIAA0317	0.323382	1.2313e-07	positive correlation
3817546	HDGFRP2	0.32281	1.30519e-07	positive correlation
3767480	AXIN2	0.322102	1.40295e-07	positive correlation
3895118	CPXM1	0.322003	1.41641e-07	positive correlation
3760625	CDC27	0.321917	1.42812e-07	positive correlation
2542737	LAPTM4A	0.321851	1.4369e-07	positive correlation
3534128	FAM179B	0.321806	1.44273e-07	positive correlation
2896177	JARID2	0.321779	1.4457e-07	positive correlation
3016177	AP1S1	0.321763	1.44707e-07	positive correlation
3867415	BCAT2	0.321607	1.46869e-07	positive correlation
3981027	TAF1	0.321357	1.50512e-07	positive correlation
3298977	GLUD1	0.321065	1.55023e-07	positive correlation
3719161	GGNBP2	0.321044	1.55244e-07	positive correlation
2338625	HOOK1	0.320839	1.58355e-07	positive correlation
3935374	C21ORF58	0.320514	1.63526e-07	positive correlation
3220513	KIAA0368	0.32036	1.66046e-07	positive correlation
2911372	BAG2	0.32022	1.6834e-07	positive correlation
3015241	AP4M1	0.320124	1.69772e-07	positive correlation
3371660	HARBI1	0.319875	1.73944e-07	positive correlation
3250699	EIF4EBP2	0.319865	1.74006e-07	positive correlation
2473376	EFR3B	0.319807	1.74935e-07	positive correlation
3201277	KLHL9	0.319791	1.75089e-07	positive correlation
2813481	CDK7	0.319672	1.77125e-07	positive correlation
3351359	ATP5L	0.319629	1.77793e-07	positive correlation
2623308	GRM2	0.319128	1.86947e-07	positive correlation
3723071	DBF4B	0.319018	1.88927e-07	positive correlation
3767339	GNA13	0.318972	1.89701e-07	positive correlation
3662650	ARL2BP	0.318927	1.90435e-07	positive correlation
3435681	ARL6IP4	0.318882	1.91187e-07	positive correlation
4026669	BCAP31	0.318474	1.99223e-07	positive correlation
3743937	WRAP53	0.317977	2.09193e-07	positive correlation
2623515	ALAS1	0.317885	2.11039e-07	positive correlation
4014251	CHM	0.317882	2.10953e-07	positive correlation
3358090	HRAS	0.317053	2.29285e-07	positive correlation
4007815	GPKOW	0.316956	2.3141e-07	positive correlation
2557759	CNRIP1	0.316895	2.32692e-07	positive correlation
3896174	TMEM230	0.316827	2.33977e-07	positive correlation
2532510	GIGYF2	0.316681	2.37324e-07	positive correlation
3643966	CRAMP1L	0.316258	2.47596e-07	positive correlation
3393946	DDX6	0.316249	2.47653e-07	positive correlation
3390067	NPAT	0.315919	2.55936e-07	positive correlation
3982410	COX7B	0.315716	2.61081e-07	positive correlation
3585905	APBA2	0.315589	2.64295e-07	positive correlation
3960875	DNAL4	0.315564	2.64775e-07	positive correlation
3722739	G6PC3	0.315537	2.65331e-07	positive correlation
2863730	AP3B1	0.315173	2.75102e-07	positive correlation
3560575	EAPP	0.31511	2.76697e-07	positive correlation
3929395	GCFC1	0.315081	2.773e-07	positive correlation
3849865	FBXL12	0.314891	2.8251e-07	positive correlation
2587747	CIR1	0.314705	2.87675e-07	positive correlation
2333678	B4GALT2	0.314441	2.95061e-07	positive correlation
2403335	EYA3	0.314001	3.08239e-07	positive correlation
2810395	SETD9	0.313847	3.12863e-07	positive correlation
3063807	GPC2	0.313743	3.15931e-07	positive correlation
3716411	CPD	0.313716	3.16575e-07	positive correlation
3197318	AK3	0.313499	3.23357e-07	positive correlation
3037304	FAM220A	0.313498	3.23181e-07	positive correlation
3257031	STAMBPL1	0.312925	3.419e-07	positive correlation
3569814	ACTN1	0.31291	3.42173e-07	positive correlation
3439603	KDM5A	0.312653	3.50884e-07	positive correlation
3247712	CISD1	0.312163	3.68048e-07	positive correlation
2563654	EIF2AK3	0.312034	3.72594e-07	positive correlation
3459956	C12ORF66	0.311457	3.94205e-07	positive correlation
3771215	ACOX1	0.31139	3.96561e-07	positive correlation
3731228	CEP95	0.311211	4.03447e-07	positive correlation
3471588	ATXN2	0.31118	4.04449e-07	positive correlation
3642707	ITFG3	0.311023	4.10538e-07	positive correlation
2705164	EIF5A2	0.310998	4.11303e-07	positive correlation
2436754	ADAR	0.310893	4.15369e-07	positive correlation
3871302	HSPBP1	0.310865	4.16228e-07	positive correlation
2629782	EBLN2	0.310829	4.17438e-07	positive correlation
2559649	DUSP11	0.310812	4.17878e-07	positive correlation
3536905	KTN1	0.310783	4.18815e-07	positive correlation
3450775	KIF21A	0.310769	4.19124e-07	positive correlation
3091746	FZD3	0.310572	4.27122e-07	positive correlation
3543756	DNAL1	0.310488	4.30171e-07	positive correlation
3345774	JRKL	0.310251	4.40124e-07	positive correlation
3023729	KLHDC10	0.310159	4.43561e-07	positive correlation
2871801	FEM1C	0.310101	4.45832e-07	positive correlation
2605674	ILKAP	0.310088	4.46141e-07	positive correlation
3146433	COX6C	0.309951	4.51955e-07	positive correlation
3757690	KCNH4	0.309796	4.58646e-07	positive correlation
2954489	DNPH1	0.309746	4.60648e-07	positive correlation
3091797	EXTL3	0.309695	4.6268e-07	positive correlation
3210130	C9ORF41	0.309387	4.7669e-07	positive correlation
4027345	LAGE3	0.3091	4.90133e-07	positive correlation
3224650	DENND1A	0.308889	4.99486e-07	positive correlation
3073981	AKR1B1	0.308651	5.10742e-07	positive correlation
2544925	ASXL2	0.308587	5.13643e-07	positive correlation
3329649	DDB2	0.308457	5.19902e-07	positive correlation
2962998	KIAA1009	0.308213	5.32242e-07	positive correlation
3464983	ATP2B1	0.307885	5.49381e-07	positive correlation
2439861	IGSF9	0.307578	5.65926e-07	positive correlation
3743440	DVL2	0.307131	5.90955e-07	positive correlation
3027503	ADCK2	0.30689	6.04745e-07	positive correlation
3815610	ATP5D	0.306703	6.15578e-07	positive correlation
3448975	ERGIC2	0.306692	6.15829e-07	positive correlation
3773980	C17ORF70	0.306543	6.24504e-07	positive correlation
2473735	HADHB	0.306455	6.29466e-07	positive correlation
2400373	EIF4G3	0.306318	6.37604e-07	positive correlation
3543355	DCAF4	0.306295	6.3859e-07	positive correlation
2461786	ARID4B	0.306272	6.39638e-07	positive correlation
2655476	AP2M1	0.306224	6.42245e-07	positive correlation
3068519	C7ORF60	0.306212	6.42564e-07	positive correlation
2862696	ENC1	0.305966	6.57805e-07	positive correlation
3770743	GRB2	0.30587	6.63572e-07	positive correlation
3304475	ARL3	0.305849	6.64527e-07	positive correlation
2345286	LMO4	0.305675	6.75485e-07	positive correlation
3255220	GHITM	0.305618	6.78814e-07	positive correlation
3057370	HIP1	0.304938	7.24478e-07	positive correlation
2838116	FABP6	0.304764	7.35925e-07	positive correlation
2423829	ARHGAP29	0.304602	7.47108e-07	positive correlation
2632919	ARL6	0.304589	7.47589e-07	positive correlation
3129465	INTS9	0.304576	7.48072e-07	positive correlation
2862380	ANKRA2	0.304516	7.51935e-07	positive correlation
3387171	CWC15	0.304458	7.55232e-07	positive correlation
2461935	GNG4	0.304077	7.83248e-07	positive correlation
3034027	DNAJB6	0.30398	7.90155e-07	positive correlation
3567187	DHRS7	0.303489	8.28238e-07	positive correlation
2360647	EFNA3	0.30348	8.28415e-07	positive correlation
3663055	USB1	0.30347	8.28713e-07	positive correlation
2495782	LIPT1	0.303469	8.28265e-07	positive correlation
3601840	CSK	0.303459	8.28479e-07	positive correlation
3189422	MVB12B	0.303458	8.28031e-07	positive correlation
2620018	TCAIM	0.303326	8.38217e-07	positive correlation
2413519	HSPB11	0.303242	8.43931e-07	positive correlation
2949197	C6ORF47	0.303003	8.63119e-07	positive correlation
2509557	ACVR2A	0.302954	8.66727e-07	positive correlation
3953556	KLHL22	0.30268	8.89451e-07	positive correlation
2617752	ACVR2B	0.302345	9.18094e-07	positive correlation
3257938	BTAF1	0.302338	9.18113e-07	positive correlation
3599432	FEM1B	0.302278	9.22886e-07	positive correlation
3060051	TMEM243	0.302111	9.37313e-07	positive correlation
2820865	ARSK	0.301978	9.48772e-07	positive correlation
3062523	DLX5	0.301939	9.51768e-07	positive correlation
3325263	DNAJC24	0.301807	9.63318e-07	positive correlation
3822287	CCDC130	0.301648	9.77543e-07	positive correlation
3414695	ATF1	0.301328	1.00693e-06	positive correlation
3664982	CES2	0.301297	1.00926e-06	positive correlation
2855578	C5ORF28	0.3011	1.02789e-06	positive correlation
2692136	HSPBAP1	0.300937	1.04346e-06	positive correlation
2664607	DPH3	0.30086	1.05056e-06	positive correlation
2620410	EXOSC7	0.300382	1.09913e-06	positive correlation
3351931	HINFP	0.300039	1.13447e-06	positive correlation
3107661	INTS8	0.299883	1.15076e-06	positive correlation
3064006	PPP1R35	0.2997	1.16964e-06	positive correlation
3131720	BRF2	0.299206	1.22544e-06	positive correlation
2384788	GALNT2	0.298814	1.27128e-06	positive correlation
3619595	FAM82A2	0.298591	1.29774e-06	positive correlation
3818395	ALKBH7	0.298591	1.29698e-06	positive correlation
3704896	CHMP1A	0.298589	1.29633e-06	positive correlation
2716467	NSG1	0.298377	1.32192e-06	positive correlation
2802963	FBXL7	0.298244	1.33626e-06	positive correlation
2597010	IDH1	0.297899	1.37999e-06	positive correlation
3480411	IFT88	0.297573	1.42246e-06	positive correlation
2425400	EXTL2	0.297425	1.4417e-06	positive correlation
3742708	C1QBP	0.297171	1.47588e-06	positive correlation
3299255	ATAD1	0.296975	1.50255e-06	positive correlation
2856634	ARL15	0.296934	1.50746e-06	positive correlation
3486383	COG6	0.296761	1.53041e-06	positive correlation
3719210	DHRS11	0.29662	1.54897e-06	positive correlation
3720228	CDK12	0.296292	1.59585e-06	positive correlation
3142932	C8ORF59	0.296237	1.60304e-06	positive correlation
3661152	FTO	0.296173	1.61178e-06	positive correlation
3299782	FLJ37201	0.295976	1.64093e-06	positive correlation
3662808	GPR56	0.295898	1.65205e-06	positive correlation
3945349	CBY1	0.295558	1.70473e-06	positive correlation
3982242	PBDC1	0.295523	1.70944e-06	positive correlation
3190061	FPGS	0.295208	1.75977e-06	positive correlation
3276421	KIN	0.295034	1.78538e-06	positive correlation
3712922	GID4	0.294821	1.81918e-06	positive correlation
2461531	IRF2BP2	0.294743	1.83144e-06	positive correlation
2933522	GTF2H5	0.29456	1.86082e-06	positive correlation
3233431	FBXO18	0.294437	1.88123e-06	positive correlation
3420079	LEMD3	0.294261	1.91139e-06	positive correlation
3385003	CREBZF	0.29418	1.9248e-06	positive correlation
3996404	GDI1	0.294149	1.92925e-06	positive correlation
3150060	EXT1	0.294093	1.93818e-06	positive correlation
2793441	AADAT	0.294082	1.93886e-06	positive correlation
3702352	HSDL1	0.293919	1.96759e-06	positive correlation
3135452	ATP6V1H	0.293892	1.97133e-06	positive correlation
3042012	C7ORF31	0.293686	2.00845e-06	positive correlation
3545564	ADCK1	0.293637	2.01641e-06	positive correlation
2386397	GGPS1	0.293596	2.0228e-06	positive correlation
3243708	BMS1	0.293546	2.03114e-06	positive correlation
2742935	HSPA4L	0.293447	2.04867e-06	positive correlation
3538213	DAAM1	0.293356	2.06491e-06	positive correlation
3920566	DYRK1A	0.293039	2.123e-06	positive correlation
2626097	ABHD6	0.292868	2.15577e-06	positive correlation
3978155	GPR173	0.292667	2.19386e-06	positive correlation
2387711	FMN2	0.292594	2.20756e-06	positive correlation
2921456	KIAA1919	0.292585	2.20659e-06	positive correlation
2967550	ATG5	0.2925	2.22272e-06	positive correlation
2812435	ERBB2IP	0.292078	2.31046e-06	positive correlation
2907623	KLC4	0.292066	2.31156e-06	positive correlation
2451428	KLHL12	0.292053	2.31296e-06	positive correlation
3712949	DRG2	0.292013	2.3202e-06	positive correlation
3074362	CNOT4	0.291905	2.34219e-06	positive correlation
3734797	KIAA0195	0.291665	2.39341e-06	positive correlation
3768015	HELZ	0.291569	2.41338e-06	positive correlation
3357237	JAM3	0.291526	2.42146e-06	positive correlation
4019967	C1GALT1C1	0.291324	2.46583e-06	positive correlation
3186191	ATP6V1G1	0.291237	2.48422e-06	positive correlation
3473331	C12ORF49	0.291158	2.50097e-06	positive correlation
2461891	B3GALNT2	0.290946	2.54899e-06	positive correlation
3095719	GOLGA7	0.290844	2.57159e-06	positive correlation
3939707	CABIN1	0.290818	2.57614e-06	positive correlation
3652271	C16ORF52	0.290794	2.58023e-06	positive correlation
3729172	CLTC	0.290768	2.58499e-06	positive correlation
3140920	JPH1	0.290742	2.58972e-06	positive correlation
4041300	FAM195B	0.290724	2.59244e-06	positive correlation
2971724	FAM184A	0.290576	2.62337e-06	positive correlation
3685610	ARHGAP17	0.290369	2.67231e-06	positive correlation
3262129	INA	0.290353	2.67468e-06	positive correlation
3775147	FOXK2	0.290206	2.70472e-06	positive correlation
4015884	ARMCX2	0.290126	2.72312e-06	positive correlation
3882012	DNMT3B	0.290006	2.75187e-06	positive correlation
2726072	ATP10D	0.289876	2.78323e-06	positive correlation
3257268	IFIT5	0.289564	2.86098e-06	positive correlation
2588319	KIAA1715	0.289544	2.86455e-06	positive correlation
2446047	ABL2	0.289087	2.98564e-06	positive correlation
3358262	DEAF1	0.289035	2.99824e-06	positive correlation
3310413	ATE1	0.288918	3.02882e-06	positive correlation
2327603	GMEB1	0.288657	3.09666e-06	positive correlation
3120358	HSF1	0.288393	3.17047e-06	positive correlation
3982423	ATP7A	0.288364	3.17721e-06	positive correlation
2952781	SAYSD1	0.288324	3.18684e-06	positive correlation
2999710	DBNL	0.288297	3.19086e-06	positive correlation
3685131	COG7	0.288172	3.22586e-06	positive correlation
3393834	IFT46	0.288083	3.25017e-06	positive correlation
3409127	ARNTL2	0.287957	3.28599e-06	positive correlation
3325052	ARL14EP	0.287765	3.34232e-06	positive correlation
4026263	CETN2	0.287644	3.37524e-06	positive correlation
3943101	DEPDC5	0.287522	3.41103e-06	positive correlation
3881874	ASXL1	0.287384	3.4504e-06	positive correlation
2687255	CBLB	0.287198	3.50717e-06	positive correlation
3860208	ALKBH6	0.287125	3.52867e-06	positive correlation
3375935	B3GAT3	0.287087	3.53867e-06	positive correlation
3862471	AKT2	0.286625	3.6802e-06	positive correlation
3217487	ALG2	0.286565	3.69581e-06	positive correlation
3815710	EFNA2	0.286503	3.71462e-06	positive correlation
3536396	CGRRF1	0.286455	3.72852e-06	positive correlation
3800834	ABHD3	0.286238	3.79831e-06	positive correlation
2330253	ADPRHL2	0.286139	3.8304e-06	positive correlation
2482230	ERLEC1	0.286032	3.8656e-06	positive correlation
2916246	SMIM8	0.285589	4.01466e-06	positive correlation
4010860	LAS1L	0.285501	4.04448e-06	positive correlation
3118451	CHRAC1	0.285187	4.15622e-06	positive correlation
2848464	DAP	0.28517	4.16023e-06	positive correlation
2928690	AIG1	0.285109	4.17831e-06	positive correlation
3575567	FOXN3	0.28509	4.18332e-06	positive correlation
3039731	ANKMY2	0.284746	4.30799e-06	positive correlation
2795819	DCTD	0.284457	4.41406e-06	positive correlation
3415148	ACVR1B	0.284441	4.41765e-06	positive correlation
2664395	HACL1	0.284419	4.42395e-06	positive correlation
3861581	ECH1	0.284289	4.47094e-06	positive correlation
3290368	IPMK	0.284241	4.48521e-06	positive correlation
3535000	ARF6	0.283957	4.59621e-06	positive correlation
3980329	FAM155B	0.283927	4.60618e-06	positive correlation
3179872	FAM120A	0.283793	4.65907e-06	positive correlation
3418329	DTX3	0.28345	4.80224e-06	positive correlation
4005627	CXORF38	0.283215	4.89622e-06	positive correlation
3554104	KIF26A	0.282654	5.13415e-06	positive correlation
3094611	LETM2	0.282626	5.14445e-06	positive correlation
2870889	NREP	0.282589	5.15831e-06	positive correlation
3729014	GDPD1	0.282514	5.19016e-06	positive correlation
3565361	GMFB	0.282413	5.23458e-06	positive correlation
3901851	ABHD12	0.28218	5.33835e-06	positive correlation
2664452	ANKRD28	0.282083	5.38186e-06	positive correlation
3571059	DPF3	0.281614	5.60581e-06	positive correlation
3774635	FASN	0.281461	5.67948e-06	positive correlation
2468811	ASAP2	0.281429	5.69287e-06	positive correlation
2749560	ETFDH	0.281158	5.82175e-06	positive correlation
2599345	AAMP	0.280619	6.09759e-06	positive correlation
2920716	CEP57L1	0.280614	6.09699e-06	positive correlation
3793760	CNDP2	0.280564	6.1206e-06	positive correlation
2967151	HACE1	0.280554	6.12226e-06	positive correlation
3008144	EIF4H	0.280349	6.23123e-06	positive correlation
2544012	ATAD2B	0.280166	6.32986e-06	positive correlation
3318890	ILK	0.279952	6.44386e-06	positive correlation
3604006	ARNT2	0.27984	6.50468e-06	positive correlation
2333429	KDM4A	0.279793	6.52775e-06	positive correlation
3470793	KCTD10	0.279486	6.70025e-06	positive correlation
3697015	AARS	0.27912	6.91712e-06	positive correlation
3230530	FBXW5	0.278919	7.02907e-06	positive correlation
3396179	LOC100130428	0.27884	7.07014e-06	positive correlation
3261419	HPS6	0.278745	7.12566e-06	positive correlation
2371738	SWT1	0.278595	7.20868e-06	positive correlation
3913821	KCNQ2	0.278438	7.3048e-06	positive correlation
2678526	C3ORF67	0.278367	7.34655e-06	positive correlation
2358136	C1ORF51	0.278349	7.35375e-06	positive correlation
3644625	E4F1	0.278333	7.36046e-06	positive correlation
2948587	TUBB	0.278212	7.43084e-06	positive correlation
2675171	HYAL2	0.278195	7.43814e-06	positive correlation
3637367	KLHL25	0.278157	7.45872e-06	positive correlation
3329404	ATG13	0.27814	7.46587e-06	positive correlation
2962026	LCA5	0.277979	7.56798e-06	positive correlation
2892652	FAM50B	0.277968	7.57082e-06	positive correlation
3811459	KDSR	0.277892	7.61733e-06	positive correlation
3670725	GAN	0.27725	8.0417e-06	positive correlation
2442103	ALDH9A1	0.277029	8.19018e-06	positive correlation
3655708	PAGR1	0.276592	8.49497e-06	positive correlation
3888217	DDX27	0.276409	8.62259e-06	positive correlation
2494749	CNNM3	0.276378	8.64158e-06	positive correlation
3058991	CACNA2D1	0.276237	8.73854e-06	positive correlation
2875419	KIF3A	0.276231	8.73868e-06	positive correlation
2943236	DTNBP1	0.27622	8.74244e-06	positive correlation
2538600	ADI1	0.276214	8.74176e-06	positive correlation
3326950	LDLRAD3	0.276189	8.75652e-06	positive correlation
3332838	DAK	0.276004	8.88918e-06	positive correlation
2605735	HES6	0.275666	9.15011e-06	positive correlation
3817186	ATCAY	0.275438	9.32882e-06	positive correlation
3389878	ALKBH8	0.275354	9.3915e-06	positive correlation
2449084	GLRX2	0.275307	9.4252e-06	positive correlation
2485784	ACTR2	0.275278	9.44383e-06	positive correlation
3507003	LNX2	0.275189	9.51205e-06	positive correlation
2966193	FAXC	0.274997	9.66653e-06	positive correlation
3347615	ACAT1	0.274898	9.74487e-06	positive correlation
3645947	CLUAP1	0.274848	9.78255e-06	positive correlation
3012381	AKAP9	0.274831	9.79136e-06	positive correlation
3006572	AUTS2	0.274783	9.82132e-06	positive correlation
2917825	FUT9	0.274761	9.83455e-06	positive correlation
2400322	HP1BP3	0.274558	1.00042e-05	positive correlation
2668021	CMTM6	0.274558	9.99891e-06	positive correlation
2502821	DBI	0.274517	1.00292e-05	positive correlation
2927967	ABRACL	0.274108	1.03744e-05	positive correlation
3932148	BRWD1	0.274094	1.03754e-05	positive correlation
3899954	CRNKL1	0.273995	1.04591e-05	positive correlation
3749086	AKAP10	0.273797	1.06113e-05	positive correlation
2866704	ARRDC3	0.273716	1.06796e-05	positive correlation
3577513	DDX24	0.273457	1.09041e-05	positive correlation
3697563	FTSJD1	0.273194	1.11425e-05	positive correlation
3226789	DOLK	0.27313	1.11977e-05	positive correlation
4023907	FGF13	0.272893	1.14168e-05	positive correlation
3958063	C22ORF24	0.272858	1.14458e-05	positive correlation
3284188	ITGB1	0.272731	1.15652e-05	positive correlation
3943414	FBXO7	0.272548	1.17431e-05	positive correlation
3503164	CDC16	0.272489	1.17961e-05	positive correlation
3521174	ABCC4	0.27248	1.17983e-05	positive correlation
2967249	BVES	0.272436	1.18369e-05	positive correlation
3824212	DDA1	0.272414	1.18529e-05	positive correlation
2511045	GALNT13	0.27236	1.19016e-05	positive correlation
3930781	SETD4	0.272173	1.20757e-05	positive correlation
2975655	MTFR2	0.271854	1.23975e-05	positive correlation
3368748	FBXO3	0.271816	1.2432e-05	positive correlation
3741171	CLUH	0.2716	1.26578e-05	positive correlation
2889698	CLK4	0.271109	1.31666e-05	positive correlation
3407824	GOLT1B	0.270996	1.32804e-05	positive correlation
3257750	HECTD2	0.270919	1.33605e-05	positive correlation
2347132	FNBP1L	0.270771	1.35236e-05	positive correlation
3186207	C9ORF91	0.27003	1.43769e-05	positive correlation
3977083	CCDC22	0.270016	1.43855e-05	positive correlation
3308967	FAM204A	0.269973	1.44311e-05	positive correlation
3309124	CACUL1	0.269937	1.44679e-05	positive correlation
3853299	AKAP8	0.269599	1.48669e-05	positive correlation
3120008	EXOSC4	0.269484	1.5005e-05	positive correlation
3837001	ARHGAP35	0.269407	1.5071e-05	positive correlation
2523419	ALS2CR8	0.269195	1.5338e-05	positive correlation
3695157	CMTM4	0.269106	1.54374e-05	positive correlation
3593261	EID1	0.269101	1.54364e-05	positive correlation
3647632	C16ORF72	0.269087	1.54456e-05	positive correlation
3011830	DPY19L2P4	0.26891	1.5664e-05	positive correlation
2875685	FSTL4	0.268852	1.57324e-05	positive correlation
3341061	ACER3	0.26885	1.57272e-05	positive correlation
3259631	LCOR	0.268723	1.58798e-05	positive correlation
3338552	CTTN	0.268617	1.60154e-05	positive correlation
3226709	C9ORF114	0.268509	1.61464e-05	positive correlation
3727962	DGKE	0.26792	1.69269e-05	positive correlation
3194284	GPSM1	0.267739	1.7178e-05	positive correlation
3043936	FKBP14	0.267735	1.71756e-05	positive correlation
2621275	KLHL18	0.267699	1.72186e-05	positive correlation
2451870	ETNK2	0.267669	1.72535e-05	positive correlation
3338192	CCND1	0.267622	1.73124e-05	positive correlation
3457667	CNPY2	0.267137	1.79979e-05	positive correlation
3830961	APLP1	0.267078	1.80786e-05	positive correlation
2776088	FAM175A	0.266886	1.8363e-05	positive correlation
3716481	GOSR1	0.266868	1.83819e-05	positive correlation
3318712	TIMM10B	0.266751	1.85543e-05	positive correlation
2491523	ELMOD3	0.266748	1.85495e-05	positive correlation
3847420	DUS3L	0.266741	1.85501e-05	positive correlation
2828796	LEAP2	0.266415	1.90568e-05	positive correlation
3018866	DNAJB9	0.266389	1.90874e-05	positive correlation
3049840	HUS1	0.266331	1.91719e-05	positive correlation
3283991	KIF5B	0.266156	1.94151e-05	positive correlation
2328674	KPNA6	0.265955	1.97345e-05	positive correlation
2473936	KCNK3	0.26595	1.97323e-05	positive correlation
3256279	FAM35A	0.265701	2.01176e-05	positive correlation
3759105	FAM171A2	0.26562	2.02451e-05	positive correlation
3042001	CYCS	0.265377	2.06396e-05	positive correlation
2969201	AKD1	0.26502	2.1242e-05	positive correlation
3352070	CBL	0.264898	2.14493e-05	positive correlation
3815538	GPX4	0.264875	2.14685e-05	positive correlation
3336094	CNIH2	0.264689	2.17597e-05	positive correlation
2584520	FIGN	0.264449	2.21762e-05	positive correlation
2972063	C6ORF170	0.264392	2.22705e-05	positive correlation
2712040	ACAP2	0.26429	2.2426e-05	positive correlation
3570218	CCDC177	0.264225	2.25373e-05	positive correlation
3056264	ABHD11	0.263858	2.31882e-05	positive correlation
3843934	ERVK3-1	0.263806	2.32767e-05	positive correlation
3261971	CNNM2	0.263751	2.33718e-05	positive correlation
3293887	ASCC1	0.263449	2.39418e-05	positive correlation
3203482	BAG1	0.263014	2.47967e-05	positive correlation
2713382	BDH1	0.262961	2.48792e-05	positive correlation
3092325	DCTN6	0.262955	2.48793e-05	positive correlation
2340078	CACHD1	0.262657	2.54889e-05	positive correlation
3363645	BTBD10	0.262561	2.56659e-05	positive correlation
3589972	CHST14	0.262035	2.67508e-05	positive correlation
3390180	KDELC2	0.262035	2.67387e-05	positive correlation
3936256	BCL2L13	0.261775	2.7263e-05	positive correlation
3417531	COQ10A	0.261733	2.73441e-05	positive correlation
2422612	HFM1	0.261729	2.73376e-05	positive correlation
4027009	IRAK1	0.261614	2.75846e-05	positive correlation
2389062	COX20	0.26157	2.76719e-05	positive correlation
2882196	ATOX1	0.261523	2.77649e-05	positive correlation
3910980	BMP7	0.261356	2.81214e-05	positive correlation
3340665	DGAT2	0.261217	2.84308e-05	positive correlation
2957499	ICK	0.260846	2.92237e-05	positive correlation
2360206	ATP8B2	0.260815	2.92824e-05	positive correlation
3593452	DTWD1	0.260734	2.94473e-05	positive correlation
3968512	CLCN4	0.260715	2.94789e-05	positive correlation
3360826	APBB1	0.260714	2.94668e-05	positive correlation
3751541	GIT1	0.26066	2.95828e-05	positive correlation
3234277	GATA3	0.260525	2.98671e-05	positive correlation
3563687	METTL21D	0.260482	2.99585e-05	positive correlation
3416483	HNRNPA1	0.2603	3.03801e-05	positive correlation
3485674	CCNA1	0.259877	3.14187e-05	positive correlation
3781531	CABLES1	0.259837	3.15066e-05	positive correlation
2691718	GOLGB1	0.259571	3.21508e-05	positive correlation
3649052	MKL2	0.259465	3.24133e-05	positive correlation
3377826	RNASEH2C	0.259382	3.26196e-05	positive correlation
3278813	FAM107B	0.259319	3.27714e-05	positive correlation
3304406	ACTR1A	0.25922	3.30192e-05	positive correlation
2469296	C2ORF48	0.258992	3.36082e-05	positive correlation
3339167	FAM86C1	0.258886	3.38806e-05	positive correlation
2348896	CDC14A	0.258836	3.4003e-05	positive correlation
3825260	KLHL26	0.258686	3.44048e-05	positive correlation
2519294	FAM171B	0.258684	3.43923e-05	positive correlation
3095766	GINS4	0.258604	3.46011e-05	positive correlation
2702307	CCNL1	0.258487	3.49131e-05	positive correlation
3384471	CCDC90B	0.258099	3.59808e-05	positive correlation
2888385	GPRIN1	0.257146	3.87366e-05	positive correlation
2957462	GSTA4	0.257044	3.9039e-05	positive correlation
2905512	FTSJD2	0.256908	3.94332e-05	positive correlation
3096007	AP3M2	0.256792	3.97839e-05	positive correlation
3771336	EXOC7	0.256682	4.00992e-05	positive correlation
3371928	ARFGAP2	0.256679	4.00903e-05	positive correlation
2756673	GAK	0.256394	4.0942e-05	positive correlation
3641871	LINS	0.256291	4.12628e-05	positive correlation
3779314	CHMP1B	0.256207	4.15248e-05	positive correlation
2469825	GREB1	0.256135	4.17257e-05	positive correlation
3775038	C17ORF62	0.255997	4.21307e-05	positive correlation
3089853	CHMP7	0.255549	4.36348e-05	positive correlation
3895152	PCED1A	0.255409	4.41068e-05	positive correlation
3752097	TEFM	0.255258	4.46025e-05	positive correlation
2671032	GTDC2	0.25496	4.56132e-05	positive correlation
3497270	DNAJC3	0.254955	4.56085e-05	positive correlation
3348568	LAYN	0.254301	4.79696e-05	positive correlation
3762416	ANKRD40	0.254104	4.87068e-05	positive correlation
4021633	ENOX2	0.253832	4.97044e-05	positive correlation
3837464	GLTSCR2	0.253546	5.08033e-05	positive correlation
3669059	GABARAPL2	0.2534	5.13494e-05	positive correlation
3737677	PP13	0.253309	5.16966e-05	positive correlation
2938636	GMDS	0.253095	5.25612e-05	positive correlation
2880292	DPYSL3	0.252735	5.39844e-05	positive correlation
3674303	CDK10	0.252714	5.40473e-05	positive correlation
2612278	CAPN7	0.252314	5.56585e-05	positive correlation
3468009	ARL1	0.252253	5.58993e-05	positive correlation
3554592	BTBD6	0.252069	5.66967e-05	positive correlation
3537884	ARID4A	0.252015	5.69113e-05	positive correlation
3600744	ARIH1	0.251608	5.85207e-05	positive correlation
3990616	BCORL1	0.251356	5.96712e-05	positive correlation
3806689	HDHD2	0.251344	5.97019e-05	positive correlation
2824198	APC	0.25132	5.97832e-05	positive correlation
2978876	PPIL4	0.251252	6.00779e-05	positive correlation
2946259	HIST1H1T	0.251204	6.02754e-05	positive correlation
2588066	ATF2	0.251094	6.07749e-05	positive correlation
2437273	FAM189B	0.251032	6.10427e-05	positive correlation
3456805	GTSF1	0.250935	6.14851e-05	positive correlation
3913544	DIDO1	0.250888	6.16526e-05	positive correlation
3591327	CCNDBP1	0.250841	6.18543e-05	positive correlation
3974556	ATP6AP2	0.250652	6.2722e-05	positive correlation
2409069	CCDC23	0.250531	6.32605e-05	positive correlation
2932928	ARID1B	0.250492	6.33974e-05	positive correlation
3852783	DNAJB1	0.250128	6.51763e-05	positive correlation
3601675	ARID3B	0.250007	6.57696e-05	positive correlation
3251648	FAM149B1	0.249994	6.58047e-05	positive correlation
3941907	EWSR1	0.249951	6.59968e-05	positive correlation
2372967	CDC73	0.24993	6.60718e-05	positive correlation
2382117	CAPN2	0.249689	6.72425e-05	positive correlation
2617041	GOLGA4	0.249412	6.86514e-05	positive correlation
3229042	BRD3	0.249397	6.87014e-05	positive correlation
3550307	BDKRB1	0.24925	6.94342e-05	positive correlation
2824581	KCNN2	0.249203	6.96526e-05	positive correlation
3240452	BAMBI	0.249151	6.99053e-05	positive correlation
2442911	GPR161	0.248798	7.1797e-05	positive correlation
2898562	ACOT13	0.248463	7.36665e-05	positive correlation
3817400	CCDC94	0.248233	7.48942e-05	positive correlation
2821981	FAM174A	0.2481	7.56035e-05	positive correlation
3359529	CARS	0.247895	7.67496e-05	positive correlation
3569926	DCAF5	0.247587	7.85376e-05	positive correlation
3942838	LIMK2	0.247397	7.96719e-05	positive correlation
2751385	CLCN3	0.247133	8.10946e-05	positive correlation
3862785	C19ORF54	0.247007	8.18121e-05	positive correlation
2642791	DNAJC13	0.246971	8.20067e-05	positive correlation
3335885	BANF1	0.246582	8.44353e-05	positive correlation
2842194	CPLX2	0.24602	8.77405e-05	positive correlation
2673594	CELSR3	0.24585	8.88584e-05	positive correlation
3933923	CBS	0.245734	8.96158e-05	positive correlation
3282117	ANKRD26	0.245408	9.18614e-05	positive correlation
2408855	FOXJ3	0.24487	9.56073e-05	positive correlation
3600960	BBS4	0.244807	9.6032e-05	positive correlation
3261255	DPCD	0.244672	9.69402e-05	positive correlation
2715820	HTT	0.244246	0.000100029	positive correlation
3976299	ARAF	0.244236	0.000100062	positive correlation
2888304	CLTB	0.244131	0.000100824	positive correlation
3290785	CCDC6	0.244029	0.000101564	positive correlation
3577870	DICER1	0.243809	0.0001031	positive correlation
3817733	KDM4B	0.243361	0.00010655	positive correlation
3740171	CRK	0.243096	0.000108527	positive correlation
3770663	GGA3	0.242921	0.000109889	positive correlation
3025500	BPGM	0.242895	0.000110055	positive correlation
2477302	CCDC75	0.242766	0.000111091	positive correlation
3949162	GRAMD4	0.242696	0.000111634	positive correlation
3284073	EPC1	0.242639	0.000111974	positive correlation
3272205	INPP5A	0.242526	0.000112839	positive correlation
2324919	EPHB2	0.242189	0.000115664	positive correlation
2456204	GPATCH2	0.241869	0.000118293	positive correlation
3865776	IRF2BP1	0.241383	0.000122453	positive correlation
3381702	C2CD3	0.241346	0.000122687	positive correlation
2435149	CELF3	0.241268	0.000123303	positive correlation
3875108	C20ORF196	0.241066	0.000125148	positive correlation
3676165	HAGH	0.241	0.000125722	positive correlation
3617712	GJD2	0.240786	0.000127711	positive correlation
3454892	GALNT6	0.240664	0.000128832	positive correlation
3863504	DEDD2	0.240579	0.000129605	positive correlation
3064591	FIS1	0.240402	0.000131232	positive correlation
2909404	CD2AP	0.240399	0.000131206	positive correlation
3848871	CD320	0.240391	0.000131225	positive correlation
3996381	ATP6AP1	0.239897	0.000135895	positive correlation
3378072	GAL3ST3	0.239677	0.000138045	positive correlation
2364231	DDR2	0.239557	0.000139164	positive correlation
3031335	C7ORF29	0.239415	0.000140604	positive correlation
2711034	MB21D2	0.239388	0.000140821	positive correlation
2348634	AGL	0.239139	0.00014341	positive correlation
3476796	DHX37	0.239131	0.000143439	positive correlation
3672368	GSE1	0.238941	0.000145371	positive correlation
3718682	AP2B1	0.238689	0.000148071	positive correlation
2505793	AMER3	0.238535	0.000149521	positive correlation
4011096	EDA2R	0.238299	0.00015198	positive correlation
3895297	DDRGK1	0.238228	0.000152651	positive correlation
3685261	EARS2	0.2377	0.000158509	positive correlation
3392044	C11ORF71	0.237697	0.000158482	positive correlation
2671101	ANO10	0.237625	0.000159262	positive correlation
2413907	DHCR24	0.237486	0.000160709	positive correlation
3380980	LAMTOR1	0.237472	0.000160809	positive correlation
3469319	APPL2	0.237464	0.000160832	positive correlation
3110317	CTHRC1	0.237394	0.000161527	positive correlation
3676763	ABCA3	0.237249	0.000162988	positive correlation
3904797	MROH8	0.237022	0.000165695	positive correlation
3899495	DZANK1	0.236932	0.000166657	positive correlation
2352758	HIPK1	0.236573	0.000170938	positive correlation
3458700	B4GALNT1	0.236467	0.000172063	positive correlation
2617796	EXOG	0.23628	0.000174315	positive correlation
2360818	HCN3	0.2362	0.000175123	positive correlation
3863380	GRIK5	0.236178	0.000175323	positive correlation
2553771	CCDC88A	0.236135	0.000175806	positive correlation
3044938	RP9P	0.23587	0.000179058	positive correlation
3381377	FCHSD2	0.235781	0.000179999	positive correlation
3337168	GSTP1	0.235668	0.000181434	positive correlation
2751936	GALNT7	0.235467	0.00018399	positive correlation
2459042	CDC42BPA	0.235383	0.000185055	positive correlation
3908901	KCNB1	0.235163	0.000187675	positive correlation
3414846	DAZAP2	0.234802	0.000192404	positive correlation
3100497	CLVS1	0.234631	0.000194756	positive correlation
2784687	ANKRD50	0.234368	0.000198043	positive correlation
3446910	KCNJ8	0.234075	0.00020209	positive correlation
3931112	HLCS	0.23395	0.000203871	positive correlation
2682088	EIF4E3	0.233771	0.000206383	positive correlation
2477372	NDUFAF7	0.233744	0.000206706	positive correlation
3845708	AP3D1	0.233648	0.000208067	positive correlation
3643347	FAM173A	0.233259	0.000213803	positive correlation
3344861	C11ORF54	0.233019	0.000217307	positive correlation
3892067	CDH4	0.232752	0.000221302	positive correlation
3489212	FNDC3A	0.232678	0.00022232	positive correlation
3657286	CLUHP3	0.232413	0.000226462	positive correlation
2756309	ZNF721	0.232272	0.000228502	positive correlation
2741901	KIAA1109	0.232245	0.00022885	positive correlation
2447454	ARPC5	0.231995	0.00023277	positive correlation
3416909	BLOC1S1	0.231935	0.000233681	positive correlation
2663038	TAMM41	0.231917	0.00023379	positive correlation
2924604	HINT3	0.231729	0.000236597	positive correlation
3354896	DDX25	0.231575	0.000238955	positive correlation
2502424	INSIG2	0.231396	0.000241972	positive correlation
3065007	ALKBH4	0.23116	0.000245644	positive correlation
2725061	LIMCH1	0.230985	0.000248559	positive correlation
3752424	COPRS	0.230664	0.000253976	positive correlation
3918447	IFNAR2	0.230577	0.000255367	positive correlation
3414776	LETMD1	0.23042	0.000257952	positive correlation
3129121	CCDC25	0.230168	0.000262251	positive correlation
3067890	IMMP2L	0.23012	0.000262924	positive correlation
2825514	DMXL1	0.230097	0.000263139	positive correlation
2407478	FHL3	0.230046	0.000263899	positive correlation
3470964	GLTP	0.229973	0.000265183	positive correlation
3907830	ELMO2	0.229677	0.000270788	positive correlation
3620741	CDAN1	0.229585	0.000272469	positive correlation
2719792	TAPT1-AS1	0.229567	0.000272711	positive correlation
3114365	FAM91A1	0.229272	0.000278322	positive correlation
2424148	ALG14	0.229257	0.000278379	positive correlation
2331158	AKIRIN1	0.228751	0.000288198	positive correlation
2622121	DAG1	0.228731	0.000288498	positive correlation
3229994	INPP5E	0.22872	0.000288609	positive correlation
2823326	FER	0.228469	0.000293598	positive correlation
3649714	C16ORF45	0.228467	0.000293521	positive correlation
3082531	FBXO25	0.228214	0.000298511	positive correlation
2634965	BBX	0.228195	0.000298801	positive correlation
3376832	BAD	0.227991	0.000302922	positive correlation
3513856	EBPL	0.227905	0.000304542	positive correlation
3470734	FOXN4	0.227903	0.000304465	positive correlation
3320123	ADM	0.227693	0.000308559	positive correlation
3091077	DPYSL2	0.227609	0.000310145	positive correlation
3743852	FXR2	0.227488	0.000312583	positive correlation
2750627	CPE	0.227405	0.000314302	positive correlation
3075778	HIPK2	0.226905	0.000324632	positive correlation
2411799	BEND5	0.226783	0.000327175	positive correlation
3894098	C20ORF96	0.226529	0.000332865	positive correlation
2422885	GLMN	0.226125	0.000341858	positive correlation
3216931	C9ORF156	0.22609	0.000342557	positive correlation
2701892	C3ORF33	0.225819	0.000348615	positive correlation
2816459	F2R	0.225773	0.000349609	positive correlation
4017810	ACSL4	0.225044	0.000367213	positive correlation
3319352	TUB	0.224999	0.000368221	positive correlation
2523213	BMPR2	0.224897	0.000370564	positive correlation
2777564	FAM13A	0.224807	0.000372638	positive correlation
[truncated: 2,127 more rows]

## Sheet: Westermann
#H:probeset	hugo	r-value	r-pvalue	sublist
ENSG00000113648,12	H2AFY	1	0	positive correlation
ENSG00000153044,5	CENPH	0.754273	4.36759e-103	positive correlation
ENSG00000158402,14	CDC25C	0.746745	5.13497e-100	positive correlation
ENSG00000134057,10	CCNB1	0.742744	1.83907e-98	positive correlation
ENSG00000164611,8	PTTG1	0.742288	2.2747e-98	positive correlation
ENSG00000112984,7	KIF20A	0.737727	1.41377e-96	positive correlation
ENSG00000035499,8	DEPDC1B	0.729185	3.06436e-93	positive correlation
ENSG00000228716,2	DHFR	0.722665	8.70331e-91	positive correlation
ENSG00000101412,9	E2F1	0.722523	8.76314e-91	positive correlation
ENSG00000131153,4	GINS2	0.721485	1.94852e-90	positive correlation
ENSG00000071539,9	TRIP13	0.718858	1.71673e-89	positive correlation
ENSG00000132646,6	PCNA	0.718516	2.11129e-89	positive correlation
ENSG00000113368,7	LMNB1	0.718087	2.8163e-89	positive correlation
ENSG00000164104,7	HMGB2	0.717535	4.19324e-89	positive correlation
ENSG00000093009,5	CDC45	0.716946	6.47282e-89	positive correlation
ENSG00000152253,4	SPC25	0.715935	1.43415e-88	positive correlation
ENSG00000185480,7	PARPBP	0.715659	1.70544e-88	positive correlation
ENSG00000013810,14	TACC3	0.714256	5.27623e-88	positive correlation
ENSG00000174371,12	EXO1	0.713013	1.42021e-87	positive correlation
ENSG00000072571,15	HMMR	0.711251	5.87517e-87	positive correlation
ENSG00000117724,8	CENPF	0.710489	1.05413e-86	positive correlation
ENSG00000123219,8	CENPK	0.710179	1.30121e-86	positive correlation
ENSG00000166451,9	CENPN	0.709766	1.75124e-86	positive correlation
ENSG00000087586,13	AURKA	0.709121	2.85849e-86	positive correlation
ENSG00000165480,11	SKA3	0.707197	1.332e-85	positive correlation
ENSG00000143476,13	DTL	0.704651	1.01524e-84	positive correlation
ENSG00000051180,12	RAD51	0.704151	1.46463e-84	positive correlation
ENSG00000166803,6	KIAA0101	0.70414	1.42506e-84	positive correlation
ENSG00000157456,3	CCNB2	0.703264	2.78632e-84	positive correlation
ENSG00000143228,8	NUF2	0.703245	2.73501e-84	positive correlation
ENSG00000080986,8	NDC80	0.702627	4.34851e-84	positive correlation
ENSG00000112312,5	GMNN	0.701956	7.2093e-84	positive correlation
ENSG00000109805,5	NCAPG	0.701163	1.31722e-83	positive correlation
ENSG00000123485,7	HJURP	0.701032	1.41901e-83	positive correlation
ENSG00000176890,11	TYMS	0.700954	1.46656e-83	positive correlation
ENSG00000140525,13	FANCI	0.700301	2.39757e-83	positive correlation
ENSG00000117650,8	NEK2	0.700023	2.90897e-83	positive correlation
ENSG00000151725,7	MLF1IP	0.699804	3.37053e-83	positive correlation
ENSG00000121152,5	NCAPH	0.699661	3.6774e-83	positive correlation
ENSG00000164109,9	MAD2L1	0.699643	3.63671e-83	positive correlation
ENSG00000137804,8	NUSAP1	0.69959	3.70167e-83	positive correlation
ENSG00000090889,10	KIF4A	0.699287	4.5905e-83	positive correlation
ENSG00000077152,5	UBE2T	0.699254	4.6025e-83	positive correlation
ENSG00000121621,6	KIF18A	0.699134	4.94796e-83	positive correlation
ENSG00000161888,7	SPC24	0.698971	5.5008e-83	positive correlation
ENSG00000065328,12	MCM10	0.698913	5.63266e-83	positive correlation
ENSG00000175063,12	UBE2C	0.698879	5.66623e-83	positive correlation
ENSG00000156970,8	BUB1B	0.698554	7.16608e-83	positive correlation
ENSG00000138778,7	CENPE	0.69837	8.11868e-83	positive correlation
ENSG00000184661,9	CDCA2	0.697924	1.13013e-82	positive correlation
ENSG00000165304,3	MELK	0.697427	1.63688e-82	positive correlation
ENSG00000170312,11	CDK1	0.695957	5.07507e-82	positive correlation
ENSG00000145386,5	CCNA2	0.695461	7.32662e-82	positive correlation
ENSG00000034063,9	UHRF1	0.694237	1.86061e-81	positive correlation
ENSG00000146670,5	CDCA5	0.693026	4.65602e-81	positive correlation
ENSG00000091651,4	ORC6	0.692759	5.61745e-81	positive correlation
ENSG00000115163,10	CENPA	0.691533	1.41514e-80	positive correlation
ENSG00000171848,9	RRM2	0.689402	7.067e-80	positive correlation
ENSG00000066279,12	ASPM	0.688665	1.21558e-79	positive correlation
ENSG00000237649,3	KIFC1	0.688577	1.27699e-79	positive correlation
ENSG00000137807,9	KIF23	0.687798	2.26325e-79	positive correlation
ENSG00000166851,10	PLK1	0.68742	2.96246e-79	positive correlation
ENSG00000088325,11	TPX2	0.686397	6.29115e-79	positive correlation
ENSG00000154839,5	SKA1	0.685666	1.07034e-78	positive correlation
ENSG00000100526,15	CDKN3	0.685531	1.16636e-78	positive correlation
ENSG00000203760,4	CENPW	0.684957	1.76346e-78	positive correlation
ENSG00000051341,9	POLQ	0.68479	1.96779e-78	positive correlation
ENSG00000109674,3	NEIL3	0.684176	3.06181e-78	positive correlation
ENSG00000139618,10	BRCA2	0.682847	8.08488e-78	positive correlation
ENSG00000006634,3	DBF4	0.682729	8.69412e-78	positive correlation
ENSG00000137812,15	CASC5	0.682652	9.0756e-78	positive correlation
ENSG00000164032,7	H2AFZ	0.682405	1.0745e-77	positive correlation
ENSG00000100162,10	CENPM	0.681025	2.92761e-77	positive correlation
ENSG00000075218,14	GTSE1	0.680572	4.02541e-77	positive correlation
ENSG00000126787,8	DLGAP5	0.680415	4.45415e-77	positive correlation
ENSG00000171320,10	ESCO2	0.679832	6.73478e-77	positive correlation
ENSG00000101057,11	MYBL2	0.679752	7.05105e-77	positive correlation
ENSG00000105011,4	ASF1B	0.679502	8.35446e-77	positive correlation
ENSG00000128944,9	KNSTRN	0.678296	1.98396e-76	positive correlation
ENSG00000138180,11	CEP55	0.678093	2.27099e-76	positive correlation
ENSG00000089685,10	BIRC5	0.677781	2.81256e-76	positive correlation
ENSG00000127564,12	PKMYT1	0.677223	4.16002e-76	positive correlation
ENSG00000169679,10	BUB1	0.67668	6.08495e-76	positive correlation
ENSG00000118193,7	KIF14	0.676562	6.54822e-76	positive correlation
ENSG00000101447,9	FAM83D	0.676367	7.44709e-76	positive correlation
ENSG00000167900,7	TK1	0.676116	8.81874e-76	positive correlation
ENSG00000117399,9	CDC20	0.675974	9.65619e-76	positive correlation
ENSG00000197299,6	BLM	0.675785	1.09366e-75	positive correlation
ENSG00000112742,5	TTK	0.675508	1.31929e-75	positive correlation
ENSG00000129810,10	SGOL1	0.674936	1.96742e-75	positive correlation
ENSG00000139734,13	DIAPH3	0.673808	4.3598e-75	positive correlation
ENSG00000146410,7	MTFR2	0.67343	5.64648e-75	positive correlation
ENSG00000121211,3	MND1	0.673329	6.00344e-75	positive correlation
ENSG00000148773,8	MKI67	0.673277	6.16011e-75	positive correlation
ENSG00000198826,6	ARHGAP11A	0.672644	9.56157e-75	positive correlation
ENSG00000104889,4	RNASEH2A	0.672303	1.20603e-74	positive correlation
ENSG00000102384,9	CENPI	0.672286	1.20792e-74	positive correlation
ENSG00000175643,7	RMI2	0.671597	1.94678e-74	positive correlation
ENSG00000163808,12	KIF15	0.671506	2.05548e-74	positive correlation
ENSG00000136982,5	DSCC1	0.671195	2.53471e-74	positive correlation
ENSG00000167670,11	CHAF1A	0.670961	2.9613e-74	positive correlation
ENSG00000168078,5	PBK	0.669893	6.22226e-74	positive correlation
ENSG00000142945,8	KIF2C	0.669401	8.70324e-74	positive correlation
ENSG00000173207,8	CKS1B	0.669125	1.04573e-73	positive correlation
ENSG00000138160,4	KIF11	0.668828	1.27541e-73	positive correlation
ENSG00000256663,1	RP11-424C20,2	0.668323	1.79823e-73	positive correlation
ENSG00000094804,5	CDC6	0.668278	1.83844e-73	positive correlation
ENSG00000073111,9	MCM2	0.667699	2.72701e-73	positive correlation
ENSG00000111206,8	FOXM1	0.667671	2.75521e-73	positive correlation
ENSG00000197451,6	HNRNPAB	0.667112	4.02867e-73	positive correlation
ENSG00000076003,4	MCM6	0.666899	4.6295e-73	positive correlation
ENSG00000178999,8	AURKB	0.66644	6.30587e-73	positive correlation
ENSG00000136492,4	BRIP1	0.666385	6.4942e-73	positive correlation
ENSG00000101003,8	GINS1	0.666095	7.87121e-73	positive correlation
ENSG00000142731,6	PLK4	0.666008	8.28521e-73	positive correlation
ENSG00000165501,12	LRR1	0.665438	1.21788e-72	positive correlation
ENSG00000112081,12	SRSF3	0.665136	1.48788e-72	positive correlation
ENSG00000169607,8	CKAP2L	0.664684	2.01371e-72	positive correlation
ENSG00000183856,6	IQGAP3	0.663091	5.96022e-72	positive correlation
ENSG00000163918,6	RFC4	0.662551	8.5519e-72	positive correlation
ENSG00000012048,15	BRCA1	0.661329	1.95054e-71	positive correlation
ENSG00000111247,10	RAD51AP1	0.660088	4.48753e-71	positive correlation
ENSG00000149636,11	DSN1	0.659385	7.15488e-71	positive correlation
ENSG00000129195,11	FAM64A	0.659053	8.87854e-71	positive correlation
ENSG00000161800,8	RACGAP1	0.658988	9.20006e-71	positive correlation
ENSG00000123975,4	CKS2	0.658972	9.22783e-71	positive correlation
ENSG00000168496,3	FEN1	0.657987	1.77494e-70	positive correlation
ENSG00000135476,7	ESPL1	0.656851	3.76805e-70	positive correlation
ENSG00000092470,7	WDR76	0.656673	4.21143e-70	positive correlation
ENSG00000186871,5	ERCC6L	0.65614	5.96208e-70	positive correlation
ENSG00000134690,6	CDCA8	0.655707	7.89641e-70	positive correlation
ENSG00000100749,3	VRK1	0.654707	1.52212e-69	positive correlation
ENSG00000112118,13	MCM3	0.654488	1.74627e-69	positive correlation
ENSG00000167513,4	CDT1	0.654123	2.20713e-69	positive correlation
ENSG00000182010,6	RTKN2	0.652962	4.71148e-69	positive correlation
ENSG00000138092,6	CENPO	0.65289	4.9029e-69	positive correlation
ENSG00000099901,12	RANBP1	0.651389	1.30374e-68	positive correlation
ENSG00000163535,13	SGOL2	0.650185	2.84022e-68	positive correlation
ENSG00000122952,12	ZWINT	0.648997	6.10267e-68	positive correlation
ENSG00000014138,4	POLA2	0.648728	7.2157e-68	positive correlation
ENSG00000079616,8	KIF22	0.64814	1.04777e-67	positive correlation
ENSG00000171241,4	SHCBP1	0.646898	2.31813e-67	positive correlation
ENSG00000024526,12	DEPDC1	0.646495	2.98211e-67	positive correlation
ENSG00000104147,4	OIP5	0.64613	3.74425e-67	positive correlation
ENSG00000196584,2	XRCC2	0.645711	4.8643e-67	positive correlation
ENSG00000154920,10	EME1	0.645426	5.79729e-67	positive correlation
ENSG00000261061,1	RP11-303E16,2	0.645349	6.04778e-67	positive correlation
ENSG00000011426,6	ANLN	0.645248	6.40963e-67	positive correlation
ENSG00000186638,11	KIF24	0.645215	6.50279e-67	positive correlation
ENSG00000112029,5	FBXO5	0.645148	6.74318e-67	positive correlation
ENSG00000215784,4	FAM72D	0.645112	6.85115e-67	positive correlation
ENSG00000156802,8	ATAD2	0.644307	1.1382e-66	positive correlation
ENSG00000114346,9	ECT2	0.644206	1.2057e-66	positive correlation
ENSG00000162062,10	C16ORF59	0.643566	1.79921e-66	positive correlation
ENSG00000165244,6	ZNF367	0.642636	3.22447e-66	positive correlation
ENSG00000181544,9	FANCB	0.642278	4.01989e-66	positive correlation
ENSG00000140534,9	TICRR	0.641456	6.7094e-66	positive correlation
ENSG00000129173,8	E2F8	0.640199	1.47039e-65	positive correlation
ENSG00000186193,7	SAPCD2	0.639435	2.35807e-65	positive correlation
ENSG00000068489,8	PRR11	0.639341	2.48442e-65	positive correlation
ENSG00000075702,12	WDR62	0.637332	8.63563e-65	positive correlation
ENSG00000131351,10	HAUS8	0.636754	1.22824e-64	positive correlation
ENSG00000164087,3	POC1A	0.63558	2.52232e-64	positive correlation
ENSG00000165490,8	C11ORF82	0.635513	2.61383e-64	positive correlation
ENSG00000131747,10	TOP2A	0.634886	3.82104e-64	positive correlation
ENSG00000062822,8	POLD1	0.633761	7.58106e-64	positive correlation
ENSG00000106268,11	NUDT1	0.633011	1.19236e-63	positive correlation
ENSG00000100479,8	POLE2	0.631474	3.02308e-63	positive correlation
ENSG00000177602,4	GSG2	0.630721	4.74437e-63	positive correlation
ENSG00000103995,9	CEP152	0.630192	6.49943e-63	positive correlation
ENSG00000184445,7	KNTC1	0.628883	1.4232e-62	positive correlation
ENSG00000163507,9	KIAA1524	0.62776	2.77694e-62	positive correlation
ENSG00000149554,8	CHEK1	0.627273	3.69623e-62	positive correlation
ENSG00000085999,7	RAD54L	0.626138	7.23791e-62	positive correlation
ENSG00000152455,11	SUV39H2	0.626011	7.76156e-62	positive correlation
ENSG00000186185,9	KIF18B	0.625196	1.25323e-61	positive correlation
ENSG00000189057,6	FAM111B	0.623898	2.68767e-61	positive correlation
ENSG00000198901,9	PRC1	0.623893	2.68099e-61	positive correlation
ENSG00000172244,4	C5ORF34	0.623719	2.95361e-61	positive correlation
ENSG00000111602,7	TIMELESS	0.623448	3.44776e-61	positive correlation
ENSG00000138658,11	C4ORF21	0.62319	3.9918e-61	positive correlation
ENSG00000144554,6	FANCD2	0.622081	7.62203e-61	positive correlation
ENSG00000135451,8	TROAP	0.621978	8.05348e-61	positive correlation
ENSG00000133119,8	RFC3	0.62166	9.65345e-61	positive correlation
ENSG00000040275,12	SPDL1	0.621575	1.00941e-60	positive correlation
ENSG00000100297,11	MCM5	0.621192	1.25611e-60	positive correlation
ENSG00000138346,10	DNA2	0.620691	1.67416e-60	positive correlation
ENSG00000108106,9	UBE2S	0.620044	2.43034e-60	positive correlation
ENSG00000144354,9	CDCA7	0.619405	3.50515e-60	positive correlation
ENSG00000270145,1	CTD-2267D19,6	0.618727	5.1716e-60	positive correlation
ENSG00000197472,10	ZNF695	0.617001	1.39497e-59	positive correlation
ENSG00000213186,3	TRIM59	0.616572	1.77743e-59	positive correlation
ENSG00000136108,10	CKAP2	0.616233	2.14915e-59	positive correlation
ENSG00000085840,8	ORC1	0.614125	7.14685e-59	positive correlation
ENSG00000120802,9	TMPO	0.613411	1.06806e-58	positive correlation
ENSG00000205208,4	C4ORF46	0.612817	1.49006e-58	positive correlation
ENSG00000164045,7	CDC25A	0.612417	1.86027e-58	positive correlation
ENSG00000265415,1	CTD-2510F5,4	0.608622	1.56849e-57	positive correlation
ENSG00000187741,10	FANCA	0.608607	1.57442e-57	positive correlation
ENSG00000184635,9	ZNF93	0.606873	4.11809e-57	positive correlation
ENSG00000159055,3	MIS18A	0.606853	4.14372e-57	positive correlation
ENSG00000165119,14	HNRNPK	0.60682	4.19942e-57	positive correlation
ENSG00000196550,6	FAM72A	0.606494	5.00916e-57	positive correlation
ENSG00000125885,9	MCM8	0.606439	5.13999e-57	positive correlation
ENSG00000183684,6	ALYREF	0.606309	5.49625e-57	positive correlation
ENSG00000187951,6	ARHGAP11B	0.606101	6.138e-57	positive correlation
ENSG00000010292,8	NCAPD2	0.605468	8.67625e-57	positive correlation
ENSG00000255624,1	RP11-564D11,3	0.604466	1.50107e-56	positive correlation
ENSG00000188610,8	FAM72B	0.603618	2.38202e-56	positive correlation
ENSG00000168393,8	DTYMK	0.603465	2.57913e-56	positive correlation
ENSG00000166881,5	TMEM194A	0.603304	2.8045e-56	positive correlation
ENSG00000128951,9	DUT	0.602572	4.1684e-56	positive correlation
ENSG00000113810,11	SMC4	0.602401	4.55686e-56	positive correlation
ENSG00000183765,16	CHEK2	0.601365	7.98803e-56	positive correlation
ENSG00000140350,11	ANP32A	0.600862	1.04531e-55	positive correlation
ENSG00000183814,11	LIN9	0.600099	1.57597e-55	positive correlation
ENSG00000183763,4	TRAIP	0.59951	2.15786e-55	positive correlation
ENSG00000198554,7	WDHD1	0.599354	2.33771e-55	positive correlation
ENSG00000168411,9	RFWD3	0.598556	3.58254e-55	positive correlation
ENSG00000007968,6	E2F2	0.595297	2.05027e-54	positive correlation
ENSG00000120334,11	CENPL	0.594671	2.84999e-54	positive correlation
ENSG00000167325,10	RRM1	0.594484	3.13497e-54	positive correlation
ENSG00000165891,11	E2F7	0.59407	3.88778e-54	positive correlation
ENSG00000159259,7	CHAF1B	0.593655	4.82697e-54	positive correlation
ENSG00000092199,13	HNRNPC	0.592738	7.80928e-54	positive correlation
ENSG00000257167,2	TMPO-AS1	0.591447	1.53703e-53	positive correlation
ENSG00000138182,10	KIF20B	0.591089	1.84665e-53	positive correlation
ENSG00000150753,7	CCT5	0.589445	4.35479e-53	positive correlation
ENSG00000092853,9	CLSPN	0.588909	5.73775e-53	positive correlation
ENSG00000188486,3	H2AFX	0.588466	7.19648e-53	positive correlation
ENSG00000111445,9	RFC5	0.587641	1.10074e-52	positive correlation
ENSG00000143401,10	ANP32E	0.586214	2.29633e-52	positive correlation
ENSG00000172687,9	ZNF738	0.586111	2.41161e-52	positive correlation
ENSG00000101945,12	SUV39H1	0.586069	2.45394e-52	positive correlation
ENSG00000120539,10	MASTL	0.585501	3.27602e-52	positive correlation
ENSG00000213988,5	ZNF90	0.585456	3.33878e-52	positive correlation
ENSG00000146918,15	NCAPG2	0.585152	3.88853e-52	positive correlation
ENSG00000176912,3	C18ORF56	0.583203	1.05295e-51	positive correlation
ENSG00000213967,6	ZNF726	0.583117	1.09611e-51	positive correlation
ENSG00000156509,9	FBXO43	0.58281	1.27653e-51	positive correlation
ENSG00000158164,6	TMSB15A	0.581521	2.45274e-51	positive correlation
ENSG00000164105,3	SAP30	0.581092	3.03893e-51	positive correlation
ENSG00000169567,7	HINT1	0.580242	4.65681e-51	positive correlation
ENSG00000123136,10	DDX39A	0.579992	5.26345e-51	positive correlation
ENSG00000099783,7	HNRNPM	0.579905	5.4773e-51	positive correlation
ENSG00000229676,2	ZNF492	0.579159	7.95381e-51	positive correlation
ENSG00000125835,13	SNRPB	0.578173	1.30164e-50	positive correlation
ENSG00000143621,12	ILF2	0.578065	1.3688e-50	positive correlation
ENSG00000143321,14	HDGF	0.577776	1.57563e-50	positive correlation
ENSG00000130520,6	LSM4	0.577501	1.80225e-50	positive correlation
ENSG00000102900,8	NUP93	0.575769	4.26744e-50	positive correlation
ENSG00000162063,8	CCNF	0.574947	6.40144e-50	positive correlation
ENSG00000160229,7	ZNF66	0.574568	7.69809e-50	positive correlation
ENSG00000145907,10	G3BP1	0.57373	1.16165e-49	positive correlation
ENSG00000189403,10	HMGB1	0.5737	1.17463e-49	positive correlation
ENSG00000146263,7	MMS22L	0.573663	1.19186e-49	positive correlation
ENSG00000125871,9	MGME1	0.573429	1.33257e-49	positive correlation
ENSG00000136518,12	ACTL6A	0.573041	1.60803e-49	positive correlation
ENSG00000100629,12	CEP128	0.572192	2.43533e-49	positive correlation
ENSG00000136104,14	RNASEH2B	0.571594	3.25575e-49	positive correlation
ENSG00000203817,5	FAM72C	0.570997	4.34879e-49	positive correlation
ENSG00000161980,5	POLR3K	0.56959	8.6254e-49	positive correlation
ENSG00000123374,6	CDK2	0.569481	9.06284e-49	positive correlation
ENSG00000174442,7	ZWILCH	0.568617	1.3754e-48	positive correlation
ENSG00000163950,8	SLBP	0.568208	1.67183e-48	positive correlation
ENSG00000148459,11	PDSS1	0.568192	1.67817e-48	positive correlation
ENSG00000112242,10	E2F3	0.567396	2.46073e-48	positive correlation
ENSG00000076382,12	SPAG5	0.567244	2.63873e-48	positive correlation
ENSG00000006625,13	GGCT	0.567133	2.77324e-48	positive correlation
ENSG00000170779,10	CDCA4	0.567088	2.82456e-48	positive correlation
ENSG00000271524,1	CTC-260E6,10	0.566862	3.1393e-48	positive correlation
ENSG00000167771,5	RCOR2	0.565427	6.24912e-48	positive correlation
ENSG00000149136,3	SSRP1	0.56516	7.0824e-48	positive correlation
ENSG00000102098,13	SCML2	0.565056	7.41594e-48	positive correlation
ENSG00000198056,9	PRIM1	0.565045	7.43026e-48	positive correlation
ENSG00000167088,6	SNRPD1	0.563807	1.34053e-47	positive correlation
ENSG00000196081,5	ZNF724P	0.56366	1.43296e-47	positive correlation
ENSG00000163781,8	TOPBP1	0.562995	1.96227e-47	positive correlation
ENSG00000123473,11	STIL	0.562615	2.34393e-47	positive correlation
ENSG00000152240,8	HAUS1	0.560707	5.78184e-47	positive correlation
ENSG00000049541,6	RFC2	0.560554	6.19564e-47	positive correlation
ENSG00000186530,13	XKR5	0.560201	7.29349e-47	positive correlation
ENSG00000138668,14	HNRNPD	0.560061	7.76458e-47	positive correlation
ENSG00000176619,6	LMNB2	0.560042	7.8096e-47	positive correlation
ENSG00000111196,5	MAGOHB	0.559079	1.22126e-46	positive correlation
ENSG00000037241,3	RPL26L1	0.558551	1.56044e-46	positive correlation
ENSG00000133302,8	ANKRD32	0.558144	1.88308e-46	positive correlation
ENSG00000123737,8	EXOSC9	0.557522	2.51229e-46	positive correlation
ENSG00000237594,2	AP000251,3	0.557039	3.13792e-46	positive correlation
ENSG00000101868,6	POLA1	0.55676	3.56358e-46	positive correlation
ENSG00000109685,13	WHSC1	0.556523	3.96669e-46	positive correlation
ENSG00000143977,9	SNRPG	0.55603	4.97492e-46	positive correlation
ENSG00000163041,5	H3F3A	0.555701	5.77976e-46	positive correlation
ENSG00000182481,4	KPNA2	0.555509	6.29808e-46	positive correlation
ENSG00000145604,11	SKP2	0.554625	9.46819e-46	positive correlation
ENSG00000113460,8	BRIX1	0.553737	1.42387e-45	positive correlation
ENSG00000168883,15	USP39	0.553455	1.61624e-45	positive correlation
ENSG00000180198,11	RCC1	0.552923	2.05934e-45	positive correlation
ENSG00000161981,6	SNRNP25	0.552387	2.62819e-45	positive correlation
ENSG00000273162,1	RP11-108L7,15	0.552296	2.73158e-45	positive correlation
ENSG00000104738,12	MCM4	0.551473	3.97386e-45	positive correlation
ENSG00000148229,8	POLE3	0.55102	4.8758e-45	positive correlation
ENSG00000108384,10	RAD51C	0.550403	6.44689e-45	positive correlation
ENSG00000132341,7	RAN	0.550161	7.17696e-45	positive correlation
ENSG00000160957,8	RECQL4	0.54933	1.04547e-44	positive correlation
ENSG00000116830,7	TTF2	0.549153	1.12959e-44	positive correlation
ENSG00000181163,9	NPM1	0.548389	1.59371e-44	positive correlation
ENSG00000086589,7	RBM22	0.548313	1.64426e-44	positive correlation
ENSG00000029993,10	HMGB3	0.54781	2.0592e-44	positive correlation
ENSG00000119333,7	WDR34	0.547411	2.45968e-44	positive correlation
ENSG00000149929,11	HIRIP3	0.547155	2.75295e-44	positive correlation
ENSG00000140451,8	PIF1	0.547152	2.74809e-44	positive correlation
ENSG00000136938,8	ANP32B	0.546758	3.27227e-44	positive correlation
ENSG00000136527,13	TRA2B	0.546299	4.01397e-44	positive correlation
ENSG00000113569,11	NUP155	0.545932	4.72084e-44	positive correlation
ENSG00000178295,10	GEN1	0.545562	5.56003e-44	positive correlation
ENSG00000269397,1	CTB-92J24,2	0.545486	5.7332e-44	positive correlation
ENSG00000146143,13	PRIM2	0.545274	6.28879e-44	positive correlation
ENSG00000182004,8	SNRPE	0.544825	7.67008e-44	positive correlation
ENSG00000188985,5	DHFRP1	0.544797	7.74177e-44	positive correlation
ENSG00000100410,3	PHF5A	0.544235	9.93206e-44	positive correlation
ENSG00000170515,9	PA2G4	0.543402	1.43727e-43	positive correlation
ENSG00000139343,6	SNRPF	0.542858	1.82591e-43	positive correlation
ENSG00000134222,12	PSRC1	0.542131	2.51694e-43	positive correlation
ENSG00000167747,9	C19ORF48	0.540911	4.31216e-43	positive correlation
ENSG00000178913,5	TAF7	0.540753	4.61015e-43	positive correlation
ENSG00000109536,7	FRG1	0.539661	7.44668e-43	positive correlation
ENSG00000103495,9	MAZ	0.539348	8.52435e-43	positive correlation
ENSG00000109881,12	CCDC34	0.539127	9.36889e-43	positive correlation
ENSG00000187514,10	PTMA	0.539084	9.51993e-43	positive correlation
ENSG00000101182,10	PSMA7	0.539058	9.59706e-43	positive correlation
ENSG00000111640,10	GAPDH	0.538914	1.01974e-42	positive correlation
ENSG00000171792,6	RHNO1	0.538905	1.02079e-42	positive correlation
ENSG00000136261,10	BZW2	0.538559	1.18469e-42	positive correlation
ENSG00000082515,12	MRPL22	0.538474	1.22616e-42	positive correlation
ENSG00000187790,6	FANCM	0.536677	2.68656e-42	positive correlation
ENSG00000260442,1	RP11-22P6,3	0.536548	2.83362e-42	positive correlation
ENSG00000233966,1	UBE2SP1	0.536301	3.14666e-42	positive correlation
ENSG00000269974,1	RP11-932O9,10	0.535696	4.08374e-42	positive correlation
ENSG00000142230,7	SAE1	0.535399	4.63353e-42	positive correlation
ENSG00000127423,6	AUNIP	0.535151	5.14582e-42	positive correlation
ENSG00000051596,5	THOC3	0.535149	5.13496e-42	positive correlation
ENSG00000235990,2	RP11-323D18,5	0.534313	7.36134e-42	positive correlation
ENSG00000233589,1	RP4-694A7,2	0.534163	7.83322e-42	positive correlation
ENSG00000147536,7	GINS4	0.532952	1.31785e-41	positive correlation
ENSG00000267383,2	CTC-260E6,6	0.532687	1.47345e-41	positive correlation
ENSG00000137309,15	HMGA1	0.532237	1.78317e-41	positive correlation
ENSG00000145919,6	BOD1	0.531983	1.98346e-41	positive correlation
ENSG00000175322,7	ZNF519	0.53088	3.17509e-41	positive correlation
ENSG00000075131,5	TIPIN	0.530813	3.25884e-41	positive correlation
ENSG00000272524,1	RP11-254F7,4	0.529538	5.60171e-41	positive correlation
ENSG00000136122,11	BORA	0.529266	6.27456e-41	positive correlation
ENSG00000116127,13	ALMS1	0.528952	7.15059e-41	positive correlation
ENSG00000177733,4	HNRNPA0	0.528934	7.18707e-41	positive correlation
ENSG00000143815,10	LBR	0.527692	1.21445e-40	positive correlation
ENSG00000125319,10	C17ORF53	0.527051	1.58837e-40	positive correlation
ENSG00000129534,9	MIS18BP1	0.526941	1.65932e-40	positive correlation
ENSG00000137310,7	TCF19	0.526749	1.79495e-40	positive correlation
ENSG00000056487,11	PHF21B	0.526439	2.03976e-40	positive correlation
ENSG00000124207,12	CSE1L	0.526357	2.1059e-40	positive correlation
ENSG00000049167,9	ERCC8	0.52611	2.33076e-40	positive correlation
ENSG00000105750,10	ZNF85	0.525309	3.25681e-40	positive correlation
ENSG00000135829,12	DHX9	0.524506	4.5506e-40	positive correlation
ENSG00000206647,1	SNORA2	0.524464	4.61818e-40	positive correlation
ENSG00000144395,13	CCDC150	0.524416	4.69978e-40	positive correlation
ENSG00000145741,11	BTF3	0.523963	5.65169e-40	positive correlation
ENSG00000119203,9	CPSF3	0.52344	7.01251e-40	positive correlation
ENSG00000186777,7	ZNF732	0.523066	8.17842e-40	positive correlation
ENSG00000176244,6	ACBD7	0.522885	8.79523e-40	positive correlation
ENSG00000106462,6	EZH2	0.521466	1.58345e-39	positive correlation
ENSG00000167136,6	ENDOG	0.521327	1.67252e-39	positive correlation
[truncated: 21,989 more rows]
