# Supplementary material for: Epigenetic regulation of cell state by H2AFY governs immunogenicity in high-risk neuroblastoma
Source: J Clin Invest. 2024 Sep 10;134(21):e175310. doi: 10.1172/JCI175310 (PMC11527455; doi:10.1172/JCI175310)
Supplement: Supporting data values [file jci-134-175310-s048.xlsx]

## Sheet: Fig 1B
IFNGRA	- IFNγ					+IFNγ, 50 ng/ml
SKNBE2	9.42361	12.2967		16.4732	10.3203	4.03185	3.98193		5.68966	3.7
SMS KAN	10.5714	7.61745		10.1053	9.17308	3.51587	2.87662		5.0381	2.83152
NLF	17.4981	9.80913		9.34722	9.19484	8.25	3.61628		4.77512	1.74444
SKNDZ	19.1463	12.0433	12.0052	15.2523	19.4752	9.024	4.48472	3.34561	7.15353	9.73188
IMR32	13.3275	4.56357	9.44318	15.0877	5.33942	6.79167	1.45564	3.03066	5.57752	1.32323
CHP134	28.0187	11.7402		18.7863	12.6226	14.5526	4.83243		10.3071	3.95541
CHLA15	9.36722	7.05732	6.66242	8.31126	6.97207	5.12871	2.74522	1.52381	3.03947	1.82418
CHLA 20	17.06	9.2337	7.29297	12.7387	11.2056	5	2.43229	2.25207	1.2487	3.50829

## Sheet: Fig 1C
HLA-ABC	- IFNγ					+IFNγ, 50 ng/ml
SKNBE2	4.368	3.49275	2.86512	10.0217	5.23118	45.1756	88.3333	48.393		137.05
SMS KAN	5.99455	4.42623	2.25	1.90654	3.66667	186.072	125.261	74.0684	187.824	180.195
NLF	3.55445	2.94779	2.00746	2.91018	2.38197	36.5511	21.9816	21.3412	43.2857	11.5676
SKNDZ	2.33981	2.272	1.1441	2.12676	2.39474	25.4257	20.6406	13.8385		27.9364
IMR32	1.35915	1.90769	1.45525		1.10318	10.1727	1.95775	2.37188	9.14894	2.1223
CHP134	1.00149	1.01735			1.00445	54.2493	43.666			27.1609
CHLA15	2.4974	1.67808	1.39583	1.87826	1.71852	70.6337	41.5811	44.6731		36.754
CHLA 20	3.8758	2.81739	3.54305	2.46956	2.76191	115.424	102.826	75.0137		116.983

## Sheet: Fig 1D
PD-L1	- IFNγ					+IFNγ, 50 ng/ml
SKNBE2	1.13393	1.02391	1.03915	1.04729	1.02178	1.71577	1.89375	1.75274	2.56868	2.25581
SMS KAN	1.00403	0.980583	1.00311	0.983257	1.06011	2.62633	2.23203	2.42835	3.23975	2.74044
NLF	1.04931	1.03097	1.0264	1.02771	0.997974	1.74399	1.54692	1.48148	1.37333	1.16872
SKNDZ	1.02964	0.930233	1.05963	1.01025	1.0314	1.2998	1.21747	1.26827	1.27917	1.34251
IMR32	1.01463	1.03741	1.13831	0.999135	0.993964	1.17021	0.991637	1.16384	1.16373	1.07212
CHP134	1.06073	0.989637	1.36103	1.02265	1.02347	1.17073	1.07517	0.98941	1.26131	1.12091
CHLA15	1.00651	1.03115	1.02807	1.01986	1.02222	1.70637	1.43817	1.52745	1.90363	1.66391
CHLA 20	1.01546	1.04043	1.08352	1.05697	1.05697	1.94007	1.75356	1.85288	1.9922	1.85252

## Sheet: Fig 1G
PDL1	HLAABC
1.70637	70.6337
1.94007	115.424
1.17073	54.2493
1.17021	10.1727
1.02381	0.988439
1.74399	36.5511
1.71577	45.1756
1.2998	25.4257
2.62633	186.072
1.43817	41.5811
1.75356	102.826
1.07517	43.666
0.983587	1.03191
1.54692	21.9816
1.89375	88.3333
1.52745	44.6731
1.85288	75.0137
1.16384	2.37188
1.0211	1.02954
1.48148	21.3412
1.75274	48.393
1.26827	13.8385
2.42835	74.0684
1.16373	9.14894
1.02144	1.05522
1.37333	43.2857
3.23975	187.824
1.66391	36.754
1.85252	116.983
1.12091	27.1609
1.07212	2.1223
1.02153	0.980676
1.16872	11.5676
2.25581	137.05
1.34251	27.9364
2.74044	180.195

## Sheet: Fig 1H
IFNG	No ICB					Nivolumab, 10 μg/ml
Donor	D20	D21		D23	D25	D20	D21		D23	D25
5K	113	305		506	403	594	708		817	506
2.5K	276	132		416	228	563	615		377	629
1.25K	9	48		311	125	201	673		303	230
0	14	104		22	-16	86	94		98	-10

## Sheet: Fig 2B
	IMR32 alone										Lym+IMR32										Lym+IMR32+Nivo
IFNG	1.42	4.05	17.21	14.32	2.21	1.42	-1.21	3.53	-0.42	2.21	14.58	14.05	17.74	18.26	17.47	12.47	15.37	17.47	15.11	13.26	19.05	24.05	19.58	21.16	18.79	27.21	22.47	23.26	26.95	28
Granzyme B	8.06	8.33	9.17	9.72	8.33	9.17	8.47	7.92	8.19	7.64	15.42	14.44	15.56	14.44	16.11	12.5	13.89	13.19	14.03	15.83	23.33	20.14	21.25	19.86	21.53	23.75	21.81	23.33	20.83	27.92

## Sheet: Fig 4E
Ctrl	H2afy KO
511000000	0
516000000	107000000
500000000	0
340000000	84197000

## Sheet: Fig 5B
Days	Ctrl			H2AFY CRISPR KO
0	9.97332	10.9904	10.5331	10.1403	12.3042	11.6678
	11.8336	12.6356	12.2784	12.0098	15.0161	13.8257
	15.4054	16.839	16.4696	14.8779	19.4246	18.9925
	18.1653	19.0548	18.7056	17.3648	22.2291	21.8082
	20.588	21.8005	21.7722	19.915	26.8876	25.4852
	26.9078	27.3996	28.2998	25.6597	33.3332	32.4942
1	34.5652	34.5186	36.649	32.0457	40.0517	40.1365
	36.1572	36.2846	37.5566	32.8741	41.5887	41.6341
	40.2643	40.3517	41.845	37.8941	46.0501	46.3882
	43.9483	44.4275	45.02	39.3817	49.2836	49.8377
	47.4145	47.8466	49.31	43.217	52.4777	53.983
	53.7746	54.2821	55.212	50.0569	60.0245	61.6008
2	62.3109	62.1359	63.696	58.0456	68.272	71.2018
	65.0748	64.411	66.821	60.8435	71.0855	74.3422
	71.3517	70.606	73.4246	67.4188	77.2731	81.1033
	75.307	75.9415	78.1892	72.3524	81.6833	85.7571
	79.759	80.9297	82.0702	77.3542	85.9978	89.3625
	88.0876	89.253	90.8359	87.9409	93.6576	95.1226
3	94.4697	95.303	96.5217	94.7079	97.7735	97.897
	95.7656	96.2776	97.6019	96.0439	98.5614	98.4887
	97.9351	97.8899	99.1095	98.2841	99.477	99.1012
	98.8991	98.688	99.5061	99.0968	99.6992	99.339
	99.4083	99.1236	99.8042	99.4868	99.8834	99.4872
	99.8244	99.6409	99.9782	99.8822	99.9937	99.8084
4	99.9897	99.8799	100	99.9752	99.9971	99.9037
	100	99.976	100	99.9922	99.9969	99.9441

## Sheet: Fig 5D
	Ctrl+Rat IgG										Ctrl+αPD1
0	0	0	0	0	0	0	0	0	0	0		0	0	0	0	0	0	0	0	0
8	0	0	0	0	0	0	0	0	0	0		0	0	0	0	0	0	0	0	0
16	35.641	76.174	25.61	0	45.867	38.575	37.984	52.767	29.377	23.531		33.6	28.88	29.256	31.769	14.512	53.323	29.412	45.815	30.695
20	20.014	67.243	31.507	11.226	53.128	48.372	75.5	65.235	70.15	47.074		67.081	63.563	113.561	57.307	60.398	100.084	44.606	76.771	84.388
24	91.708	54.863	57.916	49.965	101.589	117.757	96.698	27.257	78.566	77.446		103.556	146.091	101.855	99.8	82.412	134.406	48.95	162.177	63.255
28	69.777	185.059	94.098	97.639	117.04	117.329	145.823	57.893	125.698	127.867		147.059	186.192	120.223	127.491	111.278	108.66	106.537	96.646	63.099
32	102.876	204.348	182.105	121.098	157.303	240.717	152.632	123.41	205.886	112.103		146.312	294.922	190.44	112.22	118.835	137.743	127.83	97.466	126.532
35	154.216	152.78	207.106	148.701	122.54	377.355	366.424	213.941	186.721	167.04		170.163	335.5	298.116	177.621	147.898	135.563	80.382	227.097	155.782
38	135.342	168.249	280.313	237.839	145.565	789.708	391.069	249.171	424.545	235.908		210.418	465.475	371.361	233.083	232.988	172.003	92.943	252.525	157.258
40	176.164	217.155	295.42	321.016	165.887	918.775	355.909	349.558	231.908	330.599		230.676	776.195	706.617	268.02	298.116	157.866	146.123	242.296	181.825
42	96.962	286.106	411.453	255.544	226.525	926.392	427.812	248.811	296.271	324.338		223.304	571.716	490.186	294.913	214.382	130.016	147.853	236.121	103.635
44	150.852	203.969	511.878	240.818	288.63	1365.72	607.098	242.749	290.431	555.955		139.907	668.841	1139.28	213.457	520.957	190.907	150.287	220.06	98.229
46	254.39	300.233	460.536	241.815	310.685	1622.22	897.903	401.868	695.847	741.304		368.227	809.087	1511.61	391.036	459.512	217.812	165.687	296.799	110.466

## Sheet: Fig 5E
	Ctrl+IgG										Ctrl+aPD1
0	0	0	0	0	0	0	0	0	0	0		0	0	0	0	0	0	0	0	0
8	0	0	0	0	0	0	0	0	0	0		0	0	0	0	0	0	0	0	0
16	35.641	76.174	25.61	0	45.867	38.575	37.984	52.767	29.377	23.531		33.6	28.88	29.256	31.769	14.512	53.323	29.412	45.815	30.695
20	20.014	67.243	31.507	11.226	53.128	48.372	75.5	65.235	70.15	47.074		67.081	63.563	113.561	57.307	60.398	100.084	44.606	76.771	84.388
24	91.708	54.863	57.916	49.965	101.589	117.757	96.698	27.257	78.566	77.446		103.556	146.091	101.855	99.8	82.412	134.406	48.95	162.177	63.255
28	69.777	185.059	94.098	97.639	117.04	117.329	145.823	57.893	125.698	127.867		147.059	186.192	120.223	127.491	111.278	108.66	106.537	96.646	63.099
32	102.876	204.348	182.105	121.098	157.303	240.717	152.632	123.41	205.886	112.103		146.312	294.922	190.44	112.22	118.835	137.743	127.83	97.466	126.532
35	154.216	152.78	207.106	148.701	122.54	377.355	366.424	213.941	186.721	167.04		170.163	335.5	298.116	177.621	147.898	135.563	80.382	227.097	155.782
38	135.342	168.249	280.313	237.839	145.565	789.708	391.069	249.171	424.545	235.908		210.418	465.475	371.361	233.083	232.988	172.003	92.943	252.525	157.258
40	176.164	217.155	295.42	321.016	165.887	918.775	355.909	349.558	231.908	330.599		230.676	776.195	706.617	268.02	298.116	157.866	146.123	242.296	181.825
42	96.962	286.106	411.453	255.544	226.525	926.392	427.812	248.811	296.271	324.338		223.304	571.716	490.186	294.913	214.382	130.016	147.853	236.121	103.635
44	150.852	203.969	511.878	240.818	288.63	1365.72	607.098	242.749	290.431	555.955		139.907	668.841	1139.28	213.457	520.957	190.907	150.287	220.06	98.229
46	254.39	300.233	460.536	241.815	310.685	1622.22	897.903	401.868	695.847	741.304		368.227	809.087	1511.61	391.036	459.512	217.812	165.687	296.799	110.466
48	221.079	340.775	493.751	288.198	432.64		994.18	398.247	758.092	1175.41		266.778	946.931		317.976	570.922	346.79	191.765	247.344	92.241
51	215.993	433.384	741.615	305.704	430.17		1197.12	544.665	824.722	1478.96		242.345	1536.24		410.996	758.001	540.418	214.865	350.33	299.313
54	201.698	457.356	1211.54	322.605	832.656			706.753				396.653			362.6	807.392	491.61	308.763	586.687	223.629
58	233.883	621.414		520.107	855.864			976.144				675.643			539.601		753.506	350.35	550.319	271.622
62	239.029	791.576		570.855	780.95			1386.21				954.766			892.747		1057.52	650.459	860.247	274.202
65	181.954	892.512		893.921	1476.56			1384.07				1283.27			891.324		1200.27	941.888	856.785	369.295
70	295.856	1008.75		823.601														694.467	1630.24	256.608
73	398.822			1300.26														810		380.894
75	470.596			1523.52														1197.46		505.4
77	482.838																	1361.89		703.869
80	896.501																	2250		1005.97
83	1241.6																			1738.87

[truncated: 26 more sheets: Fig 5G, Fig 5H, Fig 5J, Fig 5K, Fig 6C, FIg 6D, Fig 6E, Fig 6F, Fig 7D, Fig S1A, Fig S1B, Fig S5A, Fig S5B, Fig S5C, Fig S5D, Fig S6C, Fig S6D, Fig S7A, Fig S7C, Fig S7D …]
